# Supplementary material for: Identification of Differential Gene Expression in Brassica rapa Nectaries through Expressed Sequence Tag Analysis
Source: PLoS One. 2010 Jan 20;5(1):e8782. doi: 10.1371/journal.pone.0008782 (PMC2808342; doi:10.1371/journal.pone.0008782)
Supplement: Table S1 — MLN-1 EST and contig sequences with blastx results. The first tab contains MLN-1 contig sequences and blastx results for each contig. The second tab contains all MLN-1 trimmed ESTs, GenBank and dbEST accession numbers, and also indicates which ESTs formed which contigs. (3.18 MB XLS) [file pone.0008782.s001.xls]

## Sheet: MLN1 Contigs and blastx results
Contig ID	Consensus contig sequence	Contig Length	No. of ESTs in contig	Top Arabidopsis protein hit (blastx)	Short_description	Curator summary	Description	% identity	alignment length	mismatches	gap openings	query start	query end	subject start	subject end	e-value	bit score
MLN1.Contig_1	GATCAACATTCCGACAARAAAAAAAAAGAAAAAGATCGTTATGACAGTCAACACAGAAAACATCATTCCGACAAGAACGCATGTCTTGATCTTCCCATTTCCGGCACAAGGTCACATGATTCCCCTCTTCGACCTCACCCACCGTCTCGCTCTCCGCGGCGGCTCCGCCTTAAAAATCACCGTCTTAGTCACTCCAAAGAACCTTCCTTTCCTCTCTCCTCTCCTCTCCGCCGATCTCAACATCGAAGCTCTCACCCTCCCTTTCCCCTCTAACCCTTCCATCCCCTCCGGCGTCGAAAACGTCCAAGACCTACCTCCTTCCGGCTTCCCCACCATGATCCACGCGCTCGGTGGTCTCCACGCGCCGCTTCTCTCTTGGATCACTTCTCACCCTTCTCC…	698	2	AT1G73880.1	UDP-glucoronosyl/UDP-glucosyl transferase family protein		similar to UDP-glucoronosyl/UDP-glucosyl transferase family protein [Arabidopsis thaliana] (TAIR:AT1G51210.1); similar to UDP-glycosyltransferase 89B2 [Stevia rebaudiana] (GB:AAR06921.1); contains InterPro domain UDP-glucuronosyl/UDP-glucosyltransferase;	81.98	222	37	1	41	697	1	222	7e-104	373
MLN1.Contig_10	GATTATTTAGAATTATTATTGAATTATGGAATTTAGTGATTGTCTTCCAGTACACTAAGTGAGCTTTTTTTTCAAGAAATATTATTATAATCGATATTTTTTTTACATATGAAGTGAAGAAAGTTAATAAAATTTTTTTCTAATATAATCTAAATCTATCAGTATAGATTAATTAAATGAGCACTCTCATACGGATTTAAAACGTTAGATACAAAAAATTTTTCAAGAAAAAGGGAAAAAATAGTTGGGTTTTAAACTTTTGAATGTCTGTTTTGTTTGAAAAATAATATATAATAAAATTTGAAAGAAAGAAAAAATTTACTCAATATGGAGTACGAAAGAATAGAATAATAAATGTCTTTGACATCCAATTATACCACTGAAAAACTTTTTTCATTT…	755	21	ATCG01020.1		encodes a chloroplast ribosomal protein L32, a constituent of the large subunit of the ribosomal complex	Identical to Chloroplast 50S ribosomal protein L32 (rpl32) [Arabidopsis Thaliana] (GB:P61847;GB:P42354); similar to ribosomal protein L32 [Capsella bursa-pastoris] (GB:YP_001123423.1); similar to ribosomal protein L32 [Arabis hirsuta] (GB:YP_001123248.1);	100	52	0	0	404	559	1	52	2e-10	62.8
MLN1.Contig_100	GATTCATCAAGCAACAAAAAACACACAGTTTACTCACAAGTCACAACACAAATTAGAAGAGACAGACAGAGAGATGGCGACGTCAGGAACATATGTAACAGAGGTTCCGTTGAAAGGATCAGCAGAGAAACACTACAAAAGGTGGAAGAGTGAGAACCACCGCTTTCCAGACGCCATAGGCCATCACATCCAAGGTGTCACAGTCCTCGAAGGCGATTGGGACTCTCATGGATCCATCAAGATTTGGAACTACACATGCGATGGGAAACCGGAAGTGTTTAAGGAGAGGAGAGAGATAGACGATGAGAATAATGCGGTCACGGTCAGAGGTCTTGAAGGCCACGTGATGGAGACTCTTAAGCTGTATGACACCACCATTCAGTTCATTCAAAAATCGCC…	793	3	AT2G01520.1	MLP328 (MLP-LIKE PROTEIN 328)		Identical to MLP-like protein 328 (MLP328) [Arabidopsis Thaliana] (GB:Q9ZVF3); similar to MLP329 (MLP-LIKE PROTEIN 329) [Arabidopsis thaliana] (TAIR:AT2G01530.1); similar to unknown [Populus trichocarpa x Populus deltoides] (GB:ABK96619.1); contains Inter	83.44	151	25	0	74	526	1	151	6e-75	277
MLN1.Contig_1000	ATATAATTATTTATAAAAGGCTGTTTCCTTCCCCCCCCCCACAAACCACAACCCCCAGAGTAGTGGGGAGAAGAAAGGCCGCCCCCCACCCTCTCTTCATAACATATAATAAAAAAATACATATCTCACGAGGCACCGGACCATTTTCCCGGGAATTTGGGTCTTATCGCGGGGGGAGACGAGATCTCAGTAAATTCACGTAAAAAAAGTCCTATAAACTTTCCACAATTACATTAGGTAGAATGAATATCTGTTCTTCCATCGCTTCATTGTAGCAAGGAGCTTACCGTACTGACACTTTTCCGTAGGGAAACTCTCCTACTCATGGCTGATACCATGTACGGTTGTGTTCTCCGCAGAAGCTAGTCAATCGGATCCTACCCCCATAGCACCTTCAAA…	940	1	AT1G23720.1	proline-rich extensin-like family protein		contains InterPro domain Extensin-like region; (InterPro:IPR006706)	48	25	13	0	26	100	870	894	0.98	31.2
MLN1.Contig_1001	CAGTTGGTGTATCAACGAGTATGGAGATCTCACAAACGGAGCAGCCAGCACCGGGAACTTGTACAACCCACTTCAAGATCATACCCACACAGAGCCATTGGGCGGCCTGGGAACACTAGAGGCAGACCAAAACGGAGAGGCGTTTTACACGGGGAAGAAAGAGAAGCTCAAGGTTGTGGATCTAATTGGGAGAGCCGTGGTGGTTTACAAGACAGAGGATAAGAACTCAGGGCCTGGATTAACAGCTGCAGTGATTGCTAGAAGCGCAGGAGTTGGAGAAAACTACAAGAAGCTTTGTACTTGTGATGGTACTGTCATTTGGGAAGCTACAGACAGCGATTTCGTTACCAGTAATTAAACAATAAGATATTGAGACTACATTACGTCTTGTAGCACTTT…	440	1	AT1G12520.3	CCS1 (copper chaperone for superoxide dismutase 1); superoxide dismutase copper chaperone	Copper/zinc superoxide dismutase copper chaperone. Localized to the chloroplast. Expressed in roots and shoots. Up-regulated in response to copper and senescence. The AtACC activates all three CuZnSOD activities located in three different subcellular comp	similar to CSD2 (COPPER/ZINC SUPEROXIDE DISMUTASE 2), copper, zinc superoxide dismutase [Arabidopsis thaliana] (TAIR:AT2G28190.1); similar to Cu/Zn-superoxide dismutase copper chaperone precursor [Glycine max] (GB:AAK01931.1); contains InterPro domain Sup	88.03	117	14	0	2	352	66	182	6e-57	216
MLN1.Contig_1002	TAAAATTCTTATATAGGCGCTCTCTTCTCCCCCGCCCCAAACAACCAACCCGCCCGGTGTCTGGGGCGAGAAGGCGGCCGCATATCTCCTATATAACATACTTTATACGAGAGTTATCATCTCACAGCGGCCCGAGATATAGTCGCCCGGGGAATTCCGCCATTACCGGGGGGGAGGCGAGAATCGGCGATCCCCAAATTTCGAAGTAACCTTAATCTTTCATCTTAGGATTCTTCTCGCGATTCTTCTCATATGCAAACGTTTGTTGACATTCCTCTCCATCACGTCGTCGACGGATCCTGAGCGGATCTCGACTTGTGTGGTCTGGCGATGCATGGTGGTGATATCCCTGAACATATGACCCTCAGCATTTCTCCGTATCGCTTCCACTCAACTTCA…	934	1	AT5G58040.1	ATFIP1[V] (ARABIDOPSIS HOMOLOG OF YEAST FIP1 [V]); RNA binding / protein binding	Encodes a subunit of the polyadenylation apparatus that interacts with and stimulates the activity of poly(A) polymerase. Additionally , it interacts with several polyadenylation factor subunits and is an RNA-binding protein. It is suggested that this p	similar to unknown protein [Arabidopsis thaliana] (TAIR:AT3G28770.1); similar to unnamed protein product [Vitis vinifera] (GB:CAO66680.1); contains InterPro domain Fip1 (InterPro:IPR007854)	50	24	12	0	123	194	252	275	8.2	28.1
MLN1.Contig_1003	TGTGTTGGGTGTGGTGTTTGGTTATTGATAGTGTACTTGATATACTACACTAACTAATTAGGGCGTCGTCGTACGTCTGCCGCGCCGACAGCAGCAGNCAGCAGCACGCACGACGTCGACGCGGCAGGATGCTCGATTGTAGGACGGCAGAGGAGAAGACGGCCGCGCGCCGACTACTACATCCTCTTCTGATCATGACGACTATCATCTATATTATCAGCAGAAGATGTTATACTTCATGCTGTCAGCAGCGGTGGCACCGCCGAGCAACTAGTAGTCGCTCCGCGCGGAGAATATTCTGCGTCGCCACTATTATCATCGGCGCCGCGGAGGGAGTCAGCGTCNGNACGCAGACTCTAGTGCGTGATGTCTCTCATCGACGACGTGTGTCGCAGATAG…	1725	1	no significant hit
MLN1.Contig_1004	GGATTCACTTCGACGATCGTTGTGATTAGCTAAAAATTTGGTCCATCCATCCGTAGTTCGAGACCATGCCGAAGAACAAGGGAAAAGGAGGAAAGAACAGGAAGAGAGGAAAGAACGAAGCTGATGACGAGAAGCGTGAGCTTATCTTCAAGGAAGATGGCCAAGAGTACGCTCAAGTCCTTCGCATGCTCGGCAATGGCCGATGCGAAGCCATGTGCATTGACGGCACCAAACGTCTCTGCCATATCCGTGGTAAGATGCACAAGAAGGTCTGGATCGCAGCAGGCGACATCGTCCTTGTTGGCCTGAGGGACTACCAAGATGACAAAGCTGACGTCATCCTCAAGTACATGTCTGACGAGGCCAGGCTTCTCAAGGCCTATGGTGAGCTTCCTGAGA…	685	1	AT2G04520.1	eukaryotic translation initiation factor 1A, putative / eIF-1A, putative / eIF-4C, putative		similar to eukaryotic translation initiation factor 1A, putative / eIF-1A, putative / eIF-4C, putative [Arabidopsis thaliana] (TAIR:AT5G35680.2); similar to eukaryotic translation initiation factor 1A, putative / eIF-1A, putative / eIF-4C, putative [Arabi	95.31	128	6	0	117	500	18	145	1e-61	232
MLN1.Contig_1005	TTAAAGGGGGATTGATTAATTGATTTTGATTGTCTCTCTCTCCGCTGTCGGAACAAGCCAAAAGCAAAAGGATAAGAAAAAACAATGGAGTCCAGCAGAGGTCAAGGTGGGATCCAGCAGTTGCTTGCTGCTGAACAGGAAGCTCAACACATTGTCAATGCTGCCAGGACCGCAAAGATGGCAAGGCTGAAGCAAGCAAAGGAAGAGGCTGAGAAGGAGATTGCTGAATACAAAGCTAAAACAGAGCAAGACTTCCAGAGGAAACTCGAGGAGACAAGTGGAGACTCGGGTGCGAACGTGAAGAGGCTGGACCAGGAGACTGGATGCCAAAATCGAACAGCTGAAGAACGAAGCATCCAGGATCTCCGAAGATGTTGTGGCGATGCTCCTCAAACATGT…	645	1	AT3G01390.2	VMA10 (VACUOLAR MEMBRANE ATPASE 10)	Subunit G of the vacuolar membrane ATPAse complex	Identical to Vacuolar proton pump subunit G 1 (VATG1) [Arabidopsis Thaliana] (GB:O82628); similar to VAG2/VATG2/VHA-G2 (VACUOLAR ATP SYNTHASE SUBUNIT G2) [Arabidopsis thaliana] (TAIR:AT4G23710.1); similar to unnamed protein product [Vitis vinifera] (GB:C	90.32	31	3	0	323	415	80	110	2e-26	56.6
MLN1.Contig_1006	GGTCACAAGACACATGGAAACTGTTTGAGGATGCAGATATGGTTGAGATAGTAGATGCAGACATAACAAGCTCCATCTGCTTCCTTACAGGCATTTGTAGTGGCTGTGTCTGTGTTATTATGGCGGCTGCTTGGACATACACGGTTTACAAACCTTTTACAGCTACCATCTCCTTGCTTGCCTTCTTCATTGGATACCTCATGACGAGAATCTCAATGGCATTGCCTCACGCCTGCGTAAGTTGCTACTATGCATGCTACGCTGAGAATTCAGAAAGTAGATTCTTCGACAAAACTATAAGAGATAGACAAGCTTTGATCAAGAATGGCCGTGTCGTTGTCCCTACTACCCCTAGAGTCCGCCGCGCTGTAGCCTAACCCAGCCATGGCTCTGCTTAGT…	497	1	AT5G13760.1			similar to unknown protein [Arabidopsis thaliana] (TAIR:AT3G04440.1); similar to unknown protein [Arabidopsis thaliana] (TAIR:AT3G03700.1); similar to unnamed protein product [Vitis vinifera] (GB:CAO40758.1); contains InterPro domain Protein of unknown fu	87.27	110	13	1	3	329	444	553	3e-52	201
MLN1.Contig_1007	TACGGGAAGCTTTACTCGAAACTGGTAAAGAGCTACATAGAAAAAGGTTCAGCCTATGCTACAAAAGAAGTGGAGCGGCTTGGACGCGTCCTTGGCAAGTCGATAAGCCCGGTGAAAGCTGATGAGTTAACTCTCAAGAAAAATATACTGAGCACGTTCGTTGCTTCTTCTTAGAAGCCAAAGCCCTGAGAGAGTAGAGGAGTCGATAGACTCTATATAAACTGATACAATTTCTAGAGTCTGTGTTTTGGAGACTTTTCTATGTCTGTTGTTATTTCTGTTTTAGTTCTATACATTATGGATTTAGTTTTGTATGGATTCTGTTTGAGCTACCAAAGAAAGAAATAAGAATATCTCAACTATAGATAAATATCAGAGAACCTGCGTTGCTCAGTGGAT…	744	1	AT2G47470.1	ATPDIL2-1/MEE30/UNE5 (PDI-LIKE 2-1); thiol-disulfide exchange intermediate	Encodes a protein disulfide isomerase-like (PDIL) protein, a member of a multigene family within the thioredoxin (TRX) superfamily.	Identical to Probable protein disulfide-isomerase A6 precursor [Arabidopsis Thaliana] (GB:O22263); similar to ATPDIL2-2 (PDI-LIKE 2-2), thiol-disulfide exchange intermediate [Arabidopsis thaliana] (TAIR:AT1G04980.1); similar to protein disufide isomerase	87.72	57	7	0	1	171	305	361	3e-21	99
MLN1.Contig_1008	GAGGGAGAAGAAAAGATATCAGAAGAACAAGTGGTCCCAAGTGGTTCATTGCAGGTGCTGCATTTGGAAAAACTGGATTTGGGACTTTCTCCCAAGGGGACCAGGTCTAAGAGAACTGCAAGAGGTGGAGCTCGTGCCACTGGAGATGACAACGTGAAAAATGGAGACGGTTTGAAACAAGTTTTGAAGCAAGGGCCATCTGAAAGTACTGAGGGAGAGACTGAATCAGGGTCTACTAGGAGGAGGCGGAAACCCAATTCTCTGCTAAATCCTGAAGAAGGCTATTCATTCAAGACGTCATCAAGCATAAAGAAAGTGCATGACAAAGAACTTGGGGCTGCCAAGAAAGCATCTTTGCCTACTAGAGTTGGTCAAACGAATCAGTCGGTTGTTATTTCT…	516	1	AT1G15940.1	binding		similar to binding [Arabidopsis thaliana] (TAIR:AT1G80810.1); similar to unnamed protein product [Vitis vinifera] (GB:CAO44270.1); contains InterPro domain Armadillo-type fold; (InterPro:IPR016024)	58.56	181	66	6	1	516	275	443	2e-32	135
MLN1.Contig_1009	GGAGATTTTATAGAGAGAAAGTTTCAACTTCAAGTAAACGCATTCCCATAAGAAATAAAAGCTCTGAAGAGATAAAGTGTCTCTCTGCTTTTTTCAGTTCCTCCACGAAAATCGAAAACTCGTGTAGTGTTCCAACTGATTCCGCTGTATTGTTCCTTTTGTTTTCTCAAAATTTCTGTGTGTTTTTTTGGTGACAAGTGATGAAGAGAGAGACGTTAAAAGAAGTTGGAATAGTCGGAGGGTTGGTCGGAGCTCAGGTGATTTACGCTGGAAACTCGGAGGTACTGAGCCAGGTCTTGTCTCTTGGAGTTGATCCGCTTCTTGTTGCTATCTTCTGCACCTTTGCATCATTTCTTCTCATCAGTCCTCTTTCTTTTCTCCTTGAAAGGGAAGTGTGGC…	710	1	AT4G16620.1	integral membrane family protein / nodulin MtN21-related		similar to nodulin MtN21 family protein [Arabidopsis thaliana] (TAIR:AT5G47470.1); similar to integral membrane protein, putative [Brassica oleracea] (GB:ABD64979.1); contains InterPro domain Protein of unknown function DUF6, transmembrane; (InterPro:IPR0	82.46	171	30	0	198	710	1	171	2e-49	192
MLN1.Contig_101	TCAAAGACAAAAAGGTTCGTGATGAAATCTCTTTTAATGCGAACCGGTTCGATGCCGGTTCAAACCCGGTTTATCCCGACGACAATCTCCCGTCACAACTCCGTCGAATCGTTATCCACATACGGCGATAGATTCTCCGCCGGCAAGATCTCGATCGATGCCAAGTCCGCGGCGGGGATGCGGAGGGCGTTATCGGAAAGCGACGTGATCAGATCGGAGAGAATGTCGAAGAGCGTCGTCGGATCAAAGCCTTCTCCGGCGAGAATCCCGGAGGAAGAGGAGCAAGGCTTCTCCGGTGGCGGTGGCGGTGGATCTGGTTTCAGCGGCGGAGACGGAGGCGGGTACGAGGATAGGAGCAGGATCGGTGATTACTATCGAGAGATGTTGAAATCGAATCCG…	916	2	AT4G17940.1	binding		similar to binding [Arabidopsis thaliana] (TAIR:AT5G20190.1); similar to unnamed protein product [Vitis vinifera] (GB:CAO63389.1); contains InterPro domain Tetratricopeptide-like helical; (InterPro:IPR011990); contains InterPro domain Tetratricopeptide re	64.78	247	50	4	22	651	1	246	2e-75	279
MLN1.Contig_1010	AATTAAATATATATATTTAAAAAGGGTCGTTTGCTTCCGCTCGTCACGCCAGCAACCACCGACGCGCCCCAGCAGTCGTAGTGGCGCAGAGGAGGAAGGCAGGCCCCGCCTACACTCTTCTATACTTCATAATCATTATATACAGTAAGTATAGATTATTCCAGAGCGCACGCGCGAGAATCGTACCTCCTCGAGCGAGGTCACGTGTCCTCTCTCCTCGACGCGGCGAGGAGCAGTCATCATAAGCGCGCTATTATCATTGGAGGATCTACTGTGCTGGTATCATCGACTCCTACCACGCGAATTTAGAGTCTTGGAGTGCTGACTGCTGCATTCTCGAACTCAGTCCACTCCAGCTATCATATCTGTCAGAAAGTGTTGCCATCGCCCGATCCCCGC…	1230	1	AT1G45616.1	leucine-rich repeat family protein		similar to disease resistance family protein [Arabidopsis thaliana] (TAIR:AT5G27060.1); similar to disease resistance family protein [Arabidopsis thaliana] (TAIR:AT2G15080.2); similar to disease resistance family protein [Arabidopsis thaliana] (TAIR:AT1G4	36	50	32	1	887	1036	217	265	6.9	28.9
MLN1.Contig_1011	GAAACACACTTTTAACAATCTCACCACCGATCTTCGATTCTTTTTGCGCTTTCCTCAGCACACAATGGCGTCGGCGAACAAAGAGATGGCTGTGTACTGTTTCGACACTTTGGTCTCTCACTACAACAACGAAGACTCTCCTCCACCCGCCTTTGACGACGCCAATCACCCATTGTTTGTCACCTGGAAGAAAATAGTGAACGGTGGGGAGCCTCGGCTGCGTGGATGTATTGGTACACTTGAAGCACGCCGTTTGATCAGTGGCTTCAAGGACTATGCCTTGACCAGTGCCCTGAGGGATCGTAGGTTCCCACCAATCCAACCCAAAGAACTGCCGTTTCTGCAATGCACGGTGTCCGTCCTCACTGATTATGAAGATGCAGAGGATTATCTTGATTG…	765	1	AT2G38710.2	AMMECR1 family		Identical to Uncharacterized protein At2g38710 [Arabidopsis Thaliana] (GB:Q9ZVJ2); similar to unknown [Populus trichocarpa] (GB:ABK92765.1); contains InterPro domain AMMECR1 (InterPro:IPR002733)	90.48	210	19	1	65	691	1	210	6e-109	390
MLN1.Contig_1012	GAGGCGAGAATCATCGATCCCCAAATTTGGAAAAAGCTTAAACTTTGATCTTAGGGTTCTTCTCGCGATTCGTCTCATAGGCGATCGGTTGTTCAGATTCATCTCCGTCTCGTCGTCGCCGGAGCCTGATCGGATCTCGAATTGTGTGGTCAGGCGAAACATGGTGGTGATATCCCTGAAGATATTCAATTCAGCTTTTCTCCGATCGCTTCCGCTCGACTTCATCAGGATTTCGATTTCGTGTAGACTTTCTTCTTGGCTTTGTCTCCGAATCCATTAGGGTTTTTCGTTGTGTGTGTGTGCTTTGAGGGTATCGGTTTGTTTGATCTCTGGATCTTTGATTGGAGGATATGTATATCGAAGAAGTGATTGAAAAGGAGGAGAGATTGGCTGAGGAGG…	760	1	AT2G35680.1	dual specificity protein phosphatase family protein		similar to dual specificity protein phosphatase family protein [Arabidopsis thaliana] (TAIR:AT5G56610.1); similar to unknown [Populus trichocarpa] (GB:ABK95576.1); contains InterPro domain Protein-tyrosine phosphatase, dual specificity; (InterPro:IPR00034	81.16	138	24	1	351	758	1	138	7e-60	227
MLN1.Contig_1013	GAAACGAAAAAAAAAACAGAGTATTTGGATCTGAGAATTTCCATTTTGCTAAACTCTCTTTGATAAGTTTGAGATTAATAAAGAACAAAAATTCCAGAGG	100	1	AT2G38370.1			similar to unknown protein [Arabidopsis thaliana] (TAIR:AT3G51720.1); similar to unnamed protein product [Vitis vinifera] (GB:CAO48842.1); contains InterPro domain Protein of unknown function DUF827, plant (InterPro:IPR008545)	34.38	32	21	0	3	98	483	514	8.2	25.4
MLN1.Contig_1014	GTAAGAAATCCTCTGTGGCTCGGTGTTCTGTTCGTTGGATACCTTGTTTCCAAAGCCTTGTGGGTGCAGTTAAATATTTCAGGAGAATTCCAACATGGAGCGCTACCTGGACTTATTTCCTTGTCAACCAAGTTCGTTCCAACGGTCATGAACCTCCTTAAGAAACTCGCTGAAGAAGGACAAGCGCCATCCACAAATACCAACCAGAGTTCTATGAACTCCTCAGCTTCAGCTCAATCCGATGTTACAACCAATGGAGAAAGCAGTAGCAGCAGCAGCTCTGGTTCTTCTCCGGCAAAATCTGTTCCCATTGACACAAGTTCATAGAACAAAGAACTAGACAAAGCTTAAGCTGTTGTTTGTCCGAGTCCACGAACCTAGACACTTTAAATTTCGGTA…	659	1	AT3G13870.1	RHD3 (ROOT HAIR DEFECTIVE 3)	required for regulated cell expansion and normal root hair development. Encodes an evolutionarily conserved protein with putative GTP-binding motifs that is implicated in the control of vesicle trafficking between the endoplasmic reticulum and the Golgi c	similar to root hair defective 3 GTP-binding (RHD3) family protein [Arabidopsis thaliana] (TAIR:AT5G45160.1); similar to root hair defective 3 GTP-binding (RHD3) family protein [Arabidopsis thaliana] (TAIR:AT1G72960.1); similar to hypothetical protein [Vi	79.63	108	22	1	1	324	698	802	3e-32	135
MLN1.Contig_1015	GGCGACTCATCTTCTCGAAAAAGCGGCGGAAGTAGCTTACGGCGATGGTGAAGGTGTTGACCTACTTTGGGATGACGTTGGCTGCTTTCGCCTTCTGGCAGTCCATGGACAAAGTCCACGTCTGGATCGCTCTTCACCAAGACGAGAAGCAAGAAAGGATGGAGAAGGAGGCTGAGGTCAAGCGGGTTAGAGCTGAGCTGCTGCGGAAGGCTAGAGAGGAGGATCCTCTTGCCTGATCATCATCTTCAGTTGTAATTTGGATTTCTAACCAAATTTGAGTTCTTTTTTTTTCCCATTGTTATGGACCCAAAATGGAGTTTGCATAAAACGACAATATCAAAATCCTCTTTGGATATGGATATGCTATTGAATGTGGGAATGATGATCATGAATAAATAG…	411	1	AT1G67785.1			similar to Os01g0908400 [Oryza sativa (japonica cultivar-group)] (GB:NP_001045143.1); similar to unnamed protein product [Vitis vinifera] (GB:CAO42476.1)	98.41	63	1	0	45	233	1	63	2e-30	127
MLN1.Contig_1016	GACTTCAACAAACTTTGTTCCGGCCACGCTCTCTCTTCTCCGTCCGAGCGTCGTCTCTCTACTCTCTCTCCGTCGCCGAGTGTCCGATTAGATCACTCCGCTGACTCCATCTGAAGAAGATCGGAATTTTGTAGCTGATTCTCTGTTGATACTAATTCACCACCCATGAGCTCGGTTTTGCAGGGTTTTACGAAGTCACTCGCCATGACTTTTGTCTCCGAGATTGGTGATAAGACCTTCTTCGCCGCCGCTGTCATGACTATCCTCTCTGCTACTGTTGGATGGGCTGCTCCAAATCTGATCTCTCGCAAATGGACCCATCACATAACAACGTTGTTGTTCTTTGGTTTCGGGCTGTGGTCTTTGTGGGATGGTTTTAAAGAAGGAGGAGGGGGTTCA…	745	1	AT1G25520.1			similar to unknown protein [Arabidopsis thaliana] (TAIR:AT1G68650.1); similar to unnamed protein product [Vitis vinifera] (GB:CAO42107.1); contains InterPro domain Protein of unknown function UPF0016; (InterPro:IPR001727)	76.42	212	28	2	166	735	1	212	1e-71	266
MLN1.Contig_1017	GGGGACACGCGTCACATGAAGTCTCTATCTCTCTCTCTCATCTCTATCTCTCTCTCCCGACTTCTTCGTGAAATCCATCGGTTTCGAATCGTGATTGATCTCTTGAGGAGAGCGAGCCTGAATCGACGTTCTCGAAAGAGGAAGGAGATGCGAACGAAGGAGGTGGCGATTTCCAGGAGCCACCGGAGGAAGCTAAGCTCTTCTTCAATCATGGCTTCACACACGGAGGAGCTTTGATTGACGAAGACCAAGACCAAGACCTCACCGACCAATCACCACCTCCTCCAGACCCAAACCCGAACCGAATTCAATAATCCACCCTCGACATGTCTCCCTCGAGCACGGGCTCCTCCCGATCCAAACCTTAGCTACCGTGTGGCCTTCGACTTCGGCTTTTGA…	782	1	AT4G24770.1	RBP31 (31-KDA RNA BINDING PROTEIN); RNA binding / poly(U) binding	encodes a chloroplast RNA-binding protein	Identical to 31 kDa ribonucleoprotein, chloroplast precursor (RBP31) [Arabidopsis Thaliana] (GB:Q04836;GB:P92871;GB:Q03394;GB:Q43350); similar to 31 kDa ribonucleoprotein, chloroplast, putative / RNA-binding protein RNP-T, putative / RNA-binding protein	76.09	46	11	0	514	651	260	305	3e-13	72.4
MLN1.Contig_1018	GGTTACCGTCACCGTGAATCCGCGTTTTGAGAAAAAAGAGTCTCCACCATGAGAGCCAAGTGGAAGAAGAAGCGTATGAGGAGGTTGAAGAGGAAGAGACGAAAGATGAGACAGCGATCTAAGTAGACATAGAGAGATTCCAAGTCTTTTCAATCTGCTTCCTTGTTTCTGTTACTTTCCCTAAGTACTTTTGTTTGATCTTGTCTCAGTTTTATGTTTTCTTGGCTTCGTTCTTGTCGGATTTGTATGGATCCTCCATTAATGTTAAAGCTTTATCTACAAAAA	285	1	AT3G55130.1	ATWBC19 (WHITE-BROWN COMPLEX HOMOLOG 19); ATPase, coupled to transmembrane movement of substances	Encodes a vacuole localized protein of the ABC transporter White-Brown Complex (WBC) family. When overexpressed in planta, confers resistance to kanamycin.	Identical to White-brown complex homolog protein 19 (WBC19) [Arabidopsis Thaliana] (GB:Q9M3D6); similar to ABC transporter family protein [Arabidopsis thaliana] (TAIR:AT3G55110.1); similar to ABC transporter family protein [Arabidopsis thaliana] (TAIR:AT3	54.55	22	10	1	153	218	579	599	0.59	29.3
MLN1.Contig_1019	GTGCGACTCTCAAAATGATTGTCTCTAAGTACCCTAACCTTAAAGGCATCAACTTTGATCTCCCTCATGTCATCGAAGAAGCTACTTCTCATCCCGGTATTGAGCATGTTGGAGGAGATATGTTTGTAAGTGTCCCTGAAGGTGATGCAATTTTCATGAAGTGGATATGCCACGATTGGAGCGACAAACATTGCGTGAAATTCTTGAAGAACTGCTACGAGGCGCTTCCAGAGGATGGAAAAGTGATATTAGCAGAGTGTATACTACCAGAGACACCAGACTCGAGCCTGTCGACAAAACAAGTAGTCCATGTGGACTGCATCGTGTTGGCTCACAACCCTGGTGGCAAAGAACGGACCGAGAAAGAGTTCGAGAGGTTAGCTAAAGAATCAGGCTTCA…	684	1	AT5G54160.1	ATOMT1 (O-METHYLTRANSFERASE 1)	A caffeic acid/5-hydroxyferulic acid O-methyltransferase. Interacts with 14-4-3 proteins in yeast 2 hybrid assay. AtOMT1 (At5g54160) encodes a flavonol 3?-O-methyltransferase that is highly active towards quercetin and myricetin. The substrate specificit	Identical to Quercetin 3-O-methyltransferase 1 (OMT1) [Arabidopsis Thaliana] (GB:Q9FK25;GB:O49964;GB:Q42170); similar to O-methyltransferase family 2 protein [Arabidopsis thaliana] (TAIR:AT1G77530.1); similar to O-methyltransferase [Fragaria x ananassa]	91.5	153	13	0	3	461	211	363	3e-81	298
MLN1.Contig_102	GGATAAACAAAAACACAATAAACTAAAACAAACTTAAACCAGTTCCTTTGTCTTGCATCTTGGTGTGTTCTTGTTCTGTCTAATGGGAGGCAACAGCAGTAAGCAATTATCTCTCTTCAGCTTCTATAAATCACGAAGGTCGTCTCATAGAGTTCAAGCAGACGCCTGGGACGACGGCGTATACACAAGGAAGGCATGGGCCAGCGACGAGGACAAGCGATATTGGGTGGCTGAGCCAGGTATTGACCGTAAAGCTTCTGCCTTCATCGCCAGGTTCCATGCCTCTCGTGTCTCTGAGTCCGAGCGCCAAACTCTCCCTCCTTGTCAGTCTCATCCTAACTAGCCATCATCATAATCATAACGATTATGATGAATTAATTAAAAAAGAAGAAGCAAATA…	507	2	AT5G26620.1			similar to unknown protein [Arabidopsis thaliana] (TAIR:AT3G05858.1); similar to unnamed protein product [Vitis vinifera] (GB:CAO70945.1)	89.71	68	6	1	134	334	5	72	1e-30	129
MLN1.Contig_1020	GGAAACGTAACGATGAGCGAGACGAGACCAGTGCCGAGGAGAGAGAGTCCATGGGGTTTACCGGAAGGTCACCGTGAGCCCAAAGCTCACCGCTGCAACGATCGCGTTGAGGACGTCGTCCAGGCGTTTTTCGAGGGGAACCCGTTTAAGACGGTTCCAGGACCTTTTAAACTATTCTACCGTTGCATGCGCTCTAAGCCAGGAGAGGAACCAACAGAGCTATTCACGTACCTCGACTTGGAACCTCCAAAAAGAGAAGCAAAACTTGAGTAAAGCCATCACTCTTTTATTTATTTCCTTCGAACTTTTCAACTGAGCATGTAATTGCCAACACTCTGATGTTTTGTTTCTTTTCAATATGCATCAACGATATCCTCTTGTTTTTTGTTTGTCATAATG…	506	1	AT1G05205.1			similar to hypothetical protein OsJ_021517 [Oryza sativa (japonica cultivar-group)] (GB:EAZ38034.1); similar to unknown protein [Oryza sativa (japonica cultivar-group)] (GB:BAD45491.1); similar to hypothetical protein OsI_023333 [Oryza sativa (indica cult	94.19	86	5	0	13	270	1	86	1e-45	179
MLN1.Contig_1021	AAAAAATAACTATAATAGAGGTGCTTCGCCTCCTCCAACCAACCACACCGCACCCAGTCAGTGAGCGAGGAAGCCTTTTCCTACTTTCCTTTTATAAACCTTTATTCAAAGTAATTCCTTTTCGGACCCGACCGTAATTCGGGCAGTTAGTTCTTTCCTTCCGGGGGGGAGATATTATTATCCACTTAACACCAAATTCTATATATTTTAGTTCATGTCTTTTACAGAGAGTTCACCTATGGCCTCAGATTGCTGTTGGCGATGATCTAGCTGACGAAATTGTCTCCTTCTTCTACGAGGACAATCCAGATCCAACCTGTCTCGGTTCCTTCCATCTCTGCTAGTAAGAAATGCATTCTCATTGCTGTGATCATTAGATGATTTAACCCCCAACTGTCC…	897	1	AT1G60740.1	peroxiredoxin type 2, putative		Identical to Peroxiredoxin-2D (PRXIID) [Arabidopsis Thaliana] (GB:O22711;GB:Q67ZB5;GB:Q8LDV2;GB:Q9XEX3); similar to TPX2 (THIOREDOXIN-DEPENDENT PEROXIDASE 2), antioxidant [Arabidopsis thaliana] (TAIR:AT1G65970.1); similar to type 2 peroxiredoxin [Brassic	36.61	112	68	4	307	633	23	129	0.001	40.8
MLN1.Contig_1022	GACACCCAACCAACTTTAATCTCTCTCTCACACACACACACACACAAAGAAATGGCCGATCAGCTCACCGATGATCAGATCTCCGAGTTTAAAGAAGCTTTCAGCCTCTTCGACAAGGACGGAGATGGTTGCATCACAACAAAAGAGTTAGGCACAGTGATGAGGTCACTCGGACAGAACCCGACAGAAGCAGAGCTTCAAGACATGATCAACGAAGTGGATGCGGACGGGAACGGAACCATAGACTTCCCCGAGTTTCTCAACCTGATGGCTCGTAAGATGAAGGACACGGACTCGGAGGAGGAGCTCAAGGAGGCGTTCAGGGTTTTCGACAAGGACCAGAACGGTTTCATCTCCGCTGCGGAGCTGAGGCACGTGATGACCAATTTGGGGGAGAAG…	716	1	AT2G27030.3	CAM5 (CALMODULIN 5); calcium ion binding	encodes a calmodulin that has higher affinity to kinesin-like calmodulin binding motor protein than CAM4 or CAM6.	Identical to Calmodulin-2/3/5 (CAM5) [Arabidopsis Thaliana] (GB:P25069); similar to CAM2 (CALMODULIN-2), calcium ion binding [Arabidopsis thaliana] (TAIR:AT2G41110.1); similar to CAM3 (CALMODULIN 3), calcium ion binding [Arabidopsis thaliana] (TAIR:AT3G5	92.82	181	12	1	52	591	1	181	9e-83	303
MLN1.Contig_1023	GAGATATGAGAGAGAGAAACTGCTTAAATTCTGGATACAATCATTTGTAGCAGGAGTGCCATACATTGTCGTTGGATATAGAGATGATGGAGGGAGACTAGTACGCACAGAGAGACTGAAAACAAAAGATATCGCACACAGAGCCAGACTGAAAAACTATTGGCAGGGAGGAGTGTGCTTGGCATTTGCTGATGAGGTTCTTTGCTGGCTATACGGCACTGTTAAAGAGAACGAAGATTACACACTACAGTTCGTGCATCCATTCATGAGGCTAGAGCTTCTTCAAGCTCAGTCTTGTCCTGACGCCATCACGAATCATGTTCACCTTCTTCAACATCCTTCATCACCACCACCACCACCTCAGTAACACTCTCTGTGATTCTTTAATGGAAGTTTAGT…	510	1	AT4G17620.1	glycine-rich protein		Identical to Protein Dom3z homolog, chloroplast precursor [Arabidopsis Thaliana] (GB:Q8RY73;GB:O23603); similar to glycine-rich protein -related [Brassica oleracea] (GB:ABD65180.1); contains InterPro domain RAI1 like (InterPro:IPR013961)	95.33	107	5	0	2	322	424	530	2e-57	218
MLN1.Contig_1024	GGGAAAGAATCAGTCTCGTCCCTGTGGTCAGGCTGATCCTATCCACAGGATTTGATTTGATGTGAATGTGATCTGTCAGTCTATCAGTTTATTCAAGAGAATGTAGATGCGGGGCGGTCATGTTCCACGTTGGGATTCTACGAATCAATATGAAATTGCTGCTGTTGGTTTTCTCATGAATCCTTTTCAGTGCTTTTTAAGCCAAAAAAACAAAAAAAAAAAAAAGAAAAAAACATGTCGCACCCAACAAGTTTTCCGTATATGTTAATTTAAAATTCGAAATAGGTGAAATTTATCTTCGGTATGGGATGATAAAAAAAATTATTTTTGATAAAGCCTTAGGGGGGAAAAAGGCGGGATTT	362	1	no significant hit
MLN1.Contig_1025	GGGATCGGATTCGATTCGTAAATCGAGCGGAAGCCAATGGAAGACGACCCTTTCCTCCGGAAGTTCCAGCCATCGGAACTCAAGATCGCGTCGGAGTTCTTGACAAGTCTCTCCTTCTTCTCTATCATCTCAACAAAGCATGGCCCTTTACCTCTTCTCTCTCACCCTCCTCTTCTCTCTCGCCCTCCTCACCACGCCCACCCTTTCCCTTTACGAACCCGACCCGGATTCGGATTCGATCTCCTCCACCGTCTACGAGCTCCTCCCCAAGTACGGCCTCCCGAGCGGTCTCCTACCCGACTCCGTCACCAACTTCACCCTCTCCGACGACGGCCGCTTCGTCGTCTACCTATCCAAGCCCTGCACCATAGAGTTCGACTACCTCGTCTACTACGAGAA…	758	1	AT5G19860.1			similar to unknown protein [Arabidopsis thaliana] (TAIR:AT1G55265.1); similar to unnamed protein product [Vitis vinifera] (GB:CAO23444.1); contains InterPro domain Protein of unknown function DUF538 (InterPro:IPR007493)	80.38	158	30	2	215	685	27	181	1e-60	229
MLN1.Contig_1026	TAACTTATACATCTATGAGCTCGTCTCTCCTCCCCCCCCCCACCCACACCACCCGCAGTGCAGTGAGGGAAGAAGGAGCCCCGCCCCATTCTTCTCTTATATCATATTATTATAGAGATATTTTCTCCCGAGCCGCGCCAGCATATTTCTCCGGGGAGATTCCTTCTCTCACTCGGCGGCGGCGGGATCGACATATCACATCGACTGACTCCGAGTGAGCTAGACACATAGAATGCATGCTTGCGCTGCTGCTTGCTTGTTTAGAGGCGTTGTATAACGGCGGCACTTAGAGGCGGTAACGATGTCATTTACACGTATGAGGCCTTTCTCGCCCTGCCCTTTACTTGTACTGTCTCCGCCCTCATCCGTGTAGACTTATCTTGTCTGCAATCGTTCACC…	929	1	no significant hit
MLN1.Contig_1027	ATAAACATTAATTATGGAGCGCTGCTTCCTCGCCGCCGACCAACCAACCGCCGCGAGTCGTGAGAGCGGGAGGCCCTTCCTCATTTCTTCTTATATCATTTATTATAAGTTATTCTCTTTCGGCCCCGGACAATTTCCGGGCAGTTCTTCCTTTATTGCGGGCGGGGATCTACAGATCATTCCACAAACCCCAAGCTCTATGTATCATCTATCATAGTACTGGCCGAGAGATGTTACCTTTGTTCCAGTGCTCAAAGCTGCATGCAACCTCGTTTTCTACATTTTCTGCGCCACGTTCGAGATCTTGATCGTCCTATCCTGTCTCTGATCGTACTACTTTTTCAACAAGCTGATGAAGAAAATAGCTGTTCGTGAATCGAAGTACTCTAATGCTTTCCT…	896	1	AT1G11840.4	ATGLX1 (GLYOXALASE I HOMOLOG); lactoylglutathione lyase	Encodes a glyoxalase I homolog ATGLX1.	similar to lactoylglutathione lyase, putative / glyoxalase I, putative [Arabidopsis thaliana] (TAIR:AT1G67280.1); similar to putative lactoylglutathione lyase [Brassica rapa] (GB:BAF81517.1); contains InterPro domain Glyoxalase/bleomycin resistance protei	46.32	95	51	0	586	870	121	215	1e-35	88.6
MLN1.Contig_1028	CCAGAGAACATAAAGGAGAAGATTGTTGAAGGAAGGATCCCAAAGAGGCTTGGAGAAATGGCATTGCTTGAGCAGCCTTTCATTAAAGATGATAGCGTTCTGGTCAAGGATCTTGTGAAGCAAACGGTGGCTACTCTTGGTGAAAACATCAAGGTCAGGAGGTTTGTGAAGTTTACCCTTGGAGAAGACAACTAAAGGAGGAAAAATGTATAAGGGAGTTCTCTTTTGTCACATGAGTTTAAAGCAAAGTCTTCCCTCTTTCGTTTTGTAGACAAAAATCATTCAGTATTCACCTTTTGATTAGAGTTTTTACTCAAAAAGCTGTAAACTTTTTTGTTCATGAAAATATGATTGTTCTTAC	361	1	AT4G29060.2	EMB2726 (EMBRYO DEFECTIVE 2726); translation elongation factor		similar to translation elongation factor Ts (EF-Ts), putative [Arabidopsis thaliana] (TAIR:AT4G11120.1); similar to unnamed protein product [Vitis vinifera] (GB:CAO65486.1); contains InterPro domain Translation elongation factor EFTs/EF1B; (InterPro:IPR00	93.75	64	4	0	1	192	646	709	4e-28	119
MLN1.Contig_1029	ATCGCAAAGGCGAATCCTGTGGTCAAGGCGGATAAAGTCCAGAGGATTTGATTTGATGTGATGTGATCTGTCTATCTTTCAGTTTATTCGGAGAATGTTGATGTGATGTGGTCATGTTCCATGTTGGGTTTCTATGAATCAAAATGAAATTGCTGCTATTGGTTTTCTCATGAATCCTTTTTAGTGCTTTTTAAGTC	197	1	AT4G12040.2	zinc finger (AN1-like) family protein		Identical to Zinc finger A20 and AN1 domain-containing stress-associated protein 7 (SAP7) [Arabidopsis Thaliana] (GB:Q9SZ69); similar to zinc finger (AN1-like) family protein [Arabidopsis thaliana] (TAIR:AT4G22820.1); similar to zinc finger (AN1-like) fa	93.75	16	1	0	1	48	160	175	0.051	32.7
MLN1.Contig_103	GGCTCTCCGTCGCGCTTCATTCTTCCTCTCTCTCAAACTCGCCCATCCTCTATCGATTCCGATTTCGATTTCCCAGATGGGAACTCCGGAGTCATCACGAGAGCCGTRCCCTGACCGTATCCTCGACGACATCGGCGGCGCCTTTGGTATGGGAGCCGTTGGAGGATCCGCCTTTCACTTCCTCAAAGGAACCTACAACTCCCCCAAAGGCAGTCGCTTTCTCGGCGGCAAACAAGCTGTGGCCATGAACGCTCCTCGTTTGGGAGGGAGTTTCGCCGTCTGGGGAGGTCTCTTCTCGACGTTTGATTGCTCCATGGTGTACCTTAGGCAGAAGGAGGATCCGTGGAACTCGATTATAGCAGGCGCTGCCACCGGTGGGTTTCTGTCTATGCGTCAGGG…	716	2	AT2G37410.2	ATTIM17-2 (Arabidopsis thaliana translocase inner membrane subunit 17-2); P-P-bond-hydrolysis-driven protein transmembrane transporter	Mitochondrial inner membrane translocase. Together with AtTIM17-1, TIM17-2 has a long C-terminal extension not present in other TIMs. The extension is located in the outer membrane and so TIM17-2 links the inner and outer mitochondrial membranes. The C-te	Identical to Mitochondrial import inner membrane translocase subunit Tim17 (TIM17) [Arabidopsis Thaliana] (GB:Q9SP35;GB:Q9ZUS5); similar to ATTIM17-1 (Arabidopsis thaliana translocase inner membrane subunit 17-1), P-P-bond-hydrolysis-driven protein transm	66.67	240	53	3	77	715	1	239	1e-56	216
MLN1.Contig_1030	GGTAAATCTCACTCGGTTAATAAATCAATCCCCTTTTCGCACTCCACATAGAGAGAGAGACGACAACGAGTCTTCTTCTACTCTCCATCTCTTCTACCTCACCAACCCTCTCCGTCGTACTACGTTCTCGTAATCCCCGACGCGACGCCTTACGCTGACTGCAACTTAATTTCCGATTTAACCGTCTTCGAGCATCTCTTCTTCATGCGGATTAAATTAGGTTTGAACTGAATCGTCGATGGGTCAGAAGAAGAAACCCCCCGCGCCTCGCTCCAAGCAATCGCTATCTTCTTCAGCGGCGGAGGCTCAGCCGTCCTCTGAGGTTTCCGCTTCTACCTCCTATGAGGAGCCGTCAAATTTGGCTGAAATCAAGGCGGAGTGCGAGAAGGCACTGACGTC…	743	1	AT3G47890.1	ubiquitin carboxyl-terminal hydrolase-related		similar to nucleic acid binding / ubiquitin thiolesterase/ zinc ion binding [Arabidopsis thaliana] (TAIR:AT3G47910.1); similar to nucleic acid binding / ubiquitin thiolesterase/ zinc ion binding [Arabidopsis thaliana] (TAIR:AT3G47910.2); similar to Ubiqui	81.06	132	24	1	350	742	10	141	2e-56	215
MLN1.Contig_1031	GATAACAAACACAAAGCACGATACCTCAAATCTCAAAGACTTCTCTGCTTCTTTTCTTTTCTCTCCTCTTCTTCTCTTATTCCACGTTTGCGAATCCTCTGCATCTATACAACACATATTTCGATCTCTTATTATCTTTTACTCGTCGACTTGACCTTATTAACACATACTAAACAAGACCAAAACTCTCTGTGCAACTCATTGTAGTATCATCATCATCAATGGAGAAGGAAGACTTGTACGCTGTTATGGATTTGAACAACGAATGTTCACAAGGAGATCTCAGACTTTCTTACAAGAACCTTGCTCTGAAATGGCATCCAGATCGGTTTAGTGAAGAAAATGAGAAAGACAAAGCCAATACGAAATTTCAATCCATTCAACGAGCCTATTCTGTTT…	763	1	AT1G72416.3	heat shock protein binding		similar to DNAJ heat shock N-terminal domain-containing protein [Arabidopsis thaliana] (TAIR:AT3G14200.1); similar to unnamed protein product [Vitis vinifera] (GB:CAO45573.1); contains InterPro domain Heat shock protein DnaJ, N-terminal; (InterPro:IPR0016	79.64	167	32	3	222	716	1	166	1e-60	229
MLN1.Contig_1032	GACTGTCTGCAAAACAGAGGAAACGGCGCGTCGCTAATGGCCAAAGCCGCGATTAACTCCCACGCGCCAGCTTTATACTCTCTAGCCGTGATTCAGTTCAACGGAAGCGGTGGTTCCAAGAACGACAAGGATCTTCGAGCCGGTGTGGCTCTGTGTGCGCGTGCGGCTTTCTTGGGACACGTTGACGCGCTCCGTGAGCTTGGTCACTGTCTCCAAGATGGTTACGGTGTTCCACGGAACATCTCCGAAGGTCGGAGATTCCTCGTTCAAGCCAACGCTCGTGAACTCGCCGCCGTTTTATCTTCCGGGATCGAGGCTCGGTCGTGGCTAACCTTGTCGCAGCCTCAAACCCACGGTTGTCCGTTGCTGAGCGATTTTGGATGTAATGTCCCGGCGCCG…	758	1	AT1G67340.1	zinc finger (MYND type) family protein / F-box family protein		Identical to F-box protein At1g67340 [Arabidopsis Thaliana] (GB:Q9FYF9); similar to zinc finger (MYND type) family protein [Arabidopsis thaliana] (TAIR:AT5G50450.1); similar to unnamed protein product [Vitis vinifera] (GB:CAO66168.1); contains InterPro do	87.12	233	19	5	4	669	134	366	8e-114	406
MLN1.Contig_1033	GGGTCGCCGTCTTCACAAAAAAACTATTAGCTTTCCGCCTCCTTCGAGATCTCCATCAACTAAAATGAAGGTTGTCGCCGCCTACTTGCTTGCCGCTTTGAGCGGAAAAGCTTCCCCAACCAGTGCCGATATCAAACAAATCCTCGGATCTGTTGGTTGTGAATCTGAAGACTCCCAGATTGAGCTTTTGTTGAAGGAAGTCAGTGGGAAAGACTTGTGTGACCTGATTGCTGCTGGGAGGGAGAAGTTGGCTTCCGTTCCAAGCGGTGGTGGTGGTGTTGCAATGGCCGCTGCTCCATCTGCCGGTGGAGGTGGTGGTGCTCCTGCGGCTGAGGCCAAGAAGGAAGAGAAGAAAGAAGAGAAGGAAGAATCCGATGATGACATGGGTTTCAGTCTGTT…	560	1	AT2G27710.3	60S acidic ribosomal protein P2 (RPP2B)		Identical to 60S acidic ribosomal protein P2-2 (RPP2B) [Arabidopsis Thaliana] (GB:Q9SLF7;GB:Q8LB03); similar to 60S acidic ribosomal protein P2 (RPP2A) [Arabidopsis thaliana] (TAIR:AT2G27720.1); similar to 60s acidic ribosomal protein-like protein [Solanu	88.71	62	7	0	65	250	1	62	4e-23	104
MLN1.Contig_1034	ACATAATATACTCATATATAAGGGGGCGTCGTTCCTCCCCTCACGCCGCACACACACACCAGCAGCCCGCCGGGAGTGATTGTGAGCAGGAGAAACAGGCGCCGCCTCAATATCTCTTTATATTAATAATATATTATACACAATATTTATAATCTCACAGGCGGCCTCCGCGACTATATTCCTCCCGGGAGATATTTGCCTCTTATCGCGCCGCGGAGGGAAGTAAGATAAGAAATTATACAAATTAGTCTTATGTGCAGAACATCGCGAGTACAGCTATACTAGAGCGAGGATGTAGGTTGTTTCTTAATCTGTTTTACTGTAGGAGTCGTTAGATATACTTCTGCAACGTCAGCAACTTATATTCAACTCACGTACACTTCTGTACTATTCAGACGT…	1230	1	AT2G36295.1	unknown protein			47.62	21	11	0	746	808	89	109	9.1	28.5
MLN1.Contig_1035	GAATCTGCTGTCTTTATAATTTATCAAAATCGCCGATCGAGACAGGTCGTGAGACCAACGACCATCCGTTCATCGCCGACGGAGAAATCGTGGCCGTCTAATCTAGGGGAAGAAGATCCGATTCCGATTGTAGAAGAATCTTAAAGGGATGGGGAAGAAGAGAAAAGCTACAGCGACGAGCCTCGATGAGGTAGATCGGACTGTTTACGCCTCGTTTCGAACAGCCGCGAACTCGTTATCTCAGCTTTACACTCAGTCCATGAACCACCAGAAACTATCTTTCCAAGCCGGTGAACGCCATGGTCTCGAAAAATTGTACCAATGGATATGGAGACAACAAGAAGGAGGGTCAAGAGTGACATCTATGGATATAATCAATTACATTCAGAACGAGCTAGA…	769	1	AT4G09830.1			similar to unknown protein [Arabidopsis thaliana] (TAIR:AT5G64780.1); similar to unnamed protein product [Vitis vinifera] (GB:CAO43592.1); contains InterPro domain Uncharacterised conserved protein UCP009193 (InterPro:IPR016549)	89.53	191	16	2	149	709	1	191	4e-94	340
MLN1.Contig_1036	AACGAAAAGTTGGCTTCTTGGCATGGCAGTGTGCCATCTACTGTCTCTAGACCAAAAGCAACAATTGCCTTCATAGAATGTCTTCCGACCGGCGGATTATCTACTCTCTGTCTATCTATCATTGACTCAATCTTGAGGAATCATATCTCCTCTCTTCACCACTGGAACACAGCTACAACCTCAGAGATTTTTGTATACGGACAACAACAACCTCACAGATATCTCAATCACAATCGGAAAACACAGAACAAAACAAATGAAGAGAAAAGGACAAGACACATGAGGAAAGGGCTAAGTTAGTTGTTGGAGGCTGCTGTCTGAATTACGCCACCGTGGGTTCTCCCGACCTATTGTTAAAAGCACCATTAGAAAATGAATGACGTATGGTAGTTTCTTTTT…	498	1	AT1G49340.1	ATPI4K ALPHA (Arabidopsis thaliana phosphatidylinositol 4-kinase alpha); inositol or phosphatidylinositol kinase	Encodes a phosphatidylinositol 4-kinase that is expressed in inflorescences and shoots.	similar to phosphatidylinositol 4-kinase, putative [Arabidopsis thaliana] (TAIR:AT1G51040.1); similar to unnamed protein product [Vitis vinifera] (GB:CAO47656.1); similar to hypothetical protein OsI_012841 [Oryza sativa (indica cultivar-group)] (GB:EAY916	43.59	39	22	1	25	141	588	625	0.78	30
MLN1.Contig_1037	GGTTTTCAACCACTTCCATCTTCCCCAATGCCAACGAGAGGTCGGGGCAGGGGAAGAGGCAGGGGACGTGGTGCAGGTAGAGGAAGGAGAGTGGAAAATATGTTGCATGGTGCTGATAGTTCCATAGGTACTCAGAGAACTAATGCCCGAGCATCTCTTTCTGGTGATCCTGTAGCGTCCAATTTAGTAACTCTTCCCGTCGCTTCGGTTGCTATTGATGCAAAAGTCCCTAAGCCTATTAAAGGAAGTAGTTCTAATCTTGAGTCGGGGCCTTCCATGCATTCTGATACTACTGCTGTGCAGCCCTCTCCTGCTGTCTCCCTACAAGAAAGTAGCCTGCTAGATGCACCGCCTGGTTTTGGTTCTGGATCACATGTTCAGCCGCTAAATGTATCGGAT…	756	1	AT2G28290.3	SYD (SPLAYED)	Encodes a SWI2/SNF2-like protein in the SNF2 subclass. Homozygous plants with null mutations exhibit premature termination of the meristem and carpelloid structures from the inflorescence meristem. Co-activator of floral homeotic gene expression. Acts wi	similar to ATCHR12, ATP binding / DNA binding [Arabidopsis thaliana] (TAIR:AT3G06010.1); similar to unnamed protein product [Vitis vinifera] (GB:CAO71034.1); similar to hypothetical protein OsI_021625 [Oryza sativa (indica cultivar-group)] (GB:EAZ00393.1)	43.88	294	122	8	1	753	1517	1803	1e-39	159
MLN1.Contig_1038	GGGTTAGAGATCATCAAACCATCTGTGAGAAACCAACTTCAGCTTCGCCCCCTCTTCTTTATAGGGCCATCTCACTTCCCGTCGACGCCGTGGATATATGAGATTGTAAATTCTAGTTACTATATTTTATCTTGTAGCACTTCTAAATTTTTTTTTCTTTTTCTTTTTCACTTTTAAATTTTGTTATTAATCTTTGGTTAAATATCCTTCAAACATTGGCTGAACTGGAGTCAGAGCAGGAGTCTCTTCTTGTTATAC	258	1	AT3G22420.2	WNK2 (WITH NO K 2); kinase	Encodes a member of the WNK family (9 members in all) of protein kinases, the structural design of which is clearly distinct from those of other known protein kinases, such as receptor-like kinases and mitogen-activated protein kinases. Its transcription	similar to WNK1 (WITH NO LYSINE (K) 1), kinase [Arabidopsis thaliana] (TAIR:AT3G04910.1); similar to unnamed protein product [Vitis vinifera] (GB:CAO71165.1); contains InterPro domain Protein kinase, core; (InterPro:IPR000719); contains InterPro domain Pr	66.67	36	4	1	15	98	592	627	4e-05	43.1
MLN1.Contig_1039	GTCACCTTCACAAATCGAAAAACAATCTTCTCAATTTTCTAATTTACGATCAAGGTTAGATTCTTCTTTCTTCTTCCCTCGATTAGCTCTTTTCGCTTGATCGTAGTTCACGATTCTCTCTTCTTCAGAATTTGATTCGGTTCTTGAATTGAATTAGTTGAGATTAGCCGATAGATCTCTTGTTGATTTTGATGATTATGGTTCGTCTTGTTCGATTAACGTTAGATTCTGGTTTCTTCTGCTCTCGATTAGCATCGTAATTGATCCTCTGTTCTTCGAATTTGAATCGGTTATAGCAGTCTCCGTCGTCGTGATTTTGATTATTATGGTTCGTTGTGTTATTATTGATGTTAGGTTTTGTGAATTAACAGATGCAGATCTTCGTCAAGACTCTCACCG…	779	1	AT4G05320.4	UBQ10 (POLYUBIQUITIN 10); protein binding	One of five polyubiquitin genes in A. thaliana. These genes encode the highly conserved 76-amino acid protein ubiquitin that is covalently attached to substrate proteins targeting most for degradation. Polyubiquitin genes are characterized by the presenc	similar to UBQ4 (ubiquitin 4), protein binding [Arabidopsis thaliana] (TAIR:AT5G20620.1); similar to hexaubiquitin protein [Helianthus annuus] (GB:CAA40324.1); similar to hypothetical protein OsI_005817 [Oryza sativa (indica cultivar-group)] (GB:EAY84584.	78.57	28	6	0	695	778	261	288	4e-60	43.1
MLN1.Contig_104	GGAATCTCAAATGGATCGTCTCAAGCTTTCTCTCTCCGTCTTCGTTCTCTTTTTCCTTGTCCTCTCCGCCTCCTCCGACGGCAACGAAGGCAGCGATGATCTCGTGAYCAAGCAAGTGGTTGATGGAGGAGGAGCCGAGCCCAACGTTCTATCCTCCGAGGATCACTTCTCTCTGTTCAGAAAAMKTTYKSCWWGTCSTCTMCGCYTCCWSCGASGAGCAACGAMKRCAGCGATKMTCTCGTKWTCAAAGCMARTGGYTSAKGCGAGCGAGGMGYCGAGCCMRAMGYTCKATCCCTCYGMKSRTCACKKCGTTACKCWGTTCAAKMAMRAGTYYGRCWMGGTCTGACGCTTCMAGCRAGRAGCACGWCTACRGTRTTAGMKSCGKKTTCWAAGCCAWTC…	950	3	AT4G39090.1	RD19 (RESPONSIVE TO DEHYDRATION 19); cysteine-type peptidase	Similar to cysteine proteinases, induced by desiccation but not abscisic acid.	Identical to Cysteine proteinase RD19a precursor (RD19A) [Arabidopsis Thaliana] (GB:P43296); similar to cysteine proteinase A494, putative / thiol protease, putative [Arabidopsis thaliana] (TAIR:AT2G21430.1); similar to senescence-associated cysteine pro	69.44	36	11	2	77	184	24	56	2e-05	47
MLN1.Contig_1040	GAATCTATTTCTATCCCCCCCCTTAACTCATTGTGCACATCTCTCTCTCTCTTCCAACGAAATCCAAATTCTCTCTTTGCATGATGGGATTGCTCGATCTCGAGAAGCAGTTCTTATTCTACGGGACTTACCACAACAACCCAATCAACTGCCTAATCCACATCATCTTCGTATGGCCAAACCTCTTCTCCTGCTTGCTTCTCCTCTACCCGCCGTCCCCAATTTACGACCTTTCTCTATTAAGGTTTCCTCATTCTATGACCCTCTTACGGCTTTTTGTGGTTAGACGATCGGGTTTGTCGTCACGGTGGCCTATGCTCTGTTCTACATCTGATTCTGGATAAAAAATCTGGGTTCCTTGCTGCTCTCATGTGTTTCACTTGCTGGGTCTGGCCCAGT…	786	1	AT1G18720.1			similar to unknown protein [Arabidopsis thaliana] (TAIR:AT1G74440.1); similar to hypothetical protein [Vitis vinifera] (GB:CAN69808.1); contains InterPro domain Protein of unknown function DUF962 (InterPro:IPR009305)	57.14	14	6	0	290	331	73	86	6e-71	23.5
MLN1.Contig_1041	GAAAGCTTTGTACCTTACTCGAATACACCTAACCCCATCGAACGGCGAGTTCTTAACACTCCTGACTCATCTTCTCCACCTCCTAAAATGTTGAGCTTTGGTGTCGTACGAAGAGGACCACGAAACCCTCGGCCTCTTGCACCCAACCACCCTTCTCAGCGAGTCATCTAACTAAAACACAAAGCTAACTCTCCCTTGCACCATGCTCCCGACAACAATAACAACCACCCTCGTCATGTACTATATGCAAACTCTCCTCCGCAACCACTTCACCTCATCGCCTATCCCATAGATGTACCATCCTCACCTCTGGCCTGCCTCACTCTCCACATTACACAGAGTCGGTTCGTTGCTCTCCTTCTATGCTCCGCTTACACTTCTCTCCCTCAGAATTATCCA…	771	1	AT4G17950.1	DNA-binding family protein		similar to DNA-binding family protein [Arabidopsis thaliana] (TAIR:AT5G46640.1); similar to unnamed protein product [Vitis vinifera] (GB:CAO63441.1); contains InterPro domain Protein of unknown function DUF296 (InterPro:IPR005175); contains InterPro domai	39.13	92	56	3	4	279	337	424	4e-07	52
MLN1.Contig_1042	CAGGGCCTGTGGGCCAAAACCATTGGACAGATTCAACAGCTAACACTCCCTCACCTCCTCCTAACTCTGCTGACGTTCAGTTGAAGCAAGAGCTTGGGGCGATTTTCAAGAAAATCGGCGATAAACAAACTTCCACCATTGGTCTTTACGATCTCTACCACATCACTAAGTCATATCCAAAGGTTGATATCTTTTCCCAACTTCAAAATGCAAGCGAAGCATTTCGTACTTACATCAGAGACGGGTTGGCTCAGGTGGAGAAGAATGCAGCTGCGGGAAGAACGCCTTCAAGTCTACCGTTGTCGACTCCTCCCCCTTCTTCCTTAGCCCTTCCATCTCCCGACATCCCTTCCTTAGACGTGAAGCCTCTGATGAACCCTAAATCTGATTCATACACTG…	705	1	AT2G35630.1	MOR1 (MICROTUBULE ORGANIZATION 1)	Member of the MAP215 family of microtubule-associated proteins required to establish interphase arrays of cortical microtubules.Mutants have defects in cytokinesis during pollen development. Vegetative phenotypes observed in temperature sensitive mutants	similar to unknown protein [Arabidopsis thaliana] (TAIR:AT3G28155.1); similar to hypothetical protein OsJ_003762 [Oryza sativa (japonica cultivar-group)] (GB:EAZ13937.1); similar to hypothetical protein OsI_004115 [Oryza sativa (indica cultivar-group)] (G	73.33	240	57	5	3	701	1749	1978	8e-76	280
MLN1.Contig_1043	TATCATCCCCGGACGCCGCTGGTGGCTCCGGAGGATTGCCACAGCGACTGCGATTCGTCGTCGTCGGTGATCGACGACGGAGACGATATAGCGTCGTCGTCTTCGCGGCGGAAAGCGCCGTTTATGTTTGATCTTAATTTTCCGCCGTTGGATGGTGTTGACTTGTTCGCAGACGATCTCCACTGCACCGATCTACGTCTTTGATTTGCATTTTTTTTTCTTTTATTGAAAAGAAAAAAAAAAAGTGAGCACGATGATTTTATTACCACGAAGATGATGATGACGATATAAAGAGAGAAAGAGAGAGAGAGAGCGGTTGTGTTGAGATCTGTTAACTGTAAGAACCAGATCTGAGTTTCGTTTGTCTGTTTCTTATTTAAGATCAACCCTTTGTTACAT…	552	1	AT3G20310.1	ATERF-7/ATERF7/ERF7 (ETHYLINE RESPONSE FACTOR7); DNA binding / protein binding / transcription factor/ transcription repressor	Encodes a member of the ERF (ethylene response factor) subfamily B-1 of ERF/AP2 transcription factor family (ATERF-7). The protein contains one AP2 domain. Phosphorylated by PKS3 in vitro. Involved in ABA-mediated responses. Acts as a repressor of GCC box	Identical to Ethylene-responsive transcription factor 7 (ERF7) [Arabidopsis Thaliana] (GB:Q9LDE4;GB:Q0WR62); similar to ATERF3/ERF3 (ETHYLENE RESPONSIVE ELEMENT BINDING FACTOR 3), DNA binding / protein binding / transcription factor/ transcription repres	89.39	66	4	1	4	192	176	241	2e-11	65.9
MLN1.Contig_1044	GGAATTTACAGCAAAACAATATCCATTACGTGTTTACTTGGGAACTCCCGAGAAGCCTCCACCGAGATCTGTTCGGTCTGTCTGGTTCTAGGGTTTTCCCTTCGACGAGTCTCTCTATTTGATTGGATTCACTGTGATGAAACCAATCTCCGTAGCAGAGCAGTTCGATCCTGTTGCTGGTGTTTTGTCTCCACAAGACGGCGAGTTCCCCCAAGTTTCCAGCTTTCTTGTCTGAATCTCAGATTAGTTCAGTAACATCTGCCTTGGATAGAGTTAACAACTACGAGATCAATTTTTATTTATTTAAAAACTGTGTCTGATTCTTTGCTACAATGTCTGAACTAAAAGAGCGCCTGCTTCCACCAAGACCTGCATCAGCTTTGAATCTCAGAGACGCTG…	759	1	AT1G16010.1	magnesium transporter CorA-like family protein (MRS2-1)		similar to magnesium transporter CorA-like family protein (MGT1) (MRS2) [Arabidopsis thaliana] (TAIR:AT1G80900.1); similar to hypothetical protein [Vitis vinifera] (GB:CAN71705.1); contains InterPro domain Mg2+ transporter protein, CorA-like; (InterPro:IP	90.14	142	14	1	333	758	1	141	3e-46	181
MLN1.Contig_1045	GAAGGATCGACTCTCTCTCTCTCTCTCTCGTCTCATCTGCAAATATTCCCCGAGACTCCAAATCGCCGCCATGCTGAGACAAGCTTCTCGCCTCCTCTCCCGATCTGTCACCGCCGCATCCTCCAAATCGGTGACGGCTCGTGCCTTTTCAACGGAGCTTCCGTCGACGGTCGATTCGACTTTCGTGGAGTCATGGAAGAAAGTAGCGCCGAACATGGACCCGCCGCAGACTCCTTCTTCCTTCATGAAGCCACGTCCTTCGACTGCTTCTTCGATTCCGACGAAGCTCACCGTCAATTTCGTCCTCCCTTACGCATCTGAGCTTTCCGGGAAAGAGGTCGACATGGTCATCATTCCCGCGACAACAGGACAAATGGGTGTTTTGCCTGGACACGTTCC…	755	1	AT5G47030.1	ATP synthase delta' chain, mitochondrial		Identical to ATP synthase subunit delta', mitochondrial precursor [Arabidopsis Thaliana] (GB:Q96252); similar to hydrogen-transporting ATP synthase [Brassica rapa] (GB:ABL97963.1); contains InterPro domain ATPase, F1 complex, delta/epsilon subunit; (Inter	90.64	203	19	0	71	679	1	203	7e-92	333
MLN1.Contig_1046	GTCTGATCAAAAGAACTCTCTCTCTCTCTTCTCTGCCATCTTCTGCGTTTTCTTCTCTGCCAAAGACAGAGAGAGAGAGTAGCTATTCCTCATTGAAAGAGAAAAAGAAGAACAAGTGTAACTAAAGAACATAATCAGTTTTGGTCTTTGTTTGCTTCTGATTCGTTCTCACCTTCTTCTCTTCTCTAATATCTACTAAAGGCAAAAC	208	1	no significant hit
MLN1.Contig_1047	GTTGGTGGAGCGATTTGTCTGGTTAATTCCGTTAACGAACGAGACCTCAGCCTGCTAACTAGCTACGCGGAGAAGCAGCTTTGGGAGATGAAGTTCGCGGGGAGAGAACCTGAAGCTGACCTACACGACATTGTGATGGCGATCTGCGCTTCGCAGAAAGAGGTGGATGCGGTTTCGAGGCTTCTGACACGGGCCGAGTACATGGGAACTGAGAGAAGGAAGAAGACTTTGTCGTGGTTGCTCAGAGGGTATGTGAAAGGAGGGCACTTCGAAGAGGCTTCGGAGACGTTGGTAACGATGATTGATTCTGGTTTGTGTCCGGAGTATATTGATCGAGTGGCTGTGATGCAAGGGATGACGAGGAAGATCCAACGGCCACGGGATGTTGAAGCGTATATG…	711	1	AT2G30100.1	ubiquitin family protein		similar to leucine-rich repeat family protein [Arabidopsis thaliana] (TAIR:AT5G07910.1); similar to unnamed protein product [Vitis vinifera] (GB:CAO21413.1); contains InterPro domain Ubiquitin; (InterPro:IPR000626); contains InterPro domain Leucine-rich r	87.4	127	16	0	67	447	361	487	2e-59	225
MLN1.Contig_1048	GACGTCCTCACATCAAAGAAAACTAAGCCAAGTATATTTATAAATAAATAAATAATGCTTGACAAACTTATCGGAGAGTACGGGCATGGATACGGCAATGGGTACGGCCACAAGGATCACAGAAGCAGCGGCTACGGTTTTGAGGAGCACAAGAAGTACGAGTCTCATATGGAGTCCGAAGGAGGCTACTTTGACCGTCAAGCCCGCTACGACCACCGCGTGGAGGCTTCCAGCCAACCACGCCCGTCCACCCATGGCTCACATGCCACCCTGTGATGAAGAAGACGCCGACTCAGATGTAGAGGAGTTCTATAAGAGCAGCCGAAGCCACCACACTACTGTGGTTACCGCACCACGGCAAAATCCACCACCAACAACCACCTCATATGAACTTCATGC…	787	1	AT1G67870.1	glycine-rich protein			54.55	44	20	1	124	255	22	63	1e-20	55.1
MLN1.Contig_1049	GGTGGAACGTGGAGCTCACATACTAAACAAGATCCGATCTAACCCCGGTTCTCGTCGGAATCTCTTCACGGTTAACCGGCGTTCCTCATCCACCTTTTCGTTATGGAAGACGGCAAGGGAAAGGAGCTTGTTGGTGATACTCCTCCTCCAGCTGAACAAAATGATAGCAAGAAGGTTTCAGGTGAAACGGAGATTCATAAGGAGCCATCACGTGAGAGTGAGGAAAATGCGATCAAGAAAAAGTATGGAGGATTGTTGCCAAAGAAGATTCCTTTGATATCCAAGGACCATGAGCGCGCGTTTTTTTGACTCAGCTGATTGGGCATTAGGCAAGCAAAAAGGACAAAAGCCTAAAGGGCCTTTGGAAGCTCTCCGACTAAAACTGCAGCCAACCCCGCA…	778	1	AT1G69510.2			similar to unknown protein [Arabidopsis thaliana] (TAIR:AT5G64130.1); similar to hypothetical protein [Vitis vinifera] (GB:CAN80447.1); similar to unknown [Populus trichocarpa] (GB:ABK94521.1); contains InterPro domain Lg106-like (InterPro:IPR012482)	64.71	68	24	2	103	306	1	54	6e-32	77
MLN1.Contig_105	GAGCCGAGCAGATKACAAACCAACAAAASAATCTAAGAACTCACTCTTTCCTGTCTGAACAACAACAAGAAGCAAAAAAGAATCCCCAAAGATGGCGATGATGTCAGCATCTTCAGCCTTTGTTTTGACGTCCAACGTCACGGCGTCCGCAGGCGTTTCCTCGTCCAGGAACTCCGTGTCTTTCTTACCGATGAGAAACGCTGGTTCTAGACTCGTAGTCAGAGCAGCCGAAGATGCGGCTCCTGAAACATCTTCTTCAGAAGGTGCTCCAGCAACTGCCGTGGCTCCGGCTGCAGCTGCCGCCACCAAGCCAAAGCCACCTCCGATCGGCCCTAAGAGAGGGTCCAAGGTCAAGATCCTAAGGAGAGAATCCTACTGGTTCAAGAACGTTGGATCAGT…	664	8	AT4G28750.1	PSAE-1 (PSA E1 KNOCKOUT); catalytic	mutant has Decreased effective quantum yield of photosystem II; Pale green plants; Reduced growth rate; Subunit E of Photosystem I	Identical to Photosystem I reaction center subunit IV A, chloroplast precursor (PSAE1) [Arabidopsis Thaliana] (GB:Q9S831); similar to PSAE-2 (photosystem I subunit E-2), catalytic [Arabidopsis thaliana] (TAIR:AT2G20260.1); similar to AT4G28750 [Arabidops	85.07	134	20	0	119	520	10	143	1e-42	169
MLN1.Contig_1050	GGAGATGGGGAAGAAGATGAAAGCGATCATCGTTGGAGGAAGTATAGCTGGCGTATCGTGCGCACACTCGCTCACGTTAGCAGGCTGGGATGTACTAGTACTCGAGAAATCTTCCGAACCTCCGGCTCGGAGCCCTACTGGTGCTGGACTCGGACTCGACCCTCAAGCTCGCACAATCATCAAATCATGGCTTCCTCATCCACACCTCTTAGACGAAACCACCTTGCCTCTCTCCATCGATCAGAATCAAGCAACAGATAGTGAGAAGAAATTAACGCGAGCTCTAACGAGAGACGAGAGTTTTGATTTTCGAGCAGCTTATTGGTCAGACATTCACGGTCTTCTGTTTAACGCATTGGATCCGACCATGTTTCTTTGGGGACATAAGTTTCTGTCTTT…	731	1	AT5G11330.1	monooxygenase family protein		similar to CTF2B, monooxygenase [Arabidopsis thaliana] (TAIR:AT2G29720.1); similar to unnamed protein product [Vitis vinifera] (GB:CAO44155.1); contains InterPro domain Aromatic-ring hydroxylase; (InterPro:IPR003042); contains InterPro domain Monooxygenas	83.95	243	38	1	5	730	1	243	2e-116	415
MLN1.Contig_1051	GCTCGCTCCGTCAAGCCAAAAACCCTAAGAGGAGAGTGTGTGTGTGTGTGAGCAGCAACAAAAAATGGTGCAGCGTCTTGTATACCGTTCGCGTCACAGCTACGCCACCAAATCGAACCAGCACAGGATCGTCAAAACCCCTGGTGGTAAATTGACATACCAGACCACTAAGAAGCGTGCAAGTGGACCCAAGTGCCCCGTCACCGGCAAGCGTATTCAGGGTATCCCTCACTTGAGGCCGGCTGAGTACAAGAGATCCCGATTGTCTAGAAACAGGAGGACCGTGAACCGTGCCTATGGTGGTGTGTTGTCCGCTCTTGCTGTTAGAGAAAGAATCATTCGTGCTTTCCTTGTTGAGGAGCAAAAGATAGTGAAGAAGGTGTTGAAGCTTCAAAAGGC…	545	1	AT1G69620.1	RPL34 (RIBOSOMAL PROTEIN L34); structural constituent of ribosome	putative 60S ribosomal protein L34	Identical to 60S ribosomal protein L34-2 (RPL34B) [Arabidopsis Thaliana] (GB:Q9FE65); similar to 60S ribosomal protein L34 (RPL34A) [Arabidopsis thaliana] (TAIR:AT1G26880.1); similar to 60S ribosomal protein L34 (GB:P41098); similar to unknown [Populus tr	96.84	95	3	0	65	349	1	95	6e-48	186
MLN1.Contig_1052	GAATGCATTGGATGGATGCCCGGGCATTGAGAAGGAAGGACGCTTTCAGAGGCGAAAGGACATGGGGCAGATACCGTCTGTGATCCATGGATCTCCGATCGGGAAACCGTATCCAAGCTCCGTGGCTAGTCTGCGCTCTTTGGACTTTGAAAACTTAGCGAACTGAAACATCTAAGTAGCTAAAGGAAGGGAAATCAACCGAGACCCCCTTAGTAGCGGCGAGCGAGAGCGGATTTGGGATTTGAAGAAAAAACCACAAAAAAAAACAAAAAAAAATCATGTCTTTTGTGAAAAA	295	1	AT5G52620.1	F-box family protein		Identical to Putative F-box protein At5g52620 [Arabidopsis Thaliana] (GB:Q9LTF5); similar to F-box family protein [Arabidopsis thaliana] (TAIR:AT3G57590.1); similar to hypothetical protein [Vitis vinifera] (GB:CAN83390.1); contains InterPro domain F-box a	30.43	46	32	0	20	157	130	175	2.9	26.9
MLN1.Contig_1053	GACGACTTCGAGACAAAGAAAAGCAACGCGAAACTGGAGAAGACAGATCGACGAGTTCAGCGAGAATGACCATGGTTAAGGTTGAAGAGGAGGCACGAGCTTCCGTCGAAGGTGGATGCGGTGTTGGCGGAGAGGAGATCGGCGGTAACGACACCGTGCATGGTTCCATCGCCGGATCTGTCGCCGGAGAAGGTGCTGAGAAACCAATTCCCGAAGCTGGGTGCATCGAAGTGCCTTCCTGTGAGCCAGATGCTCCAACGACCCGTCCTAATCAGCTTACTATCTTCTTTGGTGGGAAAGTTCGCGTCTTTGATGGGATTCCAGCAGACAAGATTCAAGAAATCATCCGTATTGCCGCTGCTGCTGCTAAATCCATAGAGACAAAGAACTCTGCGAACA…	793	1	AT5G20900.1	JAZ12/TIFY3B (JASMONATE-ZIM-DOMAIN PROTEIN 12)		Identical to Protein TIFY 3B (TIFY3B) [Arabidopsis Thaliana] (GB:Q9C5K8); similar to JAZ11/TIFY3A (JASMONATE-ZIM-DOMAIN PROTEIN 11) [Arabidopsis thaliana] (TAIR:AT3G43440.1); similar to ZIM [Medicago truncatula] (GB:ABN08340.1); contains InterPro domain	62.07	203	75	6	72	674	1	187	4e-40	161
MLN1.Contig_1054	CTGTGGGGAGAGTTCCTGAGAGCTACTGGGAAGAGAAGTGGAGAGTTATGAACAGCGCGGAGGAGGAAGAAAAAGCACGGAGGAGGAAAGCGTCGCAGAGACAGAACACGGTGAAGAAGAGCTGGTCGGAGAGAGTGAAGCTAAGGCTTTCGAGGACTGAGTCTGATCCATCAGATAGAAGCGGGAACAAGCCGCCTATTAGACGCAGTTTGCTTGATGATTTGTCCAAGCAGCTAGGGGACACAGATTCAGATATGGAACGGTCTTCTACAGTTTCTGAGTCACCAAGTGGGGAGTGTGAGGAGAATGGTTCAGATAAAGGCAAAAGCGAGGACCAGGTGGAGTTGCCTCTTCCGGTTCCTGAGAACGAGTCTGAGGGGAAGTCAGTGGTGAACATAT…	787	1	AT5G57210.1	microtubule-associated protein-related		similar to microtubule-associated protein [Arabidopsis thaliana] (TAIR:AT4G29950.1); similar to unnamed protein product [Vitis vinifera] (GB:CAO15557.1); contains InterPro domain RabGAP/TBC; (InterPro:IPR000195)	63.1	252	79	4	3	716	488	714	1e-70	263
MLN1.Contig_1055	GAGACAACGTTTCATAATCACTTCCTACCAAACTCTTTAAACCTTTCCGCACTTCCTTTCCACCGACTTCCTCCGTGGCTCCAATTGCTGTTGGCGATGATGTCCCTGACGGATCTATCTCCTTCTTCGACGAGAACGATCAGCTCCAGACTGTCTCCCTTCACACCCTCACCGACGATGAAAAGGTCATCCTCTACTGAGTCCCTGGTGCTCTCACCACCGCATGCATCATAGGATCCGTGCTCTGGATTCGTCGAGAAAACTGATGACCTGAAGTCCAAGGGTGCTGACTATATCATTTGCTTTAGTAGTGAATGATCCGTTTGTGATGAATGTGTGGGAAAATAACTACCCAGACACACCCCATGTGAAGTTTGTGTCCGACGGTTCATGAGAATA…	763	1	AT1G65980.1	TPX1 (THIOREDOXIN-DEPENDENT PEROXIDASE 1); antioxidant	thioredoxin-dependent peroxidase	Identical to Peroxiredoxin-2B (PRXIIB) [Arabidopsis Thaliana] (GB:Q9XEX2); similar to TPX2 (THIOREDOXIN-DEPENDENT PEROXIDASE 2), antioxidant [Arabidopsis thaliana] (TAIR:AT1G65970.1); similar to type 2 peroxiredoxin [Brassica rapa subsp. pekinensis] (GB:	80.95	84	16	0	311	562	79	162	5e-41	110
MLN1.Contig_1056	GGTTTGACTTGGTTCATTCCATCAGATGATCCAACTCTAATCTCCAAACAACAACTGTTTGCAAGAATCGTTGGTGGGCTCGGTGGTAGAGCCGCTGAAGAAGTCATCTTTGGTGAGCCCGAGGTGACTACTGGTGCAGTTGGTGACTTGCAACAGATCACCGGTTTGGCTAAGCAGATGGTGACAACATTTGGGATGTCTGAAATTGGACCATGGTCGTTGATGGACTCATCAGCACAAAGCGATGTGATCATGAGGATGATGGCGAGAAACTCAATGTCTGAGAAGCTTGCGAACGACATTGATTCAGCGGTGAAGACACTGTCAGACCGAGCGTACGAGATAGCTTTGGGGCATATAAGGAACAACCGTGAAGCCATGGACAAGATTGTTGAAGTA…	694	1	AT1G06430.1	FTSH8 (FtsH protease 8); ATP-dependent peptidase/ ATPase/ metallopeptidase/ zinc ion binding	encodes a FtsH protease that is localized to the chloroplast	similar to VAR2 (VARIEGATED 2), ATP-dependent peptidase/ ATPase/ metallopeptidase/ zinc ion binding [Arabidopsis thaliana] (TAIR:AT2G30950.1); similar to ATFTSH6/FTSH6 (FtsH protease 6), ATP-dependent peptidase/ ATPase/ metallopeptidase/ peptidase/ zinc i	95.03	161	8	0	1	483	511	671	9e-82	299
MLN1.Contig_1057	GGCATTCAAGCACTTGAGCCATGGCTTCACTTTCAGTCTCTTCCTCCTCGACGATCATCGACTCAAGAGCTCCTCCTCCTTCTTCTCGACAAGCCTCACTCCTCTTCTCCTTCTTGTATTTCCCTTCCGACACTTCCTCCTCAGCCGGCTCAGTCTCAGACACGCGCCGCGAGAGCCACTGCTTACTGTCGGAAGATTGTGAGGAACGTTTTGACGAGAGCTGCGGATGTTGAAGTTGCTGCCACTACTCAAGTTGAAGCTCCTGCCACCAATACCGAAGCTGCGAGTACAGAGTTACCTGATATTGTCAAAACCGTTCAAGAAGCTTGGGACAAAGTGGAGGATAAGTATGCAGTTAGTTCTCTCGCAGTTTCTGGTTTTGTGGCTCTTTGGGGAACT…	724	1	AT2G46820.2	PSAP/PSI-P/PTAC8/TMP14 (THYLAKOID MEMBRANE PHOSPHOPROTEIN OF 14 KDA)	Encodes the P subunit of Photosystem I. About 25% of the TMP14 pool appeared to be phosphorylated, and this ratio is not affected by light. Contains seven phosphorylation sites on threonine residue and chloroplast targeting signal. Located in the proximit	Identical to Thylakoid membrane phosphoprotein 14 kDa, chloroplast precursor (TMP14) [Arabidopsis Thaliana] (GB:Q8LCA1;GB:O81038); similar to unknown protein [Arabidopsis thaliana] (TAIR:AT1G52220.1); similar to unknown [Populus trichocarpa x Populus delt	69.62	158	47	3	100	570	27	174	7e-46	180
MLN1.Contig_1058	GATCCAATTCTAAACCAAACAACAGATTCTCATAATCATCACCTCTTTAAGGAAGGAAGGAAGATCAAAGCTTCTATAAGTTTTTGAAAAAGATAACAAGATGGGTCTCGTCAGCTTCTTGATTATGGTTGTTCTCGCAGTAATGACATCACGTGTGAATGGATACGGTGGCGGTTGGGTAAACGCACACGCCACATTCTACGGCGGTGGTGATGCCTCCGGCACAATGGGAGGTGCTTGTGGGTACGGAAACCTTTATAGCCAAGGGTATGGAACCAACACGGCGGCGCTGAGCACGGCTCTGTTCAACAACGGATTAAGCTGCGGTGCTTGCTTCGAGATACGGTGCCAGAACGATGGAAAATGGTGTCTCCCTGGCTCAATCGTCGTCACAGCGAC…	757	1	AT1G69530.4	ATEXPA1 (ARABIDOPSIS THALIANA EXPANSIN A1)	Member of Alpha-Expansin Gene Family. Naming convention from the Expansin Working Group (Kende et al, Plant Mol Bio). Involved in the formation of nematode-induced syncytia in roots of Arabidopsis thaliana.	Identical to Expansin-A1 precursor (EXPA1) [Arabidopsis Thaliana] (GB:Q9C554;GB:Q38863); similar to ATEXPA10 (ARABIDOPSIS THALIANA EXPANSIN A10) [Arabidopsis thaliana] (TAIR:AT1G26770.1); similar to ATEXPA10 (ARABIDOPSIS THALIANA EXPANSIN A10) [Arabidops	83.33	222	34	3	101	757	1	222	2e-87	318
MLN1.Contig_1059	GGAAGAGCCATTAACAAAAAAAAAGTCAGGCTTGAAGAAACCATTAAAAAGGCACCGTTCTCTCTGACTTTTCCATTTTCGATCACAAAATGGCGTCGTTCGATGAAGCACCTCCCGGAAACCCAAAGGCAGGAGAAAAGATCTTCAGAACCAAGTGTGCGCAGTGCCACACCGTCGACAAAGGTGCCGGTCACAAACAAGGACCAAACTTGAACGGGTTGTTTGGAAGGCAGTCTGGAACGACTCCAGGGTATTCTTACTTTGCTGCCAACAAGAACATGGCCGTCATGTGGGAGGAGAAGACTCTCTACGATTACTTGTTGAACCCCAAGAAGTACATTCCTGGGACGAAAATGGTGTTTCCTGGATTGAAAAAGCCACAAGATCGTGCCGATCTCA…	651	1	AT4G10040.1	CYTC-2 (CYTOCHROME C-2); electron carrier	Encodes cytochrome c. Promoter directs preferential expression in vascular tissues of cotyledons, leaves, roots, and hypocotyls, and in anthers.	Identical to Probable cytochrome c At4g10040 [Arabidopsis Thaliana] (GB:Q9T0G2); similar to ATCYTC-A/CYTC-1 (CYTOCHROME C-1), electron carrier [Arabidopsis thaliana] (TAIR:AT1G22840.1); similar to unnamed protein product [Vitis vinifera] (GB:CAO16275.1);	96.43	112	4	0	90	425	1	112	6e-61	230
MLN1.Contig_106	GGCKGTGATCGAAATGGCGTCGTCTTCTCCAACTCAGCGTACTCACGTCCCGATCCCTCCCGAGCCAGGAGGAGGAAGGTCACTGACGCAAGATRCTAATGAGCCACCTGTTCCTATTCACATAGTGACAGAGCCTTTGCAACTCCCTGCTGATTTYTTAAACCCTTCTCCTGAAAAGAAGCTGGTCATTGGTTTTGACTGCGAGGGTGTTGACCTTTGCCGTCATGGCAAGCTTTGTATCATGCAGATTGCATTCCCTAATGCGATATACCTGGTTGATGTCATCCAAGGTGGAGAGGTGCTTATGAAAGCGTGTAAGCCTGCACTCGAGTCTGCTTACATCACAAAAGTCATTCACGATTGCAAACGTGACAGTGAGGYCTTGTACTTTCAGTTTGG…	760	2	AT2G25910.2	3'-5' exonuclease domain-containing protein / K homology domain-containing protein / KH domain-containing protein		similar to unknown protein [Arabidopsis thaliana] (TAIR:AT2G25920.1); similar to hypothetical protein [Vitis vinifera] (GB:CAN82846.1); contains InterPro domain Polynucleotidyl transferase, Ribonuclease H fold; (InterPro:IPR012337); contains InterPro doma	93.17	249	17	1	14	760	1	248	2e-136	481
MLN1.Contig_1060	GGTCACCAACCTACAAAGTTAAGTGATATGTCTGGTACTGAAGAAATGTCAAAAGCTCTCAAAGCCAGTACTCCTGGTTTTTGCGATATGCCATCTACCATCGTTCGAGCTAGCATCGTCCAGGCCTCCACCGTCTATAACGATACTCCCAAAACTATAGAAAAGGCAGGGGAGTTTATTGCGCAGGCAGCGAGTGACGGAGCGCAGCTGGTGGTGTTCCCCGAGGCCTATATCGGTGGCTATCCTCGTGGATATAGGTTTGGCATAGGGGTTGGCGTTCATAATGAAGCTGGTCGTGACTGTTTCCGCAGATATCATGCTTCTGCCATTGTAGTTCCTGGCCCTGAAGTAGACAAGCTGGCGGAGATGGCTAGGAAAAACAAAGTGTACTTGATGATG…	777	1	AT3G44300.1	NIT2 (NITRILASE 2)	encodes a nitrilase (nitrile aminohydrolase, EC 3.5.5.1) which catalyzes the hydrolysis of indole-3-acetonitrile (IAN) to indole-3-acetic acid (IAA).Mutants have reduced sensitivity to IAN and are sensitive to IAA. Other members of the NIT gene family a	Identical to Nitrilase 2 (NIT2) [Arabidopsis Thaliana] (GB:P32962;GB:Q96505); similar to ATNIT1/NIT1/NITI (NITRILASE 1) [Arabidopsis thaliana] (TAIR:AT3G44310.3); similar to ATNIT1/NIT1/NITI (NITRILASE 1), nitrilase [Arabidopsis thaliana] (TAIR:AT3G44310	82.02	228	41	0	94	777	15	242	7e-113	403
MLN1.Contig_1061	GAAACATCCGAGGAAGAACCTAGTAGTAGATCTAACGAAATGGCGACGGCGTTGAAGAAGAACAGGAAGAAGAGAGGCCACGTCAGCGCCGGTCACGGACGTATCGGGAAGCACCGCAAGCATCCAGGAGGTCGCGGTAACGCGGGAGGTATGCATCACCACCGTATCCTCTTCGACAAGTACCATCCAGGCTACTTCGGAAAGGTGGGGATGAGGTACTTCCACAAGCTCCGCAACAAGTTCTACTGCCCCATCGTCAACCTCGACAAGCTCTGGTCTCTCGTCCCCGAGGATGTCAAGGCCAAGTCCACCAAAGACAAGGTGCCGATGATCGATGTGACGCAGCACGGCTTCTTTAAGGTTCTTGGGAAAGGTCATTTGCCTGAGGGCAAGCCTTTC…	584	1	AT1G23290.1	RPL27A (RIBOSOMAL PROTEIN L27A); structural constituent of ribosome	Encodes a ribosomal protein L27A, a constituent of the large subunit of the ribosomal complex. Regulated by TCP20.	Identical to 60S ribosomal protein L27a-2 (RPL27AB) [Arabidopsis Thaliana] (GB:Q9LR33); similar to 60S ribosomal protein L27A (RPL27aC) [Arabidopsis thaliana] (TAIR:AT1G70600.1); similar to ribosomal large subunit structural protein [Brassica juncea] (GB:	96.58	146	5	0	40	477	1	146	9e-82	299
MLN1.Contig_1062	GTCTTACGTTTCCACATCGAAGTGAAATAGAGAACTTCATTCTCTTTTTTTTTCATTTCATGCCTATTGGCGTTCCAAAAGTACCTTTTCGAAGTCCTGGAGAAGGAGATACATCTTGGGTTGACATATAGTGCGACTTGTCAGATATATTGGGCTATATGGGATTTCCCCATTTTCTCCCTCGATCGAGATATCCTCTGTTTCGCTCAAAAAGATTGATTGAATTATCAAAAATTTGTAACGCGAAGCGCAAAAAATAAATTAGAATTAAATGCAGGGAGTATTTAGATTGATATTAGATTATCAAAAATTTTTTATGGTTTACGTGATCGGACTAATAAAATTAAGTATCCAGGCTCTGTTTAGCAAAAATCCAATTGATAATTAATATATAATATT…	461	1	ATCG00670.1		Encodes the only ClpP (caseinolytic protease) encoded within the plastid genome. Contains a highly conserved catalytic triad of Ser-type proteases (Ser-His-Asp). Part of the 350 kDa chloroplast Clp complex. The name reflects nomenclature described in Ada	Identical to ATP-dependent Clp protease proteolytic subunit 1 (clpP1) [Arabidopsis Thaliana] (GB:P56772;GB:Q3ZVD5;GB:Q9XQZ9); similar to CLPR2 (Clp protease proteolytic subunit 2), endopeptidase Clp [Arabidopsis thaliana] (TAIR:AT1G12410.1); similar to A	100	23	0	0	60	128	1	23	4e-08	53.9
MLN1.Contig_1063	GGCGGCATCATTTCAATGGCGGCGCTCGCAAGGATCGGTGGCCGGTACTTAAAATCCGTCGGCGTAACTAACGCTTCCTCCTCATGTTTCCTCACTCAACGCCGTGGAGTTGCCACTAAACTCTTCGTTGGCGGATTATCGTTTTACACTACCGAGCAGGGATTGTCAGAGGCATTTTCCCAATGTGGTCAAGTTGTTGAAGCTCAAATAGTGATGGATAGAGTCTCTGATAGATCCAAAGGGTTCGGTTTTGTGACGTTTGCTTCTGATGACGATGCGAGGAAGGCTTTGATGGAGTTTAATGGACAGCAATTAAACGGTCGTGTAATATTTGTGGACTACGCTAAGGCGAAGCAAACTTTTGGTGGCGGTGGTGGTGGCTTACCAATAGCAAGAGC	398	1	AT5G06210.1	RNA-binding protein, putative		similar to GR-RBP5 (glycine-rich RNA-binding protein 5), RNA binding [Arabidopsis thaliana] (TAIR:AT1G74230.1); similar to unknown [Picea sitchensis] (GB:ABK22008.1); similar to unnamed protein product [Vitis vinifera] (GB:CAO15865.1); contains InterPro d	85.04	127	19	1	16	396	1	126	1e-51	197
MLN1.Contig_1064	TGGATTACCTGAAACATCCAATCTTTCAGGTCTTACTGGAGATGGCAGAGGAAGAGTTTGGTTCTACCATTTGTGGCCCTTTACAGGTTCCTTGCGATGGAGGTTTGATGGATCACATCCTAATGTTGCTGAGAAAGAGGAGTTTGTATGGTCATGGTGATAATGAGGATGATTATGATGATGATGTGAAGAAGAAGCAGAAGAACCATGTTGTCTCGTCCATGAGCATGTCCTGCAAAGGAGCTTCATCGGTTTCATATATATTCCCTCTCTTTCGTTGCAACGCAGCTCATGATCTGAACAAACTTCAGTCACTAGTTTTGTAACACTTTCATGCGTTGTGGGAAACGCTTTTACAGACGAAAGTCTTTTATGTTTGTATGTATATATAGAGAAACA…	409	1	AT1G20470.1	auxin-responsive family protein		similar to auxin-responsive family protein [Arabidopsis thaliana] (TAIR:AT1G76190.1); similar to unnamed protein product [Vitis vinifera] (GB:CAO47484.1); contains InterPro domain Auxin responsive SAUR protein (InterPro:IPR003676)	80.19	106	21	1	3	320	43	145	3e-29	123
MLN1.Contig_1065	GACCAAAACATTTTCTATTAGGTAAAAAAAAAATCTCAAAACCACTTATTTTGTTCTTTCTTTCTCTTTCTCTCGGTGTAGGAAAATGGAAGGGAGACAATATTACGCTCCAAGAGAAAACGTAGACGGGAACAGAACAGCCATGGGAGGACCTCACTCGCCGTGGCATTCACCGGTTCCTTATCTCTTCGGCGGTTAGCTGCCATGCTTGGTCTCATCGCCTTTGCTCTTCTAATCCTCGCTTGCTCTTATTGGCGTCTCTCCGGTTATCTCGACGGTGAGGAAAACCAGAGCAGGGAGAGAGATCTTGAAGCCGGAGATGCGAAACCTGAGAAGGAGGTGAAGGCTGTAGCTTTTCCGGAGAAGTTCTTGGTGATTATGGCCGGAGACGTGAACCCC…	758	1	AT5G57685.1	ATGDU3 (ARABIDOPSIS THALIANA GLUTAMINE DUMPER 3)		similar to ATGDU2 (ARABIDOPSIS THALIANA GLUTAMINE DUMPER 2) [Arabidopsis thaliana] (TAIR:AT4G25760.1); similar to Os08g0446800 [Oryza sativa (japonica cultivar-group)] (GB:NP_001061928.1); similar to hypothetical protein OsI_023160 [Oryza sativa (indica c	71.58	95	26	2	244	525	55	148	3e-43	115
MLN1.Contig_1066	TGATCGGCAAGCTGAAGATCGATGCCATCGTATCGGTCAAACGAAACCAGTCACTATCTTCAGACTGGTGACGAAGTCAACGGTTGATGAGAACATCTACGAGATAGCAAAGCGGAAACTTGTACTTGATGCGGCGGTTCTAGAGTCGGGAGTTCATGTAGATGACAACGGAGACACGCCTGAGAAAACCATGGGAGAGATTCTCGCTTCTCTTCTCATGGCATAACACTTGTTCTCTTTTGTTTTTGTTTTGAGGCAAAAAAAAGGCCAAGAAACGAAATATATGTGTTATTGGAAGGAAAACATGTGTAACACTAAGTAGTAGCTTACTAGATATATCTCTATAGTTTTTTCTTGGGGTCAAGTGATATATCTATATAGTTACATTTCTTTTACGCA…	447	1	AT2G02090.1	CHR19/ETL1 (chromatin remodeling 19); ATP binding / DNA binding / helicase		similar to CHR11 (CHROMATIN-REMODELING PROTEIN 11), DNA-dependent ATPase [Arabidopsis thaliana] (TAIR:AT3G06400.1); similar to hypothetical protein OsJ_015144 [Oryza sativa (japonica cultivar-group)] (GB:EAZ31661.1); similar to SNF2 family DNA-dependent A	100	73	0	0	2	220	690	762	6e-36	146
MLN1.Contig_1067	GACATTGTCATTGAAGGGACCGGAGTGTTTGTGGATAGAGAAGGTGCAGGAAAACACATTGAAGCTGGAGCCAAGAAGGTTATCATTACAGCTCCAGGCAAAGGAGACATTCCAACATACGTTGTTGGTGTCAATGCCGATGCTTACAACCCCGACGAACCGATCATCAGCAATGCGTCTTGCACTACCAACTGTCTTGCTCCCTTTGTCAAAGTTCTTGACCAGAAGTTCGGTATCATAAAAGGTACAATGACAACGACTCACTCTTACACCGGTGACCAGAGGTTACTAGACGCTAGCCACCGTGACCTAAGGAGAGCAAGAGCAGCTGCTTTAAACATCGTTCCTACATCCACAGGAGCAGCTAAAGCAGTGGCTCTCGTGCTCCCTAACCTCAAA…	734	1	AT3G26650.1	GAPA (GLYCERALDEHYDE 3-PHOSPHATE DEHYDROGENASE A SUBUNIT); glyceraldehyde-3-phosphate dehydrogenase	Encodes one of the two subunits forming the photosynthetic glyceraldehyde-3-phosphate dehydrogenase (GAPDH) and as such a constituent of the supramolecular complex with phosphoribulokinase (PRK) thought to be linked by a small peptide encoded by CP12-2. G	Identical to Glyceraldehyde-3-phosphate dehydrogenase A, chloroplast precursor (GAPA) [Arabidopsis Thaliana] (GB:P25856;GB:Q41184;GB:Q9LSE6); similar to GAPA-2, glyceraldehyde-3-phosphate dehydrogenase [Arabidopsis thaliana] (TAIR:AT1G12900.1); similar t	97.08	240	7	0	1	720	153	392	2e-118	421
MLN1.Contig_1068	GGAATCTGATCAGAGAATTGTAGATTGATCGAAGAAGATGAACACTGACATCACTGCCTTGGAGAAGCCCCAGTACCCCGTCGTTGATCGGAATCCTCCATTCACAAAAGTCGTCGGAAACTTCAGCGTCCTCGATTACCTCCGTTTCTCCACCATCACCGGCGTTTCCGTCACCGTCGGCTATCTATCAGGGATTAAGCCTGGGATCAAAGGACCGTCAATGGTTACTGGAGGGCTGATCGGACTCATGGGTGGGTTCATGTATGCGTATCAGAACTCGGCGGGGAGGCTCATGGGTTTCTTCCCTAACGAAGGTGAGGTCGCTAGCTACCAGAGGCGTGGTGGGTTCTCCAAATGAGTCTAGGGTTTTTGCTGGATCTGGGTTCGATTTCGAAAAGA…	574	1	AT4G16450.1			similar to unknown [Populus trichocarpa] (GB:ABK93272.1); contains domain PD104546 (PD104546)	94.34	106	6	0	38	355	1	106	5e-54	207
MLN1.Contig_1069	GAAATTCGCGGCGTATCAATTTTGAGAGTTTCGTCAATTTAATTTTATTTATAACCTCTCTCTCAGGACGCTCTCTCACCCCATTCCTCACATTGACTATCGTCTCGTTCTCTCTCTCACCGGAAGTAGAAAGCCAGCGATGTCTGCAACACAGGAAGAAGACAAGAAGCCCGGTGGTGACGGAGGAGTTCACATCAATCTCAAGGTCAAGGGTCAGGATGGAAATGAGGTGTTCTTCAGGATCAAGAGAAGCACTCAGCTGAAAAAGCTGATGAATGCTTACTGTGACAGGCAATCTGTGGACATGAACGCCATTGCCTTCTTGTTCGATGGGCGTCGTCTTCGTGCTGAGCAGACTCCCGATGAGCTTGACATGGAGGACGGTGATGAGATCGATGC…	629	1	AT4G26840.1	SUM1 (SMALL UBIQUITIN-LIKE MODIFIER 1)	Encodes a small ubiquitin-like modifier (SUMO) polypeptide that becomes covalently attached to various intracellular protein targets, much like ubiquitination, leading to post-translational modification of those targets.	Identical to Ubiquitin-like protein SMT3 (SMT3) [Arabidopsis Thaliana] (GB:P55852;GB:Q9SZ24); similar to SUM2 (SMALL UBIQUITIN-LIKE MODIFIER 2) [Arabidopsis thaliana] (TAIR:AT5G55160.1); similar to Os01g0918300 [Oryza sativa (japonica cultivar-group)] (GB	94.79	96	5	1	140	427	1	95	5e-47	184
MLN1.Contig_107	GGTTTCACAGCTTCGGAGAAAAGAAAAAGAGCATTTCGTCGTTTCTGAAGCGAGAACCCAAAATCGATCGAAGAAATGGCGGATCAGCTAACGGACGAACAGATCTCCGAGTTCAAGGAAGCGTTTAGCCTCTTCGACAAGGATGGCGATGGTTGCATCACCACCAAGGAGCTGGGGACAGTGATGCGGTCCCTAGGACAGAACCCAACAGAAGCTGAGCTCCAGGACATGATCAACGAAGTGGACGCGGACGGGAACGGCACCATTGACTTCCCTGAGTTCCTAAACCTCATGGCCAAAAAGATGAAAGACACGGACTCGGAGGAAGAGCTCAAAGAAGCTTTCAGGGTGTTCGACAAAGACCAGAACGGGTTCATATCCGCTGCAGAGCTCCGCCAT…	691	3	AT5G37780.1	CAM1 (CALMODULIN 1); calcium ion binding	encodes a calmodulin that is involved in thigmomorphogenesis. Gene expression is rapidly induced upon a variety of abiotic stimuli, including water spray, subirrigation, wind, touch, wounding, or darkness.	Identical to Calmodulin-1/4 (CAM4) [Arabidopsis Thaliana] (GB:P25854;GB:Q03510;GB:Q9FJ05); similar to CAM4 (CALMODULIN 4), calcium ion binding [Arabidopsis thaliana] (TAIR:AT1G66410.1); similar to Os05g0491100 [Oryza sativa (japonica cultivar-group)] (GB	99.33	149	1	0	76	522	1	149	6e-81	296
MLN1.Contig_1070	GGTGATGTGAGTGAGATCTGGTGCCTCTCTCGCTCTCGGTGGCAATGGGAAGCTCGTCGAAGGAAGATACGGCGAGTGACGGAGACACTGCCAGCGGTGGCGCATCGCCTTCCAACGACGGCAGGCTCTTTACGGAGGGCGAGCGTGTTCTCGCCTACCATGGTCCTCGCGTCTACGGAGCTAAGATTCAAAAAGTGGAGCTTCGTAAGAAGGAGTGGAAGTACTTTGTTCATTATCTCGGTTGGAACAAAAACTGGGATGAATGGGTTAGTGCGGATAGGTTGTTGAAACATACGGAGGAGAATCTTGTGAAACAGAAAGCTTTGGACAGAAAAAAA	338	1	AT4G37280.1	MRG family protein		similar to chromatin binding [Arabidopsis thaliana] (TAIR:AT1G02740.1); similar to MRG family protein, putative, expressed [Oryza sativa (japonica cultivar-group)] (GB:ABA94215.2); contains InterPro domain Histone H4 acetyltransferase, NuA4 complex, Eaf3/	94.9	98	5	0	45	338	1	98	8e-53	201
MLN1.Contig_1071	CCTCAGTTCCTGGTTTGAAAGTTCTGGCTCCATATTCAGCTGAAGATGCTCGTGGTCTTCTTAAAGCTGCCATTAGAGACCCTGACCCTGTTGTCTTCCTCGAAAACGAGTTACTATATGGTGAATCATTTCCAATTTCAGAAGAAGCACTTGATTCAAGTTTCTGTCTTCCGATAGGCAAAGCCAAGATTGAACGAGAAGGAAAGGATGTAACCATAACAACTTTCTCGAAGATGGTCGGTTTTGCCCTCAAGGCAGCTGAGAAGCTCGCAGAAGAGGGAATAAGTGCTGAGGTAATAAATCTGCGGTCAATCCGTCCGCTAGACAGAGCAACGATCAATGCTTCAGTGAGAAAAACAAGTAGATTGGTCACAGTTGAAGAAGGTTTCCCTCAGCATG…	760	1	AT5G50850.1	MAB1 (MACCI-BOU); pyruvate dehydrogenase (acetyl-transferring)		Identical to Pyruvate dehydrogenase E1 component subunit beta, mitochondrial precursor (PDH2) [Arabidopsis Thaliana] (GB:Q38799;GB:Q9LSM8); similar to PDH-E1 BETA (PYRUVATE DEHYDROGENASE E1 BETA), pyruvate dehydrogenase (acetyl-transferring) [Arabidopsis	98.9	182	2	0	3	548	171	352	5e-90	327
MLN1.Contig_1072	GGTATTCCTCTGTCTTCAATAGATCGCAAAGGGTTTTAGTGAATCGAAGGTCGAGAAGAAAGATGAGCAGAGGAAGCGGCGGAGGATACGATCGCCACATCACAATATTCTCTCCGGAAGGGCGTCTCTTTCAAGTAGAATATGCATTCAAAGCCGTGAAAGCAGCTGGAATCACATCCATCGGTGTTCGAGGAAAAGATTCAGTATGCGTCGTTACCCAGAAGAAAGTTCCCGACAAGCTTCTAGATCAGTCAAGCGTATCTCACCTTTTCCCTGTCACCAAGTACCTTGGGCTTGTTAGCCACTGGCATGACAGCTGATTCAAGGTCTTTGGTCACGCAAGCAAGAAATGAGGCAGCTGAGTTTAGGTTCCAATACGGATACGAGATGCCTGCCGAC…	754	1	AT2G05840.1	PAA2 (20S PROTEASOME SUBUNIT PAA2); peptidase	Encodes 20S proteasome subunit PAA2 (PAA2).	Identical to Proteasome subunit alpha type-6-B (PAA2) [Arabidopsis Thaliana] (GB:O81147); similar to PAA1 (20S proteasome alpha subunit A1), peptidase [Arabidopsis thaliana] (TAIR:AT5G35590.1); similar to Proteasome subunit alpha type-6 (20S proteasome a	94.19	155	9	0	289	753	76	230	3e-116	294
MLN1.Contig_1073	GACAATCAAATCTCACATTCACATTAACCATCTGATTTCGTTATGGCTCGTACCAAGCAAACCGCCAGGAAATCAACCGGAGGCAAAGCCCCGAGGAAGCAGCTCGCGACCAAAGCGGCGAGGAAATCAGCTCCGGCCACCGGAGGAGTGAAGAAGCCGCACAGGTTCCGTCCCGGAACGGTGGCGTTGGGGGAGATCCGGAAGTACCAGAAGAGCACCGAGCTTCTCATCCGCAAGCTCCCCTTCCAGCGTCTGGGTCCGCGAGATCGCTCAGGATTTCAAGACGGATCTGAGGTTCCAGAGCAGCGCTGTGGCTGCTTTACAAGAGGCTGCAGAGGCTTACCTCGTTGGGTTGTTTGAAGACACGAATCTCTGCGCGATTCACGCTAAGAGGGTTAC…	712	1	AT5G65360.1	histone H3		Identical to Histone H3.2 (HTR1) [Arabidopsis Thaliana] (GB:P59226); similar to histone H3 [Arabidopsis thaliana] (TAIR:AT5G10390.1); similar to histone H3 [Arabidopsis thaliana] (TAIR:AT5G10400.1); similar to histone H3 [Arabidopsis thaliana] (TAIR:AT3G	100	65	0	0	257	451	72	136	3e-54	91.7
MLN1.Contig_1074	TTTCAGACTTTTTAGCTAAGACTGCAAGATCTTTCCATAGGGAGTTACTTTTTATTGGTTGTTCTATTCCGGTCTGGTTACCTAGACCACCTCAAGTTTGAGTAATAGAATAGCCTTTCGACGTCAAAAAAAAA	134	1	no significant hit
MLN1.Contig_1075	AAAAAAAACTCTTTAATGGGGCTCGTATCTTCCCCCCCCCCAAAACCCCGCGCCCCGGGTATTTGGGGGGGGAAAAGGCCCCCCACAATATTTTCTAATACACATTTTTAAAAAAATTTTCTCCCCGGGGCCCGCGGAATTTCTCCCGGGATATTCCGTCTATTGCCGGCGGGGATGCCTTACCATCGTTTCCATCGCACTATTATGCTTGCGACGAAACTCTCCCTCACGACTCGGTTGATTGATGTTTGAACTATCTCTGAGCTTCGCCGTGGAGTCCGCCGCCGATGGTCGTGTCTTCCACCGCTCCTCTTCTACATCAACAGAGAAATAAACTTAGGAAGAGAAACAAGGACGTTGATGATGCTGATTCAATAACTGACAGGCCAAAGACGACAT…	946	1	AT3G28790.1			similar to unknown protein [Arabidopsis thaliana] (TAIR:AT3G28830.1); contains InterPro domain Protein of unknown function DUF1216 (InterPro:IPR009605)	26	100	74	2	208	507	477	573	2.9	29.6
MLN1.Contig_1076	GCCTGATATTGTAATCATCATCGATCAGCAAGAAGAATATACGGCTCTTCGAGAATGTATAACTTTGGGAATTCCAACCATTTCTTTAATCGATACAAATTGTAATCCCGATCTCGCGGATATTTCGATTCCAGCAAATGATGACGCTATAGCTTCAATTCGATTTATTCTTAACAAATTAGTATTCGCAATTTGTGAGGGTCGTTCTAGCTATATACAAAATTCTTGATTAATAATAAGATAAATAAATCAATTTTTTTTTGAGGGAGGGGCTCCCTGTATTTCGATTTATAAAATCGGTTACTATTCCTGAATCATACAAAAGAAAAAGAGATAAAAAACTGGGTATATTGTGTGATTCGTTTAGTTGGTATCCGAAAAAAA	384	1	ATCG00160.1		Chloroplast ribosomal protein S2	Identical to Chloroplast 30S ribosomal protein S2 (rps2) [Arabidopsis Thaliana] (GB:P56797); similar to ribosomal protein S2 [Nasturtium officinale] (GB:YP_001123803.1); contains InterPro domain Ribosomal protein S2, bacterial-type; (InterPro:IPR005706);	98.67	75	1	0	2	226	162	236	3e-37	150
MLN1.Contig_1077	GACCGTCAGTTCATTTTGCAGCCATCTGAGTTGGAAGCTACCAGAGATTTGATCGAAAAGATGATTTACGATGTCAACTCCGTTCTCTTCAAATCCTTCCTGAGCTCGAAGTTCTCTACCGACAAAAGGAGAGGCGAGGACAAGCCAAGAAATCAGAAGCCCAAAGCCAGCGACAACAAACCTGTGATGAATGAATAAGATTTACCCTATGTTGTTATGTAACGTTTCTATGTTCTGAAAACATTTTCAGTTTCAATGGTTCATCTTTAATTATTTAGCAAAA	283	1	AT3G07230.1	wound-responsive protein-related		similar to unknown [Populus trichocarpa] (GB:ABK93331.1); contains InterPro domain Wound-inducible basic (InterPro:IPR012643)	65.22	46	15	1	61	195	1	46	8e-09	55.5
MLN1.Contig_1078	AAAATAAACATCATCAATTAATAGGGCGCGTCTGCTCTGCTCGCACACCGCAACACACCGCAGACGCGCGCGCAGATGCTCATGTAGACGCAGAGAGAGCGCGCCCGCGCTATACTTTCTCTATATGACTATACATATATATCACAAAGTTTATCTCATCTCACGCGTCACCCGCGCGACATATAGTCCCGCGGGAGAGATTCGCGCCATATACAGGCGCGCGGGGAGGACGAAATAAACATAAGCTTTCCTCATATCACAGCTCTTGTCTCGTTTGCTCCATTTATTTCCCGCGCCCATCGATATCAGTGATCATTCTCTGCGTCAGGCATATCTCTATTGCAGATAGTAGAACTTCTACCTTCTTCAAGACAATAGGTTGTTTCTCTTGTACGCAGT…	1245	1	AT4G12950.1			similar to unknown protein [Arabidopsis thaliana] (TAIR:AT4G29980.1); similar to unnamed protein product [Vitis vinifera] (GB:CAO46771.1); contains InterPro domain Beta-Ig-H3/fasciclin (InterPro:IPR000782)	35.14	37	24	0	150	260	45	81	0.64	32.3
MLN1.Contig_1079	GAGGAGAGAAACTAACAAAAAGAAAAAACCCTTTTCCTTTCCGAGCAAATCAAACACGTGATAGAGTTTCAGCATGATCAGCATTCTCGCTCAGGAGCGTCTTCTCGGCTTCACGCTGGGTAGCGCCTTGACAGGGTTCATCGTTCTCGAGCAGCAAAAACTCATCCATGAGTCCGTCGCCGATCGTAAATCTCAATCCGTCGATCAATCTCAGGTGAGAGAAGGCATATTCGGGAAGAAATATCGGATGGAGTTTGCGTCTGTGTGGAACAAAGCTGTGGACCAGACCTTTGAACCTGCCATTCAATATCTTAGCTCTCGTAAATGGTAGAGAGACATGGATGGATACCAACATTACGTTTGCTCAAAAACTTTCCACAAGACTATTGTTCCCCCTGT…	519	1	AT2G28430.1			similar to unknown [Populus trichocarpa] (GB:ABK94614.1)	84.71	85	13	0	74	328	1	85	2e-36	148
MLN1.Contig_108	GGGSGAGCTTCAGAGAGAGAGAAGCAGTGATTGTAAAGAGAGTTGTTGAGAGAGAAGCAGAGAGAGAGAGATGGCTAGTGGAATCGCTCGTGGTCGTTTGGCGGAGGAGAGGAAATCGTGGAGGAAGAATCATCCTCACGGTTTTGTGGCGAAGCCTGAGACTGGGCCTGATGGRTCTGTGAATCTAATGGTSTGGCATTGCACTATCCCTGGTAAAGCCGGTACTGATTGGGAAGGTGGATTCTTTCCATTAACGATGCACTTCAGCGAGGACTATCCGAGCAAGCCTCCCAAATGCAAATTCCCACCAGGCTTTTTCCACCCTAATGTYTATCCATCTGGAACCGTCTGTCTCTCAATCCTTAACGAAGATTCSGGGTGGAGACCAGCCATCACTGT…	755	2	AT3G57870.1	AHUS5 (SUMO CONJUGATION ENZYME 1); ubiquitin-protein ligase	Encodes a ubiquitin-conjugating enzyme.	similar to ATUBC2 (UBIQUITING-CONJUGATING ENZYME 2), ubiquitin-protein ligase [Arabidopsis thaliana] (TAIR:AT2G02760.1); similar to Os03g0123100 [Oryza sativa (japonica cultivar-group)] (GB:NP_001048802.1); similar to hypothetical protein [Vitis vinifera]	95	160	8	0	71	550	1	160	4e-78	287
MLN1.Contig_1080	GCGCGTGCGATTGTGCAGGCGGTGACTCATTACAGTGACCCGGAGATGCTTGTGGAGGTGAGCTGTGGGCTTGGAGAGGCCATGGTTGGGATCAATCTCAACGACGACAAGGTTGAGAGGTTCGCTAATCGCTCCGAGTGAAAATAAGCCAAACGAAAGGTAAAATTTCAGACGAGAATGGTTTCAGACCATTTTTGCAGTGATGTCCAAGAAAAAGACAAAAGAAAAAGATGATATTTGATGAGTAGTTTATGTAATCCCTTTGGTGTTTTCCCTTATAATCTTTTGGTAGTGATTGTAATCGACTTCTTCTATTTGCAAGAACAAGTTGTCAGTTATAATAATAATTTGTTTTGTTTTTAAAATGAGACAATTCTTGAGTCC	384	1	AT5G01410.1	PDX1 (PYRIDOXINE BIOSYNTHESIS 1.3); protein heterodimerization/ protein homodimerization	Encodes a protein predicted to function in tandem with PDX2 to form glutamine amidotransferase complex with involved in vitamin B6 biosynthesis.	Identical to Pyridoxal biosynthesis protein PDX1.3 (PDX13) [Arabidopsis Thaliana] (GB:Q8L940;GB:Q3KRU4;GB:Q9M032); similar to ATPDX1.1 (PYRIDOXINE BIOSYNTHESIS 1.1), protein heterodimerization [Arabidopsis thaliana] (TAIR:AT2G38230.1); similar to Probabl	97.83	46	1	0	1	138	264	309	7e-20	92.4
MLN1.Contig_1081	CTCGCATTGACGATATCATCATCCACGTCGACAAATTGATCGCAAAGTTCACCAAATGATTCATCATCATACCGGTGGTATAATCTAAAGAGTTTAAAGAAAAGGATTTAATATATACATTGCTTTTTCTTTTTATTTATATGTTTAGCTATTTTGAAAGATCCTATATTAGATACATATTAAAATACATTAAATTTTTCGTTTGATCTATTTGTAAGACTTCATTTTAAAATAATGTTATTTTATCAGACAGATTTCTT	260	1	AT5G08160.2	ATPK3 (Arabidopsis thaliana serine/threonine protein kinase 3); kinase	Encodes a serine/threonine protein kinase.	similar to protein kinase family protein [Arabidopsis thaliana] (TAIR:AT2G32850.2); similar to protein kinase family protein [Arabidopsis thaliana] (TAIR:AT2G32850.1); similar to unnamed protein product [Vitis vinifera] (GB:CAO67956.1); contains InterPro	100	18	0	0	3	56	294	311	0.0007	38.9
MLN1.Contig_1082	GGAATCGAGCAGATTGTACATCTCTCTAGTCACTTTGATTTTTCTCTGTTCGTTCGTTCGTTCGTTCTCTCGATCTCACCGTCAATGACTATGATGACTCCGCCTCCCGTCGATCAGCAAGAGGATGAGGAGATGCTCGTGCCGCATTCTGATGTTGTCGACGGTCCTGCTCAGCCCATGGAAGTTTCTGAAGCTGAGACTGCTGTGAGTACTGTGGAGAATCAGCCAGCTGAGGAGCCTCCCACGCTGAAATTCACGTGGACTATCCCAAACTTCTCTAGGCAAAACACCAGGAAGCTTTACTCTAATGTATTTGTCGTTGGAGGTTACAAATGGCGCATATTAATTTTCCCGAAAGGAAACAATGTTGACCACCTGTCCATGTACTTGGATGTTGCT…	759	1	AT5G06600.3	UBP12 (UBIQUITIN-SPECIFIC PROTEASE 12)	Encodes a ubiquitin-specific protease.	Identical to Ubiquitin carboxyl-terminal hydrolase 12 (UBP12) [Arabidopsis Thaliana] (GB:Q9FPT1;GB:Q9C5K1;GB:Q9FG10); similar to ubiquitin-specific protease, putative [Arabidopsis thaliana] (TAIR:AT3G11910.1); similar to CM0545.290.nc [Lotus japonicus] (	92.17	217	17	0	109	759	9	225	2e-118	421
MLN1.Contig_1083	GACCTTCTCTCCACACACACACACCGATCGCGTTTTGTCTCTCCCGAAGCAAAAGCACCATACCGATCAAAGATCCAATCAGGGTTTTCCCTCGCAACCATGTCGGACGCGTACTGCACGGATTGCAAGAGAGAGACGGAGCTGGTGGTGGATCACTCCGCCGGAGACACGCTCTGCTCCGAGTGCGGCTTGGTTCTGGAGTCTCACTCGATTGACGAGACCTCAGAGTGGCGTACCTTCGCCAACGAGTCTTCCAACAGCGATCCGAACCGTGTCGGTGGCCCCACCAACCCGCTTCTAGCGGATAGTGCTCTCACCACCGTCATCGCGAAGACCAACGGTTCCTCGGGGGACTTCTTGTCGAATTCTCTCGGGAGGTGGCAGAATCGTAACGGAAGT…	765	1	AT2G41630.1	TFIIB (TRANSCRIPTION FACTOR II B); RNA polymerase II transcription factor	Encodes the transcription factor TFIIB.	Identical to Transcription initiation factor IIB-1 (TFIIB1) [Arabidopsis Thaliana] (GB:P48512); similar to transcription initiation factor IIB-2 / general transcription factor TFIIB-2 (TFIIB2) [Arabidopsis thaliana] (TAIR:AT3G10330.1); similar to Transcr	89.19	222	24	0	100	765	1	222	4e-114	407
MLN1.Contig_1084	TCATGTTGATGATATTGTGGATCCTGTTAGAGATTTGGAGACCATTACTGAAGAATTGCGACTAAAGGATATTGAATTCATTAAAAAGAAGATTGAAGATGTCGAGAAGAGCATGAAGAGGAGCAATGACAAGGCGCTTAAAGTTGAACTTGAGCTCTTGCTAAAGGTGAAAGCTTGGCTGGAAGAAGGAAAGGATGTCCGTTTTGGAGACTGGAAAGCAGCTGATATCGAGATTTTGAACACTTTCCAATTGCTTTCCGCAAAGCCCGTTGTTTACTTGATTAACATGAATGAGAGAGATTATCAGAGGAAGAAAAACAAGTTCTTGCCAAAGATTCATGCTTGGGTTCAAGAACACGGTGGTGATACTATGATTCCTTTCAGTGGTGTTTTTGAAAG…	797	1	AT1G30580.1	GTP binding		similar to GTP-binding protein-related [Arabidopsis thaliana] (TAIR:AT1G56050.1); similar to GTP-binding protein [Capsicum annuum] (GB:AAF65513.1); similar to unnamed protein product [Vitis vinifera] (GB:CAO42542.1); similar to putative GTP-binding protei	92.83	251	18	0	2	754	136	386	2e-115	412
MLN1.Contig_1085	CTGGAGACGGTGGTTGAGGAGGTGCTGACGCCGGTTGCTGATGGCGGTGGGGATGCAGAGGTTGAAGGTGGTGGTGGTAGGTTAGCTATGTTGAAGACGAAGTTACTTGCAAGTAAGAACTTTGTGGCTTTCACACTAAGGAGATGGTTGCAAAGTGAAGCTACTAGTTCTTCTACTTGATGACTACGTCTTTTTTTCAAAAAAGGGAAAACAAGATCCCGCTTCTGTATTGTTTCTTGTTTATTTGTATGATCTTAACAATTCATTATCAATGAGAAAAAAAA	284	1	AT3G50080.1	VFB2 (VIER F-BOX PROTEINE 2); ubiquitin-protein ligase		Identical to F-box/LRR-repeat protein 16 (FBL16) [Arabidopsis Thaliana] (GB:Q9SN10); similar to SKIP2 (SKP1 INTERACTING PARTNER 2), ubiquitin-protein ligase [Arabidopsis thaliana] (TAIR:AT5G67250.1); similar to unnamed protein product [Vitis vinifera] (GB	75	32	6	1	82	171	490	521	4e-05	43.1
MLN1.Contig_1086	GACAAAGAGAGAGACTCGTGATCAATGGAGAAGCCTCTGCTTTCAGATAATAAAACTAAGGAACCAGAGAGATGGGATTCATACCAATACCTTCAGAGAAACAGCTCCTCTGCTCGTAACAACGTCTCTTTCGCCGGAGCTGGCGTCACCGTCGAGGAAGTCCGTTCCGCTTCCGCTGTTTCCGATCCTCCGCCTCTCTACCCTCCCGTTCTAACAACCCCCGTCTCGTTGCCCACTCGTAAGTCTCTCTGACATCGACCCTTAAAACTGTGAAAGTTTCATCCTTTTTGTGCCTGTGACACGCGTCACGATGGAAGATCGTGGGAAAGCCTTCAACTTTTACATTATCGGTTTTGGTAAAGAGATTTACATGAAAGATTATTACCCAGCTAGGTTCTG…	556	1	AT2G38000.1	chaperone protein dnaJ-related		similar to unnamed protein product [Vitis vinifera] (GB:CAO15764.1); contains InterPro domain Heat shock protein DnaJ, cysteine-rich region; (InterPro:IPR001305)	92.31	52	4	0	281	436	368	419	6e-25	110
MLN1.Contig_1087	GAATCACAGACTCGCAGAACATTCGATTCTCTTTCAATCTCTAAAAAGTCTCATCTCTAAAATAAAAAAGTCATCGATAATGGCTCCTAAGGCGGCTGAGAAGAAACCGGCGGAGAAGAAGCCAGCAGAGAAGGCCCCGGCGGAGAAGCGACCAAAGGCGGAGAAGAAGATCTCGAAGGAAGGGGGAAGCGACAAGAAGAAGAAGAAGGCGAAGAAGAGCGTGGAGACGTACAAGATCTACATCTTCAAGGTCCTGAAGCAGGTTCATCCCGACATCGGAATCTCCGGGAAGGCGATGGGGATCATGAACAGTTTCATCAACGACATATTCGAGAAACTCGCCCAGGAATCGTCGAAGCTCGCGAGGTACAACAAGAAGCCGACGATTACGTCACGGGA…	770	1	AT2G37470.1	histone H2B, putative		Identical to Histone H2B.4 [Arabidopsis Thaliana] (GB:Q9ZUS0); similar to histone H2B, putative [Arabidopsis thaliana] (TAIR:AT3G53650.1); similar to histone H2B-like protein [Solanum tuberosum] (GB:ABB72812.1); contains InterPro domain Histone-fold; (In	98.75	80	1	0	236	475	54	133	2e-38	156
MLN1.Contig_1088	CGGATAATGAAGAAACTGTAGTTCCTTCTCCTATCCCATTGACAAGTGAAGACCTTCGTGACGATGGAGTCTATTTTCTCGAGAACGGTGACGATGGTTTGATTTATGTTGGGGAGTCAGTAAACTCAGATATCCTGATGAAGCTCTTTAATGTTCCTTCAGCTGCTGACATTCCAAGTCAGTATGTGCTGGAGAAGTATGATAATCAGCTCTCAAAGAAGTTCAACGATGTGGTGAATGAAATTAGGAGGCAAAGAAGTTCTTACCTACGCCTTAAATTGTGCAAGAGGGGAGATCCAACAGGAATGTTGTTCTTATCGTATATGGTTGAGGACAGGACAGCGGGTGGGCCCTCGTACATGGATTTTCTGGTTCAGGTTCACCGTCAAATCCAAGGCA…	705	1	AT3G44340.1	CEF (CLONE EIGHTY-FOUR); transporter	homologous to yeast and animal Sec24 proteins; expression in yeast cells enhances their survival under oxidative stress conditions.	Identical to Protein transport protein Sec24-like CEF (CEF) [Arabidopsis Thaliana] (GB:Q9M291); similar to sec23/sec24 transport protein-related [Arabidopsis thaliana] (TAIR:AT4G32640.1); similar to sec23/sec24 transport protein-related [Arabidopsis thali	82.35	136	23	1	3	407	961	1096	2e-59	225
MLN1.Contig_1089	GACCTCTCTCTCAAAACGCTCTAACTTCTTTCTAAGTTCATCTAAACTAAAGCTGCGTTCAGTGGCCGGCGAGCAATTTTGCCGCCGGTCGCCACCCCTTTTTTTGTTGTTTCGTTTTTGTTGTAATATAAAATCCATGTTTTCGGGTTAGCCGAATCTCTCTTCCGTTGCGGATCTAATAACCTTCGCTATGGCGATGTCTTTTGTTGTGTTTTTTCTTGTTCTTCATCGAAGCTAATCTTCAATCAATTCTCTTTATCTTCTATGAAGAACTCTCACATAACTTTCCACTTGTTCTTACTGCAATCCCGTAGGCTACTGAACGGGTTTCTTTGTTTCCCGCTCACCTTAATCTCTCCTTCTAAGAGATTCAGTCTTTCTTGTTAAGTAGCCGGTATG…	782	1	no significant hit
MLN1.Contig_109	GTCTTGAATCAAAATAATTTAAAGTTCTTATTTCTGTCAGAGGACATTTGAGTCTCTTGGGGAAGAGAGTGGGACGGTTATGTATCAGACGTTTGAGAAGCTTGGCAAGTACTGTGGATCGCCTAGATCTACCTTGAAGTGTGAGTGGAGCAGCAACAATAGCTGCAGCAGCGAGGACGAGAAGGACGAGGGAATCTAGCAGAACTATTTATGAGCTTTCTGTTTTTATKCATCTTTCTTTTGTTTCGTAATGAATAATGGGCTTGTGAAGTTGAGGTACTCTCACCTTTCACARGCATGTGTGCTGTGTGTTTCGTACTGTTATGTTTGGATCTYTAATATATGAAAAAGACTATTATGATTTWSCGA	369	2	no significant hit
MLN1.Contig_1090	GACCACTTTATACAGACAAAGAACCGATCTCTTTTGTTCTAGGGTTTCGCCACCATGGGGAAAGACGAAGAGGAGATGCGAGGAGAGATCGAGGAGCGTCTAATCAACGAAGAGTACAAGATCTGGAAAAAGAACACTCCTTTCCTCTACGATCTCGTCATCACTCACGCCCTCGAGTGGCCTTCCCTCACCGTCGAGTGGCTCCCCGACCGCGACGAGCCTCCCGGTAAAGACTACTCCGTCCAGAAGATGATTCTCGGCACCCACACTTCCGAGAACGAACCCAATTACCTCATGATAGCTCAGGTTCAGCTTCCCCTCGACGACACCGAGAGCGAAGCTCGTCAGTACGACGACGAACGGTCCGAGTTTGGTGGGTTTGGCTGCGCCACCGGAAAG…	790	1	AT5G58230.1	MSI1 (MULTICOPY SUPRESSOR OF IRA1)	Encodes a WD-40 repeat containing protein that functions in chromatin assembly as part of the CAF1 and FIE complex. Mutants exhibit parthenogenetic development that includes proliferation of unfertilized endosperm and embryos. In heterozygous plants 50% o	Identical to WD-40 repeat-containing protein MSI1 (MSI1) [Arabidopsis Thaliana] (GB:O22467); similar to MSI2 (NUCLEOSOME/CHROMATIN ASSEMBLY FACTOR GROUP C 2) [Arabidopsis thaliana] (TAIR:AT2G16780.1); similar to unnamed protein product [Vitis vinifera] (	94.29	245	14	0	55	789	1	245	3e-133	471
MLN1.Contig_1091	TATACCAAGTGTGTTGGAGGTTGATCTTATAGATGAAGTTGTTCAAGTTTCAAGTGATGAATCCATCGACATGGCAAGGCTTCTTGCTCTTAAAGAAGGTCTTCTTGTGGGAATATCATCTGGTGCAGCAGCGGCCGCAGCAATCAAACTTGCAAAGAGGCCAGAAAATGCTGGGAAGCTTTTTGTGGCGGCGTTCCCGAGTTTCGGGGAGAGGTACCTGTCGACTGTACTATTCGATGCCACAAGGAAAGAAGCAGAATCAATGACCTTCCAGGCTTGAATTGTCTCATCTTAAAATTTCTCAATTTCTTTTCATTTGAGACGCCAAAAATAAAAGAGAGATGTTCAGTTTTCTCCTAAAGAGAATCTTCATCTTCAGTTTCAGTGCGTCTTTTGTGT…	495	1	AT4G14880.2	OASA1 (O-ACETYLSERINE (THIOL) LYASE (OAS-TL) ISOFORM A1)	Encodes a cytosolic isoform of cytosolic O-acetylserine(thiol)lyase, a key enzyme in cysteine biosynthesis and for the fixation of inorganic sulfide. It catalyzes the formation of cysteine from O-acetylserine and inorganic sulfide. Gene expression is pred	Identical to Cysteine synthase (OASA1) [Arabidopsis Thaliana] (GB:P47998;GB:O23343;GB:Q42570;GB:Q94AS7); similar to OASC (O-ACETYLSERINE (THIOL) LYASE ISOFORM C), cysteine synthase [Arabidopsis thaliana] (TAIR:AT3G59760.1); similar to OASC (O-ACETYLSERIN	93.48	92	6	0	2	277	231	322	3e-37	150
MLN1.Contig_1092	GGAGCTCAAGATAAATTAAGAACAAAGGCACGATCTGTTGATTATGTGGTGACCTTAATGCTGCAGCTTTGAAGACAATGATCAGTTTTTTCTTTTCTTTTTCTTATTGTTTTGGTTTCCTTTTGCGTATCCTCGTATTGTTTTGGTTTTCC	152	1	no significant hit
MLN1.Contig_1093	GACAAAGACAAAGCTAAGCTCATTCAGATTAAATTCACTTCAGACATTTGATAGCTACCATCTTACTCATTTCAAAAGGGGTACCCTGAGATCACAAAGGATTTACAAACTATGGCCAAGGGAGTTGCAGTTCTGAACAGCAGTGAGGGTGTTAAGGGGACTATCTTCTTCACCCAGGAAGGAGATGGCGCCACAACTGTGACTGGAACTGTTTCTGGTCTTAAACCTGGTCCCCATGGTTTCCATGTCCATGCTCTTGGTGACACTACCAACGGTTGCATGTCTACCGGTCCACATTTCAACCCTGATGGTAAAACCCACGGTGCACCTGAGGATGCTAATCGTCATGCTGGAGATCTAGGAAACATCATTGTTGGGGATGATGGAACTGCCACCTTC…	774	1	AT1G08830.2	CSD1 (COPPER/ZINC SUPEROXIDE DISMUTASE 1)	Encodes a cytosolic copper/zinc superoxide dismutase CSD1 that can detoxify superoxide radicals. Its expression is affected by miR398-directed mRNA cleavage.	Identical to Superoxide dismutase [Cu-Zn] (SODCC) [Arabidopsis Thaliana] (GB:P24704;GB:Q9FRQ6); similar to CSD2 (COPPER/ZINC SUPEROXIDE DISMUTASE 2), copper, zinc superoxide dismutase [Arabidopsis thaliana] (TAIR:AT2G28190.1); similar to Cu-Zn superoxide	94.08	152	9	0	112	567	1	152	4e-81	297
MLN1.Contig_1094	GAAACAATATAATTTTTTTTCAATTTAAATTAATTTCATTAATTTTTTTTTCTTACACACTCGTTAACTTCTCTAAAAACGTGAGTTCCATCACAGATTAAACACTACAGTCGAATCTTCCGATGTGTCACAAGTTTTCAACTGTGGGGTGTCCAAATCTAGCTTGATGGTATATTGACAGTTCACCATTAGAGCCAAGACCGTCATCGGAGTAGCCGGCAGCCGTCATCATCAGATTCAAGCATAACCAATCTCATGATAAAACTGTAACCTTTTCTAGACTCGCCGCTGAGCCGTCGACTCGCAGGTCCGAGAAACTTACCAGGAATCAATATTTGCTCCAGTGGTGTGAAGAACTTGCATAAGAAGTGTTACAAGATTGGAAGAACCTCCATTCTT…	615	1	AT1G79840.1	GL2 (GLABRA 2); DNA binding / transcription factor	Glabra 2, a homeodomain protein affects epidermal cell identity including trichomes, root hairs, and seed coat. It also down-regulates seed oil content. Expressed in atrichoblasts and required to suppress root hair development. Also expressed abundantly d	Identical to Homeobox protein GLABRA2 (GL2) [Arabidopsis Thaliana] (GB:P46607;GB:Q39018;GB:Q9C5F1); similar to ATML1 (MERISTEM LAYER 1), DNA binding / transcription factor [Arabidopsis thaliana] (TAIR:AT4G21750.1); similar to ATML1 (MERISTEM LAYER 1), DN	34.15	41	27	0	354	476	514	554	0.66	30.8
MLN1.Contig_1095	GTTTCCTGATTACGAGCGGCCTTCGTATCCTCAGATTCCTCCGGTTGATTATGCGATGGATGTTTCGAAGCTGAGGAATGTTGCTTGTTACATAAGCCACAGTAATGATTCGAATGTGATTGTACAGTTGGTACTGCATGATCACAACAATCTGATGTTCCCTCGTGTTATGCTTTTCGCTGCTGAGAACATTCCGCCCATGACTGAGCTCAGCCTTGATTATGGTGTCTCTGATGATGAATGGAGCCCCAAGCTCGCCATTTGTAATTAAAACTACCAGGCCACCGCCGCAGCCTTATTTTTTCCAAGGTAAAAACACAAAGTTAACGGGTTAGTAAGTTTCACAAATGAAGCTTGTAGTAAAAAAGGGATCATAGGTTGTGACATGTTGCAGGTTGT…	485	1	AT4G13460.2	SUVH9 (SU(VAR)3-9 HOMOLOG 9); histone-lysine N-methyltransferase/ zinc ion binding	Encodes a SU(VAR)3-9 homolog, a SET domain protein. Known SET domain proteins are involved in epigenetic control of gene expression. There are 10 SUVH genes in Arabidopsis and this subfamily of the SET proteins have an additional conserved RING finger mot	Identical to Probable histone-lysine N-methyltransferase, H3 lysine-9 specific SUVH9 (SUVH9) [Arabidopsis Thaliana] (GB:Q9T0G7); similar to SUVH2 (SU(VAR)3-9 HOMOLOG 2) [Arabidopsis thaliana] (TAIR:AT2G33290.1); similar to unnamed protein product [Vitis	86.21	87	12	1	8	268	565	650	2e-39	158
MLN1.Contig_1096	AGCAGGAGGGTCTGCTGGTGCTGAGGAGGTGAAAGCCTAAACTTCTTTTTAGTCACATACCGAGACTCTCTCTCTCTCTCTCTCTCTCTCTCTAGCCTAGCATTTAATCACAGGCACTGTTGCCTGATGCATAGTGCAAATGTATAAGTTAAAAACTGTGGATGTAATATTTTGTTGTTGTTTTGTTTGAGTCTGGATTGCGCAAACCAGTTTTAGTTTTGGGTAGAGACAAGAGGAAGTTTAGCTGCTTGCATAGCCAAAGGATAGGGTTGCTTGTATGTCTATACATATACCATTTAGCATAAAAGCCTCCTTGGATTGTCGTTT	327	1	AT2G46910.1	plastid-lipid associated protein PAP / fibrillin family protein		Identical to Probable plastid-lipid-associated protein 10, chloroplast precursor (PAP10) [Arabidopsis Thaliana] (GB:Q8W4F1;GB:Q8LDY4); similar to unnamed protein product [Vitis vinifera] (GB:CAO24359.1); contains InterPro domain PAP fibrillin; (InterPro:	48	25	13	0	174	248	123	147	4.9	26.2
MLN1.Contig_1097	GAAACAGAGCCGATACCAAATACAATTAAATATATAAACACAAAATAATTGAGCTCCTAGTCGGGGTTTCTCTTATAAACTATTTATTTATTTAATTTGGTTGGAAAATAAAAATAAATAGTATGGGGATGTCTGAAAGTATCAAGGTTATTGTCTCTCTCTTTCTTGTGGTGTTATCGGCTCTTGCAGCAACCCAGACAGAGTCAAGATACATAAATTATCATGCCCTTCATGGAGATCACAGTTTGATTTGTGATAAAGCGCACCCAAACACCTTCAAGAAGGAAGAAGCCAATCCTTATACCAGAGGATGCGAGACAATCGATCGTTGTCGTGGTCAATCTCTAGGCCCAAAAATGTGAATCGACCAAGTAGCGTACCACCCTTGGTTAATTTTAC…	534	1	AT1G61566.1	RALFL9 (RALF-LIKE 9)	Member of a diversely expressed predicted peptide family showing sequence similarity to tobacco Rapid Alkalinization Factor (RALF), and is believed to play an essential role in the physiology of Arabidopsis. Consists of a single exon and is characterized	similar to RALFL8 (RALF-LIKE 8) [Arabidopsis thaliana] (TAIR:AT1G61563.1); similar to MF14 [Brassica rapa] (GB:ABP73254.1); contains InterPro domain Rapid ALkalinization Factor (InterPro:IPR008801)	70.27	74	20	2	123	338	1	74	9e-14	73.2
MLN1.Contig_1098	CAATGGTCATGAAAACCCCTTTCAAGGCAAATATGTATCCAAGGAGAAAGTGAAGTTGCTTTAACTTGTTGGCAATATGTATGTAAAATATAAATGTTTTTATTATAGTCAAACATTTTATTTTGAAAAAAAA	133	1	AT3G03470.1	CYP89A9 (cytochrome P450, family 87, subfamily A, polypeptide 9); oxygen binding	member of CYP89A	similar to CYP89A5 (cytochrome P450, family 87, subfamily A, polypeptide 5), oxygen binding [Arabidopsis thaliana] (TAIR:AT1G64950.1); similar to ACT11D09.3 [Cucumis melo] (GB:AAS80149.1); contains InterPro domain Cytochrome P450, E-class, group I; (Inter	87.5	16	2	0	3	50	496	511	0.018	34.3
MLN1.Contig_1099	GATCCTCTCTCTCATCAGAAGAAGAAGGGACGAAAGAAGAAGTATCTTTGTTTTCGCTCTCTTCTCTCTCCTTTCGATCTTTGACGATTAGAAAACGAAAGTGATGGCTGCAGTTAATGGGTACCAAGGAAACACTCCGGCGGCGTCAAAGCAATCTGCTCCTCTGACTAAGACTGTTGATAGCCAATCTGTTCTCAAAAGGCTGCAATCTGAACTAATGGGCTTGATGATGGGTGGTGACCCGGGGATATCTGCTTTCCCAGAGGAAGACAACATATTCTGTTGGAAAGGGACAATAACAGGAAGCAAAGATACTGTGTTTGAAGGAACTGAGTACAGACTCTCACTCTCTTTCTCCAATGACTATCCTTTCAAGCCTCCTAAGATCAAGTTCCACAC…	741	1	AT1G50490.1	UBC20 (UBIQUITIN-CONJUGATING ENZYME 20); ubiquitin-protein ligase	Encodes one of two ubiquitin-conjugating enzymes belonging to the E2-C gene family (the other being UBC19). Transcript is always found in diving cells, but also in other non-dividing cells.	similar to UBC19 (UBIQUITIN-CONJUGATING ENZYME19), ubiquitin-protein ligase [Arabidopsis thaliana] (TAIR:AT3G20060.1); similar to unknown [Populus trichocarpa] (GB:ABK94306.1); contains InterPro domain Ubiquitin-conjugating enzyme E2 H10 (InterPro:IPR0155	92.22	180	8	1	104	625	1	180	7e-92	333
MLN1.Contig_11	GACACGGGTGTCAAAATATCAGTCAAAGTCGCTGGAATCCACTGGCATTACGGGACACGCTCTCACGCCCCTGAGCTCACAGCAGGATACTACAACACTAGGTTCAGAGACGGATACCTTCCGATCGCTCAAATGCTAGCCAGACACAACGCCATATTCAACTTCACCTGTATCGAGATGAGAGACCACGAGCAGCCTCAAGAYGCGCTTTGTGCACCAGAGAAGCTAGTGAACCAGGTGGCTCTAGCTACTCTAGCTGCAGAAGTTCCTCTAGCTGGTGAAAACGCATTGCCTAGGTAYGATGACTACGCGCRCGAGCAGATCCTCAAGGCGTCTGCGCTGAGCTTTGATCAGAACAGCGAGGGAGAAAACAGAGAGATGTGTGCGTTTACTTACCTG…	870	5	AT3G23920.1	BAM1/BMY7/TR-BAMY (BETA-AMYLASE 1); beta-amylase		similar to CT-BMY (BETA-AMYLASE 3, BETA-AMYLASE 8), beta-amylase [Arabidopsis thaliana] (TAIR:AT4G17090.1); similar to hypothetical protein [Vitis vinifera] (GB:CAN71375.1); similar to putative chloroplast-targeted beta-amylase [Brassica napus] (GB:AAL371	95.26	190	9	0	7	576	386	575	2e-104	375
MLN1.Contig_110	GATACAATTAAAGCTTTTTCGATTCTTTTATTAACTGATTTATGTATCGGATTCCATTCGCCTCACGGTTGGGAACTAATGATTGGTTATATTTACAAAGATTTTGGGTTTGCTCATTATGRGCAAATTTTATCTGGTCTAGTTTCTACCTTTCCAGTCATTCTTGATACAATTTTTAAATATTGGATCTTTCGTTATTTAAATCGTGTATCTCCGTCACTTGTAGTGATTTATCATGCAATAAATGACTAAAAAACGATTCACTGATCCAATTCTACTCTTTCTTACTTTATACATCATAACCAAATCAAAGTCGTATTTACTTTACTCTTTTTTACCCACGAGGGATTCCTTGTATATT	361	3	ATCG00530.1		hypothetical protein	Identical to Chloroplast envelope membrane protein (cemA) [Arabidopsis Thaliana] (GB:P56783); similar to proton extrusion protein-related [Arabidopsis thaliana] (TAIR:AT4G31040.1); similar to chloroplast envelope membrane protein A [Capsella bursa-pastori	98.8	83	1	0	1	249	147	229	2e-44	173
MLN1.Contig_1100	GATTACTAGGAATGTACCTTGTCTACGAAGAGCTGCTTCTGTGGCGGAGGATTATGAAGCTGCTGGAGGTGAAGTTTTGGTTGATGATGAAGATAATGATGGTTGGCTTGCTACTCATGGAAGACCTAAAGATAAAGGTAGTGAAGATGAAGACTTGCCATCCATGGATGCCTTGGAAATAAACGAGAGAGATACTACTCAACCTAGGTGTGGTGGAGGCGAGGAGGAGGATGAGGAGGAAGATATTCCAGATATGGAGGATTTTGATGAGATTGACAATGATCCTGCAACTCTTCAGTCGAATTTACTTGTGGCTCACAAACCAGATGACGATAATATCCTTAGGACCAGAACATATGATGTTAGCATCACGTATGACAAGTACTACCAAACTCCCCG…	762	1	AT5G61500.1	autophagy 3 (APG3)		Identical to Autophagy-related protein 3 (ATG3) [Arabidopsis Thaliana] (GB:Q0WWQ1;GB:Q8L982;GB:Q8S930;GB:Q9FKG9); similar to autophagocytosis protein [Sisymbrium irio] (GB:AAR15430.1); contains InterPro domain Autophagocytosis associated protein, N-termi	85	240	33	1	2	712	74	313	2e-113	404
MLN1.Contig_1101	GGTTCAGCAAGAACCCATAATCTTTTCCACAACCATCAGAGACAACATCATATACGCAAGGCATAACGCGAGCGAAGCTGAGATGAAGGAAGCAGCGAGAATAGCAAACGCTCACCATTTCATCAGCAGCTTACCTCACGGTTACGACACACATGTCGGGATGAGAGGTGTGGAGCTTACCCCAGGACAGAAACAGAGAATAGCGATAGCACGTGTAGTGCTGAAGAACGCTCCCATCATCTTGATAGATGAAGCAAGCTCGTCTATCGAATCTGAATCAAGCCGGGTCGTGCAGGAAGCTCTTGACACGTTGATAATGGGGAATAAAACGACAATTCTTATAGCGCATAGAGCTGCTATGATGAGGCATGTTGATAACATTGTGGTTCTCAATGGAGG…	658	1	AT3G55320.1	PGP20 (P-GLYCOPROTEIN 20); ATPase, coupled to transmembrane movement of substances		Identical to Multidrug resistance protein 14 (MDR14) [Arabidopsis Thaliana] (GB:Q9M3B9;GB:Q8GX68); similar to PGP6, ATPase, coupled to transmembrane movement of substances [Arabidopsis thaliana] (TAIR:AT2G39480.1); similar to MDR-like ABC transporter [Or	97.63	169	4	0	2	508	1240	1408	1e-79	292
MLN1.Contig_1102	GGAGAAGCGGCGATGTTGGCGACGAGCAAGATGTGTCTCCTCCGTTACTACTCCCTTTTCTTGATCGTCTTCTCTCTCATTCCACTCCAAGGTTTTGCCAAGAAGACAGGAGATGTGTCGGAATTACAGATCGGGGTCAAGTTTAAGCCAAAAACGTGTGAAATTAAGGCTCACAAAGGTGATAGGATCAAGGTGCACTACAGGGGGAAACTTACTGATGGAACTGTATTTGATTCGAGTTTTGAAAGGGGTGATCCGTTCGAGTTTGAACTAGGAAGTGGTCAGGTTATCAAAGGTTGGGATCAAGGATTGCTAGGTGCGTGTGTAGGAGAGAAGAGGAAGTTAAAGATACCTGCTAAACTTGGTTATGGTGATCAGGGCTCTCCTCCTACTATCCCC…	726	1	AT5G48580.1	FKBP15-2 (FK506-binding protein 15 kD-2); FK506 binding / peptidyl-prolyl cis-trans isomerase	immunophilin (FKBP15-2)	Identical to FK506-binding protein 2-2 precursor (FKBP15-2) [Arabidopsis Thaliana] (GB:Q38936;GB:Q9FJL2); similar to FKBP15-1 (FK506-binding protein 15 kD-1), FK506 binding / peptidyl-prolyl cis-trans isomerase [Arabidopsis thaliana] (TAIR:AT3G25220.1);	89.8	147	15	1	25	465	3	147	3e-71	265
MLN1.Contig_1103	GAAAGAAGCCACTTTCTTTGCAGAAACAAACATCAACTTACTCTCCATCAGCTAACGAACAAGAAAGAAGCACAAGGTGGTTGGGATCTAAAAGCTGATGGCGAAGATCAAGCCTCAAGCTCTATTGCAGCAAAGCAAGAAGAAGAAAGGACCTGCTCCTATTAGCATAACCAGCATCGTGATTTACACCTTGGCCGTGCTTTTGGTCGTCTTCGTCCTCTTCTCCGCCTACAAACGTTGGACCCTCAGATCTGAGATCCCAACCCACAATGGTAGATCACTTCTTCAGGATCCAGCCTTCCCTGGAGTGAAGAAGAATACTAATCTCCCATGGTTTGCTACCTTGGATACTGGCAAAGGTTCAGTGACCATTCAACTATTCAAGGATGCTGCTCCCAA…	739	1	AT2G47320.1	peptidyl-prolyl cis-trans isomerase cyclophilin-type family protein		Identical to Peptidyl-prolyl cis-trans isomerase CYP21-3, mitochondrial precursor (CYP21-3) [Arabidopsis Thaliana] (GB:Q94A16;GB:O22906); similar to peptidyl-prolyl cis-trans isomerase cyclophilin-type family protein [Arabidopsis thaliana] (TAIR:AT3G6665	82.41	199	35	1	98	694	1	198	9e-83	303
MLN1.Contig_1104	GACCCAACAACACAAAATAGTGATCAAAGCTCATGGCGTCTCTTGCAACTGTCGCCGCCGTGAAACCATCCGTGGCCGTAAAAGGCCTTGGCGGAAGCTCACTCGCCGGAGCCAAGCTCTCCTTCAAGCCTTCCCGCCTAAGCATCAAAACCAAATCAATCCGGTCTGGTGGTGTGGTGGCTAAGTATGGAGACAAAAGTGTCTACTTTGACTTAGAAGATTTGGGAAACACAACAGGTCAATGGGATCTATGCGGCTCTGATGCTCCTTCTCCTTACAACCCTCTTCAGAGCAAGTTCTTTGAGACATTCGCCGCACCATTCACAAAGAGAGGACTGCTCCTCAAGTTCTTGATCCTCGGAGGAGGATCTTTGCTTACTTATGTCAGCGCTTCCTCCA…	567	1	AT3G16140.1	PSAH-1 (photosystem I subunit H-1)	Encodes subunit H of photosystem I reaction center subunit VI.	Identical to Photosystem I reaction center subunit VI-1, chloroplast precursor (PSAH1) [Arabidopsis Thaliana] (GB:Q9SUI7;GB:Q42295); similar to PSAH-2/PSAH2/PSI-H (PHOTOSYSTEM I SUBUNIT H-2) [Arabidopsis thaliana] (TAIR:AT1G52230.1); similar to Photosyst	91.72	145	12	0	33	467	1	145	2e-52	201
MLN1.Contig_1105	GGGTGGGTTTCTGCTCACCCATCTTCGTCTCCTTCCTCCCATCTCTCTCTCTCCTTAAAAACCCAAACTTTCTCTCGAACCCATCTCATGGAGATCTGCACTTACTTCAAATCGCAGCCCACATGGCTCCTCGTCCTCTTCTCCCTCGGCTCCATCTCCATCCTCAGGTTCACCCTCACCCTCCTCACATCCCTCTACATCTACTTCCTCCGCCCCGGCAAGAACCTCCGCCGCTACGGATCCTGGGCCATCATCACCGGCCCCACCGACGGCATCGGCAAAGCCTTCGCCTTTCAGCTCGCCCAGAAAGGCCTCCACCTCGTCCTCGTCGCCCGCAACCCCGACAAGCTCAAAGCCGTCTCCGACTCGATCCAAGCCAAGCACAGCACCACCCAGATC…	753	1	AT1G67730.1	YBR159; ketoreductase/ oxidoreductase		similar to short-chain dehydrogenase/reductase (SDR) family protein [Arabidopsis thaliana] (TAIR:AT1G24470.1); similar to putative 3-ketoacyl-CoA reductase 1 [Brassica napus] (GB:AAO43448.1); contains InterPro domain Glucose/ribitol dehydrogenase; (InterP	86.49	222	30	0	88	753	1	222	3e-109	391
MLN1.Contig_1106	GACTGTTTTTCGAATAAATTACAGTGAAAAAGAATCAGGTGATGAAATGGTAACGATCAAGGAGTAGGAAAATTGGTTCTGAAAAATAAATGGTTGAAAGAGAGGGAGAGACTGGGAAGCCGAGGCGTCTAGATGGAAGGTGGAACGTGTTTTAAGTTTTAACTAACAGTCGAGAATAATTTTGTTTTTCTTGTAATGGGGACACATTTTGCATTTAGGAAAATATCAATTAAACGCGCGTCTCCCATCGTTCTCTTTACCCTAAAATCTCCGATTGAAAAGGGTGGAGCCACCGCGGATCTCCGGCGGCCTCGTCGGTGTTTGTAGTGGTCTCCCCCTCAACGGAATCAGCACAACGAGACGGAATATGCAAGATCTGGTGTTTCTAGAGGTGTTCTC…	732	1	AT1G26680.1	transcriptional factor B3 family protein		similar to transcriptional factor B3 family protein [Arabidopsis thaliana] (TAIR:AT2G24700.1); similar to reproductive meristem gene 1 [Brassica oleracea var. botrytis] (GB:AAC18082.1); contains InterPro domain Transcriptional factor B3; (InterPro:IPR0033	57.89	19	8	0	46	102	752	770	3.4	28.9
MLN1.Contig_1107	GGGACTCAAGCAAGGTAAGACATTAGAAGGTTGCAAGAAGATGATCATGCAAGTGGATGGTGATGGTGATGGTAGAGTTAATTACAAAGAGTTTCTTCAGATGATGAAAGGTGGTGGTTTTAGCTGCAGTAACTGATCTTTATTTAGGATTTAACATATAAGAGTGTGTGTTTTTATTTGTTTGTTTTCTTTTTATGTGTAAATAATTTTTTTTTGATGATGCATCAAGTGTGTAATTTTTTTTCCTTTTTAGGATTCTCTAAGGTCATGTAAGATTCTCCTTCTCATTTCATTTGGTTTAGTTTTCTTTGTAT	314	1	AT2G43290.1	MSS3 (MULTICOPY SUPPRESSORS OF SNF4 DEFICIENCY IN YEAST 3); calcium ion binding	Encodes calmodulin-like MSS3.	similar to calcium-binding protein, putative [Arabidopsis thaliana] (TAIR:AT3G59440.1); similar to calcium-binding protein [Lotus japonicus] (GB:CAB63264.3); contains InterPro domain Flagellar calcium-binding protein (calflagin); (InterPro:IPR003299); con	93.18	44	3	0	2	133	172	215	6e-19	89
MLN1.Contig_1108	AAGATCAGTTTGTTGAGTTCCAGGAATCAACCATAGGTGCAGCCTTTTTCTCGCAAACGTTAGCTGTTAACGATGCGACTGTTAAGTTTGAGATATGGGATACAGCAGGCCAGGAACGTTACCATAGTCTTGCTCCAATGTACTACAGGGGTGCTGCTGCTGCTATCATTGTCTTTGACGTTACTAATCAAGCTTCGTTTGAGAGGGCAAAGAAATGGGTTCAGGAACTGCAGGCACAAGGTAACACTAATATGGTCATGGCCCTTGCTGGAAACAAATCTGATTTATTAGATGCAAAGAAGGTTACTGCAGAGGAGGCGCAAACATATGCTCAGGAGAACGGTCTTTTCTTCATGGAAACTTCAGCCAAAACCGCTGCTAATGTCAAAGAGATATTCT…	726	1	AT4G19640.1	ARA7; GTP binding	Encodes Ara7.	similar to RHA1 [Arabidopsis thaliana] (TAIR:AT5G45130.1); similar to ras-related GTP-binding protein [Nicotiana tabacum] (GB:CAA50609.1); contains InterPro domain Ras GTPase; (InterPro:IPR001806); contains InterPro domain Ras (InterPro:IPR013753); contai	97.62	168	4	0	3	506	33	200	5e-90	327
MLN1.Contig_1109	GAGACGAGAATCCTCTCTCACATTCTCTTTTCTTCTCTTCTCTCTCTATACCCCTTCGTCTTCTACCTCGGCGACACCACTAGTAGTCACTCGCAGAGAGAAGTCGTCGAAAGGAGAACATCACAAAAGATTTACGCTGTTAGTCACGTTGGCAGAGAAGACGAGAGTGAGTGGATTCTTCATCGGCTTCAGTTTTTTTTTCCGACGGTTGTGCTCATGAGCCGACGGCGACTTCTGTTATCGGCGACGATACTCTCGTATTTGCTCCATGGAATGGCTCTCGTCTCCGTCGTTGCCTCCGGCGTGGAGGAGGTTAGAGATAACGTGGATTTGACCAAAACGACGACGTTAGCTACAACCTCTACGCATCGGAAGATGCTACGTCTCTCTCATGCAGAG…	708	1	AT4G24972.1	TPD1 (TAPETUM DETERMINANT 1)	Encodes a novel small protein which is similar to proteins of unknown function from other plant species. TPD1 is involved in cell specification during anther and pollen development. Identified in a screen for male steriles. Mutants lack tapetal cells and	similar to unknown protein [Arabidopsis thaliana] (TAIR:AT1G32583.1); similar to unnamed protein product [Vitis vinifera] (GB:CAO68335.1)	78.81	151	28	1	268	708	18	168	3e-62	234
MLN1.Contig_111	GGKAATATCATCAGTTTCTCATTTCAAGCTTCTTTCCTCATCGCCTGCGCTTTAGTTTTCAGTGTTAATCTGAGGATTGCTAGCTTCTACCACCAGCTTGGCAGCTTTAGTAACTCGCTGTCAAAGACCTTAACGCATCCTTTTGTTCCTTCATGACATGTCGCTCGATTTAAGATCCTGTTTCACTGAAGTTACTTGGCATGCAAGACTCTCGAAATCCACAAACCCTTTTGTGGTTTCAGTGATCYTGTCTACAATTAGTAATCATAAGACAAACGCATAAGGAGCTTATTTTGTTGATTAGACTTTACTTATACAAGTTGGAGAGGTGGTTGGTTTTGGTCGGAGGAGTTCTGATTTGGTTCAAGAAGGTTAACCGKAATATAGTTCCGGTTGTAT…	689	2	no significant hit
MLN1.Contig_1110	GACCGCTTGTTCACATCTCCCGACGTGGTGCTCTCGTCGACCTCTGCTTCAAACTGGAGAAAAGAACGAAGAAGGATGTAATCGACGACAATGGCGAAAATCGATGAGCATCTGATATCTAGACGCAGAGTATCAACAGGGGCGCCAGCCACCAAAAATTGGAATGATGTGAGTACTGCAGTCCGAACCGAATAGACCAAGCTGCAGTTGGCTTCTGGGGATGTTTGGATTGCGGCGCTGGCTATGATGGTGGAGCACTCTCCAAGAACTCCGTCCGGGCCAACTCCGTCCTACCCCCTCTCAGGATGCTGATGCATGATAGCCACGGATAGTATCATGCAGCCTGTGCTTCTCTTCTCTCCACTTGCCTTCTTTGCTTGGACGGTACCACGTCCTGTA…	725	1	AT1G17200.1	integral membrane family protein		Identical to UPF0497 membrane protein At1g17200 [Arabidopsis Thaliana] (GB:Q8VZQ3;GB:Q9SHH9); similar to integral membrane family protein [Arabidopsis thaliana] (TAIR:AT3G14380.1); similar to unnamed protein product [Vitis vinifera] (GB:CAO46739.1); conta	59.26	81	33	0	461	703	122	202	8e-21	97.4
MLN1.Contig_1111	GATTCATTCTATTCGCGTGGTTTCGACGACGAAGAAGGAACAACGCATAACGATGGGTGAAGCCGTGAAGGACGGAAGAGAAGAAGTGATTCAGGCTTGGTACATGGATGATAGCCAAGATGATCAGCGACTTCCCCACCACAAGGATCCTAAAGAGTTTATCTCTCTCGACAAACTTGCAGAGCTTGGAGTCCTTAGCTGGAGACTTGATGCTGATAACTACGAAACCGATGAGGAGTTGAAAAAGATCCGCGAGTCTCGTGGTTACTCCTACATGGACTTTTGTGAGGTATGCCCAGAGAAACTTCCAAATTACGAAGAGAAAGTAAAGAGCTTCTTCGAGGAACATCTCCACACTGATGAAGAGATCCGTTACTGCGTTGCAGGAAGTGGCTACTT…	728	1	AT4G14710.2	ATARD2; metal ion binding		Identical to 1,2-dihydroxy-3-keto-5-methylthiopentene dioxygenase 3 (ARD3) [Arabidopsis Thaliana] (GB:Q8W108;GB:O23327;GB:Q2V3I4); similar to ATARD1, acireductone dioxygenase [iron(II)-requiring]/ metal ion binding [Arabidopsis thaliana] (TAIR:AT4G14716.	95.74	188	8	0	53	616	1	188	3e-109	391
MLN1.Contig_1112	GATATTCTCTCATTCCGATCTCTATCTGCCTAATCTCTCTATCCATTTTGTTTCATTTCTTCTTCCCAATCACAAAAATGGGTCGCCGTAGCTCAGGAGTAAACCGTGCACCTCCTCCAGCTCAGGCGACCAGTGGTGGTGGCGGCATGTTCTCCGGCATTGGTTCCACCATTGCTCAGGGTATGGCTTTTGGAACCGGAAGTGCTGTTGCACATAGGGCTGTTGATTCTGTCATGGGCCCACGTACCATTCAGCATGAAACTGTTGAGGCTGCCTCTGCATCTGCCGCTCCTGTCGGAAGCAGCATGTTCTCGAGCTCCTGTGACATTCATGCTAAGGCTTTCCAAGATTGCATCAGCAGCTATGGAAGCGACATTAGCAAGTGTCAGTTCTACATGG…	609	1	AT5G64400.1			similar to unknown protein [Arabidopsis thaliana] (TAIR:AT5G09570.1); similar to unknown [Populus trichocarpa] (GB:ABK94558.1); contains InterPro domain CHCH (InterPro:IPR010625)	76.39	144	13	2	78	446	1	144	2e-42	169
MLN1.Contig_1113	GGGAGGTAAAAGACCATGTCGCTAGATAAGCACATAGAGAAAATGCTTTACAGCGCCGAAGTAATCGCTGATCGGGTGGCTCAGCTTGGATCCGCTGTTACCACTGAGTTCTCCGGTGACTCAGAGCCGCCTGTTTTCGTCGGAGTAGCCACCGGTGCTTGCCTCTTCTTGGCCGATCTCGTCAGGCGAATCGACCTTCCCATCTCCATCGATTTCATCAGAGCCGATTCGTATGGCTCTGGTACAGTCTCCAACGGATCTCCCAGAATTTCATTTGACTTGAAGCTCGACGTCACGGACAAGCACGTCATCTTGGTTGAGGACATAGTGGATACAGGTAATACAGTCAGCTGCCTGATAGAGCACCTGAAACTGAAGAAAGCATCTTCTGTTTCAGTC…	686	1	AT1G71750.1	phosphoribosyltransferase family protein		similar to unknown [Populus trichocarpa] (GB:ABK94285.1); contains InterPro domain Hypoxanthine phosphoribosyl transferase; (InterPro:IPR005904); contains InterPro domain Purine/pyrimidine phosphoribosyl transferase, conserved site; (InterPro:IPR002375);	83.96	187	29	1	16	573	1	187	1e-88	322
MLN1.Contig_1114	CTCATCCGCGTGAAATAATGACAGAGGTACTGAAAGCCCTGCAAGATCTGAGTGTGTGTTGGAAGAAGATAGGGCCTTACAACATGAAGTGCAGATGGGTTCCTAACAACTCAGATGGAATGCTCAGTAACTCGATGCACGATAACAACTACTTTGGAGATGACTCCAGCATAGTAGAAAACGACGCAGCTGTTAAGTCTCCAAATGTTGTCAAATTTGAAATTCAGTTGTATAAAACACGGGACGACAAGTATCTGTTGGATCTGCAGAGGGTACATGGTCCTCAGTTCCTGTTCTTGGATCTCTGTGCTGCTTTTCTTGCTCAGCTCCGAGTCCTCTGAATAAATCAACCGGATCGCTTCAAGAATTATCTTCCCACTTCCCTTTGTTTCTCCTTCT…	619	1	AT3G01090.3	AKIN10 (ARABIDOPSIS SNF1 KINASE HOMOLOG 10)	encodes a SNF1-related protein kinase that physically interacts with SCF subunit SKP1/ASK1 and 20S proteosome subunit PAD1. It can also interact with PRL1 DWD-containing protein. Based on in vitro degradation assays and cul4cs and prl1 mutants, there is e	Identical to SNF1-related protein kinase catalytic subunit alpha KIN10 (KIN10) [Arabidopsis Thaliana] (GB:Q38997;GB:A6XGR0;GB:O04728;GB:Q38987;GB:Q39076;GB:Q8RWD2); similar to AKIN11 (ARABIDOPSIS SNF1 KINASE HOMOLOG 11), protein kinase [Arabidopsis thali	91.67	96	7	1	3	287	400	495	2e-47	185
MLN1.Contig_1115	AACGTTCTTCTGAGACAAGCATTGCATGCTGATGATCGGTCTCTTCTACTTGATTGCTTGTACAACCGAGATGAACAGGTGATTGCTAACTCGGTTGCTAAGTTGAATTCAGCAGAAGTACTCAAGCTTCTCAATTCCCTTCTACCAATACTACAATCTAGGGGTGCGGTTTTAGCTTGTGCGGTTCCGTGGATAAAAAGTCTGTTACTTACTCATTCCAGTGGGATTATGTCTCAAGAGTCATCTGTGCTCGCTTTGAACTCCATGTATCAGCTCATTGAATCACGGGTATCAACCCTTCACACTGCCGTTGAAGTTTCAAGCAGCTTAGACTTGCTTGTGGACGATTTGGATGATGAAGAAGAAGACGAAGGTCCCCTTATCTATGAGGACAAGGAC…	707	1	AT1G15420.1			similar to unnamed protein product [Vitis vinifera] (GB:CAO46050.1); contains InterPro domain Protein of unknown function NUC189, C-terminal (InterPro:IPR012979)	82.18	174	31	1	1	522	106	278	1e-57	219
MLN1.Contig_1116	CATCAGGCTCCATTTAGCCAACGAGCTCGGGTTGGTTGAGTCTGGAGCTCCTGTCCCCATATCTGTGCTATGGCAGATCCCACAGTACTTCATCCTTGGTGCGGCGGAAGTGTTCTACTTCATAGGGCAGCTTGAGTTTTTCTATGATCAGTCGCCTGATGCAATGAGGAGCTTGTGCAGTGCTTTGGCTCTTTTGACTAATGCTCTTGGGAACTACTTGAGTTCGTTGATCCTCACGCTGGTGACTTATTTCACGACGAGGAACGGTGAACAAGGTTGGATATCGGATAATCTGAACTCGGGTCATCTTGATTACTACTTCTGGCTTTTGGCTGGGCTTAGCCTTGTGAACATGGCGGTTTACTTCTTCTCTGCCGCTAGGTATAAGCAGAAGAAGGC…	584	1	AT2G02040.1	ATPTR2-B (NITRATE TRANSPORTER 1); transporter	Encodes a peptide transport gene that mediates the transport of di- and tripeptides.	Identical to Peptide transporter PTR2 (PTR2) [Arabidopsis Thaliana] (GB:P46032); similar to proton-dependent oligopeptide transport (POT) family protein [Arabidopsis thaliana] (TAIR:AT3G54140.1); similar to proton-dependent oligopeptide transport (POT) f	96.24	133	5	0	2	400	451	583	4e-71	263
MLN1.Contig_1117	CAAGAATAAAATGTGACTTGTGTGTTGTATCTCTTTGTCCGAGTTATTTTATATGAAGTGGTTACTTTCGAGCAAAAGAACTTCCAAATATGGTGGATATGAAATATGACCTTATGTT	118	1	AT3G13090.1	ATMRP8 (Arabidopsis thaliana multidrug resistance-associated protein 8)	member of MRP subfamily	Identical to Multidrug resistance-associated protein 8 (MRP8) [Arabidopsis Thaliana] (GB:Q8VZZ4;GB:Q9LK63); similar to ATMRP7 (Arabidopsis thaliana multidrug resistance-associated protein 7) [Arabidopsis thaliana] (TAIR:AT3G13100.1); similar to ATMRP3 (A	50	22	11	0	5	70	61	82	4.9	26.2
MLN1.Contig_1118	GAACGCAGAACAACTTTTGTGGAGGAGAGAAAGCGATATAACACACACACAGAGATATACATCTTCAATAGTTAAGAGTTTTCTATATACAGAAGAAGTGTGTGTGATAGAGAGACATCAGATACAAAAGGTTTAATATCTCTCTCTCTGGGTGGCTTTCCTTGTTTCTTTGAATTTAGTGGTGGGGGTTCTGTCTATAATTTTTTTCAATATATATAAAAATAAATAACAATAATCAGGTTTTATATAATATAGCAAAAGAAATGCAACAGCACCTGATGCAGATGCAGCCCATGATGGCTGGTTACTACCCCAGCAATGGTCACCTCTGATCATATTCAGCAGTACTTGGACGAGAACAAATCGTTGATTCTGAAGATAGTTGAATCTCAAAACTCG…	708	1	AT5G28640.1	AN3 (ANGUSITFOLIA3)	Encodes a protein with similarity to mammalian transcriptional coactivator that is involved in cell proliferation during leaf and flower development. Loss of function mutations have narrow, pointed leaves and narrow floral organs. AN3 interacts with membe	similar to GIF3 (GRF1-INTERACTING FACTOR 3) [Arabidopsis thaliana] (TAIR:AT4G00850.1); similar to unknown [Populus trichocarpa] (GB:ABK94681.1); contains InterPro domain SSXT (InterPro:IPR007726)	82.54	126	19	3	313	681	17	141	6e-37	150
MLN1.Contig_1119	GATACAAGAAAAAGAAATAGCCTTTGTTGACATCTTCTTCTCTCTGTTTTAAAGAGTTTCATCCTTATCCATTCCATCAATTTCTCTCTCTCTGTCACCTTTCAGTTGATTAGATCTTCTTAAATTCTTACCTTCGATTTTAGATTTGGGATCCTTCTTGTTGTGTAAATTCTCAGGAGTAAAGATGAACAAAGGCAGCAGCTTCAAGCTTGACAACGATTACGAAAAGAGGAAAGCTGAAGCTGGAAGGATCAGGGAGAAGTACCCTGATAGAATCCCGGTGATTGTGGAAAAGGCTGAGAAAAGTGATATCCCAAACATTGACAAGAAAAAGTAATGACCTTTGTTCCCATCTTTAAATTCTCTTACGTTCAAGATCTTGTAAAATTTATATGTGAT…	726	1	AT2G45170.2	AtATG8e (AUTOPHAGY 8E); microtubule binding	Involved in autophagy. Under nutrient starvation the protein localizes to autophagosomes.	Identical to Autophagy-related protein 8e precursor (ATG8E) [Arabidopsis Thaliana] (GB:Q8S926;GB:Q945K6); similar to ATG8F (AUTOPHAGY 8F), microtubule binding [Arabidopsis thaliana] (TAIR:AT4G16520.2); similar to ATG8F (AUTOPHAGY 8F), microtubule binding	92.98	57	4	0	432	602	50	106	3e-53	110
MLN1.Contig_112	GGAAAAAGTAGCTAGTGCATTTGTTAGGTTAAGGATATCTGGAAATCAAAAGCAAGATTTATATCGACTGGTTCAAGTTGTTGGCACAAGCAAAGCTCCTGAACCCTATAAAGTTGGCAAAAAAACAACAGACTATGTACTTGAGATATTAAACTTGGACAAAACAGAAGTGATATCCATCGACATTATATCAAATCAAGATTTCACTGAGGATGAATGCAATCGTCTAAGGCAGAGCATAAAATGTGGATTAATCAACAGGCTGACAGTGGGTGATATACAAGAAAAGGCCATAGCGCTGCAGGAAGTGAGGGTAAAAAACTTGTTGGACGCAGAGATCCTACGTTTCAGTCATTTGCGTGATCGTGCTAGCGACATGGGCCACAGAAAAGAGCTGCG…	534	2	AT2G16485.1	zinc ion binding		similar to neurofilament protein-related [Arabidopsis thaliana] (TAIR:AT3G05900.1); similar to retinitis pigmentosa GTPase regulator-like protein [Takifugu rubripes] (GB:AAG00554.1); contains InterPro domain Zinc finger, FYVE/PHD-type; (InterPro:IPR011011	88.02	192	8	1	2	532	972	1163	5e-89	323
MLN1.Contig_1120	AAGGTAACGCAGGCGATAAAAGAAGGGATAGTAGGAGAAGCTGGAGCAATGAAGAGGAACATGGAGATGGTTGAAAGCGACCAAAAGGCTGAGGAAAGTTTGGGAGTGAAGGAGTTTAACGATAACAACTACTGGAAAGTGAATCAAGAAGTTGGAGTTCTTGAGTCAAAAGAAACAGCCTGATAAGAGATGTAATCTTGTACAGTACTATAATTTTTGTATAAGAGTGTTGTGTAAGTTCTCTTTGTTTCTTTACTCTTTTCATTATTAGGTTGCTTTGCCTTCCACAAAGGTTGTTCTTGAGCAGACATTTAAAACCCTTTTAATGCTTTAGTTTATCTCTGGATTTCAAGAT	355	1	AT1G07990.1	SIT4 phosphatase-associated family protein		similar to SIT4 phosphatase-associated family protein [Arabidopsis thaliana] (TAIR:AT2G28360.1); similar to SIT4 phosphatase-associated family protein [Arabidopsis thaliana] (TAIR:AT3G45190.1); similar to SIT4 phosphatase-associated family protein [Arabid	75	52	13	0	10	165	751	802	6e-17	82.4
MLN1.Contig_1121	GACAAAAACACATCTCATCTCAACAACAATCTCGAATCATCCGCCAAAACTACAAGATAATTTTCAGCTATGACAGGATCCCAAGAAGAGACTCACAAGCCTCAGATCGTGGATCAAGAACATCCCAAAACAGTAGAAACAGAGGCCCAGCAGCCTTCTTCGTCGTCTCCGGATAAGAAGAAATGGGGTACTCATGTGATGGGAGCTCCGGCTGAACCGGTGGCTCATCCTGATAACCAGCAGGCAGCGGCTTGGGTCGCTGGTGATAACCGGCAGATGCCGTACCAACCTTACATCGTCTACTCTCCTGTAGAGCATCCTCCGTCTAACAACCCTCTCGAGCCCGTCATCGGAATGTTCCATACTTGGAGCAGGAAGGCTGAAACCGTAGCTCGCAAC…	732	1	AT5G13200.1	GRAM domain-containing protein / ABA-responsive protein-related		Identical to GEM-like protein 5 [Arabidopsis Thaliana] (GB:Q9LYV6); similar to GEM [Arabidopsis thaliana] (TAIR:AT2G22475.1); similar to unnamed protein product [Vitis vinifera] (GB:CAO41288.1); contains InterPro domain GRAM (InterPro:IPR004182)	83.71	221	35	2	70	729	1	220	1e-104	375
MLN1.Contig_1122	GCTTCTCCAAGGGAAGAGATTCTCAAAGCAGAAAACCACATTCGGTTCTCAAATTCTTAGAAGCTGCAAAGCTCGCGACTTTGCGAAAGCAGGGTTAGGGAAAGGGCTCAAGATTGAAGATTTGGTTATAAGTGGTGAGGAGATGGAGATGTATGTTGATCTCCATCCCATCACCAACACATCTCCATACACTGTGCTTGAGACTTTGTCTCTAGCTAAAGCGGCCATTCTTTTCCGGCAACTTGGCCTTCGCCACTTGTGTGTGGTGCCCAAAACACCAGGGAGACCGCCTATTGTTGGGATACTTACAAGGCATGATTTCATGCCGGAACATGTCCTAGGACTCTACCCTCACATTGATCCTCTCAAGTGAAACCTGTTAGCCGTTTTAGTCTTCCT…	603	1	AT5G49890.1	CLC-C (chloride channel C); anion channel/ voltage-gated chloride channel	member of Anion channel protein family	Identical to Chloride channel protein CLC-c (CLC-C) [Arabidopsis Thaliana] (GB:Q96282;GB:O04753;GB:O04837); similar to chloride channel-like (CLC) protein, putative [Arabidopsis thaliana] (TAIR:AT5G33280.1); similar to ATCLC-A (CHLORIDE CHANNEL A), anion	95.04	121	6	0	2	364	657	777	8e-63	236
MLN1.Contig_1123	CAAGTACGTTACCTACTCATGCGTTCTTCCCCGGTCAGGTCTCCATCTTGTGGCTACCTGAATCCGACATAATCTCAGCGCTTCTCGATCAAAGACCCGACTGATCTGCAGTATTTTCTTGGCATTGAAGCAACTCGTACAACGACTCGTCTTCATCTAATGCAACGGAAATATATTACAGATCTCCTACACAGAACCAACATGTCTGAAGCTAAACCTGTAACCACGCCTCTACCCACCTCGTCTAAACTGACGCTGCATGGCGGAACTCTTCTTGGTGATGGAACTGAATACAAATCTGTGGTTGGAAGTCTCCAATATCTTACTTTCACAAGACCAGATATCTCTTTTGCTGTTACTCGTCTCTCACAGTTCATGCACAAGCCCACCATAGATCAT…	657	1	ATMG00810.1		hypothetical protein	Identical to Uncharacterized mitochondrial protein AtMg00810 [Arabidopsis Thaliana] (GB:P92519;GB:Q1ZXZ4;GB:Q8S884;GB:Q8S8B8); similar to protein kinase family protein [Arabidopsis thaliana] (TAIR:AT4G23160.1); similar to hypothetical protein [Vitis vini	42.65	136	78	1	73	480	28	162	9e-20	93.6
MLN1.Contig_1124	GAAACTGATAAGAAACTCTCCTCTTCCCCTGAAACACAATCATAGACTTTTCGAAAAAAATCTTGATAATTAGTTTATATCTCTTTGTGTTGCTAACCGATAACGCGATTGTATCTCTGCTCTTCCCTAAGAAGGACAATCATTTTACAAGCTTTTCACTGTGATGTATCACTACGCTTCTTCATGTATACTCCAGTTCTGGAGCTCCCGATTAGGACCTTTCCAAGCATACTATTCACGTCCTTAGGATCGAGAACGACATTCTTGATAGGAAAAGCACACTCGATGCAACCCTAAGATAACCTGGACATGATAAGATGCTCGAATTAACCCCGAGGACAAGAACCCATCAGCTCATTATCGTTGTTAACATGTCTGTGTGACGTTCTGAGGAAAAAA…	748	1	AT5G20410.1	MGD2 (monogalactosyldiacylglycerol synthase 2); 1,2-diacylglycerol 3-beta-galactosyltransferase/ transferase, transferring glycosyl groups	Encodes a type B monogalactosyldiacylglycerol (MGDG) synthase. Strongly induced by phosphate deprivation, and in non-photosynthetic tissues	similar to MGDC (monogalactosyldiacylglycerol synthase type C), 1,2-diacylglycerol 3-beta-galactosyltransferase [Arabidopsis thaliana] (TAIR:AT2G11810.1); similar to unnamed protein product [Vitis vinifera] (GB:CAO69280.1); similar to hypothetical protein	44.19	43	24	1	585	713	345	385	2	29.6
MLN1.Contig_1125	GACAAATCACATTTAACAAAATGTGAAAACTCTTTTTCTCTCTCTCTCTTTCTCTCTCTCCTTCCTTCAACCTGTGGTTTAAACAGAACACAGAGCTTGTTTCATGCGAAAGCTGATAGAGATAGTTAGAGAGAGAAAAACTAGTCTCAAGATCACGAGCTTTCTTTCTTCTTTCTTCTTTCCTTCCTTATCGTCTTTGAACTGAATCAAGAAAAAAGCCAGCGATCAAAGGAAGAAAAGGATCTCAAGAAACCCACTTGTTGTTGGTTCAAGATTTCACGGGTCTCAAAATCTCTGTAAAGTTAGTTT	309	1	no significant hit
MLN1.Contig_1126	AGATACGGATGTATGGCGATTCGATGCTTTCAACACGATGTGGGGATTCTCTAAGGTCCTCCCCGTTGATACCTTTAAAGACCCGAAAAATGGTTACCTTTACAATGGAGAACACTGTGAGTTTGGTGTTGATGTGATCGTTCCTACTCCCTTTGAAGAATCAGAAACTTTCTCTATCAGTAGTAGTTCTGATAAATACACCTGGACGATTCAGAAATTCTCCACGTTGTCCAAAGATTTGTACTCACCTGTGATCTCTCTTGGAGGAAAAAAATGGTGAGTCCACATCAGTTTTGTGTCACCACTTATTCATAACTGATTTCGTGCATATTATTAAGAATAAAAATTAAGTTATTGTTTTATATACTTTACCGTTGTGGTAGTAACAAAATTTATCCC…	484	1	AT3G20370.1	meprin and TRAF homology domain-containing protein / MATH domain-containing protein		similar to meprin and TRAF homology domain-containing protein / MATH domain-containing protein [Arabidopsis thaliana] (TAIR:AT3G20360.1); similar to unknown [Populus trichocarpa] (GB:ABK94833.1); contains InterPro domain MATH (InterPro:IPR002083); contain	54	100	43	2	2	292	174	273	1e-27	114
MLN1.Contig_1127	GACAGGAAGGAGTGCGAGCTCTTTGGACTGGTCTTGGACCTAATGTAGCTAGAAACGCAATCATCAATGCTGCTGAATTAGCGAGTTACGATCAAGTGAAACAGACAATCTTGAAGATTCCGGGTTTCACTGATAACGTTGTCACACACATTCTATCTGGACTGGGAGCAGGTTTCTTTGCTGTCTGCATTGGTTCCCCTGTTGACGTGGTTAAGTCAAGAATGATGGGAGATCCTTCTTACAAAGGCACTATTGACTGCTTCGTCAAAACACTGAAGGCAGACGGACCTATGGCATTTTACAAGGGTTTCATCCCCAACTTTGGACGTCTTGGCTCATGGAACGTCATCATGTTTTTGACCCTCGAACAGGCAAAGAAGTATGTCCGGGAACTAGAAT…	584	1	AT3G54110.1	ATPUMP1; binding / oxidative phosphorylation uncoupler	Member of Uncoupling protein PUMP2 family. Encodes a mitochondrial uncoupling protein AtUCP1 involved in maintain the redox poise of the mitochondrial electron transport chain to facilitate photosynthetic metabolism. Disruption of UCP1 results in a photo	similar to ATUCP2 (UNCOUPLING PROTEIN 2), oxidative phosphorylation uncoupler [Arabidopsis thaliana] (TAIR:AT5G58970.1); similar to unknown [Populus trichocarpa] (GB:ABK93493.1); contains InterPro domain Adenine nucleotide translocator 1; (InterPro:IPR002	94.16	137	7	1	3	410	169	305	2e-70	261
MLN1.Contig_1128	GAGGTTAATGATGAGGATGATGCCGATGATGGGAGTGATGAGGAGGAAGACGATGACTAGGACGTTTATGTTTGGTGGCATAATATAGGACGCTGCAAGGATCTCAAGCATGTTCGTTCTTTCTTATCTTCTCTTATAATGTTAACGAGAGATTTGCAGCTCTTTATAAAATATTAAGCCTTTTTATAGCTCGTCGTTTGTTATGATCTTAATGCTCTTTTTAATCTCTTCGACCTCTAATGAAATGGTGACATGGTTGCTTATTAGAGTTTGGTTTAGTAAATTGTATCGTTAAATCTCTAATCAAATCTTAATATACAGTCAATGTATCATTTATCTACACGCAGTAATAACCTTTAACC	362	1	AT2G03380.1	pentatricopeptide (PPR) repeat-containing protein		similar to pentatricopeptide (PPR) repeat-containing protein [Arabidopsis thaliana] (TAIR:AT1G11290.1); similar to hypothetical protein [Vitis vinifera] (GB:CAN65040.1); contains InterPro domain Pentatricopeptide repeat (InterPro:IPR002885)	52.17	23	9	1	243	305	262	284	2.3	27.3
MLN1.Contig_1129	CGAGCACTACACTCAGTTCAGTGAGTGTATGGAGAGCTCATTGAAAGAGTTGCTTGGAGATGAAGCATCAGGGAGCGTCGAGGTGATTCATTCGAATGACGGGTCTGGCGTTGGAGCCGCGCTGCTCGCTGCCTCGCACTCTCAGTACCTCCAGGACTCTGAAACAAGTTAAATTTAAAGGAAGGTTTCGACTTCCAAGCATGGAAGGTAAAAAGACCTTTGTGATTTTTTGTTTGCCCATTATTGAGGATTTCTTTTTTTTTTTTTTGTTATCATTGTTCAGGAACAATAATAAACAACCAACCTGGATATCTTCTTCAGGTTATGGCAAATTC	335	1	AT4G29130.1	ATHXK1 (GLUCOSE INSENSITIVE 2); ATP binding / hexokinase	Encodes a hexokinase (HXK1) in the plant glucose-signaling network. Functions as a glucose sensor to interrelate nutrient, light, and hormone signaling networks for controlling growth and development in response to the changing environment.	Identical to Hexokinase-1 (HXK1) [Arabidopsis Thaliana] (GB:Q42525;GB:Q42535); similar to ATHXK2 (HEXOKINASE 2), ATP binding / hexokinase [Arabidopsis thaliana] (TAIR:AT2G19860.1); similar to hexokinase [Brassica oleracea] (GB:AAL60583.1); similar to hex	92.45	53	4	0	2	160	444	496	4e-19	89.7
MLN1.Contig_113	GGASATTCTCTAAGTTATATATAATTACTCTTTTCAGACTCTTTTCTTTCTCTTCTCATGGCGTCTGTTCAATATGGTTTGGATCAAGGCGTGGAGACTTTCAACGATGAGCTTATGATCATGTCGTTCTTAGAAGAAGAATCGCCAGCTGAAAATCATATCAGCGTTACCGAAGAGGAAGAAGAGAAACTAAACCGTGTGATTAGATCGTTAGAAGTGGAGATCAACATGAGTTCTCCGACCATAGAATCTCAAAAAACGGATCTGCAAGAGATCACAAAACCCGGTCTTGAAGATGATTTTGGGTGGCTTAACGACTTTGATATTGGCCTGGTTTCGTCGGAAAATGATGATGAGATGATGAAATGGTGTACGGAACTTTCTTACATGGATGGTGTG…	707	11	AT3G14560.1	unknown protein			77.12	153	32	5	70	519	5	154	9e-61	229
MLN1.Contig_1130	CAAGGCGAAAGCATCTCTTGATGGCGAAACAGAGGGTGAAAAGCGAGGAAATGAAGTGGAGGTGAGGGGTAAGAACACGTTCGCCATCCCACGAACTGTTAAAGCACTCGGCTTCACGACACCCAAACCCATCGCAGTAGATGAGACGCCAAAATCAAATGACGAGTTCAGGAATATGTTCCTTAAAAAGTAAGGCTTTGGGCTTTGGTCCCTTCTCTTCTCTTCCCCTGGATACAACTTTCTTGTTCTTCTTTTCTTAACACACTCTCTGAACCAATCTTATGTTGTAGACTGACAATGTCGCATCTGAAGCTCTCGTTTGTGTTAAGATAATTAGATAATTTTCAATAACTAAATATACAATTTGAAGTTATTGTAAAAAAA	384	1	AT4G24270.2	RNA recognition motif (RRM)-containing protein		similar to crooked neck protein, putative / cell cycle protein, putative [Arabidopsis thaliana] (TAIR:AT5G45990.1); similar to hypothetical protein OsJ_024779 [Oryza sativa (japonica cultivar-group)] (GB:EAZ41296.1); similar to hypothetical protein OsI_02	84.13	63	10	1	2	190	756	817	1e-24	108
MLN1.Contig_1131	GGTCTTCAGAGGGATAAAAAAACAGAGCAACGTCTTCATAGAAAAAAAAACAGAGCAACGTCTTCGTAAAAAGTTAAATTCAAAAAAAAAAAAAAACAGAGAAGGATCTG	110	1	no significant hit
MLN1.Contig_1132	GGGGAGAGAGCGAATAAAGAAGCATCATATCATCGTCTCTCTCACTCTTTATAAAACCCTAAATTCTTCACCCATTAGGGTTAGTGAATTTTACTGAGCGATGGCGACTACAGGAACTGCAATCGGCGAAGAGAAAACCTGTGTTTGTGAAAGTAGAACAGCTGAAGCCTGGGACGACCGGTCACACGTTGACTGTTAAGGTCGTTGATTCCAATCCTGTGGCTCCGACAACCCGGAAGGCTCGTCCGGGGAGCTCTATGAGTCGTCCGTCTCAACCCATTCGAATCGCTGAGTGTCTCATCGGAGATGAGACTGGGTGTATTCTCTTCACTGCTCGTAACGAACAAGTTGATATTATGAAGCCGGGAGAAACGGTGATACTGCGCAATTCGAGGATAG…	737	1	AT4G28440.1	DNA-binding protein-related		Identical to Uncharacterized protein At4g28440 [Arabidopsis Thaliana] (GB:O49453); similar to DNA-binding protein-related [Arabidopsis thaliana] (TAIR:AT2G33845.1); similar to Os01g0238600 [Oryza sativa (japonica cultivar-group)] (GB:NP_001042538.1); simi	86.67	135	18	0	123	527	15	149	3e-63	238
MLN1.Contig_1133	GGTAGTAATCAGAAAGGCAGAGAGAGAGAGAGAGATCAGAGGAAACAATGGCGTCTAACTCGCTCATGAGCTGCGGCATCGCCGCCGTCTACCCTTCCCTTCTTTCTTCTTCAAAGTCTAAATTCGTCTCAGCCGGAGTTTCTCTCCCCAACGTTGGTAACGTTGGCAGCATCAGAATGGCTGCTCACTGGATGCCCGGCGAGCCACGTCCAGCTTACCTCGACGGCTCTGCCCCTGGTGACTTTGGATTTGACCCTCTTGGACTTGGAGAGGTTCCAGAGAACCTTGAGAGATACAAAGAATCAGAGCTCATCCACTGCAGATGGGCTATGCTTGCTGTTCCTGGGATTTTGGTACCAGAGGCTTTGGGTTACGGAAACTGGGTCAAAGCTCAAGAAT…	727	1	AT3G54890.1	LHCA1; chlorophyll binding	Encodes a component of the light harvesting complex associated with photosystem I.	similar to LHCB4.2 (LIGHT HARVESTING COMPLEX PSII) [Arabidopsis thaliana] (TAIR:AT3G08940.2); similar to chlorophyll a/b-binding protein (GB:AAA34140.1); contains InterPro domain Chlorophyll A-B binding protein; (InterPro:IPR001344)	97.35	226	6	0	48	725	1	226	3e-123	437
MLN1.Contig_1134	ATTCCGTTAAATCAATTTGATTGATTGTTGATTATGCGAAATGATTTAAAGGAAAATACGAAGGAGGGAAAGTTGATGCTACTTTCTCCTTCAAAGATGATGACTTTGTCAAAGTTGCTACCGGCAAGATGAATCCTCAGATTGCTTTCATTAGGTTTGTTCTTTATTACAAGTGTTTTTCTTGTGTCTGAACCCAAATTCACCATTAGCAACAACAAACACAAGCTTCTGTTTTCTTCGATTTAGTACAAGAAGTTGATCTCTGAGTCTCTATGAATGTTGAATGTTTTTTTGGTGCAGGGGTGCGATGAAGATCAAGGGTAGTCTCAGTGCGGCGCAGAAGTTCACCCCTGACATTTTCCCCAAGCCTTCAAAGCTGTGAACACAAGAAGAAATGGT…	585	1	AT5G42890.1	sterol carrier protein 2 (SCP-2) family protein		similar to hypothetical protein [Vitis vinifera] (GB:CAN82147.1); contains InterPro domain Short-chain dehydrogenase/reductase SDR; (InterPro:IPR002198); contains InterPro domain Sterol-binding; (InterPro:IPR003033); contains InterPro domain Sterol-bindin	85.71	42	6	0	48	173	62	103	1e-14	76.3
MLN1.Contig_1135	GATGCCATTTCATTCTCGTCCTCAAAGAAAGCAGAATCTGGGGTTTTCACAATTTACAAAGGAAGATGGAGATGCAGAAGGCTAAAGAGAACGTTTCCAGGCAACAAACCCATTGTTTTCCCAAGTCTATTTGCCCATACTGGGAGAGAGAGAAGGAGCTTTAGCGACAATTGGGAGCCAAATTCATCGGCGAAAGAGCTCGACGAACAGAGTGATGGTAGCCAAGTACAATCAACTCTGGAATAATGGACAGGACAACGCACCGTTCCCAATGTGTTCATAGGTGAAAAACACATCCGTGGCTGCGATTCTGTAACAAACCTGCGCAGAGACGGTCAGTTAGTTCCTATGTTGACCGAAGCTGGAGCTATCGCTGCAACAGGTGGAACTACTTCTTCT…	600	1	AT5G40370.1	glutaredoxin, putative		Identical to Glutaredoxin-C2 (GRXC2) [Arabidopsis Thaliana] (GB:Q9FNE2); similar to glutaredoxin, putative [Arabidopsis thaliana] (TAIR:AT5G63030.1); similar to glutaredoxin [Tilia platyphyllos] (GB:AAL04507.1); contains InterPro domain Thioredoxin-like	70.18	57	17	0	190	360	42	98	5e-25	86.7
MLN1.Contig_1136	CAGGGGGGATGTTCAGTACCGATTCTTATAGTACTGTTCGAGGGGTTGATAAGCTAATTCCTGTAGATGTCTATTTGCCGGGTTGTCCACCTAAACCAGAGGCTGGTTATAGACGCTATAACAAAGCTTCGTAAGAAAATAGCTAGAGAAATCTATAAGGATCGAATTAGACCTCAACGGGGTAATCGGTGTTTTACTACCAATCATAAGTTTTTTGTTGTACGCAGTACACAGACTGGAAATTATGATCAAGAATTACCCTATCCACCATCATCTACTTCAGAGATCTCTACTGAAACATTTTTTAAATAC	312	1	ATCG00430.1		Encodes a protein which was originally thought to be part of photosystem II but its wheat homolog was later shown to encode for subunit K of NADH dehydrogenase.	Identical to NAD (ndhK) [Arabidopsis Thaliana] (GB:P56756); similar to NADH-ubiquinone oxidoreductase 20 kDa subunit, mitochondrial [Arabidopsis thaliana] (TAIR:AT5G11770.1); similar to photosystem II G protein [Olimarabidopsis pumila] (GB:YP_001123119.1)	92.75	69	5	0	106	312	146	214	5e-42	111
MLN1.Contig_1137	GGTGAGGAAAGGGAAGAAGAAGAGAGAGGATGCAGAGCTTAACATCAAACGAAGTTGCGGGTCTCGCAGTAGGGGCTCTGCTTCTCGGCGCCACCATCGCTGCTCCAAAAGTTGATGCTTTCATTGCCGCTGCTCAGAGAAGGTCTCTTGGGATGTGCACGAAGTGTGGAGATGTAAATGTAGCCTGTGGTCGCTGCAAAGGGACAGGGTCGATCAAATCAGGAGGTATCTTTGGATTCGGTGAGCCAGAGCCATCATCAAACGCCAGATCAGCCACTTGCGATAATCGCAAAGGCAGGGGTTGTTTCCCTTGCCCTGAGTGCTCAAAGTCTTGACTCCTTTTTTGGTTATTCAATAGATTGCCTCAAGACTTCAAACAAAAAAAACTACTTGTTTCTT…	568	1	AT5G15802.1			similar to hypothetical protein [Cleome spinosa] (GB:ABD96853.1)	82.35	102	17	2	30	332	1	99	6e-25	110
MLN1.Contig_1138	GAGCATGAGCACGTTTGGCTTAGGGCTAGGTTACACCGGGCAGCTTCCATTCAGGCCAGTCACCGGTGAAACGGGGAGAAAGCAGCAGAGAATGGCAGTGGTGAGAGCAGAAGGCGGAGGAGGAGGAATCAATCCGGAGATCAGAAAGAACGAGGAGAAGGTGGTGGACTCCGTCGTGGTCACCGAGCTTTCCAAAAACATAACTCCTTATTGCAGGTGTTGGAGGTCGGGGACATTTCCTTTGTGTGATGGGAGTCATATGAAGCACAACAAAGCTAATGGAGATAACGTTGGCCCTCTCCTTCTTAAAAAGCAGTAGCTTTTGTTTCTTTCATTAACTAGCTTCTCAAAATTATCTTTGAAGTAATGTATTAAGGTGTACTAAGTCCAAATATATCT…	465	1	AT5G51720.1			similar to Os07g0467200 [Oryza sativa (japonica cultivar-group)] (GB:NP_001059590.1); similar to hypothetical protein OsI_025030 [Oryza sativa (indica cultivar-group)] (GB:EAZ03798.1); contains domain PTHR13680 (PTHR13680); contains domain PTHR13680:SF1 (	88.78	98	10	2	8	298	6	102	2e-46	181
MLN1.Contig_1139	GTATCTGGTACTAGCGAGAAAACAACAGGCAGAGGTGGAAGGAAAAGACAGCATACTGAGGATACTGCTGCTGGTGGTGGACGTCGTAAGAGACAACAGACTGTTGCTGTCTTGCCGCAGACCCCTGGCCAAAAACGCTACAATCTGAGGCGGAACAAAACCGTAGACCAAGTCCCAGCAAATGTTGAGAATGATGCAGCTGGTGGTGAAGATGATGCAGACATTGCTGCCTCTGCGCCATCGAAGGACAATGTCGAAGGAACTAGCGAATCGGTGGTGGAACCTCTTCGAGCTAGAAGATTAGAAAGTTCGGAAGTTAGGGTTGAGAGAGTTGTAACGGTGGAAACGACTACTGCTACTGCTAATACCAATGTGGGTGTTTCGGTTGCAAATACAGAA…	744	1	AT1G13220.2	LINC2 (LITTLE NUCLEI2); protein binding	Encodes a nuclear coiled-coil protein related to the carrot peripheral nuclear protein NMCP1 that is involved in the determination of plant nuclear structure.	similar to LINC3 (LITTLE NUCLEI3) [Arabidopsis thaliana] (TAIR:AT1G68790.1); similar to unnamed protein product [Vitis vinifera] (GB:CAO42073.1); similar to hypothetical protein [Vitis vinifera] (GB:CAN74873.1); contains InterPro domain t-SNARE; (InterPro	77.32	97	22	2	1	291	953	1045	3e-25	112
MLN1.Contig_114	GAATATCAACTCACCACAACCTTCTCTCTTACTCGTCACTCTTTCTTTTATATTCCTCTCCATCTAGCTATAAGTTATAAATTAATAAATAAGAATAAAATGGACAAAAGAGGAGGAATATGTAGTGGAGGTTCGGGATCATCAGGAGAAACAGAGGTGAGAAAGGGACCGTGGACGATGGAAGAAGATCTTATTCTTATCAACTATATCGCCAACCACGGCGATGGCGTTTGGAACACTCTCGCCAAATCTGCAGGTCTAAAACGCACCGGGAAAAGTTGCCGGCTCCGGTGGCTGAACTATCTCCGCCCTGACGTACGACGTGGAAACATCACGCCGGAGGAGCAACTTATCATCATGGAACTTCATGCTAAGTGGGGAAACAGGTGGTCAAAAATC…	1157	9	AT3G27810.1	ATMYB21 (MYB DOMAIN PROTEIN 21); DNA binding / transcription factor	Encodes a member of the R2R3-MYB transcription factor gene family. Induced by jasmonate. Involved in jasmonate response during stamen development.	Identical to Transcription factor MYB21 (MYB21) [Arabidopsis Thaliana] (GB:Q9LK95;GB:O22684;GB:Q9SBG4); similar to MYB24 (myb domain protein 24), DNA binding / transcription factor [Arabidopsis thaliana] (TAIR:AT5G40350.1); similar to MYB transcription f	87.55	233	28	3	100	795	1	226	1e-109	393
MLN1.Contig_1140	GATCTCTTGATTCCAATCCATTATCTCATCCTGTATCCAGTTCTGTAGGGGAAATGGCCACTGTCACTACTCAAGCCTCGGCCTCGATATTCAGACCATGCACTTCAAAGCCAAGATTCCTCACCGGTTCTTCCGGTAGGTTGAACCGAGATTTGTCGTTTAAGTCAATCGGCTCATCATCCTCAAAGACGGCCTCGTTCAAGGTTGAAGCTAAGAAAGGAGAATGGTTGCCCGGTTTGGCATCTCCTGGTTACCTCAACGGCAGTCTTGCCGGGGACAATGGGTTTGACCCATTGGGACTTGCAGAGGATCCAGAGAACTTGAAGTGGTTCATCCAGGCAGAGCTTGTCAACGGACGGTGGGCCATGCTTGGCGTCGCAGGGATGCTTTTGCCGGAAG…	743	1	AT3G47470.1	LHCA4 (Photosystem I light harvesting complex gene 4); chlorophyll binding	Encodes a chlorophyll a/b-binding protein that is more similar to the PSI Cab proteins than the PSII cab proteins. The predicted protein is about 20 amino acids shorter than most known Cab proteins.	Identical to Chlorophyll a-b binding protein 4, chloroplast precursor (CAB4) [Arabidopsis Thaliana] (GB:P27521); similar to LHCA2 (Photosystem I light harvesting complex gene 2), chlorophyll binding [Arabidopsis thaliana] (TAIR:AT3G61470.1); similar to c	91.74	230	19	1	54	743	1	229	6e-115	410
MLN1.Contig_1141	GACACCAAGCTAATTTATTCTCAGTTAAACTAAAACATATTTTAAACACACAAAGTTAAAATGGCGGGCCGTGACATCTTCCAGCTGCGTTTCGCGGCTGTCGCGGTATCCGTCGCCGTATTGACCTTCCTAGTCTCCAGCCAAGTCACAGAAGCATCACGTATGATGAGCTTATGTTCTCACACCGCGTATCCATCTCTATGCCAACCTATGATTAAACGTATCACCAACCCAAGACGCGCCACGCACAAAACCATCCAGGCTTTGGAAGCCAAGACAATACTGGCTTTAGCTGATGCGGCTAGGTACAAAGATGGTAACCAAGCGATCGCTACGTGTTACGCGGTGTTTAGCGATGCGGTTTATAATCTTGCGAACGCGAGGAAGAGTATAAGGAAA…	745	1	AT1G10770.1	invertase/pectin methylesterase inhibitor family protein		similar to invertase/pectin methylesterase inhibitor family protein [Arabidopsis thaliana] (TAIR:AT1G60760.1); similar to pectin methylesterase inhibitor [Brassica oleracea var. botrytis] (GB:AAZ20131.1); contains InterPro domain Pectinesterase inhibitor;	73.81	168	44	1	61	564	1	167	6e-63	237
MLN1.Contig_1142	ACACGCCCTCCTCGTTCTCTCTACACTGTACTCGAACTATAACGTCAAAAACCATGTCTGCCTACGCCAACAAAATCATCAATAAGAAGATCGCGGACTCCTTCCAGGTTCTCCCTCCCCTCAAAGGGCACTCTCTCCGCCTATCAATCAACCGGAACCATCATGAACCTTCTTGCCTTGATCACCATCTAGAACGATAACACCAACGAACTTGCCTCTCCCTGAGATTCTCTTCGACGCTCCTGGCGCTCTCCCTTGCCTCACCGGAGTCGACCTCGTCTATGAAATTCTTTACCAAAATAGCTCAGATGGCACATTTTTCCTTGATGTCTTGAATGAAGTGATGAGTACTCACACGTATCAGAGTCTACCATGTCACTTTCTATTTACTGCGGAGCC…	737	1	AT3G52930.1	fructose-bisphosphate aldolase, putative		similar to fructose-bisphosphate aldolase, putative [Arabidopsis thaliana] (TAIR:AT2G36460.1); similar to unknown [Populus trichocarpa x Populus deltoides] (GB:ABK96406.1); contains InterPro domain Aldolase-type TIM barrel; (InterPro:IPR013785); contains	50.29	175	85	2	218	736	55	226	3e-34	142
MLN1.Contig_1143	GGAAGCAGAGAGAACACATTGTACTTACAATGGCGAGTTTCACACTCAAATCCTTCACCGGACTCCGTCAATCCTCACCAGATCAGACCAGCTTCGTCTCCAATGTCCCGTCGTCACTCTCTCTCCCCCAGCGACGAACCTCTCTCCGCGTAACCGCATCCAGAGCCTCTCCCAACCTCGCTAACCGTAAACTCCGCGTCGCCGTCATCGGCGGAGGTCCGGCGGGAGGAGCCGCCGCCGAAACTCTCGCTCAGGGAGGCATCGAGACGATCCTCATCGAGCGTAAGATGGACAACTGCAAGCCTTGCGGCGGCGCGATCCCTCTCTGCATGGTCGGCGAATTCAACTTGCCTCTCGACATCATCGACCGGAGGGTCACCAAGATGAAGATGATTTCTC…	723	1	AT1G74470.1	geranylgeranyl reductase	Encodes for a multifunctional protein with geranylgeranyl reductase activity shown to catalyze the reduction of prenylated geranylgeranyl-chlorophyll a to phytyl-chlorophyll a (chlorophyll a) and free geranylgeranyl pyrophosphate to phytyl pyrophosphate.	similar to geranylgeranyl hydrogenase [Lotus corniculatus var. japonicus] (GB:AAY52460.1); similar to unknown [Populus trichocarpa] (GB:ABK95678.1); similar to geranylgeranyl reductase [Brassica rapa subsp. pekinensis] (GB:ABI63587.1); contains InterPro d	93.39	227	15	0	42	722	6	232	1e-104	375
MLN1.Contig_1144	GGAAGACTTTAGCGTATATATAAAGTCTAAAGCAGACCCAAATATATAAAAATTCATTGATCGAAAAAAAGAAAAAAGAAAGAAAAGAAAAGATGCAGATCTTCGTGAAAACCTTGACCGGCAAAACCATAACCCTAGAGGTTGAAAGCAGCGACACCATCGACAATGTCAAATCCAAAATCCAGGACAAAGAGGGGATACCACCTGATCAACAGAGGCTCATCTTTGCTGGGAAACAACTTGAGGATGGTCGAACGCTAGCTGACTACAACATTCAGAAAGAGTCCACTCTTCACTTGGTTCTGAGGCTTAGGGGTGGGACCATGATCAAGGTCAAGACTCTCACTGGTAAAGAAATCGAAATTGATATCGAACCTACCGATACTATTGACCGGATCA…	700	1	AT1G31340.1	RUB1 (RELATED TO UBIQUITIN 1)	Encodes a ubiquitin-related protein that is conjugated to target proteins by neddylation. It has been shown to be conjugated to the cullin AtCUL1. The RUB-conjugation pathway has been implicated in in auxin response.	Identical to NEDD8-like protein RUB1 precursor (RUB1) [Arabidopsis Thaliana] (GB:Q9SHE7;GB:Q0WQU3); similar to UBQ7 (RELATED TO UBIQUITIN 2) [Arabidopsis thaliana] (TAIR:AT2G35635.1); similar to Os09g0420800 [Oryza sativa (japonica cultivar-group)] (GB:N	99.34	152	1	0	93	548	1	152	3e-70	261
MLN1.Contig_1145	GTTTACCATTCAAACAGTGTTTTTGTTTTACTTTGTATTCTGGTCAAAATTAAATATTAAAATATGTCTTAAAATCTTTAAACTATAGATTCTGTCAAATAGGTCAGAAACTGGAGTGTGTTTGTTGTTTTGTCT	135	1	AT2G31650.1	ATX1 (ARABIDOPSIS HOMOLOGUE OF TRITHORAX); histone-lysine N-methyltransferase/ phosphatidylinositol-5-phosphate binding	Encodes a homolog of trithorax, a histone-lysine N-methyltransferase. Involved in the formation, placement, and identity of flower organs. Role in regulation of homeotic genes. Functions as a receptor of phosphatidylinositol 5-phosphate. Localizes to cyt	Identical to Histone-lysine N-methyltransferase, H3 lysine-4 specific ATX1 (ATX1) [Arabidopsis Thaliana] (GB:Q9C5X4;GB:Q84WP4;GB:Q9SIP3); similar to trithorax protein, putative / PHD finger family protein / SET domain-containing protein [Arabidopsis thal	42.31	26	15	0	54	131	1005	1030	6.4	25.8
MLN1.Contig_1146	CAATGAAAGATGAGCAGACTGGGATTGTGAGCACGGATTCCAACTCTTCAAGTGCTGCTATTCCTGGGAAAGAAAGTTCTGTTCCAAAGATCTCTCTTGATGAAGAAAAGGATGCAGCTGAAGAATCAGCAGAGAGAAAGGAAGAAAGAACTGTAGTAAATCCAGAGCATGAGCCTCATAAGCAAGAGACTGGACCAGATTCTGGGATCAGCTGGAAGCTCTCTCCAGCCCTTGATTGAGTCTCCTCGAGGCTCTCATACCTCAGCATCTGAAGGGAAGAGTTCCACAGGATCTCTAATCAAGAAACTCAAAGTTGCTAAACGCTCTTCAAGCGAAATGGGCACTTCTGAGAATCCTCCTTCAGAGCCAGTAAAAAAAAAAAA	383	1	AT5G27650.1	PWWP domain-containing protein		similar to PWWP domain-containing protein [Arabidopsis thaliana] (TAIR:AT3G05430.1); similar to unnamed protein product [Vitis vinifera] (GB:CAO17548.1); contains InterPro domain PWWP (InterPro:IPR000313)	83.33	60	10	2	202	381	542	596	6e-19	89.4
MLN1.Contig_1147	GATGAGAAAGCAGTGTATCCGCACATCAATGATTTGTCTACTGGCCAGCTCGAAGACCCGCCAGAATAATACTTCGTTCAGCAAGTGGAAAAAAACTGCTAAAGGGAACAATCAATGATGCCCTTCTCTCCCGTTTCAATCTCAATAGGTCAAGATTCATTATGTTTTAGCGAATGCTCTCTGCTTTCCCTTTTTCTTCTTTTGTTTAGGATATGTATGTAGAAGGGAACATAAAGCTGTTTTGTAGGCAATGAATTACTCTCTAGTCAAAATGTTGTGATTGTCAACATATCCCATGACTCATTGCATGGTGTGCCCATTTGATTTGAATGAAGTTATTTGACCTTTCCTTGTTTCGATCTATAAGGAACAAGAGAGATTGGCTTTTCCTCTTCACAT…	487	1	AT1G61150.7			similar to unknown protein [Arabidopsis thaliana] (TAIR:AT4G09300.1); similar to unnamed protein product [Vitis vinifera] (GB:CAO42782.1); contains InterPro domain CT11-RanBPM (InterPro:IPR013144); contains InterPro domain CTLH, C-terminal to LisH motif (	90.91	22	2	0	1	66	172	193	1e-05	46.2
MLN1.Contig_1148	GGGGCTTAGCAAATAATAAAGGCTGGACTCTAGAGGAGGACTTTGTCAACACGTGAATCCACCATATGAAAGACTTGTTGTGAAACAGAGGGTTCAAATATTGAAGACGAGAAATTACGACAAGGCCCCTAAGCGAATTCAATTTACAATGCCCAAAGGAACAC	164	1	no significant hit
MLN1.Contig_1149	GGATCAAAAGCTCACATTGAGAAAGAGAGAAGTGGAGAAGTCTTTCACAGCAAAAAAAAAAAAAAGTAAAAACCCCACCGGAGAAAAAGAAGAAGATGTCGTGGCAATCGTACGTTGATGACCACCTTATGTGCGATGTCGAAGGCAACCACCTCACCGCCGCCGCTATTCTCGGTCAAGACGGCAGTGTCTGGGCTCAGAGCGCCAATTTCCCTCAGTTGAAGCCTGAAGAGATCAAAGGAATCACCACGGACTTCGAGGAGCCTGGGTTCCTTGCCCCAACCGGTCTATTTTTCGGTGGAGCCAAGTACATGGTTATTCAAGGTGAACCAGGAGCTGTCATCCGAGGCAAGAAGGGACCTGGAGGCGTTACTATCAAGAAGACGACTCAAGCCTTGG…	693	1	AT2G19760.1	PFN1/PRF1 (PROFILIN 1); actin binding	first member of the Arabidopsis profilin multigene family, expressed in all organs of Arabidopsis. Binds poly-L-proline. The first intron of PRF1 enhances gene expression in vegetative tissues.	Identical to Profilin-1 (PRO1) [Arabidopsis Thaliana] (GB:Q42449); similar to PFN2/PRF2/PRO2 (PROFILIN 2), actin binding / protein binding [Arabidopsis thaliana] (TAIR:AT4G29350.1); similar to profilin-like protein [Solanum tuberosum] (GB:ABB16985.1); si	90.08	131	13	0	96	488	1	131	1e-65	246
MLN1.Contig_115	CTGCGGTGGAGTCTCACAAGCGTGCTGCAGCTGCAAACGCCTCTGGTAAACTCAAGGATGAGATAGTCCCCGTTGCTACTAAGATTGTTGACCCGGTGACAAAAGCAGAGAAGCCAATTGTTGTTTCTGTTGATGATGGTGTACGTCCAAACTCAAACATGGCTGATCTGGCAAAGCTGAAGACAGTCTTTAAACCTAATGGTTCAACCACAGCAGGTAATGCTAGTCAGATTAGTGATGGTGCTGGAGCTGTACTGCTAATGAAGAGGAGCTTGGCGATGAAGAAGGGACTTCCCATTCTTGGAGTATTCAGGAGCTTTGCTGTTACTGGTGTGGATCCGGCTGTAATGGGTATCGGTCCAGCTTATGCCATTCCCGCKGCAGCCAACCTTGCAGGAC…	892	3	AT5G48880.3	KAT5/PKT1/PKT2 (PEROXISOMAL 3-KETO-ACYL-COA THIOLASE 1, PEROXISOMAL 3-KETO-ACYL-COA THIOLASE 2); acetyl-CoA C-acyltransferase	Encodes a peroxisomal 3-keto-acyl-CoA thiolase 2 precursor.	Identical to 3-ketoacyl-CoA thiolase 5, peroxisomal precursor (KAT5) [Arabidopsis Thaliana] (GB:Q570C8;GB:O65339;GB:Q9S774); similar to KAT2/PED1 (PEROXISOME DEFECTIVE 1), acetyl-CoA C-acyltransferase [Arabidopsis thaliana] (TAIR:AT2G33150.1); similar to	92.5	240	18	1	3	722	219	457	1e-110	395
MLN1.Contig_1150	GGTTTTTTTTCTTTCTCTCTTCTCGAGGTCCCTCCCTCCTTTGTCTTCTTCTCTCTCTCTCTCTCTCCGCGCGCTTGAAGGTAGGCGTCGGAGAACTTCCAAAAGCTCTCTAATCGTGTCGGTTATGGCTTCGTCTCAGCCATCAGGTGGGCGTCCTCCTAAGCCTTGGGAGCAAGAAGGGAACAACAACGCAGCTGGTCCTAAGCCTTTTAGGCCTCCTTCTAATACGAGCACTGCTGATTCAGTTGAGGCTTCTGGCACTGCGAATCCCGGTGAACTAGTTTCGTCTGTGAATAGGACTAATACAGCTCCTACTATGAATGGACTGAGTAGACCTGTTCCAACTAGACCTTGGGAGCGGCAGACCTATGGTGGTTATGGCTCAAACCTAGGTATGAA…	697	1	AT3G07560.1	APM2/PEX13 (ABERRANT PEROXISOME MORPHOLOGY 2); protein binding	Encodes peroxin 13 (PEX13) involved in protein transport into peroxisomes.	similar to unknown [Populus trichocarpa] (GB:ABK93770.1)	71.74	92	20	3	131	388	2	91	3e-31	131
MLN1.Contig_1151	TGGTAGAAGAGTTGTTGATATCTTGAGGAGTAGAGGGTTGCCTGTTAAAGCATTGGTTAGAAATGAAGAGAAGGCTCGGAAGATGTTAGGACCTGACATCGACTTGATTGTGGCAGACATTACAAAGGAGAACACACTGGTTCCTGAGAAGTTTAAAGGAGTGACGAAAGTGATCAACGCTGTTTCTGTTATAGTTGGTCCAAAGGAAGGAGATACACCTGAGAGACAAAAGTACAATCAGGGAGTCAGGTTCTTCGAGCCAGAGATAAAAGGCGACTCGCCCGAGTTAGTGGAATACATTGGAATGAAGAACTTAATCAATGCTGTTAAAAATGGTGTTGGACTTGAGAATGGGAAGCTTCTTTTCGGTGTTGGGGATAACACATTTAAAGATCTACC…	692	1	AT4G18810.1	binding / catalytic/ transcription repressor		similar to HCF173 (HIGH CHLOROPHYLL FLUORESCENCE PHENOTYPE 173), binding / catalytic/ oxidoreductase/ transcription repressor [Arabidopsis thaliana] (TAIR:AT1G16720.1); similar to UOS1 [Pisum sativum] (GB:AAM19355.1); similar to transcriptional repressor	94.78	230	12	0	2	691	135	364	6e-116	413
MLN1.Contig_1152	GGAGCAGCAGCAGTCCTGTCGTCAGGTAGTGGAGGAGGGAAAAGGAGAGATACGCCATGGGAAGAAGACCAGCTAGGTGTTACCGCCAGATCAAGGGCAAACCATACCCTAAATCTCGCTACTGTCGTGGTGTCCCCGATCCCAAGATCAGGATCTACGATGTCGGCATGAAGAAGAAAGGTGTTGACGAGTTCCCTTTCTGCGTCCACCTCGTCTCATGGGAGAAAGAGAACGTCTCTAGCGAAGCGCTCGAAGCTGCGCGTATTGCTTGCAACAAGTACATGGTGAAATCCGCGGGAAAAGATGCTTTCCATCTGAGGATTAGGGTTCATCCTTTCCATGTTCTGAGGATCAACAAGATGCTTTCGTGTGCTGGAGCTGATAGGCTTCAGACTGGTA…	697	1	AT1G14320.1	60S ribosomal protein L10 (RPL10A) / Wilm's tumor suppressor protein-related		Identical to 60S ribosomal protein L10-1 (RPL10A) [Arabidopsis Thaliana] (GB:Q93VT9); similar to 60S ribosomal protein L10 (RPL10B) [Arabidopsis thaliana] (TAIR:AT1G26910.1); similar to unknown [Populus trichocarpa] (GB:ABK92819.1); contains InterPro doma	98.59	213	3	0	57	695	1	213	2e-123	438
MLN1.Contig_1153	TGTGAAAGCAGTTCAAAATCAGATGGATGGTAAACTTTGTGAACAATGAAAATGACAAAGTTAAAGATGACATTAACAAAGGGTGCCTTTTTTTATTGTAGCCCTTGTGATCTTAAAACTATGAGAAGTTTTCTTTGTAACTAAGAATGTAAATGTATATAGAAGAAGTCATGTTTCTGTTCATCTTTTTTTTTGTACAAAACTTATGTGGTTGATTGATCTGAATCACTGACATGTAGATTTGTTTAGTTTGCTTGAAATCAATCTTCTTTTTTTTTGAAAAA	284	1	AT1G77660.1	MORN (Membrane Occupation and Recognition Nexus) repeat-containing protein /phosphatidylinositol-4-phosphate 5-kinase-related		similar to MORN (Membrane Occupation and Recognition Nexus) repeat-containing protein /phosphatidylinositol-4-phosphate 5-kinase-related [Arabidopsis thaliana] (TAIR:AT1G21920.1); similar to unnamed protein product [Vitis vinifera] (GB:CAO61835.1); contai	85.71	14	2	0	2	43	407	420	0.2	30.8
MLN1.Contig_1154	TACTCCATAAACTATCTCGTCTTCGACCTTAAAAACTTGAGTGGACCAGTTTCAGCGACTCTTTATCTGGGCTACTCTCTGTTCATGGTCCTGGCTATCATGCTCGCGACAGGTACTGTTGGTTTCCTCTCTTCCTTCTGGTTCGTGCACTACTTGTTCTCTTCAGTGAAACTTGACTGAGGATCGGAACCGGAGGATTACGGTTCAGAATGATCGTTTAAAGTTTTGAAGAAGAGAAGTAATATCGTTTAAGCAAAGTGGTCTCATTGCTCCAAGTGTAAGGGTTCAAATTTTTTTTCTTTTATGTCGTCTCAAGGATTTGTTCATGTTTCTTATTTTTCATCTTGGTACATCTTATGGGAATGCATCTGAACTTAGAAAATGTTTATTTTTAGTTCT…	434	1	AT5G35160.1	endomembrane protein 70, putative		similar to endomembrane protein 70, putative [Arabidopsis thaliana] (TAIR:AT4G12650.1); similar to unnamed protein product [Vitis vinifera] (GB:CAO67724.1); similar to hypothetical protein [Vitis vinifera] (GB:CAN62778.1); similar to hypothetical protein	98.31	59	1	0	1	177	572	630	2e-27	118
MLN1.Contig_1155	GCTTGTGGTTCTGGGTATGACTTTGATGTTTACATCCACTTTGGAGCTGGTGCGTACATTTGTGGTGAAGAGACTGCGCTTCTTGAAAGCCTCGAAGGGAAGCAAGGAAAGCCTAGGTTGAAGCCTCCGTTCCCTGCTAATGCTGGTTTGTACGGTTGTCCCACAACTGTTACCAATGTGGAAACGGTGGCTGTTTCTCCTACCATTTTAAGGCGTGGACCTGAGTGGTTTTCGAGTTTTGGTAGGAAGAATAACTCTGGGACGAAGCTGTTTTGTATATCGGGACATGTGAACAAGCCATGTACCGTTGAAGAGGAGATGAGTATCCCTCTCAAGGAACTGATTGAGAGGCATTGTGGAGGTGTCAGGGGTGGATGGGACAACCTGCTTGCTATCATT…	682	1	AT5G08530.1	CI51 (51 KDA SUBUNIT OF COMPLEX I); NADH dehydrogenase (ubiquinone)		similar to hypothetical protein [Vitis vinifera] (GB:CAN73193.1); similar to hypothetical protein OsJ_024351 [Oryza sativa (japonica cultivar-group)] (GB:EAZ40868.1); similar to NADH dehydrogenase [Solanum tuberosum] (GB:CAA58823.1); contains InterPro dom	98.24	227	4	0	1	681	209	435	1e-132	468
MLN1.Contig_1156	AGGCGAAAGATGCGCAGAAGAAGGTTCAGGCTGGGGATGAAGAGGCTGGGAAGCTGTTGGAAGAGAGGGAGAGTGATGTTGCTGGAAAACGTAATGAGAGTCAAGATTGAGATTCAAGAAATGATGCAGTTTCAGGGGAATAAGAGCTGAAGGGTTAAAGGATGATTTTGGAAAAAGTCTTCATTAGATATGATCACTGTCGTCATCCACGTTTAAGTTTATGGCTAATTATATTTTTATATAGTGATTTGAAACTTCATTGCATCTTCTTTTTGAGTTTGTCTTTGTTTTCTTTTACATTCGAAATCCTTATCTATATGAGCGAAAAAAAAAA	334	1	AT4G32390.1	phosphate translocator-related		similar to phosphate translocator-related [Arabidopsis thaliana] (TAIR:AT2G25520.1); similar to unnamed protein product [Vitis vinifera] (GB:CAO44217.1); contains InterPro domain Protein of unknown function DUF250 (InterPro:IPR004853)	80.56	36	6	1	3	107	315	350	3e-09	56.6
MLN1.Contig_1157	GGAACAAGAAAGGTATACAATACAGAGTGGTCGTCTTGCTCTGTGTCTCTCTTGTTCTTTCCGCTGTCGTCTGCGTCCGCCACGTTTAGTCAATCCTCCGCCCAGCTTGTGCGACCTAACCTCGTCGGGTTTACGCTTTCTCCTCCTGGAAAAGCATCGATCGCTTCTTCTTCGCTTCCCCGATTTTTAAGGATGGAATCCCAATCTCAGCCTCTCCAATCTATCTCCTGCGCTTCTTCACCAAGCAATAACCTCTCTCAGGCTACTCCTTCTTCTTCCCTAATCGAATCAGCTCGAATAGGAGAAGTGAAGAGAGTGACAAAGGAGACTAATGTGTCAGTGAAGATAAACTTGGATGGCACTGGAGTTGCTGATAGTTCCACTGGAATCCCTTTCCTT…	647	1	AT4G14910.2	imidazoleglycerol-phosphate dehydratase, putative		Identical to Probable imidazoleglycerol-phosphate dehydratase 2 [Arabidopsis Thaliana] (GB:O23346); similar to IGPD, imidazoleglycerol-phosphate dehydratase [Arabidopsis thaliana] (TAIR:AT3G22425.2); similar to imidazoleglycerol phosphate dehydratase [Th	79.78	178	33	3	106	630	11	187	1e-69	259
MLN1.Contig_1158	TGTGGATCATCCTGTGGTTACCGGATGATGGGAATAACAAAGCAGAAATCTTGAAATGAGCACGAAATGTCAATATATGAATTCTTTCATTATTCGTTATTTCTGGGTCTTTTCGTTGCATTCACTTACAACAAGAAACAACCACCAGCGTTTGGTGCAGCACTTGCATTTTGGTGCATTCTTCTTTCTTTCCTTGGTCTTTTGTTCTGTCATATTTCTAATAACTTATCCAATCACAACGTATTAACCGCTAATGCACCTTTCTTTTATCAAATCTCAGGAACATGGTCTAATCATGAGGGTAGTATTTTATTATGGTGTTGGATCCTAAATTTTTATGGATTTTTTTTTTGTTACCGGGGTCGACCCCAAAGCCATAATGTCTTAAAACAAGGAGGC…	659	1	ATMG00830.1		cytochrome c biogenesis orf382	similar to cytochrome c biogenesis ccmF [Brassica napus] (GB:YP_717143.1); contains InterPro domain Cytochrome c assembly protein; (InterPro:IPR002541); contains InterPro domain Cytochrome c-type biogenesis protein; (InterPro:IPR003567); contains InterPro	90.74	54	5	0	449	610	131	184	8e-83	99.8
MLN1.Contig_1159	CTGCAAAAGCTTGGTGCTGTTTTCACTGAGAACAGGCCTGTATTTGGTAATAGCACTAGTTCCTTCCCGTTGAGAAGCAGCTTTGTTCAAGAATATGGATCTTTTATCACTTCAAATAGACAAACAGACATGGGATCTTCTGGACCAGCGTGGACAGGATCCGTGTTCAGTTCTGCTCCTCTGAATCAATATGCTTCTCCCTTTGGGAATTTTGAAAACAGGAATGATATAAATGGATCTGAACCGCTACCAATGGAGCAAGCGTTATCTGTTCCATCCGTTCAAGATGCAGAAGTCGACACGACTAGCGACACAAAAGAAGTTTCTTCAAATGATTGGGAACCTTCTGAACCTTTTCGACCATCTTTCACAATTCCTCCGTATATACTTCCCTCGTCT…	675	1	AT2G33835.1	FES1 (FRIGIDA-ESSENTIAL 1); nucleic acid binding	Encodes a zinc finger domain containing protein that is expressed in the shoot/root apex and vasculature, and acts with FRI to repress flowering.FES1 mutants in a Col(FRI+) background will flower early under inductive conditions.	similar to zinc finger protein-related [Arabidopsis thaliana] (TAIR:AT3G18640.1); similar to hypothetical protein [Vitis vinifera] (GB:CAN59796.1); contains InterPro domain Zinc finger, CCCH-type; (InterPro:IPR000571)	62.66	233	78	3	4	675	223	452	1e-71	266
MLN1.Contig_116	GGAAAAAAAAAAAAATTCGCAATACATTTTTAAAATCTCTCTCTTCTCTCCCTTCCATCTCTAGAAAAAGAAACCCCCGACAAAGTTTCCTCCTCCTTGCTCCGACGTTCGGAGACACCGGTGTTTCGTCGGTGTGCGTTAGCTCCGGGCGTCGGAGGTGCTTCTTCTCCTACATCTCGTTTTTATTTTGCTTCATCCCCTTGTCTCTCTTCTCTTTCGACATGTCAACTCTCTGGTACGACTTTGAAATCGGAACCCTAGATCCTCCCGGGGGGTTATAGATCCGGTGGCTAAGGCCCGATCTGGAGCTGAGACGAGGCGGAGAGGGTTGCAAGATGGCTGGAGTCGGCTTTTGCGGTGGAGTCTCGCCAGATCTACTTTTTCCTTTTTAGATCTGGT…	773	2	AT4G31650.1	transcriptional factor B3 family protein		similar to transcriptional factor B3 family protein [Arabidopsis thaliana] (TAIR:AT4G31640.1); similar to reproductive meristem gene 1 [Brassica oleracea var. botrytis] (GB:AAC18082.1); contains InterPro domain Transcriptional factor B3; (InterPro:IPR0033	35.14	37	24	0	70	180	203	239	2.8	29.3
MLN1.Contig_1160	GGAAATCACAAAACACTATATTCGAGATCCAAAAGAAGATCGTAAAGTGAAAGTGAAGAAAAGATGAGTTCTACAAGCAAAGCCTGGACGGTGGCAGTTAGCATCGGAGTAGTAGAGACGTTGAAAGACCAGTTAGGTCTTTGTCGGTGGAACTACATGTTCCGGTCGGTGAATCAGCATCTTCGGAACAATGTCAGAACTGTTTCTCAGGGGAAAAGGTTCTCGTCTTCTGTTGCCGCCGCTAACTCGTCTGGTGAGAGTGAAAAGGCAAAGAAGTGTGAAGAATCGCTTAGAACGGTTATGTATTTGAGCTGTTGGGGTCCTAATTGATTAGGACTTTAGTTTATAATGTATAGTTTTGTAATTTCTAAGATGACTTGGAGAAATGGAGTTTTAATA…	493	1	AT4G10270.1	wound-responsive family protein		similar to wound-responsive protein, putative [Arabidopsis thaliana] (TAIR:AT4G10265.1); similar to unnamed protein product [Vitis vinifera] (GB:CAO41250.1)	86.9	84	9	1	82	327	7	90	6e-36	146
MLN1.Contig_1161	AGAACAACCGTTCCAGGGAACCTAGAGCAAAGGTTTCAAGAGAGGGCAGGTCCGATAAAGCAGAGGACTCTAATGACGTCGCAACACAGTTAGAGTTAAAGACTCCTGGATCTACTTCTGACAAGGATACATCACAAAGGCCAGAGAAGAGCAAGAGATGTAAGAGAAACAGCAACAACAACAACAACTCTGTAGAAGAAAGCTTTCACTCAAGCAAGTGTTCATCTTCTCCGAGCGTCCGAGACAACACTTCTTCCAGTAGCGTATCTGGTGGTGGCCTAAAACCTGATGATGCAAAATGAAGATCGAAACGTTTCGATGAGGATATGATGCGAGTACAAAACCGTGCTCGCTGTCCGAAACATCGTTTTGACTTTTGATGCTTAGTTCCACAAACAC…	445	1	AT3G19860.2	basic helix-loop-helix (bHLH) family protein		similar to basic helix-loop-helix (bHLH) family protein [Arabidopsis thaliana] (TAIR:AT4G36060.1); similar to unnamed protein product [Vitis vinifera] (GB:CAO47328.1); similar to hypothetical protein [Vitis vinifera] (GB:CAN74571.1); contains InterPro dom	90.74	54	5	0	6	167	243	296	2e-22	101
MLN1.Contig_1162	CTAATCTACAATGCTGTTCTGAAAGCTCATAATTCTGTAATCTCTGCGATGAAGCCAGGAGTAAACTGGGTGGATATGCACAAGTTAGCCGAAAGAATCATCCTTGAGTCACTGAAGAAGGGGTCCATCCTCACTGGTGATGTAGAAGAGATGATGGTAGAACGTTTGGGTGCTGTTTTCATGCCTCATGGACTAGGTCACTTCATGGGCATTGACACACACGATACCGGTGGTTATCCGATGGGAGTGGAAAGACCAAAGGAACCGGGACTTAAGTCATTACGCACTGCAAGAGATCCCCTTGAAGGAATGGTAATAACGGTGGAGCCAGGATGCTACTTCATCAAGGCATTGCTAGTCCCAGCCATGGAAAACGCAAAAACTTCCAAGTTCTTCAAC…	594	1	AT4G29490.1	X-Pro dipeptidase		similar to metallopeptidase M24 family protein [Arabidopsis thaliana] (TAIR:AT1G09300.1); similar to metallopeptidase M24 family protein [Arabidopsis thaliana] (TAIR:AT1G09300.2); similar to hypothetical protein OsJ_005775 [Oryza sativa (japonica cultivar	92.35	183	14	0	1	549	302	484	1e-96	348
MLN1.Contig_1163	GCGGATATAGCCAAAGAGAAAGTAGGACGTGTTCTTAACCTTGGAGCTATTGAAGGAGGTGCTAATGCTTGGAAAAACATGGACGTTCTTGTCTTCAATTCTTGGCATTGGTGGACTCACAAAGGCAATTCTCAAGGGTGGGATTACATTAGAGATGGGTCGTCTTTGGTGAGAGACATGAACCGTCTTGACGCATTTTACAAAGGACTTAGCACTTGGGGTCGATGGGTTGACCAAAACGTCGATACCACCAAAACCAAAGTTTTCTTCCAAGGCATTTCTCCCACTCACTACGAGGGAAGGGAATGGAACGAGCCGAGAAAAAGTTGTACTGGGCAAATGCAGCCGTTGGGTGGATCAAATTACCCAAGTGGCCAGCCTGCATCTGCAGGAGTTGTG…	729	1	AT1G29050.1			similar to unknown protein [Arabidopsis thaliana] (TAIR:AT2G34070.1); similar to unnamed protein product [Vitis vinifera] (GB:CAO48076.1); contains InterPro domain Protein of unknown function DUF231, plant (InterPro:IPR004253)	89.64	193	20	0	4	582	188	380	2e-106	382
MLN1.Contig_1164	CAAGAAATCACCCAAATGGACGGAGGTGGTGACGTGGCAACGCCTGTACAAAAGCGAGCACACGAGGCGTGGAGGCTTTACAAATACTATCTCGACAAGACGACACCTCACTCGACCTACAGGTGGATCGGCACGCTCGTCGTCTTCCTCATCTACTGCTTGAGGGTTTTCTCAATTCACGGATTCTACATCATCTCATACGGTCTCGGCATCTACCTCCTCAACCTCCTCATCGGCTTCTTGTCCCCTCTCGTTGACCCTGAGCTCGATGCCTCTGATGGTGGTGCTTCTCTCCCCACTCGTGGCTCTGATGAGTTCAAGCCCTTTATCCGCAGACTCCCTGAGTTCAAATTCTGGTACTCGATGACTAAGGCCTTCTGCATTGCCTTTCTGATGACG…	707	1	AT2G21600.1	ATRER1B (Arabidopsis thaliana endoplasmatic reticulum retrieval protein 1B)	Key player of retrieval of ER membrane proteins	Identical to Protein RER1B (RER1B) [Arabidopsis Thaliana] (GB:O48671;GB:Q541D3;GB:Q9SIK0); similar to ATRER1A (Arabidopsis thaliana endoplasmic reticulum retrieval protein 1A) [Arabidopsis thaliana] (TAIR:AT4G39220.1); similar to unknown [Populus trichoc	91.86	172	14	1	28	543	9	179	4e-77	284
MLN1.Contig_1165	GAAAAACCGAAATTGTTGCTGGATAAATCTAAACCACTTCCTTTTAAATCATAGGATAGTCTCCCATTTGCTTTGCAAGCACTAAAAGACATCATGAGAAGAAAAGTATGGATTCCTGGATAACTCACAAGGTCACTCTTGTTTATGCTTCTCTCCTCCTACTTGGTGTCCTGATAGGTTACCTAAAACGTAGACTCAAATTCTCACTATGCACCCGACGAGGATCCTGTGCACTGATCTATTATTTTTGGAGGTACTGCACCTACATCCGCAATTGTATTCCTCGATGGTTTTTCCGGGAACTGTTCCGTGAACCCGCAGGATGTGATCTCGTTTTCTAAGGACGAGGACTTGTTGCCTGCACCTATGGTATCGATGGCTGCTACTCACAGATATACT…	720	1	AT1G51790.1	kinase		similar to leucine-rich repeat protein kinase, putative [Arabidopsis thaliana] (TAIR:AT1G51800.1); similar to light repressible receptor protein kinase [Arabidopsis thaliana] (TAIR:AT4G29990.1); similar to leucine-rich repeat protein kinase, putative [Ara	34.69	49	28	2	253	387	474	522	7.3	27.7
MLN1.Contig_1166	GATCTTCCTTACCCTTCGCGGAGATCGGAGGAGATAATGGCTGCTAATTTCTGGGAATCGTCTCAATACAAACAGCTTCTGGACCAAGAAGAAGTGGATGTAGTTCAACCTCTCGACAAAGAACGTGGAATTTCAATCGAGGATTTCAAGCTCATCAAGTTCCATATGTCTAACCATATAATGAAATTGGCTCAGCACATTAAAGTGAGGCAAAGGGTTGTGGCTACTGCAATTACGTATATGAGACGGGTTTATACCAGGAAGAGCATGGTGGAGTTTGAGCCCCGTCTTGTTGCTATTGCATGCTTGTACCTGGCTTCTAAAGCTGAAGAGAGCATAGTGCAAGCCAGGAATCTTGTTTTCTACAGCAAAAGATTGTATCCGGATGAGTACAAGTAT…	704	1	AT5G48640.1	cyclin family protein		Identical to Cyclin-C1-1 (CYCC1-1) [Arabidopsis Thaliana] (GB:Q9FJK6); similar to cyclin family protein [Arabidopsis thaliana] (TAIR:AT5G48630.1); similar to unknown [Populus trichocarpa] (GB:ABK96032.1); contains InterPro domain Cyclin (InterPro:IPR0066	91.48	223	18	1	37	702	1	223	5e-113	403
MLN1.Contig_1167	GACATTGTCTTTGTCTGCACATTACAAAAAGGTTACTAGAGATTTTCTTTAGCAAGACATCAAGAAGTAAATTATAATCAGAGAATCTTCAAATCGTCATGATAACAGTAGCTATTGCCGCTGAGTTGCTTGAAGAATACACGTTGGCGCTAGCTCGCATCACCGCCACACTCCTCCCTCCACCCCCAACAAGTCGCCGTCGAAGGGCGCGGGCTCCCACTAGCCGTGGCCAAGCTGATTCTTCCTTGCCTCGTAACGACGTCTCATCATCTTACGCTCCAAACTACGCCGCGTTTCTCTTGAATTTCTGAGTACTTCTTACTTTGTATAGACGAAGAGATTTTCGGATTTTCTTCTTCTTGATTGTAATTTCGAAACATGCATGCTTGTGTTATGCAA…	415	1	AT5G24570.1	unknown protein			82.14	28	4	1	228	308	43	70	3e-05	43.9
MLN1.Contig_1168	CACATTACGCTTGTGAATAATGAGAACAAGCCTGTTACTAATAGCAGAGACACTCAAGAGGTGAAACTGGAAGATGGAATTAAGATCATAAAGATCTTCAAGGAGTATATGAGCAAGACGTGTATACTTGATGATTTCAAGTTTTATGAGACGAGACAGAAGATAATCAGAGATAAGAAGATCAAGCAAAAGAAACAGGTGCTTGATGGAGCTACTGTTGAAACGATTCACTGAGATCAATGGGAGGAAAGATGACTTTTAATATTTAAAAAAAAAGAACAGTTTGGATTATGCTTTTTTTTTTACTTCAGGCTTTGGATGTCTGAGAACCTCATTATATATGTTGGGTTTCTAAGCTTTTTTTCTAAACAATTACATTATGTTTTGTTCCTTGTATAA…	446	1	AT3G03950.3	ECT1	Physically interacts with CIPK1. Located in the nucleus.	similar to ECT3 (evolutionary conserved C-terminal 3) [Arabidopsis thaliana] (TAIR:AT5G61020.2); similar to ECT3 (evolutionary conserved C-terminal 3) [Arabidopsis thaliana] (TAIR:AT5G61020.1); similar to unnamed protein product [Vitis vinifera] (GB:CAO23	88.31	77	9	0	1	231	350	426	2e-23	104
MLN1.Contig_1169	GGATTCTCTCTTGAACTGAAACTCTCCAAAGAATAAGAAGATAACATGGCGGCAACAAGCACATCTGCTTTGCTCTCACCAACAACTTTCTCCACCGAAATCTCCCAGAAAAACCCAGACTCCATCTCATTCCATGGCCTTCGGCCTCTCCGACTCGGTGGCTCCTCCGCCTTACCAAACCTATCCACCACCTCCGGAAGAAGATCTTCCTCCTCCGCCGTTGCGAGAGCTGAACTTAACCCATCGGTCGTCATAAGCCGTCAGCACAGGTCACTCCCTCTTCCTATGCCGGTTCGTACTTCTTCAACTTTCAGAGAGAGAATGTGGTAAATCAGGTGCCGGAGCACAACGGGAAGACCCACTTCGAAGCGGGAGATGATCGTGCCAAGGAGTACGTAA…	739	1	AT1G55670.1	PSAG	Encodes subunit G of photosystem I, an 11-kDa membrane protein that plays an important role in electron transport between plastocyanin and PSI and is involved in the stability of the PSI complex. PSI-G subunit is bound to PSI-B and is in contact with L	Identical to Photosystem I reaction center subunit V, chloroplast precursor (PSAG) [Arabidopsis Thaliana] (GB:Q9S7N7;GB:Q42310); similar to unnamed protein product [Vitis vinifera] (GB:CAO66840.1); contains InterPro domain Photosystem I reaction centre,	74.07	54	13	2	100	258	18	69	9e-46	60.8
MLN1.Contig_117	GACTCWTCTGCATAATCTCGAACTTTAAAAACCAACCCTTCTTTCTTGCTACTTGCTAATRAGTAATRATAATATCTTTCTTTCAGTGAAGATGATAAAGTCTGTTACTCTTCGTCCGTTYCCTCTCCCTATAGAGTTTCACGGCAAGCCTCAGTTCGTCGAACCGTCGAAGTCTTGTTTTGCGGTGGTCAGGTGTTCAAGCACGAGAGACGTTCCTAAGCTTGAGCTCTTCAGCCGCGGAAAATTCGACCGTGTACTTCAAGATCCGCCATTAATAGAAAARGCCGAGACCGAACTCTCAGATTACTGTTCTACACTCGAAGGTGATGCTTCTTACAGCTGCTGGAGAGCTTACTTTGAACTCAAAGACCTTGAGAAGGAGAAGCCAAAGGTGGAAGT…	770	4	AT2G15890.1	MEE14 (maternal effect embryo arrest 14)		similar to unnamed protein product [Vitis vinifera] (GB:CAO47726.1)	80.1	206	35	3	92	691	1	203	3e-86	315
MLN1.Contig_1170	CAGGGTTACGCTTTGACGGAATCTAACGGTGCAGGAGGTTCTATTGATACGGTGGAGGAGAGCCGGAGATACGGTGCGGTGGGGTTGTTGTCGTCCGGTGTGGAAGCGAGGATTGTGGATCCGGATACGGGTCGGGTCATGGGTGTTAATAGAACGGGTGAGCTCTGGCTTAAAGGGCCTTCTATTGCTAAAGGTTTCCGGATAAAGAAGCAGGACAATGTCCGATGGCTTACATATCGCGCAAGCCTGAGAGCGATCTCTCTCAAAAACAAGTTATTAACTTCATCTCTGAACAGGTGGCACCGTATAAGAAAATAAGAAAGGTCGCGTTTATAGACTCCATACCAAAAACTCCATCGGGGAAGATACTTCGTAAAGACTTAATCAAACTAGCCACTT…	565	1	AT5G38120.1	4-coumarate--CoA ligase family protein / 4-coumaroyl-CoA synthase family protein		Identical to 4-coumarate--CoA ligase-like 8 (4CLL8) [Arabidopsis Thaliana] (GB:Q84P26;GB:Q8GXU2;GB:Q9FF44); similar to OPCL1 (OPC-8:0 COA LIGASE1), 4-coumarate-CoA ligase [Arabidopsis thaliana] (TAIR:AT1G20510.1); similar to hypothetical protein [Vitis v	81.69	71	13	0	195	407	480	550	9e-28	119
MLN1.Contig_1171	GGGTTTACCACCGAGATCTCAAGCCGGAGAATCTCTTGCTTGACGAAGAAGGCAACCTCAAGGTCACCGACTTTGGTCTCTCCGCTTTCACCGAGCATTTGAAGCAAGACGGGCTTCTCCACACGACCTGTGGAACTCCGGCGTACGTCGCGCCGGAGGTTATACTGAAGAAGGGATACGACGGAGCGAAGGCGGATCTCTGGTCTTGCGGTGTTATCCTCTTCGTGCTCCTCGCGGGTTACTTGCCGTTTCAAGATGATAATCTTGTCAACATGTATAGGAAGATCTACAGAGGAGACTTCAAGTGCCCTGGATGGCTCTCCTCCGATGCGAGGAGGCTCGTGACGAAGCTTCTGGATCCGAATCCGAATACACGGATCACTATCGATAAGGTGATGG…	722	1	AT4G30960.1	CIPK6 (CBL-INTERACTING PROTEIN KINASE 6); kinase	Encodes CBL-interacting protein kinase 6 (CIPK6).	similar to CIPK20 (CBL-INTERACTING PROTEIN KINASE 20), kinase [Arabidopsis thaliana] (TAIR:AT5G45820.1); similar to CBL-interacting protein kinase [Brassica napus] (GB:AAL37170.1); contains InterPro domain NAF; (InterPro:IPR004041); contains InterPro doma	94.56	239	12	1	3	716	142	380	1e-121	432
MLN1.Contig_1172	GGATTGCAGAAAAAGATGAGCTCGTCCCCGTTAGCGTCATCTCTCTTTCCATCTTCTCTTTCGACCTTGTCGGCTCATAAGCATGGCCGGAGCTGGAACTTCTGTGTCAGTCGGAAGGAACAGTGTCTTCGTGTTCGAGCTGCCAAGCTTCCGGAGGGGGTGATAGTGCCAAAAGTACAGCCCAAGTCTCAACCAGCGTTTCTGGGATTCACACAAACAGCTGAGATATGGAACTCTAGAGCTTGCATGATTGGTCTCATTGGCACTTTCATCGTCGAGTTGATTCTGAACAAAGGAATACTTGAGTTGATCGGGGTAGAGATCGGTAAAGGCCTTGATCTTCCTCTGTAATCTATTTTTATGAAATGTTAAACTTTTAAAAGCTTTAATCACACATCA…	468	1	AT5G02120.1	OHP (ONE HELIX PROTEIN)	Encodes a one helix protein homologous to cyanobacterial high-light inducible proteins. The protein is localized to the thylakoid membrane and its transcript is transiently induced by exposure to high light conditions.	similar to one helix protein [Ipomoea nil] (GB:AAP23938.1); contains domain SSF103511 (SSF103511)	87.91	91	11	0	76	348	20	110	3e-40	160
MLN1.Contig_1173	TGACAAATGAAGACACTATCCTGAAACCTGGCTAACCAAGAGTTGTTTATGAAAACCGCTTGTTGGTTTGTTCGTTTTAAATCTTTTCCCTCTGCTTATTTTTTACTTGTTGGATTGTTGAATTCCCGATTCGGGTCTTGTATGGTTTGCTCTTCTTATAGTAGTATCATTGCTATTGTTGTTGTTGAACTTGGAATATTTTTGTTGCTTGTAGTGAGTGACTTCAAAGAGTTTGTGAGAAGAAGCTCTTTATAATAATAAT	262	1	no significant hit
MLN1.Contig_1174	GGGACTTCATAATCCCATCTTCTCTCCTCAGCTCCCTTTGGTTTATCTCCTCCACCAATCTCATTTTGCAGAGATGGAGACTGGGGCTGGTATTGGTTTGTACCCGCTTCACCGCTGCAAAAACATCTACCTAGTGAGACATGCTCAAGGGATTCACAATGTTGATGGGGACAAGAACTATAAGGCTTACATGTCTCATGACTACTTTGATGCTGAGTTGACCCAACTTGGCTGGCAACAGGTAGATAATTTGCGTAAGCATGTTCGTTCCAGTGAACTTCACAAGAAGATTGAGTTGGTCATCTCGTCTCCACTCCTGAGAACAATGCAAACTGCTGTTGGTGTTTTCGGTGGAGATGGCTACACGGATATGAGCGATGTACTACCTCTAATGGTAGC…	702	1	AT5G64460.6			similar to unknown protein [Arabidopsis thaliana] (TAIR:AT1G58280.1); similar to unnamed protein product [Vitis vinifera] (GB:CAO67833.1); contains InterPro domain Phosphoglycerate mutase (InterPro:IPR013078)	92.82	209	15	0	74	700	1	209	6e-114	406
MLN1.Contig_1175	GGATGAAACCACAATATACACTTTCTAATCCAATAATTCTCTATTGATATTTTTCAAATCCCCAAATGGATCACAAACCTCCCAGATGTTTATACACCAAATATATTATACCAGTGATTTACGTCCTATCAATCTCTCATACCAACGCCTATTTCATCACTTCATGCAAACAAACTCCATACCCTAACGTCTGCGCCCACCACATATCTAATTCACCTCTCAACACTTTAGACTACCAAACCGATGGGCTCGCTTTCCACGACCTTGTGGTTAGCTCGACCATGGACCAGGCCGTTCACCTACACCGCCTCGTCTCTAAGGTGAAACGGCGTCGTTCTTTCCACAAACATGCCAAGTCAGCTTTGCTCGACTGCTTGGAGCTTTACGAAGACACCATAG…	684	1	AT1G23200.1	pectinesterase family protein		similar to pectinesterase family protein [Arabidopsis thaliana] (TAIR:AT2G45220.1); similar to unnamed protein product [Vitis vinifera] (GB:CAO42327.1); contains InterPro domain Pectin lyase fold (InterPro:IPR012334); contains InterPro domain Pectinestera	75.36	211	46	2	66	680	1	211	2e-78	288
MLN1.Contig_1176	GGAACAAAATCGGCTTCGTTAATCTAAAAGCTCTAGAGAGTTCTCAGGCTTGACGATCTGTAACTATGGCGGCAGAGCAGAAGGCGACGACTGAAGAAGTAAAGATGGATCTGTTCGAGGACGACGATGAGTTCGAGGAGTTTGAAATTAACGAAGATTGGGTTGAGAAAGAGGAAGTGAAGGAAGTTGGTCAGCAGTGGGAAGATGACTGGGACGATGATGATGTTAATGACGACTTCTCGCTTCAGTTGAGGAAGGAACTTGAGTCTGATAAGAAATGAATGAGCAGCTCTCAAGATTAAGATTGTTATTTGAATTGCATCCTTTGTTTTAATTGTTGCTTCTACTTTACCTCTTTGCACATTTTTACTCTTGGATGCGAATTCCCTGTCTTTTAAG…	447	1	AT1G64750.2	ATDSS1(I)		Identical to Probable 26 proteasome complex subunit sem1-1 [Arabidopsis Thaliana] (GB:Q9XIR8); similar to ATDSS1(V) (ARABIDOPSIS DSS1 HOMOLOG ON CHROMOSOME V) [Arabidopsis thaliana] (TAIR:AT5G45010.1); similar to unknown [Populus trichocarpa] (GB:ABK95644	89.71	68	6	1	66	266	1	68	1e-06	48.9
MLN1.Contig_1177	GACCCAAAAACATAATCGTCAATATCAGCAAAACAAAACAAAATACAGAGAAATGGCGACGACAACAACAGAAGCAACGAAGACTTCTCCTACCAACGGAGAAGACAAGCAATCTCAGAATCTCCGACACCAAGAAGTCGGTCACAAGAGTCTCTTACAGAGCGACGATCTCTACCAGTATATTCTGGAGACAAGTGTGTATCCAAGAGAACCAGAATCAATGAAAGAACTCAGGGAAGTGACAGCAAAACACCCTTGGAACATAATGACAACATCGGCAGATGAAGGACAGTTTCTCAACATGCTCATCAAGCTCGTTAACGCCAAGAACACGATGGAGATTGGTGTTTACACTGGCTACTCTCTCCTAGCCACCGCTCTTGCTCTCCCTGAAGACGG…	734	1	AT4G34050.1	caffeoyl-CoA 3-O-methyltransferase, putative		Identical to Probable caffeoyl-CoA O-methyltransferase At4g34050 [Arabidopsis Thaliana] (GB:O49499;GB:Q8L989); similar to caffeoyl-CoA 3-O-methyltransferase, putative [Arabidopsis thaliana] (TAIR:AT4G26220.1); similar to caffeoyl-CoA 3-O-methyltransferas	98.6	214	2	1	95	733	15	228	1e-120	429
MLN1.Contig_1178	GGACTGGGAGAAAAATGAAGAAAGGATTAAAGAAAAGAAGAAGTTTAGGAGGAAGAAGAGCTTGAAAACTGTGTGAACCACCCTCTCTCTCCCGCGGCGGCGGTTCTCCGGTCAAAAAATCTCTAATCGAAAACGGAAAGGTCAAATAATGATAAAGCTTTGGAGATGGTACCAGAGATGCCTGACGATTCATCCAGTGAAAACACAGGTCATCAGCTCCGGCTTCCTCTGGGGATTCGGCGATGTCACCGCTCAATACATCACTCATTCCACTGCCAAACCTCCTCTTCTTCGTCTCTCCGACAAGGATAAAGAGGCAGACAGAGATGCAGAATTCAAGGTCAACCGGAAGCGAGTAGCTATCACGAGCATGTTCGGGCTTGGTTTCGTCGGACCTGT…	735	1	AT3G24570.1	peroxisomal membrane 22 kDa family protein		similar to peroxisomal membrane 22 kDa family protein [Arabidopsis thaliana] (TAIR:AT5G43140.1); similar to unnamed protein product [Vitis vinifera] (GB:CAO44071.1); contains InterPro domain Mpv17/PMP22; (InterPro:IPR007248)	86.83	205	17	1	149	733	1	205	3e-101	364
MLN1.Contig_1179	GACTTAGAGATCATCGAGAAAGAGAAAGAAATAGAAATAGTAATAGAAATGGTTAAAGCACGTACGGTGGGTGTGGGAATGGACTACTCTCCAACGAGCAAATCGGCTCTTCGGTGGACGGCGGAGAATCTCCTTGACGATGGAGACACCATCATTTTGATTCATGTTCAACCCCAAAACGCTGAGCACACCCGCAAAATCCTCTTTGAGGAAACCGGTTCACCTTTGATTCCCCTGGAAGAATTTAGAGAGGTTAATTTCTCTAAACAGTATGGACTTGCTTATGATCCGGAGGTTCTTAATGTTCTTGATACTCTCTCTAGGGCAAAGAAGGTGAAGGTGGTGGCAAAAGTGTATTGGGGAGATCCAAGGGAGAAACTTTGCGATGCCGTCGAAAAT…	615	1	AT3G03270.2	universal stress protein (USP) family protein / early nodulin ENOD18 family protein		similar to universal stress protein (USP) family protein [Arabidopsis thaliana] (TAIR:AT3G53990.1); similar to universal stress protein family protein [Brassica rapa] (GB:ABV89642.1); contains InterPro domain UspA; (InterPro:IPR006016); contains InterPro	93.71	159	10	0	49	525	1	159	2e-75	278
MLN1.Contig_118	GGGACTGACAGTATCAGCGAAAAACTAAGAAGACRTGGGAAGCCARTCATACGAAGACGCCCTCGAAGCTCTCAAGAAGCTTGTCATTGAGAAGGATGACCTGAAGACGGTGGCTGCGGCCAAGGTGGATCAGATCACGGCTGAGCTTAAGAAAATCTCGTCATCGGACGGCAAACCATTCGATCCTGTGGAACGAATTAAGGAAGGCTTCGTCACCTTCAAGAAGGAGAAATACGATACGAACCCTGCTTTGTACGGTGAGYTCGCCAAAGGTCAGAGCCCAAAGTACATGGTGTTTGCTTGTTCGGACTCACGTGTGTGCCCATCGCACGTGCTAAATTTCCATCCTGGAGATGCCTTCGTGGTTCGTAACATTGCTAATATGGTTCCTCCTTATGA…	997	3	AT5G14740.2	CA2 (BETA CARBONIC ANHYDRASE 2); carbonate dehydratase/ zinc ion binding	Encodes a beta carbonic anhydrase likely to be localized in the cytoplasm. Expression of its mRNA is seen in etiolated seedlings and points to a possible nonphotosynthetic role for this isoform.	Identical to Carbonic anhydrase 2 (CA2) [Arabidopsis Thaliana] (GB:P42737;GB:Q42116;GB:Q9FDZ0;GB:Q9LER2); similar to CA1 (CARBONIC ANHYDRASE 1), carbonate dehydratase/ zinc ion binding [Arabidopsis thaliana] (TAIR:AT3G01500.2); similar to CA1 (CARBONIC A	90.31	258	25	0	38	811	2	259	4e-135	477
MLN1.Contig_1180	GCATCTGCAAATTCACAATCATAGAGAGCGTCTTCTCCTGAATTATTCAGCCGCTTTCGAGATGAATTCTACAAGCAAGGCATGGTCGGTGGCAGCAAGTATTGGAGTTGTGGAGACACTAAAAGATCAATTAGGCGTTTGTCGGTGGAACTACGTTCTCCGTTCAATGAATCAACATCTTCGGAATAACATCAGATCCATTTCTCAGACCAAAAATCTTTCCTCCTCCTCATCGTCAACCGCCACCGCATCCTCCGGTAAAACGAAGCAAGCTGAGGAATCCCTCAGGATGGTCATGTACTTGAGCTGTTGGGGTCCAAACTAGGTTTCTTGAAACCTATTTGATGGATGGGTTGGTCCAAGACTATAATATAAGAGTAGAGATGCAAAAAGATGGTT…	465	1	AT4G10270.1	wound-responsive family protein		similar to wound-responsive protein, putative [Arabidopsis thaliana] (TAIR:AT4G10265.1); similar to unnamed protein product [Vitis vinifera] (GB:CAO41250.1)	74.44	90	20	1	62	322	1	90	2e-28	121
MLN1.Contig_1181	GAAGGAGAAGCTGGGGGCGATGTTGGACGAAGACCCACAGCTGATGGAACGAAGAGGAACCTTAGCAAAACGGCTCGAGCTTTACAAACAAGCTAGAGATGACATCGATGCTGTGGCTTGGAAGTAAGGTGTGATCGAAGGGTTTCCTAAGAAATATTCTTTATATCTTTTAATTGCTTTGCTCGTGTGGGCACTTATGTTGGAAGTTCTATTCTCCAATCAATTGCTGCACACACATACAGACGATAACTCGTATTTTCTTTTGCCGCTAATATTTGTTTCCC	284	1	AT1G14830.1	ADL1C/ADL5 (DYNAMIN-LIKE PROTEIN 5); GTP binding / GTPase	Encodes a dynamin-like protein that is involved in mitochondrial morphogenesis and pollen development. Protein is localized as speckles in the cytoplasm, partially co-localizes with mitochondrial markers, cell plate of dividing cells, and the tip of root	Identical to Dynamin-related protein 1C (DRP1C) [Arabidopsis Thaliana] (GB:Q8LF21;GB:Q8S3C8;GB:Q9FNX6;GB:Q9LQU8;GB:Q9SE81); similar to ADL1D, GTP binding / GTPase [Arabidopsis thaliana] (TAIR:AT2G44590.3); similar to ADL1D, GTP binding / GTPase [Arabidop	100	41	0	0	2	124	574	614	9e-18	85.1
MLN1.Contig_1182	GGCTTGTCTGTTTTTTGGTTCTTTCAACTTCTAATAACTAATTCAATAATCAATAACCTCTCTATGTATTTCTTCCTCATTGTATTTTACTGAGTTTGAATCAGTTTTTGTGCAGGACGTGGTGATGCCGGAAGAGCTTGCGAAGGTCATTGACACGGCCGTCGGAACACGCCATCGAAGCTTGCGGGGGAGGAGGTAGCTCGAAGACGGAGGAGGCAAGCGTGTTCTCCTCAGATACAACAGCGTCGGCATTAACTCCATTACGAAGAGGAAGGTGGAAGAAA	284	1	AT4G13240.1	ATROPGEF9/ROPGEF9 (KINASE PARTNER PROTEIN-LIKE); Rho guanyl-nucleotide exchange factor/	Encodes a member of KPP-like gene family, homolog of KPP (kinase partner protein) gene in tomato. Also a member of the RopGEF (guanine nucleotide exchange factor) family, containing the novel PRONE domain (plant-specific Rop nucleotide exchanger), which	similar to ATROPGEF8/ROPGEF8 (KINASE PARTNER PROTEIN-LIKE), Rho guanyl-nucleotide exchange factor/ [Arabidopsis thaliana] (TAIR:AT3G24620.1); similar to unnamed protein product [Vitis vinifera] (GB:CAO65507.1); contains InterPro domain Protein of unknown	47.83	23	12	0	216	284	113	135	1.7	27.7
MLN1.Contig_1183	TATAAAATCAATTAATATAGGGGGCGCTTAGCCTCCCCGCCGCCGAACGACCGACCGCAGCGAGTCGGTGAGGGAAGAGTCTTCTCACGGGGGGGGAGTGACTTAATATCTTCATCATTTCTTGTCGTTAATTTTATGTTTTTTGTTTTTGTTCACTTTGAATAGTGAGGGGATAGCAAAGCCATGTGCATAATACTTATATGAACAGAGAATAACTGCAAATTAGTACTAAAATGACGCATAAGAAAAGAGAAAGAGACTTGGTCTCCCCCTCGTACCCTGACAAAAAGGCCAACACATTGCCCCTATATGGCTCCCTTAAATCCTATACTAACAAAAACTCACCCGGGGCTGGGCTGAAACGAAAACAATTCACACCAGAACCCCCTCATAAGAAAA…	464	1	AT4G26600.1	nucleolar protein, putative		similar to nucleolar protein, putative [Arabidopsis thaliana] (TAIR:AT5G55920.1); similar to unnamed protein product [Vitis vinifera] (GB:CAO45158.1); similar to hypothetical protein [Vitis vinifera] (GB:CAN71575.1); contains InterPro domain rRNA subunit	36.36	33	21	0	333	431	20	52	3.3	27.7
MLN1.Contig_1184	GGAACCATTTGTTTTTTCTTCTCTCTCTCTCTCCGTTTTTTGGATTTGACAATACGAATCGAGAAAAAAAGAAATTAGCGTTTGCTTCGATTTCGATTAATTTCGCGCCACAGAGAGAGGTTCCGTAGCCTTGTCTGAATCTTAGGTTCGATTACTCCTGTCCGTGTCCGTCTTTTTACTGTTGAAACCGATTAGATCTTAAGATAGAGAGAAAAAGGACAAACGATGTCGAGATATTTCACATCACCACCGCCTGTGTATGCGAGGAACTGGGCCAACGGTCAGAACTTGGTCGAATCGACTAAGATTGAAAGACAAATAGTCACTTCAAAAAAGGTGCACCGTAAAGAGAAGAAGGATATAAAGAAAGAAAAGAAACAGAAACAGACGAATGAGAAA…	734	1	AT1G20100.2			similar to unknown protein [Arabidopsis thaliana] (TAIR:AT1G75860.1)	71.43	147	37	3	226	651	1	146	4e-38	154
MLN1.Contig_1185	GACACAATTTCTCACATAGTTGCTTCTCTCTCTCTCTCTCTCTCTCTCTCCTGCTCGCTCGTTCGCTTGCTCTGTTCTCCTGCTACTACTATTACGTTTATGCCAATTTCGTTTTAGGGTTGTTAGAGAATTTGATATTTGCATCTCTTTTGTAAATTCGTTTTAGGTTTTTAGAAAACTTGTTCACCGGTTTCGTATATTATCTATCGTTCGTCGCTGTTGTGTTGTCCTGTCCGTTTCTTGCCTTTGTTAAGCGGTTTTAGGTTTTGGTTAATTAGTTTTTTATTGTCGATCGGTATTGTGTTTGCGTGTTTGGTAATAATGAATGCAGGTATGAACTGGAAGGAACATGGTCGGAAGATTCCCAAGGAAAATCTGGACAGATTCATACCGAACAGA…	730	1	AT4G33260.1	CDC20.2; signal transducer	putative cdc20 protein (CDC20.2)	similar to WD-40 repeat family protein [Arabidopsis thaliana] (TAIR:AT5G27080.1); similar to WD-40 repeat family protein [Arabidopsis thaliana] (TAIR:AT5G26900.1); similar to CDC20.1, signal transducer [Arabidopsis thaliana] (TAIR:AT4G33270.1); similar to	57.64	144	53	4	322	729	1	140	4e-28	121
MLN1.Contig_1186	GAGCAAAAGAAAAACTCAAGATGGCTCTCGAAGTCTGCGTGAAAGCCGCCGTTGGTGCCCCTGATGTTCTTGGCGACTGCCCGTTCAGCCAAAGGGTTCTTCTCACCCTCGAGGAGAAGAGTCTGCCCTACAAAATGCATCTGATCAACCTCTCCGACAAACCTAAATGGTTCTTAGACATTAATCCTGGAGGGAAAGTGCCAGTGCTTAAGATCGACGGCAAGTGGGTGCCTGATTCCGACGTCATCGTCAGCCTTCTCGAGAAGAAGTATCCTGAGCCGTCACTCAAGACTCCTCCCAAGTTTGCCTCTGTTGGATCCAAGATCATGAGTACTTTCGTGGCTTTCCTGACGACCAAAGACTCAAGTGACGGTCCTTTGCTTCATGAGCTAGAAGCCT…	743	1	AT1G19570.1	DHAR1 (DEHYDROASCORBATE REDUCTASE); glutathione dehydrogenase (ascorbate)		similar to DHAR2, glutathione dehydrogenase (ascorbate) [Arabidopsis thaliana] (TAIR:AT1G75270.1); similar to unknown [Populus trichocarpa] (GB:ABK93121.1); contains InterPro domain Thioredoxin-like fold (InterPro:IPR012336); contains InterPro domain Glut	80.19	212	39	1	21	647	1	212	7e-88	320
MLN1.Contig_1187	CAAACAAACGCAAACAGCGAATGGCGAGATTATCTGCGTCACAAAGTGCTCAAAAGGTTTCAAAAGATTGTCCTCATACAGTGGAGGAATTCAAACAAAGGCACCGTCAATAATGAAAAAAACACAAAAAAAAAAAAAAAAAAAAAACATGGCTCAAT	158	1	AT4G37460.1	binding		similar to SEC (SECRET AGENT), transferase, transferring glycosyl groups [Arabidopsis thaliana] (TAIR:AT3G04240.1); similar to hypothetical protein OsI_023781 [Oryza sativa (indica cultivar-group)] (GB:EAZ02549.1); similar to unnamed protein product [Viti	61.9	21	8	0	3	65	675	695	2.2	27.3
MLN1.Contig_1188	GAAGGTACCCTGGATTGATGTCGCTAGAGAAGCGTCTATCTTTCACCGGCGAGTTGGATGGCTGTAGCGTGGGACCCTATTTACCATATACCTATGGGAAGGACCATCAAAGATTTGTCTACTTGTTTCCTCACTTATCGCACTCTTTCTTCTTCTTTCCTAGATATGGAGACATAACAGAATGGTGGGGAGAAGGAGAGGGCTCGGAAGGAAGGATAAGGTGTGACTCTGCTTCCTTTCGGGTTAGCCACTTACAAGATGCAAGGCAATGTTTGGCTCAGGGAATACTATCGTGGGCAAGATCGAGAACGAGTTCTGTCGCTTCTAAGTGTTGCTGATTCTTGGATAAAGCAGCTGATAGTCCAACACCGTGACTTCAACTACTTTTCAAGAATGGCT…	711	1	AT4G03420.1			similar to unknown protein [Arabidopsis thaliana] (TAIR:AT1G03610.1); similar to unnamed protein product [Vitis vinifera] (GB:CAO24103.1); contains InterPro domain Protein of unknown function DUF789 (InterPro:IPR008507)	86.51	126	17	0	28	405	184	309	1e-57	219
MLN1.Contig_1189	GAAATATACAATATATAAATAGATGGTGATGGGGTGAAAGTGACGTGGGGACTAGTAGACATGATTATCTTATGGCCGATCCACCGTATGATGCTTCCTCCTGTGATTTTGCTCATAAATATAATAATTGTCCGAATCTCACGCTCCCCTTTATAAATACACCATCCTTATTATTATTACATCTCTCTCTCTTCGTCTCTGCAAACCAAGTTCAACGCAAGAACAAAGAAGACC	234	1	AT4G26750.1	hydroxyproline-rich glycoprotein family protein		similar to ATGSL11 (GLUCAN SYNTHASE-LIKE 11), 1,3-beta-glucan synthase/ transferase, transferring glycosyl groups [Arabidopsis thaliana] (TAIR:AT3G59100.1); similar to unnamed protein product [Vitis vinifera] (GB:CAO38892.1); contains InterPro domain Prot	32.43	37	25	0	39	149	180	216	0.97	28.5
MLN1.Contig_119	GGTCGCTGCTGCGTCTCTCTCTCTCCCGCAACCTCCAGATAATAAAAAAACAATAAGCGACCATGTTGGTGTACACCGATCTTCTCACCGGTGATGAGCTTCTCTCTGACTCTTTCCCTTACAAGGAGATTGAGAATGGGATTCTTTGGGAAGTTGAAGGAAAGTGGACTACCAAGGGATGTGTAGAGGTTAACATTGGTGCCAACCCATCTGCTGAGGAAGGTGGTGAGGACGAGGGTGTTGACGACTCTGTTGAGAAAGTTGTTGACATTGTCGACACTTTCAGGCTTCAGGAGCAGCCCACTTACGACAAGAAGGGGTTCATCGCCTACATCAAGAAGTACATCAAGCTTTTGACGCCCAAGCTCACCCCGGAACAGCAGGAGGAGTTTAAGAAGG…	733	2	AT3G16640.1	TCTP (TRANSLATIONALLY CONTROLLED TUMOR PROTEIN)	Encodes a protein homologous to TRANSCRIPTIONALLY CONTROLLED TUMOR PROTEIN (TCTP).	Identical to Translationally-controlled tumor protein homolog (TCTP) [Arabidopsis Thaliana] (GB:P31265;GB:Q8L973;GB:Q9LUS0); similar to translationally controlled tumor family protein [Arabidopsis thaliana] (TAIR:AT3G05540.1); similar to Translationally-	89.88	168	17	0	63	566	1	168	2e-74	275
MLN1.Contig_1190	GGCGATGATGAAGGCCGTGGAGAAGTATAAGGTCACTGGTATGCCTGTATCTCCGCCGTTGGTTGTGGCGTTGGTGAAGTCGGAGCTGACGAGGAAGTACGATCTTAGTTCGTTGCGTTCGTTAGGATGCGGCGGTGCTCCGCTTGGGAGAGATATCGCCGAGAGGTTTAAGCTTAAATTCCCAGGCGTTGACATTGTTCAGGGCTACGGCTTGACGGAGAGTACTGGGCCAGCAGCGGCGACGTCTGGACCAGAAGAGATGGTTAGATACGGATCGGTTGGTCGTATCTCTGAGAATATGGAAGCGAAAATCGTCGATCCGTCCACCGGAGAAGCTTTACCACCGGGGAAGAGCGGTGAGCTTTGGCTCAGAGGACCAGTCATCATGAAAGGTTATGT…	663	1	AT5G63380.1	4-coumarate--CoA ligase family protein / 4-coumaroyl-CoA synthase family protein	Encodes a peroxisomal protein involved in the activation of fatty acids through esterification with CoA. At5g63380 preferentially activates fatty acids with increased chain length (C9:0 to C8:0) and thus shares characteristics with long-chain fatty acyl-C	Identical to 4-coumarate--CoA ligase-like 9 (4CLL9) [Arabidopsis Thaliana] (GB:Q84P23;GB:Q9FGW4); similar to OPCL1 (OPC-8:0 COA LIGASE1), 4-coumarate-CoA ligase [Arabidopsis thaliana] (TAIR:AT1G20510.1); similar to hypothetical protein [Vitis vinifera] (	89.55	220	23	0	2	661	286	505	4e-113	403
MLN1.Contig_1191	ATATATTATTAATTATAGGGCGCTGTCTCTCCGCCGCCAACACAACGCAGAGAGCAGCGAGTGTGAGAGCAGAGGAGAGGGGGGCACAGTATTCTAAGAACATCTCCCTTCATTTCCGATAAGTACTGTTTAATTCTTTCTCGATGGATTTTTGTTTATCAGAATTTATATATCGAAATGATTATTAGACTGATTTTATGAAGATATTCGTCTTATATTGATTCTTTTTCTTGGTGACGAGTTTCGTACGGCCGCGAGATAATGAGAAAATTGAAAAAAAAAATATGCCGCGCCGCCTCGCTCATTTAAAACTTTTCTAGACTGCTTCATTGGGGACCGGGACCACAATCCTAGA	355	1	AT4G20820.1	FAD-binding domain-containing protein		similar to FAD-binding domain-containing protein [Arabidopsis thaliana] (TAIR:AT5G44440.1); similar to unnamed protein product [Vitis vinifera] (GB:CAO69910.1); contains InterPro domain FAD-binding, type 2; (InterPro:IPR016166); contains InterPro domain F	25	44	33	0	88	219	259	302	6.5	25.8
MLN1.Contig_1192	GGACAAATTAGGTCTCGAATTCGATAGAATCAAAAACTCTTCTCAATTCTCTCTCAATCGCAAGTTTCAATCAAGATGCAGATCTTTGTGAAAACTCTCACCGGAAAGACCATCACCCTTGAGGTGGAAAGCTCTGACACCATCGACAACGTTAAAGCCAAGATTCAGGACAAGGAAGGCATTCCTCCTGATCAGCAGAGGCTCATCTTCGCCGGAAAGCAGTTGGAAGACGGCAGGACCTTGGCTGATTACAATATCCAGAAGGAGTCTACGCTCCACTTGGTCTTGCGCCTACGTGGAGGCATGCAGATCTTCGTCAAGACTTTGACCGGAAAGACTATCACTTTGGAGGTGGAGAGCTCTGACACTATTGATAACGTCAAGGCCAAGATCCAGGAT…	747	1	AT5G03240.3	UBQ3 (POLYUBIQUITIN 3); protein binding	encodes ubiquitin that is attached to proteins destined for degradation. UBQ3 is most homologous with UBQ4, and is expressed in higher levels in vegetative tissue but lower levels in flowers than UBQ4. UBQ3 encodes different number of ubiquitins in differ	similar to UBQ4 (ubiquitin 4), protein binding [Arabidopsis thaliana] (TAIR:AT5G20620.1); similar to polyubiquitin [Thlaspi caerulescens] (GB:AAY86773.1); contains InterPro domain Ubiquitin; (InterPro:IPR000626)	99.11	224	2	0	76	747	77	300	7e-121	429
MLN1.Contig_1193	GACCCCACCGCTTTTCGGGACAATGAAGTATCTATCAGAGAAAATACCGAAAGAAACTTCAAGTAAAGTCAGGATAAACCGTGATCTATACTCATATGAAAAAATCATGGAGACGGCCCCAACTCTTCCTGATTTTGCATTGGCATTGAAACCTGATGAGTACCAACTCCCTTCGGTAGATGCATCATGGTCCGAAGATAGGACTAAAAGCTCATCAAGTCACATTACAGGCAACCAAAGATAGAGCAGTGGATAGAATGAATGTTACCTTATAGAGTACAAAGCCAGTGGCCGCCATATAAATACCAAATGGTATTAGCTCTACAAACTACTTTTATGATTCCCCAATTGTTGATAATATATGTAAGAAAAGCTCCCTTTGTGTGCAAACTTCCAAAT…	499	1	AT1G73390.3			similar to unknown protein [Arabidopsis thaliana] (TAIR:AT1G17940.1); similar to unknown [Populus trichocarpa] (GB:ABK95976.1); similar to unnamed protein product [Vitis vinifera] (GB:CAO62047.1); contains InterPro domain BRO1 (InterPro:IPR004328)	90.91	77	5	1	2	226	343	419	1e-33	139
MLN1.Contig_1194	GGGAGGCCGTAAACGAAAAAATGGATCTTCCAGAGATAGCACTGGTCAACGTCTTGTCGCGATTTCCATTGAAGAGCATCGCGAGATTCAGAACAGTGAGCAAAGAATGGAGATCCCTCATCGACTCCGACTTCTTCAGAGATCAGTACATCTCCTTCAACTCTTCTTCCTCCCTCTCCTGGTCTATCATCCAAACCAACCCTCACAAACTCTCGCTCGAAATCATCGGCCACCATGGTTGCAACACGTGGGGTCTCGATCGTTCTCCCGCTTCTTTCTTGCGTTTCTTCGCCAAGACCACAATCAGAAAACTCTTGGTCTTATCTTGTACCGATGGTCTGGTCTCGATCTGCGCAGAAGCTAGCGATGGTTCTCCTTTGTATTACATCGGAAACCCTT…	708	1	AT3G23950.1	F-box family protein		Identical to Putative F-box protein At3g23950 [Arabidopsis Thaliana] (GB:Q9LIR3); similar to F-box family protein [Arabidopsis thaliana] (TAIR:AT3G23970.1); contains InterPro domain Cyclin-like F-box (InterPro:IPR001810)	57.02	228	98	2	21	704	1	225	3e-70	261
MLN1.Contig_1195	GGCCCTCTTACTTTGCCTATCTCCCTACTCCTCTGTTTCTTCGCCTTCTCTCACCCTTTCTTCTTCTATCAGAAAGAGTGAATGGAGCTGTGGACAGAAGCTAGAGCCCTAAAAGCAAGTCTAAGAGGAGAAGCTATAAAGCATCAAGTGATTGTGTCTGAGGAACTAAGCCGAACTTCTTCTGCTGAAGATTTCTCCGTTGAGTGTTTCCTTGATTTCTCAGAAGAAGGTCAAGAAAGAGACGAAGAACAACGTGTCTCCGTTTGTTCTTCACAAGAAGAACAAGAACAAGAACAAGAACAAGAACAAGATTATTGTATCTTTAGTTCACAACCTTGCATCCTTGATCAACTTCCTTCTTTGCCGGATGAGGATGTGGAAGAGCTTGAATGGGTATCT…	706	1	AT4G34680.2	GATA transcription factor 3, putative (GATA-3)		Identical to GATA transcription factor 3 (GATA3) [Arabidopsis Thaliana] (GB:Q8L4M6;GB:O49742;GB:O65690); similar to zinc finger (GATA type) family protein [Arabidopsis thaliana] (TAIR:AT2G45050.1); similar to zinc finger (GATA type) family protein [Arabi	63.85	213	71	6	82	702	1	206	9e-54	206
MLN1.Contig_1196	GACAACGCTTTCCTGAGAAGAGGCTTCTTCTTCTCCTAAACCTCGCACAACGAACGTGATGGGGTCGCTTGTTCGCGAATGGGTTGGGTTTCAGCAATTTCCAGGAGCTACCCAGGAAAAGTTAATTGAATTCTTCACCAAATTGAAGCAAAAGGATATGAACACTTTGACAGTTGTTGTAATGGGGAAAGGCGGTGTGGGAAAATCATCAACTGTCAACTCTCTTATTGGTGAACAAGTCGTCCGTGTCAGTCCCTTTCAGGCGGAAGGATTGAGGCCAGTGATGGTTTCAAGAACAATGGGAGGCTTCACTATTAACATTATTGACACCCCTGGCCTTGTCGAAGCTGGTTATGTCAATCACCAAGCCCTCGAGTTAATCAAAGGGTTTCTTGTGAA…	721	1	AT1G02280.2	TOC33 (PLASTID PROTEIN IMPORT 1)	Encodes a GTP-binding GTP-ase. Component of the chloroplast protein import machinery. Required for import of POR B into plastids. Toc33 phosphorylation may not play an important role in vivo.	similar to ATTOC34/OEP34 (Translocase of chloroplast 34) [Arabidopsis thaliana] (TAIR:AT5G05000.3); similar to ATTOC34/OEP34 (Translocase of chloroplast 34) [Arabidopsis thaliana] (TAIR:AT5G05000.1); similar to ATTOC34/OEP34 (Translocase of chloroplast 34	94.12	221	13	0	59	721	1	221	8e-106	379
MLN1.Contig_1197	GGTGAGAGGTCCTGACGATAGTTTGAAGAGCACCACTAGAGACTGTAACAAGAAGGTCTTTTACGCTGTCCTGGTGTTTCGGATTCGTCAAACCTTCAAAAATCTGATCATAAGTGTTGATATCCATCGTCTTGTCGAGATACACAGACGCTGCTGTGCTGGTGAATCTCTCAATGCAATCAGCTAAAAGCTCTCTACACTTATCATCACACAGCAATCTCACCCATGGAGGTGTCTCCTCAGAATCATTCTTGACCTCATTTGAGCGAAACCCAAGAACAAGATTCTTAGCAAAGCTACCAACCACAACAGAAACGAACCTACCTCCTTCCTCTGAGAAAGCCTTATCAATCACTCTATCAACAACACTTGGCTCTGAACCAATCCCTGTAGACTCAA…	738	1	AT5G12350.1	Ran GTPase binding / chromatin binding / zinc ion binding		similar to Ran GTPase binding / chromatin binding / zinc ion binding [Arabidopsis thaliana] (TAIR:AT5G19420.1); similar to PRAF1, Ran GTPase binding / chromatin binding / zinc ion binding [Arabidopsis thaliana] (TAIR:AT1G76950.1); similar to zinc finger p	34.33	67	38	2	225	407	687	751	2	29.6
MLN1.Contig_1198	GGCTCTCCTCACTTGCCTTGGAACCAGAGCTTCATTCCCAAAAGAGAAATGGCTGCTTCAGCTGCTGTAACCGCAAACTACGTTCTTAAGCCACCTCCATACCCTCTGGATGCTTTGGAGCCGCATATGAGCAAACAAACTCTGGAGTTTCACTGGGGAAAACATCACAGGGCTTATGTGGACAACCTCAAGAAACAGGTTCTTGGATCCGAGCTTGAAGGAAAGCCCTTGGAGCATATCATCCAAAACACTTACAACAACGGCGACCTCCTCCCTCCTTTCAACAACGCTGCTCAGGCGTGGAACCACGAGTTCTTCTGGGAATCAATGAAACCCGGTGGTGGAGGAAAACCATCAGGAGAGCTTCTTGCTCTGCTTGAAAGAGATTTCACTTCTTAT…	725	1	AT4G25100.2	FSD1 (FE SUPEROXIDE DISMUTASE 1); iron superoxide dismutase	Fe-superoxide dismutase	Identical to Superoxide dismutase [Fe], chloroplast precursor (SODB) [Arabidopsis Thaliana] (GB:P21276;GB:Q9FE21;GB:Q9SW16); similar to FSD2 (FE SUPEROXIDE DISMUTASE 2), iron superoxide dismutase [Arabidopsis thaliana] (TAIR:AT5G51100.1); similar to supe	93.4	212	14	0	49	684	1	212	7e-96	346
MLN1.Contig_1199	GGAGGGAGCCTTAGCGGATTCTCTCCGAAACCCATCTTCTCTTCGTGAGGTGGTTCTGTATTGAGTATGTCGTCGCAATCGTGCCATGGGAATGAATCAAACAGTGTAAACAAGGAAGGAAATGTTGCCCCTTCCTCTGTGAGCGAGAATCAGTTGGTTCTGTATGACCCCAGGGGGAATGAAACCGAAGAAGAAGGAGCAGAACCTAACCAGTCTCAGACATCTTCGCAGAAAACACAGTGTCCTTCCATTGGGGCTTTTACGGTCCAGTGCGCAACTTGTTTGAAATGGAGGCCGATGCCTTCGATGGAGAAGTATGAAGAGATTAGGGAACAGATTCTCGAAAAGCCGTTTTACTGCGAAACAGCTTGCGAGTGGAAGGCGAATGTGACTTGTGAT…	700	1	AT5G35330.2	MBD02 (methyl-CpG-binding domain 2); DNA binding	Protein containing methyl-CpG-binding domain.Has sequence similarity to human MBD proteins.	similar to MBD12 (METHYL-CPG-BINDING DOMAIN 12) [Arabidopsis thaliana] (TAIR:AT5G35338.2); similar to unnamed protein product [Vitis vinifera] (GB:CAO45329.1); contains InterPro domain DNA-binding, integrase-type; (InterPro:IPR016177); contains InterPro d	75	184	46	0	145	696	21	204	1e-80	296
MLN1.Contig_12	GATATTTGATATTGACTAGGTATATATAAGTTAAAGATCTATATAATCTGCCCCACTATTTTTGTGAATTTCTATTTAGATAACGATTCGATTATAAGTTCTTACTTTTTATCTGTTAATTGGCTGAAAAAAACGATCAAAAAAAGAACGAAGAATTAAAAGAAAAGAATGGTTCACAAAAAAGAAACGGCATAAAAAAGTCGTATATATATATATATTATGCATTTTTCAAAATCCCGTGGATAGGAACTAATATCAAAGTAATTCTTATCAAGTTTTTGGTTATTTTGGCTGGATGAATCTTAGCGATGACTTAATTATAATTAAGTCCTAAGTCGTTGGATGATTGTATCATTAACTATTTCTTTATTTTGGTGTGAGGAACTTATCATGAATCCA…	1057	6	ATCG00140.1		ATPase III subunit	Identical to ATP synthase C chain (atpH) [Arabidopsis Thaliana] (GB:P56760); similar to ATP synthase CF0 C subunit [Nicotiana tabacum] (GB:NP_054483.1); similar to ATP synthase CF0 C subunit [Marchantia polymorpha] (GB:NP_039280.1); contains InterPro dom	100	81	0	0	391	633	1	81	6e-26	115
MLN1.Contig_120	CTGTTCATTCCAACGTAGTCGACGGGAAGCCTTCATCTGGCGGTTCTGGTCCTATGGAGGAATAGAAGTGTCCGCTGGAATGCTTGCAGCAATTATGTCTGACAAGCTTCACGATCCTCAAAGGATTCTGTCACTTCGTTAGGAAATTGTAAACTACTTCAGCTCAAGAGCATCTGTTGAACCGTTGAAAAGAGTGACAAAGAGGATTGTAATCGTTAGTCTACTGAGAAACTTAATTAGTCAGACATGAAAGAAAGATGAATGCAGGCCATGTTATCCCATTTTAAAGTTGAAACCTTCCATCTAAACAACTCGCATAATTCAATCCCCATCATTGATTATTTAAAAAATAAACGATTAATATGAGTATTCATGTACCGAGCCAACCAATGTTTCGGT…	775	2	AT1G47670.1	amino acid transporter family protein		similar to LHT7 (LYS/HIS TRANSPORTER 7), amino acid transmembrane transporter [Arabidopsis thaliana] (TAIR:AT4G35180.1); similar to hypothetical protein [Vitis vinifera] (GB:CAN78281.1); similar to Os12g0485600 [Oryza sativa (japonica cultivar-group)] (GB	36.96	46	29	0	44	181	351	396	0.33	32.3
MLN1.Contig_1200	GAAGTCTCAGTTCTATCTTTTTGTAGTTTCATCGAACAAGATGAAGTCAATCCTATCCAGCACTTCTCTTGACTCGTCCTTCTCTGTCTCTAAACGTTACTTCAGTTGGAAGAAGAAGAAGGTTCAAGAACAAGACGAAGAGGAAGAAGAAGATGAAGAAGAAGAAGACAACCACCACGACAACAACGAAGAAAAGATCCTGACCCGTTTCAACTTCTCCTCTGACCCGACCCGCCCGGATCATTTCGATACTCGACAGATCATGAAAAAGAAGAAGAAGAAAAAGACTATCGAGAAGATCCGTTACGCGCTCGGGTTCTCTAAATCGGGTCTGGGTTCCCGGGCCATTGGTACCTTATTCGGAAACCGTCGTGGACACGTGTATTTCGCCGTACAAGA…	703	1	AT3G25640.1			similar to unknown protein [Arabidopsis thaliana] (TAIR:AT5G23100.1); similar to unnamed protein product [Vitis vinifera] (GB:CAO42071.1); contains InterPro domain Protein of unknown function DUF617, plant (InterPro:IPR006460)	81.34	209	34	4	92	703	18	222	4e-78	287
MLN1.Contig_1201	GGATTTTTGTTCAGATTAGCTCAGATGATAATATCCTTGATGTTTCTGAAATCATGGATGCTTGATTTGTCCTTTCTCCCATGTCCTTAAAATCTGCCGAATTCTCTGACCAATACTAAGCCAAGTAGCGATCTGGGATCTTTAATTGTATGATGCTCTTCTTCATTACGATTAATGATTGGTGAGGTCTATGACACCAAACTCAACCACCCCTTTTTAGTTGGAGAAACATTGCTTGTCCTTGACTTGATGCCTATCTACGCGTATAAAGACTCTTGATCTTACTGTGAACAAAATTGATCTTCAAATCTGAGATGCTTACGTTTGTTTGATATTGGTCTATCCACACCGATGTACTATCGGTTTGATCATGACTTCACCTTGATGAATTGACTTCTC…	622	1	AT4G15250.1	zinc finger (B-box type) family protein		Identical to Putative zinc finger protein CONSTANS-LIKE 11 (COL11) [Arabidopsis Thaliana] (GB:O23379); similar to zinc finger (B-box type) family protein [Arabidopsis thaliana] (TAIR:AT3G21880.1); similar to unnamed protein product [Vitis vinifera] (GB:CA	41.38	29	17	0	416	502	40	68	2.6	28.9
MLN1.Contig_1202	GACAAAAAAAAACACAAGTCATATCGTTTTTTGCCGACCGGAGAAAAATATCTTTCTTCCGCTTCTTCATTTTCAACAAGAGTTATCGTTGGAATCGGTTAGCCATGGCTAACGCGGCATCAGGAATGGCTGTGCATGATGATTGCAAGCTCAAATTTTTGGAACTGAAAGCCAAAAGAACATTCCGTACCATAGTCTACAAGATTGAGGACAAGCAAGTGATTGTGGAGAAACTCGGTGAGCCTGAACAGTCGTACGATGACTTTGCAGCAAGTCTTCCAGATAACGAATGCCGTTATGCCATTTATGACTTCGACTTTGTCACTGAGGAGAACTGCCAGAAGAGCAAGATTTTCTTCATCGCATGGTCTCCTGACACTGCCAAAGTGAGAGATAAGA…	682	1	AT3G46000.1	ADF2 (ACTIN DEPOLYMERIZING FACTOR 2); actin binding	Encodes depolymerizing factor 2.	Identical to Actin-depolymerizing factor 2 (ADF2) [Arabidopsis Thaliana] (GB:Q39251;GB:Q9LZT2); similar to ADF4 (ACTIN DEPOLYMERIZING FACTOR 4), actin binding [Arabidopsis thaliana] (TAIR:AT5G59890.1); similar to unknown [Populus trichocarpa] (GB:ABK9257	95.62	137	6	0	105	515	1	137	4e-72	267
MLN1.Contig_1203	TACACATTGGATGGAAAGCAGGAGGTATACAAGGAGAAGAGAGAGATAGACGATGAGAATAAAACAATGACGGCTAGAGGACTTGAAGGTCACGTGATGGAGCATTTCAAGGTTTGTGACATCGTCGTCCAATTTATTCCCAAGACTGAAGATAGTTGCGTCGGCAAAATCACTATGATCTGGGAGAAGCGCAACGATGAAGTCCCCGAACCAAGCAGCTACATGAAACTCGTCAAGAGCATGGTTTCTGAAATGCAGGAGCACGTCCACAAAGCTTAATCAACATCACAATCAGAATCACAATCATCATCACTAATCACTATCTCAATTTACTTATTAAGGTTTTCAATATAATAATGAATAAGTGTGGTCTCTTGTACGTGGAGTTCCATTTCTATG…	466	1	AT4G23670.1	major latex protein-related / MLP-related		similar to major latex protein-related / MLP-related [Arabidopsis thaliana] (TAIR:AT4G23680.1); similar to major latex protein [Ficus awkeotsang] (GB:AAQ07269.1); contains InterPro domain Bet v I allergen; (InterPro:IPR000916)	72.83	92	25	0	1	276	60	151	3e-36	147
MLN1.Contig_1204	GATTTTGCTTCTTCTTCATTGTCGATTCGTCCCCCTAGGGTACTACTCAATGTATGGTCATGTTGAGAAATTGGCTGAAGAAATAAGGAAAGGAGCTGCTTCTGTTGAAGGCGTTGAAGCTAAACTATGGCAGGTACCAGAGACACTCCCAGAAGAAGTACTCTCTAAGATGAGCGCACCACCAAAGAGTGAATCACCAATCATCACCCCCAACGAGCTAACCGAAGCTGATGGCTTTGTCTTTGGATTCCCGACGAGGTTCGGTATGATGGCTGCTCAGTTCAAGGCTTTCTTGGACGCTACCGGTGGACTCTGGAGGACTCAGTCGCTCGCTGGTAAACCAGCTGGTATCTTCTATAGCACTGGCTCTCAAGGTGGTGGCCAGGAAACCACCGCATT…	634	1	AT5G54500.1	FQR1 (FLAVODOXIN-LIKE QUINONE REDUCTASE 1)	Encodes a flavin mononucleotide-binding flavodoxin-like quinone reductase that is a primary auxin-response gene.	similar to quinone reductase family protein [Arabidopsis thaliana] (TAIR:AT4G27270.1); similar to hypothetical protein [Vitis vinifera] (GB:CAN78237.1); contains InterPro domain Flavodoxin/nitric oxide synthase; (InterPro:IPR008254)	94.87	195	10	0	41	625	9	203	9e-97	349
MLN1.Contig_1205	GGTCCGTCTTCAGATCCATAAACTCTCCAACTCTCGACCTCTCCGCCGCACTTCGCTCCACCCGCAGCCCTTTGTTCGCCGCCGGTGCAGGCTGCGCTACCCTCGCTGGTGTTTCTCTCTTCCGAATGTCTTCCAGATCTCCTCCTTTCGCTTCTCTCAGTGTCTCAGCTTCTGCTTCTGAGAAGAAGGAAGTTGTGGCTACAGAGAAAGCACCAGCTGCTTTGGGACCATACTCTCAGGCCATCAAAGCCAACAATCTCGTTTTTGTTTCCGGTGTTCTTGGTCTTATACCTGAGACTGGAAAGTTTGTTTCGGACAACGTTGAAGATCAGACGGAGCAGATACTCAAGAACATGGGTGAGATACTGAAAGCTAGTGGTGTTGATTACTCCTCCGTGG…	712	1	AT3G20390.1	endoribonuclease L-PSP family protein		similar to unnamed protein product [Vitis vinifera] (GB:CAO38958.1); contains InterPro domain YjgF-like protein (InterPro:IPR006056); contains InterPro domain Endoribonuclease L-PSP (InterPro:IPR006175); contains InterPro domain Endoribonuclease L-PSP/cho	90.81	185	17	1	3	557	4	187	5e-88	320
MLN1.Contig_1206	AACGGACACACAACAGGAACAGATGTGCTGTGGGCTGGTGTACCGATGATAACATTACCACTTGAGAAAATGGCGACTCGAGTGGCTGGATCACTCTGTCTTGCAACTGGTCTAGGACATGAGATGATTGTTAATAGCTTGGAGGAATACGAAGAGAAGGCTGTCTCTTTGGCGCTTAACAAGCCGAAACTTCAAGCACTGACTAAGGAACTGAGGGCCAGCCGCTTAACCTGTCCTCTATTTGACACCATGCGCTGGGTGAAGAATCTTGAGAGGTCATACTTCAAAATGTGGAACCTCCACTGCTCTGGACAGAAGCCTCAACACTTCAAAGTAGTGGAAAAGGACATGGAGTTCCCACATGACAGATAAAAACAAATGAGGGAAAAGAAAAATTGA…	650	1	AT3G04240.1	SEC (SECRET AGENT); transferase, transferring glycosyl groups	Has O-linked N-acetyl glucosamine transferase activity. Similar to Arabidopsis SPY gene.	Identical to Probable UDP-N-acetylglucosamine--peptide N- acetylglucosaminyltransferase SEC (SEC) [Arabidopsis Thaliana] (GB:Q9M8Y0); similar to SPY (SPINDLY), transferase, transferring glycosyl groups [Arabidopsis thaliana] (TAIR:AT3G11540.1); similar t	95.93	123	5	0	1	369	855	977	2e-66	248
MLN1.Contig_1207	GAATGGCTTCCTTTCTCGATTCCGTAACCGTCACCCGCGTGTTTTCTCTTCCGATCACTTCCTCGGTTTCACCTGCTTCAAAGGTTCCGTCAGTCTCTGCCCGGCGGATTTCTCCCGTTCCGGAATTCAGAGGTTTGAAAGCTTCCCGGAAGAGTTCGGTGACTCAGTCAGCGAGTCTCGGATCCCGATTCGCTCGTGGTGGTAGAATCGTCTGCGAGGCTCAGGACACCACTGCCGCCGCAGTCGAAGTTCCAAACATCTCTGATTCAGAATGGCAAACACAGGTTCTCGAGTCAGATGTACCAGTATTGGTCGAGTTTTGGGCACCTTGGTGTGGACCTTGCCGTATGATTCACCCCATTGTTGACCAACTGGCCAAGGACTTCGCTGGTAAGTTCA…	657	1	AT3G15360.1	ATHM4 (Arabidopsis thioredoxin M-type 4); thiol-disulfide exchange intermediate	encodes a prokaryotic thioredoxin	Identical to Thioredoxin M-type 4, chloroplast precursor [Arabidopsis Thaliana] (GB:Q9SEU6;GB:Q9LDP6); similar to ATHM1 (Arabidopsis thioredoxin M-type 1), thiol-disulfide exchange intermediate [Arabidopsis thaliana] (TAIR:AT1G03680.1); similar to putati	86.08	194	21	3	3	566	1	193	4e-82	300
MLN1.Contig_1208	GCCACATCCATCCTTCAACGCCCCTGCAGCAGCAACACAGTCATCTCAAATGCAGTTCCAGGGTCTCTTCCACCCGCCACAGCCTGGTACTATGGCGAATCTGCACCACATGGGACCTGGGCTTGGTGGTAATGTCGGAGTTGGGGTTGTGCCCTCTCCTCCTTCGCAACTTGGTCATCCGAGTTGGGCATCAAACTTCTGAAAAAAACGTCTAACCTTCCTCTACTTGTCTAATGGATCATAATAGCTGAAAGCAAATGCTCTGTTTTTTCCTTGTGAAACAGCCAAACTCTGTTTTATTTTTTTTTAGTCAAATGAATGCATAAAGTGTTCCCAGCTCTCAACAGTTATCTAGTAAATGCTCTATCCCTGCTTCTCAAACTTGTATTGTTGCTATAG…	534	1	AT3G13990.2			similar to unknown protein [Arabidopsis thaliana] (TAIR:AT3G07660.1); similar to unnamed protein product [Vitis vinifera] (GB:CAO45644.1); contains InterPro domain Protein of unknown function DUF1296 (InterPro:IPR009719)	50	74	28	2	5	199	777	847	2e-08	55.5
MLN1.Contig_1209	GGGTTTTCGTATTGGTGTGCCTTCACCGCAAAACCATCGTCAGCTTCAACCACCGGAGCCGCCGTAAGAAAAGGCTCTTCATCTGCCGTGGCATATTTTCTGGAGGTCTACAAAGTGTTTGCCTTTCTTAACGAACTAGGAAATGGTTAAAAGTCATGGAGAGTTTTGATTTACTAGAGATATCATGACGCAGTGCGTAGACGGTTTCAAGCATGTATGCAACTCTCTGTTTAGGTGTTTTGATCTCGAGATATACAAACAGTCTGGAGGGCTTGGAGACCCTGAACTACTTGCTAGAGAGACAGTTTTTAGCGTGAGTGAAATAGAGGCTCTCTATGAGCTTTTTAAGAAAATCAGCAGTGCTGTGATTGATGATGGGCTAATAAACAAGGAAGAGTT…	663	1	AT4G26570.1	ATCBL3 (CALCINEURIN B-LIKE 3)	member of AtCBLs (Calcineurin B-like Calcium Sensor Proteins)	Identical to Calcineurin B-like protein 3 (CBL3) [Arabidopsis Thaliana] (GB:Q8LEM7;GB:O81447); similar to CBL2 (calcineurin B-like protein 2), calcium ion binding [Arabidopsis thaliana] (TAIR:AT5G55990.1); similar to hypothetical protein [Vitis vinifera]	94.34	159	9	0	185	661	1	159	2e-83	305
MLN1.Contig_121	GGTGCCCCCGATTCTCTCTTTCTCTCCCAACCCCGACGATCGAATCTATTCCTCGCCTTGATCTGCTGATTTCGCTTCTCTCAGATAAAAATGGAAAACTGGTCTATCTCAGACCTTGTGGAAGAAGACTGGTCTATCTCAGACATTGTGGAAGCAAATGAAAAAAGATATGTGCGTGAGAGAGAGAGACTCATGAAGAGGAAGCGGCCAGTGGCGAACTTATCTGTGACTGAATTGGAACAAATGAGGCAAGAGGCTTTAAGAATAATAGCAGCATGTGGTCTCYGTCCCGAAGGAGAGATTGAGTCTGCTCAAGAGAGGCAAATTGGATGCAAGAACATACTCACGGATCAGCGTGTGACGACAGAAAAATCAGATGTTGGGCAATCTTCAGGAGAA…	685	2	AT5G04120.1	phosphoglycerate/bisphosphoglycerate mutase family protein		similar to phosphoglycerate/bisphosphoglycerate mutase family protein [Arabidopsis thaliana] (TAIR:AT3G50520.1); similar to unnamed protein product [Vitis vinifera] (GB:CAO16549.1); contains InterPro domain Phosphoglycerate mutase (InterPro:IPR013078); co	35.94	64	41	1	139	330	49	111	0.033	35.4
MLN1.Contig_1210	AAAAAACAACTTATTAAGGGGCGCTTTCTCCCCGCCCCAAATCGCCTCTTTACGCGGGGGGAAGATCAGCGTCTTCATGATCCCTTCCGACTGGACTCTGTATAACTATCCGTCACTTTCTTTCCCGCCAACTTCCTCCATGGCACATATCGACGGTTTGGTGATGATATATCTCACTGATCTATCTACTTGTCCTACCATATGCATCAGTGCCTTACTGTCTCGCCTCACTCACACTCCGCCCTGAGTAGAGTCCGCCGCTTCACTGTCCCAGGAGCTTTGTGCCCATACCTAAAATGTGCGGCATGTGCCTGGCTTCATCGATAAAAAAGAAGAGCTGACGTCCAAGGCTGTTGACAAGATCATTTACTTTAGTGTGGATGATCCGCTTGAGATGAT…	821	1	AT1G65980.1	TPX1 (THIOREDOXIN-DEPENDENT PEROXIDASE 1); antioxidant	thioredoxin-dependent peroxidase	Identical to Peroxiredoxin-2B (PRXIIB) [Arabidopsis Thaliana] (GB:Q9XEX2); similar to TPX2 (THIOREDOXIN-DEPENDENT PEROXIDASE 2), antioxidant [Arabidopsis thaliana] (TAIR:AT1G65970.1); similar to type 2 peroxiredoxin [Brassica rapa subsp. pekinensis] (GB:	59.46	37	15	0	499	609	119	155	4e-19	40.4
MLN1.Contig_1211	AATTAAACTAATAATAAGAGGGGTGCTCTCTCCCCCCCCCAAAGCGAGAGCGCGCAGAGAGTGAGAGAGAGAGAAGGCGCCCACAATTTTTTATAATATATATTTTACAAAGATTTTATCCCACGGGCCCCTTGCCGGGTGGAGTCGAACCCGGCGAACATTTCAGCAAAGGAGACTGCCAAAACACATCCTCTCAAGAAAAGTGTGAACAAAATGGTACTGAAAAAACAACTTTTATGAGCCACATATCACCCAAAACATCCTAAATGATGTTCCTCATGCCAAGGTGTATTATATAAGCGCAGCAGATGATATGTGGGACTGAGATGATCTCGAGGAGAATCCATCCGGAAGATATCATGTGGTATGAAAAAGAGAGGGGGGTACCGTTTGACTCTA…	914	1	AT3G12140.3	emsy N terminus domain-containing protein / ENT domain-containing protein		similar to emsy N terminus domain-containing protein / ENT domain-containing protein [Arabidopsis thaliana] (TAIR:AT5G06780.1); similar to unnamed protein product [Vitis vinifera] (GB:CAO23381.1); contains InterPro domain Tudor-like, plant (InterPro:IPR01	36.07	61	31	2	336	494	185	244	2e-09	32.7
MLN1.Contig_1212	GGGATCTGTTGATGAGAAAGAGAGAGATGGAGATGGCTCGAGCTTGGTCGAAGATGATGATTACGGTGATGATCTTGATGCTCACATCGACGATCTCAGCTAAAGAGCAGCTGAGCACTAAGAGTGCGAGGATCTAGGATTCACTGGCCTTGCTCTCTGCTCCGATTGCCACTCACTCTCTGAATACGTCAAGGACCAAGAGTTGGTATCTGAATGCTTGAAATGTTGCGCTGATGATTCTGAGGATTCCATGAGTAAGGTTACTTATTCAGGAGCTATATTGGAGGTGTGTATGAGAAAGCTGGTTTTCTATCCTGAGATTGTTGGTTTTATTGAAGAAGAGAAACAAAACTTCCCTACCCTTAAAGTTGAGTACGTTTTCAACTCACCACCCAAGTT…	704	1	AT1G05720.1	selenoprotein family protein		similar to putative 15kDa selenoprotein [Brassica rapa] (GB:BAF81524.1); contains InterPro domain Sep15/SelM redox (InterPro:IPR014912)	56.41	39	15	2	12	122	1	33	2e-70	35.8
MLN1.Contig_1213	GAAGCAGCCACTTGTCGTGATGACAACTATAGTTGCTGCCCTCACGACTACCCCGTTTGTGACCTTGATCAGGGAACTTGTTTAATGAGCAAGAACAGTCCGTTTAGTGTCATGGCCTTAAAGCGCAAACCTGCAATGCCATTCTGGTCACATGGCAGGAAGAACATTGCGTAAAGAGAAGATGTAGACACTGCACATTTGCTTCTTCATAGAGGGCTCCTGACTCATAGGAGCAGAGAGGTCTCTGAAGAGATTTGTCAGATGCTTTTAATGTTGTTGTTTATGCCATAACTAGATACATAATAATGCAGCTGCTGGGTTTCGTGTATATATAAAGAACCATAAGCTGCATTTAAGCTCTACGTTGGGTTTCGTTGATGCAATGTTATGGAAGTATCC…	434	1	AT1G47128.1	RD21 (RESPONSIVE TO DEHYDRATION 21); cysteine-type peptidase	cysteine proteinase precursor-like protein/ dehydration stress-responsive gene (RD21)	Identical to Cysteine proteinase RD21a precursor (RD21A) [Arabidopsis Thaliana] (GB:P43297); similar to cysteine proteinase, putative / thiol protease, putative [Arabidopsis thaliana] (TAIR:AT5G43060.1); similar to unknown [Populus trichocarpa] (GB:ABK95	89.47	57	6	0	1	171	406	462	4e-27	117
MLN1.Contig_1214	CACATGCGAGTGATGCAGCTATAGACAAGGAAAAAGACTCTATTGAGTTTGCTCTTGCAAAGCTATGCCTTGAACAGAACATTCCTTACTTGGGAATTTGCAGAGGATCACAAGTTTTAAATGTTGCTTGTGGGGGGAGTCTATATCAGGATTTGGAGAAAGAGGTCACAACTAAGCTCCCCGAGGAACATAGAAGAAAGCACATTGATTATGATGACTATGATGGTTATAGACATGAGGTGAAGATAGTAGAGAACAGTCCTTTGCATGAATGGTTCAAAGATTCCTTGGATGAAGAAAATATGGAGATCTTGGTCAACAGTTATCATCACCAGGGGGTTAAGAGATTGGCTCAGAAATTCGTGCCGATGGCCTTTGCTCCCGATGGATTGATCGAAG…	777	1	AT1G66860.1	hydrolase		similar to hydrolase [Arabidopsis thaliana] (TAIR:AT5G38200.1); similar to hypothetical protein [Vitis vinifera] (GB:CAN76985.1); contains InterPro domain Peptidase C26; (InterPro:IPR011697)	74.36	39	10	0	659	775	321	359	4e-129	60.1
MLN1.Contig_1215	TCGTGTTGTACCCGGTGGCATTTCAGCAAATGAATCTGCCGAAGCACTTATCGGAAGAAAAGTGTGGACAAAATGGCCTGAAGACAACAACTTTTATGAAGCAATTATAACCCAGTACAACGCAGCTGAGGGTCGGCATGCTTTGGTGTATGATATACACGCAGCAAATGAGACGTGGGAATGGGTTGATCTCAAGGAGATTCCTCCGGAAGATATAAGGTGGGATGGAGAGGAGAGTGGGGTAGCTTTAAACGCTGGACTTGGAAGTGGATCAATCCGTGGCAACAGAAGGAACTACCAAAGCAATATTGGTAGAGGGAGAGGACCAAGAATTCATCAACCGAGAAGAGAATTTTTACCAACACAACAGAATGGTGGTGGTGGTGGTGACCGGATAAC…	771	1	AT3G12140.3	emsy N terminus domain-containing protein / ENT domain-containing protein		similar to emsy N terminus domain-containing protein / ENT domain-containing protein [Arabidopsis thaliana] (TAIR:AT5G06780.1); similar to unnamed protein product [Vitis vinifera] (GB:CAO23381.1); contains InterPro domain Tudor-like, plant (InterPro:IPR01	86.17	188	24	3	2	559	121	305	4e-87	317
MLN1.Contig_1216	GGAATTCAACATGATCAAAGGGCTTAAAGAGTCGAGGATGCTCTTCGTCCACGAGCTCATCTGGTGAACTCACTATATGTCCTGCTTTCGGAATCGAGAACAGCCCGAGGGAGTATCTCGTCTCTGTTCCAGTCATCATGACACGGTGATATGGAGAGTGTAATCGACCATTCAGCAATGCCTATGACATACAAAAACATCACTTAGCTGTTATTAGACTTCTAAAGTTTCAAGATCAGTCATGGTTGTTATTGTGTTCAAGCATTGATTCTGTTTTAAAAGGAAGGTAAAAGCAAGGGCTTCTTACATGGAGAGAATCTCCTATCATGACGATGAGAGAGTCTTCTGATGGCTTCACATTGATCCAGTTCTTGTCTTTGGTCTGCACCTCAAGACCTT…	703	1	AT3G58650.1			similar to unknown protein [Arabidopsis thaliana] (TAIR:AT5G26910.1); similar to unnamed protein product [Vitis vinifera] (GB:CAO17458.1)	46.43	28	15	1	14	97	753	778	4.1	28.5
MLN1.Contig_1217	GACTTCTCTTTCATCAATCTCCGAAGAAAAGCTTATCTGCCTTCTAAAAGGGAGGTTCTTCGGTTATGGTTAATGCCTTAGATTTGCAGAGCTTTATTCTCAGAGCTCGAGTGCTTAAACTTTACAGGCAAGCTTTGAAGATAGCTCACAGAGCTCCTCCTCAGGCTAGAGGGGAATTAAAACAGAGTATTAGGCAAGAGATGGAGAAGAACAGTGAGTGCAAGGACAAGCAAAAGATCAGGTATTTGATTAGTGAAGGATTAGAGAGGATTAAACAACTTGATGAGATGTTGGACATGCAAGGCCATTGAAAGCATATGTTTTGTCTGATAAAAGTAAAGTACAAAAGAAACATGTGTTCTTCTTGAACATATATTCATTTGGTTTGATGCTTAGTTA…	484	1	AT1G76065.1			similar to Os02g0667000 [Oryza sativa (japonica cultivar-group)] (GB:NP_001047678.1); similar to unknown [Populus trichocarpa] (GB:ABK93159.1); contains InterPro domain Complex 1 LYR protein (InterPro:IPR008011)	88.31	77	9	0	78	308	4	80	5e-33	136
MLN1.Contig_1218	GACGCTGATTTTTATCTGGAGCTACAATAGTTGCTGTTTTGTGCCCGACTTCTGCAGGTTTGTTTTACCAGAGGCATTTTGGCTAATCGGGCTTTGCCGCTTGATTTTTTTTTTCCGAGCCGGTGAAGAGTCCATCTTGGGTTCTTTATCTGCTCCGAAATTTGGTGTTTGAAAAAATTGGGTACAGCCGGTCTAAGATTGTGACTTGCTACTCCGAGGCAGACAAGGTGAATCTCGCCTTCCCGTGGACATCAACCAAGGCAGATAACACTAATTGATGCTTGAGGATGATAGATTCAATTTACCGGAACGCACCGAGAATATACGGAGAGAGGAGTGTAGATTCATATGGTTGAATTGTGTAATTTTGTGTGAGTTGCACTTATTTCTGTTTAAGGA…	779	1	AT3G01020.1	ATISU2/ISU2 (IscU-like 2); structural molecule	Encodes a mitochondrial protein similar to E.coli IscU. In bacteria, IscU is a scaffold protein accepting sulfur and iron to build a transient Fe-S cluster,which is subsequently transferred to a target apoprotein.	similar to ISU1 (Iron-sulfur cluster assembly complex protein) [Arabidopsis thaliana] (TAIR:AT4G22220.1); similar to iron-sulfur cluster assembly scaffold protein [Chlamydomonas reinhardtii] (GB:XP_001693712.1); contains InterPro domain NIF system FeS clu	35.29	34	22	0	479	580	27	60	4.8	28.5
MLN1.Contig_1219	GGGAGGAGGATTCACTTGGGAAACCTGGGAAGATCGCCTCTTATTTGGTTGTTACCCATCAACATAGCACCATTCAAAGAGCTGTAGACAGGTTATTGTTTCTGTATGAAGGAAAAATCGTCTGGCAAGGAATGACTCATGAATTTACAACCTCAACAAATCCAATAGTTCAACAGTTTGCTACAGGCAGCCTTGACGGACCAATTAGATACTAAGGGACACAAACCAAGAAGTGGCGGCGGTACATTGTCTAGTTCATGGCAACACTGAGTTGAGTTGTGTGAAGAGTCCTCTTGCTCCTATTAAGATTCTAAAGAAACTAGATTCTTTATTTCTTCCAAAGCAAACCTTTCAAGTCTACTTGTAAACACTCTTTTATCTTAGTAGAGCATAGATCAG…	489	1	AT1G65410.1	ATNAP11 (ARABIDOPSIS THALIANA NON-INTRINSIC ABC PROTEIN 11)	member of NAP subfamily	Identical to Non-intrinsic ABC protein 11, chloroplast precursor (NAP11) [Arabidopsis Thaliana] (GB:Q9AT00;GB:O80812;GB:Q84JX9); similar to ATNAP3 (Arabidopsis thaliana non-intrinsic ABC protein 3) [Arabidopsis thaliana] (TAIR:AT1G67940.1); similar to unn	95.71	70	3	0	3	212	276	345	1e-34	142
MLN1.Contig_122	GTAAGCATCCGATGTATGAGCTTGGAGCGGCTGATCTGGTGGTGAGGAGGTTGGATGAGCTATCTGTTATTGATTTGAAGAAGCTTGCGGCTGTTGAACTGACGGAGTTCGAACCAGAGTTGGAGATGGAGAAGGAAGATGAGCGTGAGCTGCCTTCATCTAATGTAGCGGTTGATGATTTCTTCTGATGGGAGTGGTCTTCTGTAATGTTGTACAGTTTTATGGATTTGGATTCTTCCTCATGYAATTCGTATTCACAAAATGTTATAGTTTCTGTGTATAATTGGAACAGGTTAAATGGAAAAAWTATATAAATGCAACTCATACGTATATTTC	336	2	AT4G11570.2	haloacid dehalogenase-like hydrolase family protein		similar to haloacid dehalogenase-like hydrolase family protein [Arabidopsis thaliana] (TAIR:AT3G10970.1); similar to hypothetical protein [Vitis vinifera] (GB:CAN82996.1); contains InterPro domain Haloacid dehalogenase-like hydrolase; (InterPro:IPR005834)	88.33	60	7	0	3	182	314	373	2e-11	64.3
MLN1.Contig_1220	GATCGAAACTATAACAACCATATTCAGAGATTTTCTTTGATATAACACAAACAGATCACATATGGCACGAATCAACAACAAGATCGATGATGCTCTCCATATCGGAGGAGGCCACTATGAAGACCAGTACTACAAGGAGGAACACTACAAATACGCCGACGATCACCTCACTGGTGAGCACAAAAAGGGTATCGATGATCAGATCAAAGACAAATATCCACGGTCTAGAAGGCCACACCAGCAGATACCACAAATATGATTGTGAGAATAAAAAGAAGAAAGACAAGAAGGAGAATAAACACCATGATGATGGTCACCACAGCATGCATCATTGACATCTACAGCGATCATCGTATCAAAGTGAAGAAGACTATTAATGCTGCTGTTGTCAGTTCCTGT…	625	1	AT1G54410.1	dehydrin family protein		similar to water stress induced protein [Brassica oleracea] (GB:AAS77419.1); contains InterPro domain Dehydrin; (InterPro:IPR000167)	61.54	52	19	1	62	214	1	52	2e-11	65.9
MLN1.Contig_1221	GGATTCAATTTCCAATTTAAACAGACAAAAATATATAAAATATAACTTACTTTTCTAATCTATCATGGAGAAGATTGCTCAACCTCAGTCATCTTTCATGAAACTTTGCCGGAAACTCTCACCGAAGAGGAAAGACTCAGCCGCAGAGAGTCAACATATCAAGAATGATGATCATGACAAGAACAGACACATAGAGGCTGTCTTTGCTTACATGGACGCAAACAAAGACGGTAGAATCTCTCCAGACGAGCTTCAAAAGAGTTTCATGACACTAGGAGAGCAACTATCTGACGAAGAAGCCGAAGCTGCGGTTAGATTGTCTGATACAGACGGAGATGGGATGTTGGATTTTGAGGAGTTTGCTCAGTTAATCAAAGGAGATGATAAATGTTCAGAGGA…	694	1	AT1G76650.1	CML38; calcium ion binding		similar to calmodulin-related protein, putative [Arabidopsis thaliana] (TAIR:AT1G76640.1); similar to unnamed protein product [Vitis vinifera] (GB:CAO66321.1); contains InterPro domain EF-Hand type; (InterPro:IPR011992); contains InterPro domain Calcium-b	81.67	180	32	2	65	601	1	177	7e-77	283
MLN1.Contig_1222	GGAGTTTGGAAAAATGCTTCTCACGGATAGGAGAATGTTTAAATGTATCAGTAAAATTGTTACAACTATTCAATAACAATGCTGAGACCTACCTGTCTTTTTTTTGTGTGTGTTCTAATGATAAAGAAAAAAAAAACTTACCTTATGCCTTAACCTAGATAATCTCTTCTTTAATCATGTTCTTGTTTGAAGGACTTGTTAGCCATTGCAAATAATGATTCCACTTTTTAAATTAGATAATCACAACATATTCCTCATTGCTAAGGATACATGTCTATGATAAAAAAAAACAGTGTCAGTCTCATTGGCCCTCACTAAGGTTTCTAGTACCATAGGGTTTCTTCTCGTGACCATAATGAAACTGAACCATGGAACAATTGAGTTACTCAGAAATGCTGG…	777	1	AT1G49820.1	ATMTK; S-methyl-5-thioribose kinase	encodes 5-methylthioribose kinase, involved in methionine cycle	similar to unknown [Populus trichocarpa] (GB:ABK95923.1); similar to hypothetical protein [Vitis vinifera] (GB:CAN73920.1); similar to hypothetical protein [Vitis vinifera] (GB:CAN73919.1); contains InterPro domain Aminoglycoside phosphotransferase (Inter	57.69	26	11	0	2	79	394	419	0.33	32.3
MLN1.Contig_1223	GGTCTCCAGTTTCCGGTGGGGAGAATCACTCGTTTCCTGAAGAAGGGACGTTACGCACAGAGGCTCGGTGGTGGAGCTCCGGTTTACATGGCCGCCGTTCTCGAGTACCTCGCCGCTGAAGTTCTGGAGCTTGCTGGTAACGCTGCGAGAGACAACAAGAAGTCGAGAATCATCCCGAGGCATCTTCTTTTGGCGATTAGGAACGATGAAGAGCTGGGGAAGCTTCTCAGTGGAGTCACGATCGCTCACGGTGGTGTCTTGCCCAACATTAACTCTGTTCTTTTGCCTAAGAAGTCTGCTAAGTCGTCCGAGGATGCTGCACCCAAGTCGCCTGGCAAATCTCCCAAGAAGGCTTAATCATCTCGACGTTACTTGAATTCACCAGTTTAGTTATGTGTT…	515	1	AT5G59870.1	HTA6; DNA binding	Encodes HTA6, a histone H2A protein.	Identical to Probable histone H2A.7 [Arabidopsis Thaliana] (GB:Q9FJE8); similar to HTA12, DNA binding [Arabidopsis thaliana] (TAIR:AT5G02560.1); similar to HTA6-sGFP [Gateway adapted binary vector pCGTAG] (GB:ABD16410.1); similar to HTA6-EYFP [Gateway ad	100	100	0	0	1	300	32	131	3e-39	157
MLN1.Contig_1224	TGAGGTTTGACGATGAGCTAGCTCATGGAGCCAACAATGGTCTCCACATTGCTCTTAGGTTGTTGGAGCCTATCAGGGAGCAGTTCCCTACCATCTCTCATGCTGATTTCCATCAGCTTGCTGGTGTTGTGGCTGTTGAAGTCACCGGTGGACCTGAAATTCCTTTCCACCCTGGAAGAGAGGACAAGCCCCAGCCACCTCCAGAGGGTCGTCTCCCTGATGCCACAAAGGGTTGTGACCACTTGAGGCAGGTCTTCTTAAAGCAGATGGGTTTAACTGACCAGGACATTGTCGCTTTGTCTGGTGCCCACACTCTGGGAAGATGCCACAAGGATAGGTCTGGCTTCGAAGGTGCCTGGACTTCAAACCCTCTCATCTTCGACAACTCTTACTTCAAGG…	783	1	AT1G07890.8	APX1 (ASCORBATE PEROXIDASE 1)	Encodes a cytosolic ascorbate peroxidase APX1. Ascorbate peroxidases are enzymes that scavenge hydrogen peroxide in plant cells. Eight types of APX have been described for Arabidopsis: three cytosolic (APX1, APX2, APX6), two chloroplastic types (stromal	Identical to L-ascorbate peroxidase 1, cytosolic (APX1) [Arabidopsis Thaliana] (GB:Q05431;GB:Q0WLU2); similar to APX2 (ASCORBATE PEROXIDASE 2), L-ascorbate peroxidase [Arabidopsis thaliana] (TAIR:AT3G09640.1); similar to APX2 (ASCORBATE PEROXIDASE 2), L-	92.11	190	15	0	3	572	61	250	4e-83	304
MLN1.Contig_1225	GTCCACAAATGCGACGTGTGACATGTTGTTGTGGCTTCTTCTTCTTAGATTAAATTTATAAACACTCCTTCGTGGCTTAACAACTGTATCAACAGCATAATTAAATTTTTAAAACAAAGTTAATTAATGCTAAAAAAAGATTTGTCAGGTTTTTATTTGTTCTTTTTTAACTTTCTCTTGCTTACAGAATCGTCTCCCTCCACCTTTACCAATCTCCACCTTCCAGTCGCCTTGAGATTGGGAATCGATCAAAGCATCTGAATCAATAATCTCAGACATAATAAGAAATGGTTACAAGGCATGAAGAGTTTTGATTTGCATTAAATCATGGCGCAGTGCATAGACGGTTTCAAGCATTTATGCACCTCTGTTTTAGGGTGTTTTGATCTTGATTTGTAT…	775	1	AT5G55990.1	CBL2 (calcineurin B-like protein 2); calcium ion binding	Encodes a member of the Arabidopsis CBL (Calcineurin B-like Calcium Sensor) protein family.	Identical to Calcineurin B-like protein 2 (CBL2) [Arabidopsis Thaliana] (GB:Q8LAS7;GB:O81446); similar to ATCBL3 (CALCINEURIN B-LIKE 3) [Arabidopsis thaliana] (TAIR:AT4G26570.1); similar to CBL2 [Gossypium hirsutum] (GB:ABW06389.1); contains InterPro dom	95.97	149	6	0	328	774	1	149	4e-79	291
MLN1.Contig_1226	AAAGCTACAAATATCGATGATGTAGACAAGACCATGGATGAGATCAATGAGCAGACAGAGAACATGAAACAGATCCAAGAAGCATTGTCTACTCCAATCGGGGCAGCAGCTGACTTCGACGAGGATGAGCTAGAAGCAGAACTCGAAGAACTAGAAGGTGCAGAGCTTGAAGAGCAGCTTCTTCAGCCGACCACAGTATTGCCTTCAGTTCCTGCAGGGCGTCAACAAGCACGTCCTATACCTAAGAGGACCGCAGAGGAGGAAGAACTTGCTGCATTACAGGCTGAGATGGCCCTCTAAGGTTATTTCACGATTCGAAGCAGACCTGTATGCATTGATAAACACGAACAGGCGATGTATATAAGGATTTCAATGTCAAAATTTAAAACCCTGAGCGGA…	494	1	AT4G29160.3	SNF7.1		similar to SNF7.2 [Arabidopsis thaliana] (TAIR:AT2G19830.1); similar to hypothetical protein [Vitis vinifera] (GB:CAN68229.1); contains InterPro domain Snf7; (InterPro:IPR005024)	77.27	88	15	1	1	249	115	202	1e-16	82.8
MLN1.Contig_1227	GGTCGTAGCTTCTTATATAAACAAAACGATTGAACTAGGGTTTCGGCCGCAGCTTGAGAAGGAGGAAGAAGAGGAGCAGCAGCAACAGCAACCATGGTTCTCAAGACGGAGCTTTGTCGTTTCAGTGGCCACAAAATTTACCCAGGAAGGGGTATCAGATTCATCCGATCTGACTCTCAGGTGTTCTTGTTCATCAACTCTAAGTGCAAGCACTACTTTCACAATAAACTGAAGCCTTCCAAGCTCGCATGGACTACCATGTACAGAAAGCAGCACAAGAAGGACGCAGCTCAAGAAGCTGTTAAGAAGAGGAGACGTGCTACCAAGAAGCCCTACTCAAGGTCTATTGTTGGTGCTACCTTGGAGGTGATTCAGAAGAAGAGAGCTGAGAAGCCTGAA…	750	1	AT3G53020.1	STV1 (SHORT VALVE1); structural constituent of ribosome	RPL24B encodes ribosomal protein L24, homolog of cytosolic RPL24, found in archaea and higher eukaryotes. Arabidopsis has two RPL24 homologs, RPL24A (AT2G36620) and RPL24B. Mutants showed defects in apical-basal gynoecium patterning similar to previously	Identical to 60S ribosomal protein L24-2 (RPL24B) [Arabidopsis Thaliana] (GB:P38666;GB:Q33DV0;GB:Q56Z81;GB:Q9LF90); similar to RPL24A (RIBOSOMAL PROTEIN L24), structural constituent of ribosome [Arabidopsis thaliana] (TAIR:AT2G36620.1); similar to Riboso	95.54	112	5	0	94	429	1	112	5e-57	217
MLN1.Contig_1228	GGTTCATTGGTCTTGCACAACATTTTGACCCTCTGTGTATGTTATAAATCAAATAATTTTGTAACCTCGGATTTTAATATTTTTATCTACGTTGATGGAAATCTGTTGCATGTTTCGAATGTTTCTGCTTGTAAATAATTTTATCAAGTTTATGATGTTAT	161	1	no significant hit
MLN1.Contig_1229	CATAAACTAAACTACACTTAAATAAANGAGGGGGGCAGTCTACTCTCCCCGCCCTCCTCCNCAGATACCCACGAGGACGCCGCGAGGTGTAGAGGATGGCGCAGCAAGAGAGAGCGCCGCCNCCTCAATCACTCCTCTCATCTATCAGCACTATTATTACTAAAGAGTTCTTCACTCTCCACAGCGCGCGCCAGCGCGACATTTTACTCGCCGCGCGAGATTATCGCGCCTCTATCCGCGCGCGGGGCGGAGTAGGAGATACACGCGTGACCAGTCATCAGGCACATATAGCAGATACATAGGCCAGAATACACTATCCTGCGTCACAGGAAACACGCAGTGGCACCAACAAATAGATTCTTGTCATAATCACACATCACGTATTTCAGTGCAGCGCAG…	1403	1	AT1G07350.1	transformer serine/arginine-rich ribonucleoprotein, putative		similar to transformer serine/arginine-rich ribonucleoprotein, putative [Arabidopsis thaliana] (TAIR:AT4G35785.1); similar to transformer serine/arginine-rich ribonucleoprotein, putative [Arabidopsis thaliana] (TAIR:AT4G35785.2); similar to unnamed protei	37.5	56	31	2	143	298	216	271	6.3	29.3
MLN1.Contig_123	GTKCSGACACGATCTAATAATCTCTCTTCAGTTTTCGAAAAAGCCTTCTTAAATCCTTCTAAAGATTCCTTTATCTAAGAATAAAGAAGAAATTTAACCAAAAGAGATGTGTTATCTGAACAAGGTTTGGATTGCAGCATCGTTCGTGGCTGCTCAAGGAAACCCCGATCACGGCGTCAAGTTGAAAACCGGTCTCAGCTCCGCACACCACCTTCAACGCCGGCTTTCCTCCGATATCCGCCCTCTCTCCGCCACAGCTGACCCCGTAGATGGTCCGCGTGTAGAAGAAAGACGGGTTACCTCTTCTTCCACTCCCGATGAATCTCTCCGTCAGATCATGTACCTCAACTGCTGGAGCCAAGGCTAATTCTAGTTCCATGCAATCCATCCRYGGATATT…	554	5	AT4G28240.1	wound-responsive protein-related		similar to wound-responsive protein-related [Brassica rapa] (GB:ABV89634.1)	75.58	86	21	0	107	364	1	86	2e-31	132
MLN1.Contig_1230	GTGGTGTTCGTGATGGCACAACTATCGTTCTTTGGGACTGGAACAAAGGAGACAACCAGCTTTGGAAGATCTTTCCTTTCTGAAAATTGGCGGGTGAGAGTGGTAAAAAGTGGTTATGTGTAATGAATAAATAAACAAAACTCGGTTTTGTTCATTGTTGTTGTTGTTGTTGTCTTGTAAAACTTGAGTTTGTGATATTGGGATCTGTAATCTTATTTTTCAAATCGTATCTTAAAGTATGAAATATTACTG	252	1	AT2G39050.1	hydroxyproline-rich glycoprotein family protein		similar to unknown [Populus trichocarpa] (GB:ABK95474.1); contains InterPro domain Ricin B lectin (InterPro:IPR000772); contains InterPro domain Ricin B-related lectin (InterPro:IPR008997)	100	26	0	0	3	80	292	317	2e-11	63.9
MLN1.Contig_1231	GCACGAAAGATTGAGCGTTTCTTATCACAACCTTTTTTCGTAGCAGAAGTATTTACAGGTTCTCCGGGAAAATATGTTGGGCTAGCGGAAACAATTAGAGGGTTTAATTTGATCCTTTCCGGAGAATTTGATTCTCTTCCTGAACAGGCCTTTTACTTAGTGGGTAACATCGATGAAGCTACTGCGAAGGCTACGAACTTAGAAATGGAGAGTAAATTGAAGAAATGACCTTAAATCTTTGTGTACTGACTCCGAATCGAATTGTTTGGGATTCAGAGGTAAAAGAAATCATTTTATCTACTAATAGTGGACAAATTGGCGTATTACCAAATCACGCGCCGATTGCCACAGCTGTTGATATAGGTATTTTGAAAATACGCCTTAATAACCAATGGTTAA…	659	1	ATCG00470.1		ATPase epsilon subunit	Identical to ATP synthase epsilon chain (atpE) [Arabidopsis Thaliana] (GB:P09468); similar to ATPase epsilon subunit [Capsella bursa-pastoris] (GB:YP_001123379.1); contains InterPro domain ATPase, F1 complex, delta/epsilon subunit; (InterPro:IPR001469)	97.73	132	3	0	225	620	1	132	1e-66	249
MLN1.Contig_1232	GACACACAGCATCTCCGCTCTCACACTTTCACCAACTATCTCAATTCAATTTCGATTCGAAAGAGACGATGAGCTCCGGCGCAGCAAGCGGCACGACCAAGGGAGGGAGAGGAAAGCCAAAGGCCACCAAGTCCGTCTCTCGTTCATCGAAAGCCGGTCTCCAGTTCCCCGTCGGAAGAATCGCGAGATTCCTCAAAGCCGGTAAATACGCAGAGCGTGTCGGTGCCGGAGCTCCGGTTTACCTCTCCGCCGTTCTAGAGTACCTCGCCGCCGAGGTGTTGGAGCTAGCTGGAAACGCGGCGAGGGATAACAAGAAGACGCGTATTGTCCCGAGGCATATACAGCTTGCGGTGAGGAACGATGAGGAGCTGAGTAAGCTTCTGGGAGCTGTGACGATTG…	547	1	AT1G54690.1	G-H2AX/GAMMA-H2AX/H2AXB/HTA3; DNA binding	Encodes HTA3, a histone H2A protein. H2AX is a meiosis-specific isoform of histone H2A. Upon DSB formation, rapid accumulation of phosphorylated H2AX (&#947;-H2AX) occurs around the break site. H2AX foci accumulate in early G2. Immunolocalization stud	Identical to Probable histone H2AXb [Arabidopsis Thaliana] (GB:Q9S9K7); similar to G-H2AX/GAMMA-H2AX/H2AXA/HTA5, DNA binding [Arabidopsis thaliana] (TAIR:AT1G08880.1); similar to Histone H2A; Histone-fold [Medicago truncatula] (GB:ABN08174.1); contains I	97.6	125	3	0	117	491	17	141	2e-51	198
MLN1.Contig_1233	GGATTCCATTCCAGTCCCGAAGCAAAGTTTCAATCTTCACCAATGATACAACCGTAGATATAACACATATTAAAGATTCTCATTAAAAAGCTTCCTTCTTTGTTTTTCTTTCTTCTTCTTCTATTCATGGCTCTTCAAGCTCATCACCATCCTTCTACTATGTTCTTCCTCAACAGAAACGGCCAAGAAGGGACTGATTTTTCACCGGACCTGCAAAAGTCTCAGTTGCCTTCCATCACCGCCGGGGTTGATAAAAGAAAGCGAGCCAGAGAAGATTATTCGGTGATTGATTTAGAAACCACGGCGGCTCCGATGAACCCTCCGCCGTGTACACCGCCGCAGTTTATCAGCCGTCGACAAACTCATAATGTAGTATCCACCGGTCTCCGTTTGTCTCAG…	773	1	AT5G47050.1	ATP binding / protein binding / shikimate kinase/ zinc ion binding		similar to protein binding / zinc ion binding [Arabidopsis thaliana] (TAIR:AT4G17680.1); similar to hypothetical protein 40.t00029 [Brassica oleracea] (GB:ABD65150.1); contains InterPro domain Shikimate kinase; (InterPro:IPR000623); contains InterPro doma	73.3	206	55	3	127	744	1	201	3e-59	225
MLN1.Contig_1234	GACCAACCAACTAGTCAACTGTTTAAGCTTCACTGTCTTTGAACCAGCAAAAGGTTATAGAAGAAAATGGCAGCATCAACAGGAGGAGGTAAAGCCAAGTACATAATCGGTGCTCTCATCGGCTCTTTCGGAATCTCATACCTCTTCGACAAAGTTATCTCTGATAATAAGATCTTTGGAGGGAGTACCCCAGGAACGGTCTCTAACAAGGACTGGTGGAAGGCGACAGATGAGAAGTTCCAAGCTTGGCCTAGAACCGCTGGCCCTCCCGTCGTCATGAACCCCATTAGCCGTCAGAATTTCATCGTCAAGTCTCGTCCAGAATAAGGGAAAAAAGGAAACATCAAATGCTTTTGGTTGTAAGCCTACAATGAATGAGAATAATGATGCATCTAGAAC…	535	1	AT1G01170.2	ozone-responsive stress-related protein, putative		similar to ATOZI1 (ARABIDOPSIS THALIANA OZONE-INDUCED PROTEIN 1) [Arabidopsis thaliana] (TAIR:AT4G00860.1); similar to unknown [Populus trichocarpa] (GB:ABK93193.1); contains InterPro domain Protein of unknown function DUF1138 (InterPro:IPR009515)	93.75	80	5	0	85	324	4	83	9e-41	162
MLN1.Contig_1235	GGTCCATATCATAATCATTCGTTGATCAAACTACAAAATCTAACTTCCACCAAAGAAAAGAAAATGGAATTAGTTGAAGAGATGGGTGAAAAAAGAGTTGTGGTGGACAGAGCATATATCTACGAAGAAGACAAACCACTTACTGTCTGCAAAACCTCTCTTTTCTACACTGGTGATGGCTTCGCCGCCTACGACTGTCACGGCGATATCATCTTTAGGGTCGATTCATACGGACCCGACACAAGAGATAACGACGAGTTTGTTCTCATGGATGTCGCCGGAAAGTGTCTCCTCACCGTTAAACGAAAGAGACCAACTCTGCACCAAAGATGGGAAGGTTTTCTCGGGGAGAGATCAGACGGTCAGAAACCAATATTCAGTGTCCGAAGATCGTCAACA…	771	1	AT3G15810.1			similar to unknown protein [Arabidopsis thaliana] (TAIR:AT1G80120.1); similar to unknown [Populus trichocarpa] (GB:ABK95691.1); contains InterPro domain Protein of unknown function DUF567 (InterPro:IPR007612)	85.37	41	6	0	563	685	174	214	1e-97	73.9
MLN1.Contig_1236	GATTAAGGGATGCTGCATGGGTCCAAAGAAGAGGGTTGTGACTCTGAGACAGTCACTGCTTACTCAGACTTCCCGTCTTGCCATGGAGCAGATCAATCTCAAGTTCATCGACACTTCCTCAAAGATGGGTCATGGTAAATTCCAGACTACCCAGGAGAAGAACAAGTTTTACGGCCGTGCCGCTACCAAGGCTTAAATAAGTTTGTTTCTCTCGTATTAGCTCTTTCCCCAAAAAGTGTTGAAAAATACTCTTTTGAACGATCCTCTGCAATTTTGTGTTTTAGTTATTTGGAGATTAAGACCATTATTATTCTTCGCCTGAAAAAAAAAAAAA	334	1	AT1G61580.1	ARP2/RPL3B (ARABIDOPSIS RIBOSOMAL PROTEIN 2); structural constituent of ribosome		Identical to 60S ribosomal protein L3-2 (ARP2) [Arabidopsis Thaliana] (GB:P22738;GB:Q9SY92); similar to ARP1 (ARABIDOPSIS RIBOSOMAL PROTEIN 1), structural constituent of ribosome [Arabidopsis thaliana] (TAIR:AT1G43170.2); similar to ARP1 (ARABIDOPSIS RIBO	79.66	59	12	0	2	178	328	386	3e-22	100
MLN1.Contig_1237	GAGAGCCGGCCACAGAATGCAACAAAGTAATACTATAAAGCAATTAGCTTTGGTGCTTTCAGTAGACACAAACCATTCTCCATCAACCCCAAAAACAATTGTGTTGCTTGCTTCTTATATTGAAGTTTTTTTTTTATTTCTTTTCATGGAGATAGAATCTGTGAGATGCGAGTGTTGCGGATTGATGGAAGACTGCACACAAGCCTACATTAGTGAAGTCAAATCTAACTTCGACAACAAATGGCTCTGTGGTCTCTGCTCAGAGGCCGTGAGAGAGGAAGTGAGTCGCCGGAAGATGAATACCATTGATGAAGCTGTTAGGGCTCACATGTCCTTTTGTGGGAAGTTTAAAGATAATCCGGCGGTTCTTGTAGCCGAAGGTATGAGGCAGATGCTAAG…	597	1	AT3G22540.1			similar to unknown protein [Arabidopsis thaliana] (TAIR:AT4G14819.1); similar to unnamed protein product [Vitis vinifera] (GB:CAO71190.1); contains InterPro domain Protein of unknown function DUF1677, plant (InterPro:IPR012876)	87.27	110	12	2	146	469	1	110	4e-50	194
MLN1.Contig_1238	AGTGGATAGTGGTCTGTTCACCAACGCAAGTGGAAACCTCTGGTGATGAGCCGAAGACATGGGAAGAATGCAAAGAAGCTCTGTCTCGTTTTGATTTCAGCGTAGAGGAGCAAGACAAGATACTAGGAAAAGCGTTTGGTCATATCCACTCTCCTTACTGGACAGAAGAACGAGTGAAGGAGAATCCAAAGGTGGAAGCTTTGAATCATGTGCTTGAGTTCCTTAGAAGTCTCGGTTTGTCTGATGAAGATCTTCACAAAGTGCTGAAGAAGTTCCCGGAAGTGCTTGGTTGCAGCTTGGAAGAAGAGATGAAACCCAACATTGGGATCTTGGAAAATCAATGGGGGATTACCGGTAAGTCGCTGCGAAGTCTGTTGCTTCGGAATCCGAAAGTGTTGG…	589	1	AT4G09620.1			similar to unnamed protein product [Vitis vinifera] (GB:CAO43686.1); contains InterPro domain Mitochodrial transcription termination factor-related (InterPro:IPR003690)	89.54	153	16	0	3	461	60	212	4e-81	297
MLN1.Contig_1239	GACACTAAACCGTGTTTGCTTGATATGTCCTATTAGAGACGAGTATGAGAAACCAAAAGTTACTCTGTGTCACACGCAAATTCACAGAACAAACTAAGCACAACACTTCCTTTGACAACTTACAATGTACCGAATTGATTTGAAGTCTCCCGCAAGTATTGAATTCAAAAATAGCAACACTTCTCTCTGTGAATGCCGAGGTAACGTTCAGTAGTCAGTCAGGACTGTGACATTTAAGAAAAAGTCTTGTATTTTTTATCATATTACCTCTTTTAGATAATAGCAGTCGCGCAACGATAGAGTCTCGAGTGGACTGTCTTTGCAGCTAAGTCCCAAATCCCTACCATCAAACTCTTACACGATAAGACATTTGAAAACACACACTTAAAAGATACTATT…	540	1	no significant hit
MLN1.Contig_124	GGATCGACAACTTTCACAAAGCAATTATCTATTTACACAACAAAAAACAAAGCAAGAGTTTTTGCGATTAAGAAAAATAAACACAGAGAAAAGATGAGTTCAAGGAGCAAAGCATGGTTAGTGGCAGCAACTATTGGAGCTGTGGAGGCCTCCAAAGACCAATTAGGTCTATGCAGGTGGAATTACATGATCCGATCGGTGAATCAACGTATCCGAAATAATGTGAGATCTGCTACTCAGGCGAACAGGTTCTCTTCTTCGTCCACCACCGTCGTGTCTTCCGGTAAAGATGGTGACAAGGCCAAGCAAGCTGAGGACTCTCTCAGGACAGTCATGTACTTGAGCTGTTGGGGTCCTAATTGATGAAGACAGATCTAAGACTTTTATTATATTTGCCAT…	718	8	AT4G10270.1	wound-responsive family protein		similar to wound-responsive protein, putative [Arabidopsis thaliana] (TAIR:AT4G10265.1); similar to unnamed protein product [Vitis vinifera] (GB:CAO41250.1)	70	90	26	1	94	360	1	90	6e-28	120
MLN1.Contig_1240	CTCCACCGCTTCATCAACCGCCAGGCCCGGTCTGGCCGCTCCCCGTGGATCCGCCGCCGCTACGGCCGGCATGCGTCGTCGCAGGCTCGGTGGCGGTGGAGGCGCGTCATCAGGGGGCGGATCCGTCGCTGGATCAGGATCGAGCAACATGCTGAGGTTCTACACTGATGAAGCTCCTGGTTTGAAGATTTCACCTACCGTCGTCCTCATCATGAGTCTCTGCTTCATCGGCTTTGTCACCGCTCTTCACGTCTTCGGAAAACTCTACCTCCACAAGTCCGGATCCAAAGCTTAGATCCGGATCCGGATCTTTTCTTCCGTTTGTTGAATCAGTGGTTGCTTCTTGTTTCTTTTTTTGGTTTCTTGTTTCTTGAATCTTGATGATCCGTGTAAAACCGC…	434	1	AT5G60460.1	sec61beta family protein		similar to sec61beta family protein [Arabidopsis thaliana] (TAIR:AT3G60540.2); similar to sec61beta family protein [Arabidopsis thaliana] (TAIR:AT3G60540.1); similar to hypothetical protein [Vitis vinifera] (GB:CAN75561.1); contains InterPro domain Prepro	95.92	49	2	0	146	292	61	109	1e-21	99
MLN1.Contig_1241	ATATATATCACATATATATNATCAATTCTAATTATGAGGTGGACTGGCGTCATGTCCTCCCTGCGCCTGCGGCGACGCTGCCAGACAGCACAACCGCAGGACNGTCGACGAACGGCAGGTTGCTACGATAGTTAGGACGGAAGGAGNAGNAGACGAGCCGCGCTGCCGACTAATCACATCCTACAGCTGATGACTGACGACTCATCTACTATTCACTAATCAACCATATACTGATATTACTTCCACTCCCCGAGCAGCTGGGCAGCACCGCAGAATCAACTAATTACGNCGTCACGCAGAAGCANAGTGTCCTGCNGNTCCTACGTTTCTNCGCGCGNGNCNGCCGGGNANTGTATGCACAAGTAACTAGATCNGTACATANANGATACATACATGACA…	1718	1	no significant hit
MLN1.Contig_1242	GAACGACCAGTCATGGTACTATGGAGGGAGTGTTTGGGGTAAATTACCTCACCAGATCCTGGCTTCAGCAAACAATACATTGCCTCCAAAGATAACGCCAGCGGATTACAGAGCCGAACTGCGCCGAGGATTGCTGACTCCAAGAAGTTCTAGCAACTGAAGGGTCTTTAGACTAGTGATATGGTGTTTGGTACTTGTTGAGATGGCACAAGCGATGATGTGTCAGTGACGTTTTTCATTTTTCTGGTAGGATAAAAATGATTTCTTTCTGGCTCGAGTCGTTTCCTCTGGTCCCTAAAAATGTAAAAACCCAAACCAGAAGGTTTTGACTAACAATGACGTTAACAATTTGCATAATTTGTCTGCAAATGAATCGCTGAAAAAA	385	1	AT3G07580.1			similar to unknown protein [Arabidopsis thaliana] (TAIR:AT5G48335.1); similar to Os02g0609400 [Oryza sativa (japonica cultivar-group)] (GB:NP_001047394.1); similar to unnamed protein product [Vitis vinifera] (GB:CAO44467.1)	69.57	46	14	1	17	154	99	143	1e-13	71.6
MLN1.Contig_1243	GGATTATGGCTGGACCCGGTGAAGGGATGCCTACGTACCCCAAATGGGGATCAAGCCAATCGTAGTTCTACCACGATGGGATTACGAGTGCCTAGATGAAAGCATGTGGAGAGATGTTTCTCTCTCTAAAAGTAGAGAGAGATGGGAGAAAGGCTAAAAGGAGTCCTCCTTAGAAGAGGAGTGTTTCCTTATTTATAGAAATAAGAGGTCTAGGGTTTCCTAGTGACCTCCTTTTAAATGGCTGAGCCCACTATCTTATAGGCCTTGTTGGGGGCAAAGCCCAGGTCCAACATGCATCCCTTCTAATATGTGTGTATACTGTGCAGAGAGGAACATCAGACCTGACCACTGAAAATAAACACCTCAAAATGCGGCTGCAAGCACTGCAGCAACAGGCTG…	789	1	AT1G43700.1	VIP1 (VIRE2-INTERACTING PROTEIN 1); transcription factor	Encodes a VirE2-interacting protein. VIP1 mediates nuclear translocation of VirE2 via its amino half, and interacts with histone H2A via it carboxyl half.	similar to bZIP transcription factor (POSF21) [Arabidopsis thaliana] (TAIR:AT2G31370.5); similar to bZIP transcription factor (POSF21) [Arabidopsis thaliana] (TAIR:AT2G31370.4); similar to bZIP transcription factor (POSF21) [Arabidopsis thaliana] (TAIR:AT	64.29	56	11	2	530	670	286	341	1e-18	70.1
MLN1.Contig_1244	GACCGTTCCTCCCGTTCCTAGGGCTTCTGTTTCTCCGAGCCAACAAGTAGCAGCGCCGCACCATTTGAACAAGATTCAAGCTCACGATGGCTAGGATTAAGGTTCACGAACTGAGAGACAAGTCGAAGAGCGATCTTCAGAACCAGCTTCAGGATCTGAAGGCTGAGCTCGCTCTCCTCCGTGTCGCTAAAGTCACCGGCGGTGCTCCCAACAAGCTCTCTAAAATCAAGGTTGTCAGGAAATCAATAGCTCAGGTGTTGACAGTGACTTCACAGAAGCAAAAATCTGCACTCAGAGAAGCATACAAGAACAAGAAGTTCATCCCTCTTGATCTCCGTCCCAAGAAGACCCGTGCTATCCGCAGACGCCTCACCAAACACCAGCTGTCTTTGAAGACAG…	569	1	AT3G09500.1	60S ribosomal protein L35 (RPL35A)		Identical to 60S ribosomal protein L35-1 (RPL35A) [Arabidopsis Thaliana] (GB:Q9SF53); similar to 60S ribosomal protein L35 (RPL35D) [Arabidopsis thaliana] (TAIR:AT5G02610.1); similar to unknown [Populus trichocarpa] (GB:ABK94076.1); contains InterPro doma	94.31	123	7	0	87	455	1	123	4e-59	224
MLN1.Contig_1245	GAAAGCACAGCGCCGCCGCCAGAATCACAAGGAGGAGGAGAAGAAGAAGAGGCGCAGCAGCAACAATGACAGGCAAGACGGTGAAGGATGTGTCTCCACACGAGTTCGTCAAGGCATACGCTGCCCATCTCAAGCGCTCCGGAAAGATTGAGTTGCCTGCGTGGACAGACATAGTGAAGACTGGTAAACTTAAGGAGCTTGCTCCCTATGACCCTGACTGGTACTACATCAGAGCTGCATCGATGGCGAGGAAAGTGTACCTGAGAGGTGGACTTGGAGTTGGTGCGTTCCGTAGGATTTACGGAGGAAGCAAGAGGAACGGAAGCCGACCTCCTCATTTCTGCAAGAGCAGTGGTGGTGTTGCTCGTCACATTCTTCAGCAGCTTCAGACCATGAACA…	658	1	AT5G61170.1	40S ribosomal protein S19 (RPS19C)		Identical to 40S ribosomal protein S19-3 (RPS19C) [Arabidopsis Thaliana] (GB:Q9FNP8); similar to 40S ribosomal protein S19 (RPS19B) [Arabidopsis thaliana] (TAIR:AT5G15520.1); similar to 40S ribosomal protein S19 (RPS19A) [Arabidopsis thaliana] (TAIR:AT3G0	98.53	136	2	0	69	476	3	138	6e-75	276
MLN1.Contig_1246	GGATCGAGCAAAGATGACGGAGGCGATGATAAGGAAGAAGGCTGGGATGGCGAGTGTGAAGGATATGCCGCTGCTTCAAGATGGACCGCCACCGGGTGGGATTCGCGCCGGTCCGATACGCTCGGCGGATATCCAATACGGGTCCTAGCGCCATGGCTATTTTCCTTACAGTTTCTGGTGCATTTGCTTGGGGGATGTACCAGGTCGGCCAGGGAAACAAGATCCGCAGGGCGTTGAAGGAAGAGAAATATGCTGCTCGTAGAGCTATACTTCCCATTCTTCAAGCTGAAGAAGATGAAAGGTTTGTGTCCGAGTGGAAAAAGTATCTGGACTACGAGGCAGATGTAATGAAGGATGTTCCGGGATGGAAAGTTGGCGAGAACGTTTACAATTCTGGTC…	683	1	AT2G33220.1			similar to MEE4 (maternal effect embryo arrest 4) [Arabidopsis thaliana] (TAIR:AT1G04630.1); similar to unknown [Populus trichocarpa] (GB:ABK95941.1); contains InterPro domain GRIM-19 (InterPro:IPR009346)	99.13	115	1	0	99	443	29	143	5e-71	240
MLN1.Contig_1247	GAAATGCATACATTTGTCTCATACACTATGGGGATGGTGAGAAGAGATATATTTTACATCCCAGAGGGGCTATAATTGGAGATACCATTGCTTCTGGTACAGAAGTTCCTATAAAAATGGGAAATGCCCTACCTTTGACCGATATGCCCTTAGGCACGGCCATACATAATATAGAAATCACACTTGGAAAGGGTGGACAATTAGCTAGAGCAGCGGGTGCTGTAGCGAAACTGATTG	237	1	ATCG01310.1		encodes a chloroplast ribosomal protein L2, a constituent of the large subunit of the ribosomal complex	Identical to Chloroplast 50S ribosomal protein L2 (rpl2-B) [Arabidopsis Thaliana] (GB:P56791;GB:Q8HRX3); similar to ribosomal protein L2 [Draba nemorosa] (GB:YP_001123591.1); contains InterPro domain Translation protein SH3-like (InterPro:IPR008991); cont	97.44	78	2	0	3	236	86	163	2e-39	156
MLN1.Contig_1248	GGTCAACAGCACAAGCCATGGGTATCGATCTTATCGCGGGAGGTAAGAGCAAGAAGACCAAAAGGACTGCTCCAAAGTCCGATGATGTCTACCTCAAGCTTCTCGTCAAGCTATACAGGTTCTTGGTAAGGAGAACCGGGAGCAAGTTCGATGCTGTGATCCTTAAGAGGCTTTTCATGAGCAAAGTTAACAAAGCTCCTCTTTCACTCTCCAAGCTCGTCGAGTTCATGAAGGGCAAGGATGGTAAGATTGCTGTGTTGGTTGGGACAATAACTGACGATTTGAGAGTGCATGAGATTCCTGCCATGAAGGTTACTGCCTTGAGGTTTACGGAGAGGGCTAGGGCTAGGATTGAGAAAGCTGGTGGGGAGTGCTTAACGTTCGACCAGCTTGCTCTCG…	738	1	AT3G05590.1	RPL18 (RIBOSOMAL PROTEIN L18); structural constituent of ribosome	Encodes cytoplasmic ribosomal protein L18.	Identical to 60S ribosomal protein L18-2 (RPL18B) [Arabidopsis Thaliana] (GB:P42791;GB:Q9M9W4); similar to 60S ribosomal protein L18 (RPL18C) [Arabidopsis thaliana] (TAIR:AT5G27850.1); similar to unknown [Populus trichocarpa] (GB:ABK93398.1); contains Int	95.19	187	9	0	18	578	1	187	1e-96	349
MLN1.Contig_1249	GTACTAAAAGCATGAGAGAGGAAGGAGGATTTGATGTGATTAAAAAGGCCATCTTGAACCTCTCGCTTCGTCACATGGAGCACATCAGTGCATACGGTGAAGGCAATGAGAGAAGGTTGACCGGAAAGCACGAGACAGCTAGTATCGACCAATTCTCATGGGGCGTGGCTAACCGTGGATGCTCAATTCGTGTGGGACGTGATACCGAGAAGAAAGGAAAAGGTTACTTGGAAGATCGACGTCCAGCATCAAACATGGACCCATACATTGTGACTTCACTCTTGGCAGAGACCACACTTCTCTGGGAGCCGACCCTTGAGGCTGAAGCACTTGCAGCTCAAAAGCTTTCTTTGAAGGTTTAAGTTAATTAAACCAAAGCTATCATAAATCTGATGAACA…	584	1	AT5G35630.3	GS2 (GLUTAMINE SYNTHETASE 2)	chloroplastic glutamine synthetase	Identical to Glutamine synthetase, chloroplast/mitochondrial precursor (GLN2) [Arabidopsis Thaliana] (GB:Q43127); similar to ATGSR1 (Arabidopsis thaliana glutamine synthase clone R1), glutamate-ammonia ligase [Arabidopsis thaliana] (TAIR:AT5G37600.1); si	96.64	119	4	0	3	359	312	430	2e-61	231
MLN1.Contig_125	GGTGACAGGCGAGAGACTTCTGAACCAAATCTAAAAGAGCTCAACACACAGCAAAAGAGAACTAGGTGGAGGCTGTTGAGTTGTTTCTTTGGTGTGCAGATGGAAACAGAGAAAAACAGCAAGGAGCTAGGGCTTAACCACCTAGGGTTCGTGAGAGTTGCAGCGATCCAGGTTCTTGTTAGCCTCTCAAACCTCTACGACTACGCCAAACAAAACTCCGGTCCTCTTAAACCGGCGGTGGGAAAGGTGGAAGGATCCGTCACCACCGTCGTCACCCCTGTCTTCAACAAATTCAAAGATGTTCCAGATACTCTCCTCCTCTTTCTTGATCATAAGGTAGGTGAAGTTTCGAACAAGTTTGATAAGCATGCTCCTCCACTGGCTAAGCAAGTAGTGAGT…	770	2	AT1G67360.1	rubber elongation factor (REF) family protein		Identical to REF/SRPP-like protein At1g67360 [Arabidopsis Thaliana] (GB:Q9FYF7); similar to rubber elongation factor (REF) protein-related [Arabidopsis thaliana] (TAIR:AT2G47780.1); similar to unknown [Populus trichocarpa] (GB:ABK92674.1); contains InterP	79.55	220	44	2	100	756	1	219	3e-86	314
MLN1.Contig_1250	GTTCGTTGAGTACCTGTATGACAAGAGCGTTGTTGAGAAGTAACATGCCAATTGGGAGAAGTACTCGGCTCTATTTTTACAGTGGTCCTTGCTCATTATTTATGAATAGACTTGTGTGTTCTTGTCCGAATCTTCATCTTCTTATTTTGATGATCAAATAACTAAGATGTTCCAACTTTCAGACTAATCCAGTTTCTATCTGC	203	1	AT3G12760.1			similar to unknown protein [Arabidopsis thaliana] (TAIR:AT1G15860.1); similar to SM10 [Nicotiana tabacum] (GB:ABI49160.1); contains InterPro domain Protein of unknown function DUF298 (InterPro:IPR005176); contains InterPro domain UBA-like (InterPro:IPR009	92.31	13	1	0	2	40	238	250	0.77	28.9
MLN1.Contig_1251	GGTAGAGAAGCTGGGAAGGAACGTTCTAGGGAGAGAGTTTGTTCGGTGCTCTCTCAATAAAAAACTTGGATTGTTCTCCGCTTCTGAATCAATCGGATCTTCGAAATCGACGAACATGTCTTCTCCTGGCGAATACTACAACTCGCTTCCACCGATAACCAAGGCTTATGGTACTTTGTGCCTCCTGGCTACAACCCTCGCGCAGCTCGGCTTACTTGCTCCTATCCACATTGCTTTGATTCCTGAATTTGTGTTTAAGCACTTCCAGGTTTGGAGGCTGATAACGAACTTGTTTTTCCTTGGTGGTTTCTCTATCAACTTCGGGATACGTCTTTTGATGATAGCAAGATATGGAGTTCTACTCGAGAAAGGGCCTTTTGAGAGGCGGACAGCTGACTT…	727	1	AT4G29330.1	DER1 (DERLIN-1)		Identical to Derlin-1 (DER1) [Arabidopsis Thaliana] (GB:Q8VZU9;GB:Q9M0E8); similar to DER2.2 (DERLIN-2.2) [Arabidopsis thaliana] (TAIR:AT4G04860.1); similar to Derlin-1 (DER1-like protein 1) (OsDerlin 1-1) (18 kDa cold-induced protein) (GB:Q06397); conta	91.18	204	18	0	116	727	1	204	1e-100	362
MLN1.Contig_1252	CATGTTGAATCAGTCGCAAAGCTGAAGGGCTTGGACATTGACACAGCTGGGCATCACTACACTGTGTAGTTGCAGTTGCACTTACACATTTTACCAAAACCAACCCATCATGACTCTTCGTTTTTTTTCTCAAGTCACAATAGAGGGAAGAGAACTCTGTGTATTGTCATAACTCTTCCAAAAAACTCGTTTCATTGTTAGCTATTGTTCGTCTAAACATCTACTCTGAGCTTAAGAAACAAGGCTTTCTGCCTTTGTGGTTTGTCACTTCGGCTACAACCTGTTTTAATGGCTTAATATGAGCTTCTTACTCTCTTGTTTCCTGTTATGTTTGTTTAATCAGTTCAATCTTGAGTCTG	359	1	AT2G18960.1	AHA1 (ARABIDOPSIS H+ ATPASE 1); ATPase	Encodes a plasma membrane proton ATPase. Mutants have a reduced ability to close their stomata in response to drought and are affected in stomatal but not seed responsiveness to ABA.	Identical to ATPase 1, plasma membrane-type (AHA1) [Arabidopsis Thaliana] (GB:P20649;GB:O64626); similar to AHA3 (Arabidopsis H(+)-ATPase 3), ATPase [Arabidopsis thaliana] (TAIR:AT5G57350.1); similar to AHA2 (Arabidopsis H(+)-ATPase 2), ATPase [Arabidops	100	22	0	0	1	66	928	949	6e-07	49.3
MLN1.Contig_1253	GGAGAGGTTGTTGATCCAATGGTAGCTTTGTGTTCTTTTCTGTTGTGTTTTTTTTTGTTCTGGTTTTCTCTGTGTTTCTATGGCTACCATTGAATAATAATGATAATGATTAAACG	116	1	no significant hit
MLN1.Contig_1254	GAAACCAAAACACATAAAGCTCATCGAGAGAAGATTCAGACATTTCATAGCTTCTTTGTTGGGGGTACCTGAGATCACAAAGGATAATAAACAATGGGCAAGGGAGTGGCAGTCTTGAACAGCGGTGAGGGTGTTAAGGGGACTATCTTTTTCACCCAGGAAGGAGACGGTGTGACCACTGTGACTGGAACAGTTTCTGGACTTAAACCTGGTCTACATGGTTTCCATGTCCATGCTCTTGGTGACACCACTAACGGTTGCATGTCCACCGGTCCACATTTCAACCCTGATGGTAAACAACACGGTGCCCCTGAGGATGCTAATCGTCATGCTGGCGATCTAGGAAACATCATTGTTGGAGATGATGGAACTGCCACCTTCACAATCACTGACTGCCAG…	734	1	AT1G08830.2	CSD1 (COPPER/ZINC SUPEROXIDE DISMUTASE 1)	Encodes a cytosolic copper/zinc superoxide dismutase CSD1 that can detoxify superoxide radicals. Its expression is affected by miR398-directed mRNA cleavage.	Identical to Superoxide dismutase [Cu-Zn] (SODCC) [Arabidopsis Thaliana] (GB:P24704;GB:Q9FRQ6); similar to CSD2 (COPPER/ZINC SUPEROXIDE DISMUTASE 2), copper, zinc superoxide dismutase [Arabidopsis thaliana] (TAIR:AT2G28190.1); similar to Cu-Zn superoxide	95.39	152	7	0	94	549	1	152	1e-74	276
MLN1.Contig_1255	GACCCGCGTTTCTTATGATTCATTCAACTTCTTCGTCATCGGTTTCGCCAGATTCTCTGGTGGTACGTCGATGTCTCTCCGATGCAGATCGTCGCAAATTCAGCTCTCGATCTGCAGATCGGGGCCGTATCCGTATGGATCCGGTTTAAATCGCGGCGAGAAGACGGATCGTAGCGGCTGAGATCTCCGTAGATCGGTTTATTATGCATATGGTAGCTGGATCTGATAATTGATTCGTTTAATTCGATTGAATCCCTTTGTAATATTGTTTGTTTGTTAATTTGTGATTCCCAGATCTGATCTCGGCCGCGAGGTTCGTCGGATCTGTGAGTTTCGTTTGCGGCTTGATGAGGCGATGATGAATCCGAGGGGGAAGCGATCGAAGAAGAGGAAGAGGAT…	687	1	AT1G19397.1	unknown protein			61.76	34	13	2	503	604	9	38	0.025	35.8
MLN1.Contig_1256	GGATCCGCGACTCATCTTTCTAGAAAAAAGCAGCGGAAGTAGCTTACGGCGATGGTGAAGGTGTTGACCTACTTTGGGATGACATTGGCTGCTTTCGCCTTCTGGCAGTCCATGGACAAAGTCCACGTCTGGATCGCTCTTCACCAAGACGAGAAGCAAGAAAGGATGGAGAAGGAGGCCGAGGTCAAGCGGGTTAGAGCTGAGCTGCTGCGGAAAGCTAGAGAGGAGGATCCTCTTGCCTGAGTTGTAATTTGGATTTCTAACCAAATATGAGTTCTTTTTTTTTTCCATTGTTATGGACCCAAAATGGAGTTTGCATAAAACGACAATACCATATATGCTATTGAATGTGGGAATGATGATCATGATGAATAAGTAGCTTTCTTTTTGTTGTTGCTC…	440	1	AT1G67785.1			similar to Os01g0908400 [Oryza sativa (japonica cultivar-group)] (GB:NP_001045143.1); similar to unnamed protein product [Vitis vinifera] (GB:CAO42476.1)	98.41	63	1	0	52	240	1	63	3e-30	127
MLN1.Contig_1257	GGATTGAATCAATCAGAAAAAAAAAATAATCGATATCGATCTGAGAGAAAGTGTGCGAAGAAGAATGGGAGATTCGCGATCGTTGCTGGATGGATTCAAGGGGTTCTGGGAGGAGAGGTTATCGTTCCTGGAGAATTACACGAGGTTCACCAAACGCGATACGCCCCTTCCTTCTTGGTCTTCCTCCGACGTCGACGAGTTCATAGCCTCGGATCCCGTCAATGGACCCACCCTGAAAACTGCTAGGGAAGCTGCGGCTTTTGGTGCTACTGGAGCTGCACTTGGAGCCATATCTACTGCTGCTTTTTCCTGGAAATATTCCAGGAGTCCACATGGTACTGCACTGTCATTCTTAGGAGGAGGTCTTTTTGGTTGGACCTTTGGGCAAGAAGTCGCTAA…	716	1	AT1G08480.1			similar to unknown [Populus trichocarpa] (GB:ABK92625.1)	82.39	142	21	1	65	478	1	142	3e-45	178
MLN1.Contig_1258	AATAAAATATACATATCTTATATATAGATGTGGGCGTGCTTATGTCTCTCCCTCTTCCACACAACACACACACACCCACACGCGCGCCAGCTGGATGTCGATGGCGCGAGGAGGAAGGAGAGCCCGCCGCTCACACTATACTCTCTTCTATTAAATAGCTATATAATTATATATAGAAAAATATTTATTTCCTCCCCCGGCAGCGCGCCACGTGAATAATTTTCGCGCCGCGGGAGAAATTTCGCTTCTCTTATTTCGCGCGGCGGGCGGCGAGACGTATGGTGATATAGTTTCGTAACCTGTCTTATACTTACATGTATGTCATCGCTCAGTCAGTGTAACGCACTAGATCGATCTGCAAAGTACGTGTCTTTGGTGTGCTAGATCATTCGTCCTTGT…	1364	1	AT2G41415.1		Encodes a Maternally expressed gene (MEG) family protein	similar to unknown protein [Arabidopsis thaliana] (TAIR:AT1G10747.1)	37.5	32	20	0	286	381	5	36	7.9	28.9
MLN1.Contig_1259	GAAGTTTGGTGGTTTGAGGGATGGATACTACATCCATGGGCAATGCGCTGTCATCATGTTTGATGTTACAGCACGTCTGACATACAAGAATGTACCAACATGGCACCGTGATCTTTGCAGGGTCTGTGAAAACATTCCGATTGTACTCTGCGGGAACAAAGTTGATGTGAAGAACAGGCAAGTGAAGGCCAAGCAGGTGACATTCCACAGGAAGAAGAATCTCCAGTATTACGAGATCTCTGCCAAGAGCAACTACAATTTCGAGAAGCCATTCTTGTACCTTGCTAGGAAACTCGCCGGGGACCCTAACCTTCACTTTGTGGAATCACCTGCCCTTGCTCCCCCAGAAGTACAGATTGACATGGCTGCTCAGCAACAGCATGAGGCGGAGCTCGCAGC…	563	1	AT5G55190.1	RAN3; GTP binding	A member of RAN GTPase gene family. Encodes a small soluble GTP-binding protein. Likely to be involved in nuclear translocation of proteins. May also be involved in cell cycle progression.	Identical to GTP-binding nuclear protein Ran-3 (RAN3) [Arabidopsis Thaliana] (GB:Q8H156;GB:O04148;GB:O04664;GB:O22495); similar to RAN2 (Ras-related GTP-binding nuclear protein 2), GTP binding [Arabidopsis thaliana] (TAIR:AT5G20020.1); similar to GTP-bind	97.97	148	3	0	2	445	74	221	3e-73	270
MLN1.Contig_126	GGAGAGAGAGAKAGATTTGTGTGTTGTAGGTTTGGTCATTGCGAAGAATGGTGAAGTCGACAAGTAAGGATGCTCAGGATCTATTCCGTTCTCTTCACTCCGCTTATTCTGCTACTCCAACTAATCTGAAGATCATCGACTTGTACGTTGTTTTCGCTGTCTTCACTGCTCTGATTCAGGTGGCTTATATGGCKTTGGTGGGATCATTTCCRTTYARYTCATTCCTGTCTGGAGTACTCTCTTGTGTCGGGACGGCAGTTCTTGCTGYTTGCCTCCGGATTCAAGTGAACAAAGAAAACAAGGAATTCAAGGATTTGGCACCAGAACGAGCATTTGCAGATTTTGTACTCTGCAACTTGGTCCTCCACCTGGTGATCATCAACTTCCTCGGATAGGTTY…	547	2	AT1G32210.1	ATDAD1 (DEFENDER AGAINST APOPTOTIC DEATH 1)	Encodes protein involved in suppression of apoptosis. Complements a mammalian apoptosis suppressor mutation.	Identical to Dolichyl-diphosphooligosaccharide--protein glycosyltransferase subunit DAD1 (DAD1) [Arabidopsis Thaliana] (GB:Q39080;GB:Q53WQ9); similar to DAD2 (DEFENDER AGAINST CELL DEATH 2) [Arabidopsis thaliana] (TAIR:AT2G35520.1); similar to defender a	95.65	115	5	0	48	392	1	115	1e-56	215
MLN1.Contig_1260	CAGTCACCAACTCCATCTAACTTGGTATATCGAAGAACCTTTCATCCTCCGTACACTCCGAGTCCAACTTATAGTCCCACTGCCCCTGGCGGTTACAGTTACTCTCAATCTCAGGATGCTATGCACGCCAAGCAACTGCTCTTTGCTAAAATCGCACTCCATTGCTACAATCTCGAAAAGGGGACACACTTTGAACGCTTGGGTCTGCCTCGAGATTATGACCAGACCTTAGAGGCAAGGGATCCAGCACGCAATTACACTTGCAGGTTTGAAACAAATGTTCGGCTTGCCACTGAGAATAAAGATTGCTTCCATGTTGTCACAACCCGCTGCAGGCCCTTGCCCCCACCTCCTCCTCCAGGGGAAGATGGATTCCAATGTGGATTTGACACACTCTCC…	737	1	AT4G20095.3			similar to unknown protein [Arabidopsis thaliana] (TAIR:AT4G29550.1); contains InterPro domain Protein of unknown function DUF626, Arabidopsis thaliana (InterPro:IPR006462)	44.12	204	104	5	124	705	69	266	7e-41	164
MLN1.Contig_1261	TAAAGATGTGGACTTTGATAAGGTTGCGAGGAGGACGCCTGGTTTCACTGGTGCTGATTTGCAGAACTTGATGAATGAGGCGGCGATTCTTGCGGCGAGGCGGGAGCTTAAGGAGATAAGCAAGGATGAGATCTCTGATGCTCTTGAGAGGATCATTGCTGGACCTGAGAAGAAGAATGCTGTTGTTTCTGATGAGAAGAAGAGGCTTGTTGCTTACCATGAGGCTGGTCATGCTCTAGTGGGTGCTCTTATGCCAGAGTATGATCCTGTTGCTAAGATCTCCATCATTCCTCGTGGCCAAGCTGGTGGGCTTACCTTTTTTGCACCGAGTGAAGAGAGACTAGAGTCTGGTTTGTACAGTAGAAGCTACCTCGAGAATCAAATGGCTGTTGCACTTGG…	699	1	AT1G50250.1	FTSH1 (FtsH protease 1); ATP-dependent peptidase/ ATPase/ metallopeptidase	encodes an FTSH protease that is localized to the chloroplast. Involved in the D1 repair cycle of Photosystem II. FtsH1 and FtsH5 are interchangeable in thylakoid membranes.	Identical to Cell division protease ftsH homolog 1, chloroplast precursor (FTSH1) [Arabidopsis Thaliana] (GB:Q39102;GB:Q9SX43); similar to VAR1 (VARIEGATED 1), ATP-dependent peptidase/ ATPase/ metallopeptidase [Arabidopsis thaliana] (TAIR:AT5G42270.1); s	98.71	232	3	0	2	697	452	683	5e-126	446
MLN1.Contig_1262	GGGGGGTTTGTAATCATGCTTTCCACTTTCACTGTATCAGCAGATGGTTGAAGACTCGTCAAGTTTGTCCATTGGATAACAGTGAGTGGGAGTTCCAGAAGTATGGTCACTAAACCAGCTAACCGCACCAGCAAATTTGCGTATCATGTTCATTCTGCTACCGCATATGAAATACTAAGCTTGCTCAAACTTCTTTTTTATTTCCTTTCTCGCTAGTTGTGAAAACAGTGTTTTTACTTTCATTAAACCCTTATCGTTTTGCTTTGGATAATGTCTAATTTTCG	284	1	no significant hit
MLN1.Contig_1263	TTCGGGAAGTACTTTAGAAACATATGTATAAAAAAACATATTTTATTGAGTCCCTTCATGCTTACTATAACTAGTTATTTCGGTTTTCTACTAGCAGCTTTAACTATAACCTCAGTTCTATTTATTGGTCTAAGCAAAATACGACTTATTTGAAATTAATTGAATGAATCTTTTTTGATCAAAAAAGATTTATATGGTATTTCATATGTTCGATAGTTCCTTACCGTGTTAATTACCCAATTTTGGTCATTGAGATTCGTCGGCAATACAGATTAAGAGCTAGGAATAGATAGTACCTCTCTTTTCTCCCTTT	313	1	ATCG00590.1		hypothetical protein	similar to cytochrome b6/f complex subunit VI [Gossypium hirsutum] (GB:YP_538953.1); contains InterPro domain Cytochrome B6-F complex subunit VI; (InterPro:IPR007802)	96.77	31	1	0	58	150	1	31	2e-09	57.4
MLN1.Contig_1264	GGAAGGTAGGCAAAAGAAAAATGGAGTCACCGAAGAAGATAGCTCATGAGATCGGTGGTGTGAAGAGAGACGCTCTTCGGTTTGGTCTCAACGGCGTTAAGAGCGACATCGTCGGATCTCACCCACTCGAATCCTCTTACGAATCCGGAAAGAGATCGCACGAGGCGATGAAGAGGACTATCATTGGGCATACCTACGGGACTGCACTTCCACTGAAGATGGATATGGACAGGCAAATCCTCTCACGGTTTCAGAGACCTTCTGGACCAATTCCTTCGTCAATGCTCGGTTTAGAAGTCTACACAGGAGCCATTGATGACTTTGGTTTTGAGGATTACTTGAATGATCCGCGTGACTCGGAGACATTCAAGCCTGTAGACTTGCACCACGGTATGGAAG…	564	1	AT1G67250.1	proteasome maturation factor UMP1 family protein		similar to proteasome maturation factor UMP1 family protein [Arabidopsis thaliana] (TAIR:AT5G38650.1); similar to unnamed protein product [Vitis vinifera] (GB:CAO49284.1); contains InterPro domain Proteasome maturation factor UMP1 (InterPro:IPR008012)	87.23	141	18	0	21	443	1	141	2e-69	258
MLN1.Contig_1265	GGATCTCAATCTCAATTTGAGACGAAAAGGAAGAGAAGCTGAAGCTAAAGATGGGTCAAGGAGAAGAAGACAAAAGCAAAGGCTTCGCTGATGAAGCAGGCACCCATCATCAGTACGGTACGTTTCAAGGCGTTTCCAATTACCCTCCTCCGCGGCCGCAGAACTCTCCTCCGGTCACTGGGTTTCCTCAGCCTTCTGCTCCGCCTCGAGTCTACGATTCCGCCCCTCCTCATTACGCCCATGGTTATCAAACCGTTCCGGTACATGGTATTGCTGAAGGAAGACCTGTGCATGTGCGACAACGCCGCCTTCCTTGCTGTGGAATTGGTCTTGGATGGTTCCTGTTCATAGTTGGGTTTTTCCTTGGAGCAATCCCTTGGTACGTCGGAATGTTCATCA…	661	1	AT1G17080.1			similar to unknown protein [Arabidopsis thaliana] (TAIR:AT1G53560.1); similar to unknown [Populus trichocarpa] (GB:ABK95219.1); contains domain PTHR10052 (PTHR10052); contains domain PTHR10052:SF2 (PTHR10052:SF2)	83.54	158	24	4	51	518	1	154	9e-60	226
MLN1.Contig_1266	GTCAATGATCAAGTCACTAAGGCCAACACGTGCTGAAGCCACTGACGTTGCCAACGCCGTCCTCGACGGCACAGACTGCGTGATGCTCAGCGGGGAGAGCGCGGCTGGAGCTTATCCGGAGATAGCCGTGAAAGTCATGGCCAAGATCTGCATTGAAGCGGAGAGCTCTCTTGACTACAACACGATCTTCAAAGAGAGGATCAGAGCAACTCCGGTTCCAATGAGCCCGTTGGAGAGTCTTGCATCATCGGCTGTGAGGGCTGCTAACAAAGCGCATGCGAAGCTCATCATTGTGTTGACTCGTGGAGGCTCAACAGCTAAGCTTGTAGCTAAGTACAGACCCTCTGTTCCGATTCTTTCGGTGGTTGTCCCAGTTATGACCACTGATTCGTTTGACTG…	691	1	AT5G08570.1	pyruvate kinase, putative		similar to pyruvate kinase, putative [Arabidopsis thaliana] (TAIR:AT5G63680.1); similar to pyruvate kinase, putative [Arabidopsis thaliana] (TAIR:AT4G26390.1); similar to pyruvate kinase, putative [Arabidopsis thaliana] (TAIR:AT5G56350.1); similar to pyru	92.31	208	16	0	2	625	303	510	1e-95	345
MLN1.Contig_1267	GACACCCACTGAACCTTTTTATCATCTTCTTATTGTTCTATGATATCTCCTCATCACTTTATTTTCTTTTTCTTTTTTCCTCTTACCTTTCTATTATTTCTATTTCATTCAGTACTGAACCTTCTTTATCTTCATCAACTAATGCTATTTCTAATTGATTTTTGATTTGTTTGCCGATCTTAGAAGTACCATTGATGAAACTAAAAAAGGCAAGTGGTGGAGTAACGGATCATACCCAACCCAGATGGAGTTGTCATGACAAATCTGGATGAACCACAGATACTGTATCTATCACTACCAACACCATTGCCTTCCCCACTGCATCTAGTCACCGCTTTGTATGGAACCACTCCGAGTCCTCCCTACATATGGAACCTCTCCAATTCTTCTTGGAGCCTT…	579	1	AT2G44410.1	protein binding / zinc ion binding		similar to zinc finger (C3HC4-type RING finger) family protein [Arabidopsis thaliana] (TAIR:AT3G58030.3); similar to zinc finger (C3HC4-type RING finger) family protein [Arabidopsis thaliana] (TAIR:AT3G58030.1); similar to zinc finger (C3HC4-type RING fin	38.3	47	27	2	293	427	272	310	3.9	28.1
MLN1.Contig_1268	CCCCGTCTTCCTTCCCCCAAACCTAAATTACTGAAACATGTCTGACGAAGAGCACCACTTCGAGTCCAGCGACGCCGGAGCTTCCAAAACCTACCCTCAGCAGGCTGGTAACATCCGTAAGGGTGGCCACATCGTCATCAAGGGCCGTCCTTGCAAGGTTGTTGAGGTTTCGACTTCGAAGACTGGGAAGCACGGTCACGCAAAGTGTCACTTTGTTGCTATTGACATCTTCACTGCTAAGAAGCTTGAGGATATTGTTCCCTCTTCCCACAATTGTGATGTTCCCCATGTGAACCGTATTGATTACCAGTTGATTGATATCTCTGAGGATGGCTTTGTTAGCCTTTTGACCGACAGTGGTGGCACTAAGGATGACCTCAAGCTTCCCACCGATGATAG…	712	1	AT1G26630.1	FBR12 (FUMONISIN B1-RESISTANT12); translation initiation factor		Identical to Eukaryotic translation initiation factor 5A-2 [Arabidopsis Thaliana] (GB:Q93VP3;GB:Q9LQY9); similar to eukaryotic translation initiation factor 5A, putative / eIF-5A, putative [Arabidopsis thaliana] (TAIR:AT1G69410.1); similar to eukaryotic	90.57	159	15	0	38	514	1	159	2e-77	285
MLN1.Contig_1269	GGATTGAAATCTTACACGAGGAGAAGGATTTGAACAACCTCGATCGAACAAGATGTCGACTCTTTCAGCTGCGAGGGCAGACAACTTCTACTATCCACCAGAATGGGACACCCGATCAAGGTTCCTTGAACAAGTTCCAAGGCCAGCATCCTCTCAGAGAGAGGGCAAAGAAGATAGGCGAAGGGATTCTTATCATAAGGTTCGAGATGCCGTATAATATATGGTGTGGTGGCTGCAACTCTATGATTGCCAAGGGTGTTCGATTCAATGCTGAAAAGAAGCAAGTTGGCAACTATTACTCTACAAAGATATGGAGCTTTGCGATGAAAGCACCATGCTGCAAACAGGAGATAGTCATTCAGACAGATCCTCAGAACTGCGAGTATGTGATTACTAGTG…	761	1	AT1G25682.1	cell cycle control protein-related		similar to unknown protein [Arabidopsis thaliana] (TAIR:AT1G25988.1); similar to unnamed protein product [Vitis vinifera] (GB:CAO42082.1); contains InterPro domain Protein of unknown function DUF572 (InterPro:IPR007590)	39.19	74	41	3	53	262	1	62	3e-05	45.8
MLN1.Contig_127	GSTCTCTTCTCTCGCCTAACACTTACCACACACTTTCACGCCTTTCATCATCCTCCGTTCTCTTCCCAAACTTCTTTTTTCTTCTCAGTTAAATTTTTTTTTTCTGTTCTCTTTTCAAATTAAATCTATGTTCTAGCTSGTATCACCATAGCTCTCTGSYAATAGAAGTTGTACAGTTAAGCTTAAGGTAAAAACAAATTTTCGTTTAATTTTTTGGATCGATCAAAAAAAAAGAAAAGAAAACGATGAATCACTGGGCGGTTCAACCAAACGCTTTCGCTGCTGGTGGAGATCTGAGGAACTCCGTGTCAGTGGTGGGAAGAGACCAAACTGTTGTCGTTTGTCCAAAACCACGTCGTATTGGTCTCCGTAACCCTCTCCACCATCCATCTCGGTCTC…	743	2	AT1G68490.1			similar to unknown protein [Arabidopsis thaliana] (TAIR:AT1G13390.2); similar to unknown protein [Arabidopsis thaliana] (TAIR:AT1G13390.1); similar to unknown [Paeonia suffruticosa] (GB:ABW74476.1)	82.18	174	23	6	246	743	1	173	8e-66	246
MLN1.Contig_1270	GGAAAAACTCAGAAAATCAAAATGGCCATGATTACGCGCAACACCGCCACGCGCCTCCCTCTCCTCCTCCAATCTCACCGCGCCGCAGCCGCTGTCTCTCACCTCCACACATCGCTTCCCGCTCTCTCCCCCTCGACGACACCGACTTCCTACACCAGACCAGGTCCTCCTTCGACCTCGGCTCCTCCGCCGGGTCTCTCGAAGACGGCGGAGTTCGTGATCTCAAAGGTAGATGATCTGATGAACTGGGCCCGTAGGGGATCGATCTGGCCCATGACCTTCGGGCTCGCCTGCTGCGCCGTGGAGATGATGCATACCGGTGCGGCTCGCTACGATCTGGACCGATTCGGAATCATATTCAGGCCGAGTCCTCGCCAATCGGATTGTATGATTGTCGCC…	741	1	AT5G11770.1	NADH-ubiquinone oxidoreductase 20 kDa subunit, mitochondrial		Identical to NADH-ubiquinone oxidoreductase 20 kDa subunit, mitochondrial precursor [Arabidopsis Thaliana] (GB:Q42577); similar to NADH-ubiquinone oxidoreductase 20 kDa subunit, mitochondrial precursor (Complex I-20kD) (CI-20kD) (GB:P42027); contains Int	96.33	218	6	1	22	669	1	218	2e-91	332
MLN1.Contig_1271	TTAAAAGGGGGAGAGTAGAGAGAAACGCCTCCAGGGTTGTCCTTCTGAAACACAGCGATGGCGGCGAGAAATGCTCTGCTTCGATACCTTAGAGTCAGCGTCAATCCATCGCCTGCACTCCCTTCGAGCTTCGCACTTCTTCGTCGTTTCTCGGAGGAAGTAAGAGGATCGTTTCTAGACAAATCTGACGTGACAGATCGCGTTATCTCTGTCGTCAAAAACTTTCAAAGAGTCGATCCCTCAAAGGTAACACCAAAAGCCCTTTTTATTAACGATCTCGGGTTAGACAGTTTGGACAATGTGGAGGTTGTGATGGCATTGGAGGAAGAGTTTGGATTTGAGATCCCTGATAATGATGCTGACAAGATCCAGTCCGTTGATCTTGCTGTTGACTTTATC…	594	1	AT1G65290.1	MTACP2 (MITOCHONDRIAL ACYL CARRIER PROTEIN 2); acyl carrier	Encodes a member of the mitochondrial acyl carrier protein (ACP) family. As part of the mitochondrial matrix, it is likely to be involved in fatty acid or lipoic acid biogenesis.	similar to mtACP-1 (MITOCHONDRIAL ACYL CARRIER PROTEIN 1), acyl carrier [Arabidopsis thaliana] (TAIR:AT2G44620.1); similar to unknown [Populus trichocarpa] (GB:ABK93677.1); contains InterPro domain Phosphopantetheine attachment site; (InterPro:IPR006162);	80.8	125	19	1	58	417	1	125	2e-49	192
MLN1.Contig_1272	GTATCAGACGTTTGAGAAGCTAGGCAAGTACTGTGGGTCGCCTAGGTCTACGTTGAAGTGTGAGTGGAGCAGCAACAATAGTAGTTGCAGCAGCGAGGACGAGAAGGACGAGGGTATCTAGCAGAACTTTTATTGTCCAAAACTACTTTTGAGCTTTTCTGTTTTTGCTTCTTAATATAATATGAATAAGGTCTTGAGAAGTAGAGGTAATCTCCTTGTCAAGCAAGTGTGTTTGTGTTTATCGTGCTTTGTATGAATTTGGTTTTTATAACATATGGGAGACTATTATTATGC	294	1	no significant hit
MLN1.Contig_1273	GATGAGAGTGTCTAGATCTTTGTCACCACGGCCACTGCAATTCACTACCACTTTGGCACCATCGCGTAGAGTAGGAACAAGTTTGTCGAGGAACGCCAGCGCGTGAGACGGTTCTAATGCTGGGATTATTCCTTCCAATCTACTCAATAGCCTGCACGCTATACAATCGTGAAGATAGATATTTCTTTAAAATTCGTGTAAGAATTAGAAAGAGAGCATCAGTAGTAAGTAATATAAAAGATACCTTGAATGGCTTAC	258	1	AT2G38670.1	PECT1 (PHOSPHORYLETHANOLAMINE CYTIDYLYLTRANSFERASE 1); ethanolamine-phosphate cytidylyltransferase	Encodes a mitochondrial ethanolamine-phosphate cytidylyltransferase, involved in phosphatidylethanolamine (PE) biosynthesis.	similar to cholinephosphate cytidylyltransferase, putative / phosphorylcholine transferase, putative / CTP:phosphocholine cytidylyltransferase, putative [Arabidopsis thaliana] (TAIR:AT2G32260.1); similar to unnamed protein product [Vitis vinifera] (GB:CAO	61.54	13	5	0	9	47	62	74	1.7	27.7
MLN1.Contig_1274	GGGAAAAGATTTGATGGTTATGAACCAAAGAGAAGAGACCTCACATGGAGATCCAAGTACAAAACCAACTTCTCAGTTTCAAGATCTCTCCAAGACACAACAAGCGTCTCCTCATGCCCATCTTCATCCTCCTTATGGTGGAAACGGTTTGTATTTGGACGCCACCACAAGCTTTTACAACATTCCATGACAATACCGATCAACTCCAGCAGTTTCCTATTCCTGAAAGATCTTAAAGAAGTTTTCTCCTCAACCATTCAACCTCAAGATTTCATGATTCTCTAACAAAGAGGCTGAGAAGAATCTCAAGAGGCTGTTATGAAGAAATGGTGAGATATAAGTTCGGTTTGAATCTACCTATAGAATATTGAGAAACGCCACCGAGGTAAATGTAAGTTA…	453	1	AT5G56250.1			similar to unknown protein [Arabidopsis thaliana] (TAIR:AT5G56240.1); similar to unnamed protein product [Vitis vinifera] (GB:CAO66846.1)	74.6	63	15	2	2	187	750	811	6e-20	93.2
MLN1.Contig_1275	AATAATATTATACATATATTAATATGGAGATGGCTTGCTTCTTCGTCCGCCCGCCACACACACAGACACAGGACGCCGCAGGGAGGGGCTCGAGGTAGACGCAGGAGGAAGGGAGCGCGCCGCACTATAACTCTTCATCTTTATGAGTAAATCACTATTATATCATAGATATATTGTATTCATGCTGCAGAGCGCGGCGCCGCGATAACTATCAGTCGCTCCGCGAGAGATATGTGCGTGCNTCTCTCTCTCCGAGCGGCGCGGAGTCGNGTGCGTACGACGTGTGATATATGTCGCAGACCTATCATATCACTCATATAGGTCATCATCGACCACTCGAAGGAATCGACCTGACTCAACACCGCTANCGTCATAGAGCATNTCGTNGCTAGANCGACT…	1467	1	AT1G75140.1			Identical to Uncharacterized membrane protein At1g75140 [Arabidopsis Thaliana] (GB:Q9FRK5;GB:Q8GY41;GB:Q9C9Q7); similar to unknown protein [Arabidopsis thaliana] (TAIR:AT1G19370.1); similar to unnamed protein product [Vitis vinifera] (GB:CAO61180.1); cont	50	28	14	0	195	278	533	560	2.3	30.8
MLN1.Contig_1276	TGAGGAGAGCCATCATGAGACTTTTGGAGGATAGCATGGCGGAGAAGATGCTAGCGAGAGAGATCCAGGAAGGAGACTCAGTGATTGTGGACGTTGACTCTGAAGGTAAAGTGACAGTGCTAAATGGTGGAGGTGGCACTCCCACAACATCCTTGGAGGAGCAGGAAGATTCTCTCCCCGTTGCTTGAAATAAAAGGGGAAGTGTGTTTCTTCTCTCTTCTTTTGCTTTCCCCCCTTGAACGAATTAATGGCAAGAGAAGAGTCTCAATGAGATACTTGTGGGGGTTTCGTAATATACATTCTCTATATATGTAACCAATGTAATGTATAGATGACATTGTGTAGCTTCTATTTCAATGCTTTAAGGACTTGCTTTGGTATCAA	384	1	AT5G50920.1	CLPC (HEAT SHOCK PROTEIN 93-V); ATP binding / ATPase	Encodes a protein that is similar to ATP-dependent Clp protease ATP-binding subunit / ClpC. Involved in protein import into the chloroplast. May provide ATP source that drives the TIC (Translocon at the Inner envelope membrane of Chloroplasts) translocati	similar to ATCLPC (CASEINOLYTIC PROTEASE C), ATP binding / ATPase [Arabidopsis thaliana] (TAIR:AT3G48870.1); similar to APG6/CLPB-P/CLPB3 (ALBINO AND PALE GREEN 6), ATP binding / ATPase [Arabidopsis thaliana] (TAIR:AT5G15450.1); similar to ERD1 (EARLY RES	93.44	61	4	0	3	185	869	929	8e-26	112
MLN1.Contig_1277	GAAGCGAGCTGCTGTGACGAACGCTCCGAAAGAAAACGCAGAGCTCATGATATCCAAACTTGGTCTGACTGATTTCTTCCAGGCAGTGATTCTTGGGTCTGAATGTGAGTATCCCAAACCACACCCGGGGCCTTACTTGAAGGCTCTTGAAGTGCTTAACGTGTCAAAGGAGCATACGCTAGTGTTCGAGGACTCGGTCTCTGGGATAAAAGCTGGAGTTGCAGCTGGAATGCCTGTGGTTGGACTTACTACAGGTAATCCAGCAAGCATGCTGATGCAAGCAAAACCGGTTTTTCTCATTGAGAACTATGCGGATCCAAAACTGTGGGCTGTGTTGGAAGAACTTGATAACAAGGGGAGTTTTCAAAAGTCTTGAGATGTGAGTGAGTGACTGACTTG…	615	1	AT2G38740.1	haloacid dehalogenase-like hydrolase family protein		similar to haloacid dehalogenase-like hydrolase family protein [Arabidopsis thaliana] (TAIR:AT1G56500.1); similar to unknown [Populus trichocarpa] (GB:ABK95355.1); contains InterPro domain Haloacid dehydrogenase/epoxide hydrolase; (InterPro:IPR005833); co	95.76	118	5	0	2	355	126	243	2e-61	232
MLN1.Contig_1278	GGGGACAATTTAAAATAAAAACCATTTGCATCTTGTCCCTTTGAGTTTCTATCGCAGATGCCGCAGGGATGAAAAAATCAAAAGCACTCACTGCAATTTCGTTTTTAGCTCTATATTTTTCTTTCTACAAAATAACACTTATCTCTTCAACCTCTCTACAAGATGACTTCATCAACTGTCTCCATGAAAACACAAATGTCGATTTTCCACTCGTCAAAACGTTCTTCACACCTGAAAGAAACGCGTCGATGTTCAACAAAGTCCTTGAATCAAGAGCTCAGAATCTAAGGTACTTGACCACGTCAATGCCTAAACCGTGGTTCACATTTAAACCGGTTCACGAGTCTCACGTCCAAGCTTCCATCATATGTTCAAAGAAACTAGGAGTTCATCTCTGTG…	742	1	AT5G44390.1	FAD-binding domain-containing protein		similar to FAD-binding domain-containing protein [Arabidopsis thaliana] (TAIR:AT5G44380.1); similar to FAD-binding domain-containing protein [Arabidopsis thaliana] (TAIR:AT5G44400.1); similar to hypothetical protein [Vitis vinifera] (GB:CAN81654.1); conta	73.78	164	43	0	72	563	5	168	9e-67	249
MLN1.Contig_1279	GACCCTCGTCTTTCACCTTTCTCTTCTCCTCCCGAATTTGAACTCACCTGGTGGACAAGACAATGGCGATCGATAAAAAACTCTTATCTCTTCTACTCCTCGTATCCTCCTTATCATCAATCGCATCAGCATCCTTCTCAGATCCAGATTCCGATTCAGATCTCACCAACGAGCTCGCTTCCCTGAGATCAAACTCCGAATCAGGCGTAATCCATCTCGACGACCATGGAATCTCCAAATTCCTCATCTCCTCTCCCACTCCACGTCCTTACTCAATCCTCGTCTTCTTCGACGCCACTCAGCTCCACAGCAAAACGGAGCTCCGTCTCCAAGAGCTCCGCCGCGAGTTCGGCCTCGTCTCCGCCACCTTCCTCGCCAACAACAACGGATCCGATCTGA…	768	1	AT1G61790.1	OST3/OST6 family protein		similar to OST3/OST6 family protein [Arabidopsis thaliana] (TAIR:AT1G11560.1); similar to unknown [Brassica rapa] (GB:ABB97041.1); contains InterPro domain OST3/OST6 (InterPro:IPR006844)	82.5	200	35	0	168	767	36	235	2e-85	312
MLN1.Contig_128	GGAGTCATCTGAAACCAAAGTTTAGAGAGAGAAGAGAGATGAGGTTGTTCGATCCATGGCCAGTGTTCTTCAAAAGGGAGTGGAAACGTTGTTGGCCGTTTCTCACCGGATTCGCCGTAACCGGCGTCCTCATCACCAAGCTCACCGCTGGATTCACTGAGGAAGACGCCAAGAACTCCAAGTTCGTCCAGCAACACAGGCGGTGACCTACTCAAGTGAACTCTATTGCTGAGAGTGCTTTCAGACTTTATTATTCTAATAAACATAAAAGAGAGAATCCTACTTACTTCTTGTTGATCTCTCGTTTCCTTTCATCTTTTGTCTTTTCACAACTCTCAAAACAGTGTTAAGTTTGAAATGGTTTGATTCCAATCTTTTCCCCCTTATGTTTG	392	3	AT5G59613.1			similar to unknown protein [Arabidopsis thaliana] (TAIR:AT3G46430.1); similar to mitochondrial ATP synthase 6 KD subunit [Oryza sativa (japonica cultivar-group)] (GB:BAB21526.1)	98.18	55	1	0	39	203	1	55	3e-28	120
MLN1.Contig_1280	GGTCACATCATGTTTGATCCTTATCAACTTGTAAATATTTTCACAGGGCCAAAGATCTAAGATCCAATTTACAAAGCTCTATGTGATATTGTTGCATGAATATTTTCTATTCTAAATCCCCACTCACCTCTCTTTGTTCCCTCGGACACTGATACAAACTGGAAGATTTCTCTCCTGCGTGGTGGCAGATGGTGACGACACTCCACTTAGGACCTCGACTACGGTCATCTTCCATGTCCACCGATCTTACAGATTCTACAACAACTGATAGATCAACTATGACTATGTCTCTGATCTTCTTCTTGAATCTATTGATGTCGATGACTTTGAATATGTCTTCTATTTCTACTTTGATCATCACGGTTAGTGTGTATATGTTGTACAACAGATGTATCATGC…	734	1	AT2G41430.2	ERD15 (EARLY RESPONSIVE TO DEHYDRATION 15)	Encodes hydrophilic protein lacking Cys residues that is expressed in response to drought stress, light stress and treatment with plant-growth-promoting rhizobacteria (Paenibacillus polymyxa), possibly revealing a connection between responses to biotic an	similar to unknown protein [Arabidopsis thaliana] (TAIR:AT4G14270.2); similar to unknown protein [Arabidopsis thaliana] (TAIR:AT4G14270.1); similar to ERD15 protein [Brassica rapa] (GB:ABV89651.1)	61.54	13	5	0	106	144	9	21	0.018	23.1
MLN1.Contig_1281	GCATCAGCATCATTAGGAACGGTTGTGCGCCTGCGTATACCAACACTTGCATCTTCATTTTTCTCATCTAAAATAAATTTGTGCCTGAAAAATAGATGTACATAAAAGATATAAATTGTCGCGAAAAAAAAAAA	134	1	no significant hit
MLN1.Contig_1282	TGCCCTCCTGTTTTGATTACTAAGTTATCACACAATCAATCCAAATGTGTGATCAGGCAAACCGCTATGTCCGTTGATGGAAGCACAATTCTTGCTGCCTGCGAGGACGGGACTATATGGCGATGGGACGTGATTACCAAGTAGCAAACTGAGTCTTCTAAGAACTGATGGATTAGGAGCCTGGAGGAAGAAGATATAATATTGTTTTGTTGTAACTCATATATATTTATCACATTACAATTTGGGAAAGTTTATTACTATTCCCTGAAACATTTTAGATGCTATTTATAGACTCAATAACTTCACTTTGGTGTTAAAACATTGCATCTTTAAAACTTTTATTGAGATGTATTCTGACC	359	1	AT3G20740.1	FIE (FERTILIZATION-INDEPENDENT ENDOSPERM 1); nucleotide binding / transcription factor	Encodes a protein similar to the transcriptional regular of the animal Polycomb group and is involved in regulation of establishment of anterior-posterior polar axis in the endosperm and repression of flowering during vegetative phase. Mutation leads endo	Identical to Polycomb group protein FERTILIZATION-INDEPENDENT ENDOSPERM (FIE) [Arabidopsis Thaliana] (GB:Q9LT47;GB:Q9XF44); similar to coatomer protein complex, subunit beta 2 (beta prime), putative [Arabidopsis thaliana] (TAIR:AT1G79990.2); similar to c	95.74	47	2	0	1	141	323	369	3e-21	96.7
MLN1.Contig_1283	ATAATTTACAATTAACATATTAATAGAGTGTCTGCTGCGTCTGCGCTCGACACGCACAGCACACACGACACGGAGCAGGCAGATGTAGTGGAGACGCAGAGAGAGACGCGCGCGCGCTACTACATCTCTCTATATACACTATCACTATTAATACTAAGAGTATACTCATGCGCGCACGAGTCACGCGACACTATAGTCGCCGCGGCAAGATCTCTGTCTCTGTCTACGGCGGGAGGGGTATGGTAGTTGTAACATCATGGCAATCACACACCTAGTGAGATCATGAACATCAGTACTCGGCATGGTACTGCAACGCACTGGTGGATAGGCCTTATGACACAATGGATTGACATAGAGAGTAGAGACTCATCTACATTAGAGAGACTTTCTGATGTAAAC…	1277	1	no significant hit
MLN1.Contig_1284	GAGTTTCGCTTCTTTTGCGCCTCCATAGAACTTTTTCTCACTGCGATTCCTCTCCGCGTCTCGAGCCTCCGGAACAGATGGCGAGCAGTATAATCATGTTCGAGGACATCTTCGTCGTTGATAAGCTAGACCCTGATGGCAAAAAGTTCGATAAAGTTACGCGTATTGAAGCAACTAGCCACAACTTGGACATGTTTATGCATTTGGATGTTAACACAGAGGTTTATCCGATGGCTGTTGGTGATAAGTTCACACTTGCTATGGCTCCTACTCTTAATCTCGATGGAACCCCTGATACTGGGTATTTTACCCCGGGAGCAAAGAAAACGCTTGCTGATAAGTACGAATACGTGATGCACGGGAAGCTTTACAAGATCACTGAGCGTGACGGCCAAACTC…	699	1	AT3G59600.1	DNA-directed RNA polymerase I, II, and III, putative		similar to ATRPABC16.5 (ARABIDOPSIS THALIANA RNA POLYMERASE I, II AND III 16.5 KDA SUBUNIT), DNA-directed RNA polymerase [Arabidopsis thaliana] (TAIR:AT1G54250.1); similar to hypothetical protein OsI_023458 [Oryza sativa (indica cultivar-group)] (GB:EAZ02	93.15	146	10	0	78	515	1	146	2e-77	285
MLN1.Contig_1285	GAATGTTATCTGTCTTGATGGGGCGATTTGGTCCCCAGTTTCTGGTTCGTTTCAAACTTCATGAGCTACTTTGCTCTTGAAGCCATTTGTTTTCGTATTTGCATTTCATATAGCTCAGAGTTGTATGTTTTACTTTGCGCTAAAACGTTTAAACGTGTATATGCGTGTGCAATAAGTACACCCTTGGAGGGTATTTCTACTCGAG	205	1	AT3G17700.1	CNBT1 (CYCLIC NUCLEOTIDE-BINDING TRANSPORTER 1); calmodulin binding / cyclic nucleotide binding / ion channel	cyclic nucleotide-binding transporter 1, member of a family of cyclic nucleotide gated channels.	Identical to Probable cyclic nucleotide-gated ion channel 20, chloroplast precursor (CNGC20) [Arabidopsis Thaliana] (GB:Q9LD37); similar to ATCNGC19 (cyclic nucleotide gated channel 19), calmodulin binding / cyclic nucleotide binding / ion channel [Arabi	28.89	45	32	0	32	166	354	398	0.12	31.6
MLN1.Contig_1286	GACTCTCGTTCGGCCGTTTCAGCTCTCAATCGCAAACAAAAGAAAGAACAAAAAATGGCTGGAAAAAAGCAAGAGCTTCCCGTTTCCGGCGAACCCTTAGCCGCCGTCGAGAGTCCGATGACAGACACGATAGAGAAGAAGAAGAAGAAGAAGAGCAAGAAGAACAATCACGCAGAGGTGGAAGTGCCTCAAGAGGTAGTCACTAATGGCGAGGAGTTGAGTAGTAAAGAGAAGAAGAAGAAGCGTAAGAGAGAGGAGAATGAGAAGGAGAAGGAAAAAAAAAAAT	286	1	AT1G31970.1	STRS1 (STRESS RESPONSE SUPPRESSOR 1); ATP-dependent helicase		Identical to DEAD-box ATP-dependent RNA helicase 5 (RH5) [Arabidopsis Thaliana] (GB:Q9C551;GB:Q9ZS13); similar to ethylene-responsive DEAD box RNA helicase, putative (RH30) [Arabidopsis thaliana] (TAIR:AT5G63120.2); similar to Os07g0301200 [Oryza sativa	64.81	54	16	4	73	225	7	58	0.0001	41.2
MLN1.Contig_1287	GCTTTCAAGAAAATCCAAATCCAAAGAGACGACACCACATTTGATGCGTATGTTGTCGGAAAAGACGACGCACCTGGAATCGTCGTGATTCAAGAATGGTGGGGCGTTGACTTCGAGATCAAAAACCACGCTGTCAAAATCTCGAAACTCGACACTGGCTTCAAAGCTCTCATACCCGATTTGTATCGAGGAAAGGTTGGGCTTGATACTGCGGAGGCGCAGCATCTGATGGACGGGCTTGACTGGCAAGGAGCTGTTAAAGACATCCGCGCTTCTGTTAACTGGCTTAAAGCTAATGGGTCCAAGAAGGTTGGCGTGACTGGGATGTGTATGGGAGGTGCATTAGCTATAGCTAGCTCTGTTTTGGTTCCTGAGGTTGACGCTGTTGTTGGATTCTAT…	733	1	AT2G32520.1	dienelactone hydrolase family protein		similar to dienelactone hydrolase family protein [Arabidopsis thaliana] (TAIR:AT1G35420.1); similar to hypothetical protein [Vitis vinifera] (GB:CAN60148.1); contains InterPro domain Dienelactone hydrolase; (InterPro:IPR002925)	94.47	235	13	0	1	705	5	239	7e-129	456
MLN1.Contig_1288	CGGATGGAACGGTGCATGTCTGGTCTATCTCCAAAGGCAGTATAGTGAGCACTCTCAAGGAGCAAACATCTCCTATACTGTGTTGTTCTTGGAGTGGGATCGGGAAACCATTGGCATCGGCTGATAAAAACGGGTATGTCTGTACTTGGACATGATTGTTTGATTACTCAATACGTCTCTGTTTCCAAAAGGTGTGTTTATACTCTGGTCTGGTCGTGTTCGTCTGATGGTGTTTTTTGTATATAATTGGTTTTTAATGTTCATTTGTTTCAAAAAGACAATAAACACCCAATGCAACTCTGGTTTTAGG	310	1	AT5G50230.1	nucleotide binding		similar to transducin family protein / WD-40 repeat family protein [Arabidopsis thaliana] (TAIR:AT3G49660.1); similar to unnamed protein product [Vitis vinifera] (GB:CAO64202.1); contains InterPro domain WD40 repeat-like (InterPro:IPR011046); contains Int	92	50	4	0	3	152	460	509	8e-24	105
MLN1.Contig_1289	GCTCCACATGTATTCTATCTTCTCTCCTCTTCTTCCTTCTAACTCTCCTCCTCAAGAAATATTCTTGAAACCAAACCGCCTCCCAAAAAACAATGGGCGTAGCTGTTCTAAATCCACAGGACTGTCTCAAACAACCTTTCTCCCACATGAAGTATCCTCGTAACCACACCGCATGCCCCAACAGGCATCAGAAGAAGCCGGTTCCAAACCGCACGCGCCGGAGTCCTCCGTGCAATCAGACAACCAGATCTCCTCCTAAAGCTCCGCCTCCGCCTCCTCAACGCGCCGCCGTCTCTTCTTACGTCCCGAAGGGAACGGTTGAGAAGAGTCCCACCAAAAACGTCGTCGTTGGTCAGGTTAGGATCCTGAAGCGCGGCGAGGAGATCCCTAAGAAGACAT…	713	1	AT4G32020.1			similar to unknown protein [Arabidopsis thaliana] (TAIR:AT2G25250.1); similar to unknown [Populus trichocarpa] (GB:ABK93361.1)	67	200	64	4	93	686	1	181	8e-60	226
MLN1.Contig_129	GACGAACAAAAGCTCAGAAGAAGAGAAAACAGAGAGAGAGAGAGAAGAAAACAATCTAAGCCGTCGGAGAAGAAGCAAAGAAAAGAAAAGATGTCGTGGCAATCATACGTCGATGACCATCTCATGTGCGATGTGGAAGGCAACCACCTCACATCCGCCGCCATCCTCGGCCAAGACGGCAGTGTCTGGGCCCAAAGCACCAACTTCCCTCAGTTGAAGCCTGCTGAGATAGAGGGAATCAAGAAAGACTTTGAGGAGCCTGGGCACCTTGCACCCACCGGTCTATTCCTCGRCGGAGAGAAGTACATGGTTGTCCAAGGTGAAGCCGGAGCTGTCATCCGAGGCAAAAAGGGACCTGGTGGAGTTACTATCAAGAAGACTAATCAAGCCTTTGTCTTT…	772	3	AT2G19760.1	PFN1/PRF1 (PROFILIN 1); actin binding	first member of the Arabidopsis profilin multigene family, expressed in all organs of Arabidopsis. Binds poly-L-proline. The first intron of PRF1 enhances gene expression in vegetative tissues.	Identical to Profilin-1 (PRO1) [Arabidopsis Thaliana] (GB:Q42449); similar to PFN2/PRF2/PRO2 (PROFILIN 2), actin binding / protein binding [Arabidopsis thaliana] (TAIR:AT4G29350.1); similar to profilin-like protein [Solanum tuberosum] (GB:ABB16985.1); si	90.84	131	12	0	91	483	1	131	6e-67	250
MLN1.Contig_1290	GCTCTTCTTTCTCGGTCTCTTGCAAGCTCCTCTCTCGATTTCAGATGTCGGCATACGACAATGTTATTGGTGGGAAGCTAAAGCTGAAAGGGAAGGCCTTAGATGTGAAAGCAGGTGGAGTAAAGAAGAGGAAGAAGAAGCAGAAGAAACACGAAGAGCAAGCTCTTAAGATTACTGAACATGAACTCATAGAAGGAGAAAACGTAGAAACATTGGGTAAATTGATGGAAGAAGAAGAAGAGGAGGAGGGTAGGAGTGAAAAGGAGGATGGGAAAGTGCAACCTGATGATGAGGATGATGATCTGTTAACGCCAGCAGAAAGAAGGTACATAGAGCAGAAGCAGAAACTGGATGTGCAGAAACTAGCCAAGGAAGCGAACAAGTCTCACCGTAACAGGA…	641	1	AT1G16810.2			similar to CGI-144-like protein [Solanum lycopersicum] (GB:CAC81814.1); similar to Os02g0727500 [Oryza sativa (japonica cultivar-group)] (GB:NP_001047997.1); contains InterPro domain Protein of unknown function DUF1754, eukaryotic (InterPro:IPR013865)	79.61	103	17	2	171	467	42	144	2e-36	148
MLN1.Contig_1291	AGAACAAAATTTAATTTTAGTCTTTGGTTATATATGGCCGACGGTTGTATATCGATCTTTGTAATTTGTTTTTCTTTTTTATTGGGGGATGGATAGAATTATATGTATATGGGATTAGTTACGTGTAATAGCTTGCTTTTGGGTGTATACCAACATATATTTTTACTTTTTATTGTATTGTAATAAT	187	1	AT4G25640.1	MATE efflux family protein		similar to MATE efflux family protein [Arabidopsis thaliana] (TAIR:AT4G00350.1); similar to unnamed protein product [Vitis vinifera] (GB:CAO49464.1); similar to unnamed protein product [Vitis vinifera] (GB:CAO49462.1); similar to putative anthocyanin perm	38	50	31	1	31	180	410	457	0.98	28.5
MLN1.Contig_1292	GAAGCAAAAGAAATGGTTCAAACAGCTCAAGGTTTTGGATCCGGAAGATAATCAAATAGATGTAGAAGCCCCTCCTTTATTAAATGCATAGTGTCACACGGTTTAAATAGCCCAATGATTCAGCTTAGAGGTGTGAACCAAAGTATAAGCAATTTATAATAAAACATGCAAGAAAAAAAAAAAA	184	1	AT4G27970.1	SLAH2 (SLAC1 HOMOLOGUE 2); transporter		similar to SLAH3 (SLAC1 HOMOLOGUE 3), transporter [Arabidopsis thaliana] (TAIR:AT5G24030.1); similar to unnamed protein product [Vitis vinifera] (GB:CAO49547.1); contains InterPro domain C4-dicarboxylate transporter/malic acid transport protein; (InterPro	52.17	46	10	1	2	103	470	515	2e-06	47.8
MLN1.Contig_1293	GGTCGCATTCTTTTCTTTTTCTTTTTTTTTTCCTCTTCCATTTTTCTTAGTCTTTGTTATTTTTCTTCATCTCCTTATGCTATTCTAATTGATTTTTGTTTTGTTTACAGATCTGAGAAAAAGGAGCAGCTATAAGACGGGAAGAAGAAGTGGTGGTCTGACAGAGCAGACGCGCCAGAGATGGAGGTGGTCTAACGAATCGAAGGAACTGTAGAGGCTGTATGTATTAGACCAACACCGGTGGCTCCACGACCAGATCGAGTCGTGGCTTCAGTTGGAACCACTCCAAGTCGTCGCTTCAGATGGAACTTCGAGTCGTCGTGGAGCCGTGCAACTGGAGCCGGTGGAGAAGCTGGTGGGAGTCCGAGATGTTGATGGTGTATTGTGTTTATATATGTG…	456	1	AT1G11480.2	eukaryotic translation initiation factor-related		similar to unnamed protein product [Vitis vinifera] (GB:CAO24188.1)	26.03	73	53	1	110	325	436	508	0.37	30.8
MLN1.Contig_1294	CAGAAGGGGAATATGCTACGGCTAGGGCTGCTTCTGCTGCTGGAACCATCATGACACTATCGTCATGGGCTACTTCCAGTGTTGAAGAAGTGGCTTCCACAGGGCCCGGGATTCGATTTTTCCAACTTTATGTGTACAAGAACAGGAATGTGGTTGAGCAGCTGGTGAGACGAGCCGAGAGGGCTGGATTCAAAGCCATTGCTCTCACTGTGGACACCCCAAGGCTAGGTCGTAGAGAGTCTGATATCAAGAACAGATTCACTTTGCCCCCAAACTTGACATTGAAGAACTTTGAAGGTCTTGATCTTGGAAAGATGGACGAGGCCAATGACTCTGGCTTGGCTTCATATGTTGCTGGTCAGATTGACCGTACCTTAAGCTGGAAGGATGTCCAGTGGC…	744	1	AT3G14420.6	(S)-2-hydroxy-acid oxidase, peroxisomal, putative / glycolate oxidase, putative / short chain alpha-hydroxy acid oxidase, putative		Identical to Probable peroxisomal [Arabidopsis Thaliana] (GB:Q9LRR9;GB:Q8VZA4;GB:Q944K6); similar to (S)-2-hydroxy-acid oxidase, peroxisomal, putative / glycolate oxidase, putative / short chain alpha-hydroxy acid oxidase, putative [Arabidopsis thaliana]	97.98	247	5	0	3	743	86	332	5e-119	423
MLN1.Contig_1295	GATCCTCAATAATTGCATGAAAATAATCAGCTTGGTGTCTCTCAACAACACCACCACCACCACCACTTTCTTCTTCATTCTTCTTCTACCTAAAACCCCTCTCGATCATTCTCTCCTCAATCCCTAAACCCAAAACCACCACAACAGATCAAAGATCAATCCCTTTATATATAAACAACCCAACCCCTAAAGTCGCATGACCTTACGAAGCTTGATCCTTGAGATGCGCTCGAGGTCGCATCGTGTGGTGCACGACCTCGCCTCCGCCGCCGACTCGACTCCCTCCGCCTCATCTGAAGCTAATCGCTGGTCAGACATCCCAGAGGAGCTTTTGAGGGAGATTCTCATCAGGGTCGAAGCTGCCGACGGTGACGGTTGGCCGTCGCGACGCAGCGTGGT…	764	1	AT5G18680.1	AtTLP11 (TUBBY LIKE PROTEIN 11); phosphoric diester hydrolase/ transcription factor	Member of TLP family	Identical to Tubby-like F-box protein 11 (TULP11) [Arabidopsis Thaliana] (GB:Q6NPQ1;GB:Q6YNX7); similar to ATTLP9 (TUBBY-LIKE PROTEIN 9), phosphoric diester hydrolase/ protein binding / transcription factor [Arabidopsis thaliana] (TAIR:AT3G06380.1); simi	88.95	190	20	1	197	763	1	190	5e-82	300
MLN1.Contig_1296	GAGCTCAGGAACTCTACTTCTTTCCGTCTCAGAGCTGGTAGCATGGAATCAAGAACCCCCACGGAGCTGGAGGAACCAGATGTCTCGTGGGTGGAGCCGCTGGTGAAAGAGCCACAGGAGACTAGGGTGGCTCCGGTTTGGATGGAGCAATCATACATGGAGACAGAACAGACCGTTGCTTGAATCAAAAAGTTTTGAAACATCATTAACAAAGAAGCAGAAGAAGAAAAAAGAGAAGTCCAAACAAAATTTCTGAGGTCGTTGCTAATCTTATTACATTTGTTGTTTTAAATGTTTCTTTCTTTCTTTCTCTAGAATAAGAATAAAAAAGTTTCTTTGGGGGCAAAAGAGAGTTTGTTTGTCTCTCTCTCTTGTCTCCATAGAAAAAAACAGAGGTGA…	484	1	AT5G58620.1	zinc finger (CCCH-type) family protein		similar to CZF1/ZFAR1 [Arabidopsis thaliana] (TAIR:AT2G40140.2); similar to CZF1/ZFAR1, transcription factor [Arabidopsis thaliana] (TAIR:AT2G40140.1); similar to hypothetical protein [Vitis vinifera] (GB:CAN78824.1); contains InterPro domain Zinc finger,	85.48	62	6	1	1	177	545	606	1e-23	105
MLN1.Contig_1297	AAGCAGTGGTATCAACGCAGAGTGGCCATTACTGGTCGGGGTTGCCAAGCAATGTTGGTGATCTTCTCTGAGTCCTCTTGTTGTGGCTGCATGGAAACCTCTTTCTTTTTTTTTTACCGAGAAACTGCTGAATTTTACCACCCTTTTTACCGCAGATTTACTATGTTTTGTTTCCAGTTTATTAAAATTTTTGGCAAAATGAGAAGAGAACTCATCTCATGGCTTTTTTTTTGGTTTTGTTTTTCGGGCATTATGTTAAAACCTTCTTGTTAACGCGACTCACATGTTTCTATTTCTCTTAATCATGTTTTATTTACAAATCAACAGAAAGACTTCAAAACTCAAAAGGTGCCCGCCACCTCCGCCATCACTAACCTGTATATACCAATCGTTGGGAGA…	654	1	AT1G04940.1	TIC20; P-P-bond-hydrolysis-driven protein transmembrane transporter	Tic20 is believed to function as a component of the protein-conducting channel at the inner envelope membrane. Genes AT1G04940 and AT1G04945 were switched for the TAIR7 genome release to give consistency with MIPs annotation.	similar to TIC20-IV (TRANSLOCON AT THE INNER ENVELOPE MEMBRANE OF CHLOROPLASTS 20-IV), P-P-bond-hydrolysis-driven protein transmembrane transporter [Arabidopsis thaliana] (TAIR:AT4G03320.1); similar to Tic20-like protein [Solanum tuberosum] (GB:ABB86268.1	30.77	52	33	2	109	255	140	187	3.7	28.5
MLN1.Contig_1298	GACTGTGATCGATGGCTGAGGAGGAGATGGTGGCCGATGAAGCAGTTACAGCTCCGCCTCGTAAGGTTCTCCTCATTTCAGCCGGTGCTAGTCACTCCGTCGCTCTACTCACTGGGGATGTTGTTTGCTCATGGGGTAGAGGAGAGGATGGACAATTAGGTCATGGAGATGCAGAGGATCGGCCTTCTCCTACGCAGCTAAGCGCCTTGGATGACCACCAAATCGTTTCGGTTACCTGTGGTGCTGACCACACGGTTGCTTATTCACAATCACGCATGGAGGTCTACAGTTGGGGATGGGGTGATTTTGGGAGATTAGGCCATGGGAACTCGAGCGACTTGCTTACTCCGTTGCCAATCAAAGCATTGCACGGTGTTCGGATAAAGCAGATTGCTTGTG…	633	1	AT5G63860.1	UVR8 (UVB-RESISTANCE 8)	UV-B-specific signaling component that orchestrates expression of a range of genes with vital UV-protective functions. Located in the nucleus and the cytosol. Associates with chromatin via histones. UV-B light promotes URV8 protein accumulation in the nuc	similar to Ran GTPase binding / chromatin binding / zinc ion binding [Arabidopsis thaliana] (TAIR:AT5G12350.1); similar to hypothetical protein [Vitis vinifera] (GB:CAN67581.1); similar to Os04g0435700 [Oryza sativa (japonica cultivar-group)] (GB:NP_00105	39.15	189	115	1	63	629	121	308	1e-39	159
MLN1.Contig_1299	GGAAAACCATAACTCACAAAAACTTTTCCTTTTATGACTCTTCCTCTCTCCGAAGTGAGATTTTCAACCTTTTGCTTAAGTTCCTGAACCTTGAAAACAAATCATCCTCCGTTACAGAGGTCAAACGTCAAACAAAAAATGCCATCTACATATCGTGAACTATCCTCGATGCCAGACTGACAGTGACTATACCAACGAAGACAATCTTTGACACTGTAAGATTGATTTGTACCAATTGGATTAACCTCTCGTATCTCAGCTGAATCATTCTTTTGATACGCCATGCCTGCCTAACCCTTCAAGCTCTTAAAACATGACTCATACGTATCCTTATGCCTATGAAGACCAATAACTATATACATAACATGAGTTTAGTTTTTTGAACTTTCAGAATCTGAT…	767	1	no significant hit
MLN1.Contig_13	GASACAACAAAACTCAAAACACACATATTATCTCCACTGAGTTCTCTCGTATAATAATCATCTCCTTCGAGAAATATGGCGATTTCAAAAGCCCTTATTGCTTCTCTTCTCATATCTCTTCTTGTTCTCCAACTCGTCCAGGCCGATGTGGAAAACTCAAACAAAAAGAGGGGTTACCGCAAAAAAATTGATTGTGGAAGTGCTTGTGTAGCAAGGTGCAGGCTCTCAAGTAGACCTAACCTTTGCCACAGAGCGTGCGGGACTTGTTGCGCAAGATGCAACTGTGTGCCACCTGGTACGTACGGAAACTACGACAAGTGCCAGTGCTATGCTACCCTCACCACCCACGGTGGTCGCCGCAAGTGCCCTTAAGTAAACTTAAAACTCTCAAATTGCTTC…	663	26	AT1G75750.1	GASA1 (GAST1 PROTEIN HOMOLOG 1)	GA-responsive GAST1 protein homolog regulated by BR and GA antagonistically. Possibly involved in cell elongation based on expression data	Identical to Gibberellin-regulated protein 1 precursor (GASA1) [Arabidopsis Thaliana] (GB:P46689;GB:Q8W114;GB:Q9LR14); similar to unknown protein [Arabidopsis thaliana] (TAIR:AT2G18420.1); similar to snakin2 [Solanum tuberosum] (GB:CAC44012.1); contains I	92.86	98	7	0	76	369	1	98	4e-41	164
MLN1.Contig_130	GATCACTTCAAATCTCTATCTCGCTCTCTCTTTCGTACAAGCTTTCGCCGTGGTTTAAGTTTCTGTGAGAGATCGAAGCTATGTCTCAGACCGTTGTTCTAAGAGTGGCTATGTCATGCGAAGGATGTGTTGGAGCTGTTAAAAGAGTTCTCGGTAAAATGGAAGGCGTGGAGTCATTTGATGTGGATATAAAGGAGCAAAAGGTGACAGTGAAAGGCAATGTGCAGCCCGACGCTGTTTTGCAGACCRTATCAAAAACYGGAAAGAAATCRGCTTTCTGGGACACAGAGGCTGAAMCMGCCAAGGCCTAARGAGAAGCAGAGCATCTCATGTGGCTCTGTTTTTAATAAAAMTCTGTATGGGATCCTTCTTTGTTTCTGTGACTTGTGTCTGAGACAA…	447	3	AT1G66240.1	ATX1; metal ion binding		similar to CCH (COPPER CHAPERONE) [Arabidopsis thaliana] (TAIR:AT3G56240.1); similar to copper chaperone [Populus alba x Populus tremula var. glandulosa] (GB:AAT12488.1); contains InterPro domain Heavy metal transport/detoxification protein; (InterPro:IPR	87.5	80	10	0	69	308	27	106	2e-34	141
MLN1.Contig_1300	ATTCAGAGGCGAGGCGGCCGACATGTTTTTTTTTTTTTTTTTTTTTTTTTTTCNAACTTCCNAACCTTTGGGACTTTTTTACTTCCAACTTCTTTCAACTTTCCACTTTGTCTGCAACTAATCAATTTTTTGGC	134	1	no significant hit
MLN1.Contig_1301	GATCGCAAAACTGCTTTGATCAGGTTTCTTGTCTGAAACAATGGCGATTCTCTCTGTACGAACTCCAAGTTCCATTCAGCTCCTTCGTTCCTCTGTTTCTCCCATCTGCTCGAAACCTTTGTTTCAATCATCATCCAGCTCTTCATCTTCCATTGTTTCTGCTCCTTCCACCAGATTAAAATCCAATTCCCCGATCTCTAGACCTCGTGTAGTTCTCGCGAGAGCTTCCACGGGAGTCGCTGAACCCGTCGCTGATTACAGAGAAGATATAGGCGAGATTCTCGAAGATGTCTCCATCTTTACTGCTTCAGGACAGCCCGTGAAGTTCAGTGATCTCTTGGATCAGAACGATGGAGTTTCAGCTGTTGTGCTTTTGAGGCATTTCGGATGCGTTTGCTG…	689	1	AT5G65840.1			similar to antioxidant/ oxidoreductase [Arabidopsis thaliana] (TAIR:AT2G37240.1); similar to hypothetical protein [Vitis vinifera] (GB:CAN81556.1); contains InterPro domain Thioredoxin-like fold (InterPro:IPR012336); contains InterPro domain Thioredoxin f	78.38	222	42	3	41	688	9	227	2e-82	301
MLN1.Contig_1302	TGTTTCATTGTCTGTTAATGCTGTGTCCTCTTTGTTTGATAGTGGACTAATCCACACATGATGAGAAAAAAAAAAACAGGTTTCTCGTGTATCTTCTTTGTAATTTCTATGAAATATCGATTCTGAAAAAAAAA	134	1	no significant hit
MLN1.Contig_1303	GAGGAGATGGAGATGTATGTTGATCTCCATCCCATCACTAACACTTCTCCTTACACTGTGCTTGAGACTTTGTCTCTAGCTAAAGCCGCTATTCTTTTCCGGCAACTTGGCCTTCGCCACTTGTGTGTGGTTCCCAAAACACCAGGGAGACCGCCTATTGTTGGGATACTTACAAGGCATGATTTCATGCCGGAACATGTCCTGGGCCTCTACCCTCACATTGATCCTCTCAAGTGAAAATGTGGTGATAAGGAATGAAGAGAAAAAATTTCTTAGAGTTCTTTCTCCCCATTTTATACTCGTTGTGATGAATATGTGCATATCAAATTTAAAACCCCAGATGAGCATTTGATTTGCTCTTATGCCCACATTCATAACCATTTGTTTCAATTATTTTTG…	484	1	AT5G49890.1	CLC-C (chloride channel C); anion channel/ voltage-gated chloride channel	member of Anion channel protein family	Identical to Chloride channel protein CLC-c (CLC-C) [Arabidopsis Thaliana] (GB:Q96282;GB:O04753;GB:O04837); similar to chloride channel-like (CLC) protein, putative [Arabidopsis thaliana] (TAIR:AT5G33280.1); similar to ATCLC-A (CHLORIDE CHANNEL A), anion	100	78	0	0	1	234	702	779	2e-41	164
MLN1.Contig_1304	GAAGGAAAACAAAACGCAAGAAGCTCCTCGAAGAGTTCTCCGGCGACTTCTGAAGAAAAAACGTCTCCGATTGAGGTCTTCTTCAAGTGGTCAAAACGGGATGAGAGAGAGCACCGGTTTTCCACAAGTTATCGAAGTTGCTCCGTTGAACAGTCTGCCTTACGTCGGTCCATTAAATGGCAATTCATCCATGTCTGGTAACAAGGCCAACGAGACTGCAGAGAAAACAGGACCTCCAACAATGATATTTCTACCTTCTGAATCAGCTCCAGAGTTTTATAGCCTTATCTCTCAGTCAAAAACCGGAGTTGCCCTCACGGGAAGTGCAGCCATGGGGAAGATCGGACCAACTATTGGTTTGGTGGATATTGCTGAATCTGATGACTCTTACTATTTCCG…	755	1	AT1G54850.1			similar to unknown protein [Arabidopsis thaliana] (TAIR:AT1G54840.1); similar to heat shock protein-like protein [Cucumis melo] (GB:AAO45756.1); contains InterPro domain HSP20-like chaperone (InterPro:IPR008978); contains InterPro domain Heat shock protei	76.73	202	41	2	89	676	6	206	2e-88	322
MLN1.Contig_1305	TTACCACCGAGTCGGGTGGGTGCTAATTTCGGTTTAACTCTTTTTTTTAAAAATATTTAATTATATTGGGGCCTGGGGTTTTAATCTGGTGGCGGGTTACTCACTGAGTCGAGACAGAGGAGATGGCGGTTAGCAGGTGGGTGAGTCATTCCACCAAGTCATCCCGGGTTCGAATCCGAGTTCAAAGATTGTAAATGTAAATAAGATCAAATTAACATTTTGAATCAGATCAAA	234	1	AT3G25560.2	NIK2 (NSP-INTERACTING KINASE 2); protein kinase		similar to leucine-rich repeat family protein / protein kinase family protein [Arabidopsis thaliana] (TAIR:AT2G23950.1); similar to NIK1 (NSP-INTERACTING KINASE 1), kinase [Arabidopsis thaliana] (TAIR:AT5G16000.1); similar to NIK3 (NSP-INTERACTING KINASE	56.25	16	7	0	57	104	261	276	4.8	26.2
MLN1.Contig_1306	AGTGAAGACATTGTCAAGAAGGTTCTTCCTTCTTAATACAAACTCTTGTGTGTTCTGTCTTTTCTCAATCCTCAATTTATATGAAATTACTGTAAATCTCTCTTCTTTTCTCTCTATGTCTTTGCCTGATCGTTGGATGAATCAACAACAATTTTATATGTAAGTTTTTATAAATGATTGGCTCTCTTTTCTT	193	1	AT3G03776.1	hydroxyproline-rich glycoprotein family protein			52.63	19	9	0	101	157	100	118	3.7	26.6
MLN1.Contig_1307	GAGAAGATAGAAGAACCAATAAATAAATCAGAAACAACCTGTTTGTTTTAGATCAGAGATGTCTGTAAATAACAGAGATCCTCTTGTGGTAGGGGGATTGATAGGGGACGTTCTTGAACGGTTCACAAGATCAATCGATCTAAGGGTTACATACGGCCAAAGAGAGGTGACAAATGGGTTGGATATAAGGCCTTCTCAAATTATCAACAAGCCAAGAGTTGAGATTGGTGGAGAAGACCTAAGGAACTTCCATACTTTGGTTCTTACATTTAAACTCTCTGTTTCTTATTTCTTCTTCATTGCTTCATTACTCTTCTTCTTTCATGCAATTTATCTTGGCCACGCTGACCCACAAAGAGGCCTTTAGTGAAATCTTTCTCTTGTTCTGTTCTCTTACGA…	484	1	AT1G65480.1	FT (FLOWERING LOCUS T)	FT, together with LFY, promotes flowering and is antagonistic with its homologous gene, TERMINAL FLOWER1 (TFL1). FT is expressed in leaves and is induced by long day treatment. Either the FT mRNA or protein is translocated to the shoot apex where it induc	Identical to Protein FLOWERING LOCUS T (FT) [Arabidopsis Thaliana] (GB:Q9SXZ2;GB:O04467); similar to TSF (TWIN SISTER OF FT), phosphatidylethanolamine binding [Arabidopsis thaliana] (TAIR:AT4G20370.1); similar to flowering locus T-like protein [Vitis vini	75.36	69	17	0	59	265	1	69	2e-25	111
MLN1.Contig_1308	GGTCCACCCTGACATCGGGATCTCGAGCAAGGCCATGGGGATCATGAACAGCTTCATCAACGACATCTTCGAGAAGCTCGCCCAGGAGGCCTCCAAGCTCGCGAGGTACAACAAGAAGCCCACGATCACCTCCCGCGAGATTCAGACCGCTGTGAGGCTTGTTCTCCCCGGTGAGCTCGCTAAGCACGCCGTCTCTGAAGGAACCAAGGCCGTTACTAAGTTTACTAGCTCTTGAATAATGAAGTTGTTATGGTTGTTTTTTTTTTTTTTCTAATTTGGTTTGTAATTGTTGAAGAACGTATATCAACTGGTGTTAAATCGTCTCTTTTGGAAGCAGGATCTCAATATAGCGCGTTGGTTATTAAATCG	369	1	AT5G59910.1	HTB4; DNA binding		Identical to Histone H2B.11 [Arabidopsis Thaliana] (GB:P40283;GB:Q5PP00;GB:Q8LDE5;GB:Q9FJE5); similar to histone H2B, putative [Arabidopsis thaliana] (TAIR:AT2G28720.1); similar to histone H2B [Cicer arietinum] (GB:CAB88668.1); similar to unnamed protein	100	77	0	0	2	232	74	150	2e-37	150
MLN1.Contig_1309	AATCGAGAGGAATCGCGGATATAGTTTAAAAATGTCAAATAACTTTGAAGACCGAAGTTATCCTATAGATGCTGTATTCATGCCTGTTCAAAATGCGAATCATAGTATTCATTCTTATGGGAATGGGAATGAAAAACAAGAGATTCTTTTTCTAGAAATATGGACAAATGGAAGTTTAACTCCTAAAGAAGCACTTCATGAAGCCTCCCGGAATTTGATTAATTTATTTATTCCTTTTCTACATGTAGAAGAAGAAACGTTCTATTTAGAGAACAATCAACATCAAGTTACTTTACCCCTTTTTCCCTTTCATAATAGATTAGTTAACCTAAGAAAAAAAAAAAAAGAACTAGCGTTTCAATATATTTTTATTGACCAATTAGAATTGCCTCCCAGAAT…	533	1	ATCG00740.1		RNA polymerase alpha subunit	Identical to DNA-directed RNA polymerase subunit alpha (rpoA) [Arabidopsis Thaliana] (GB:P56762); similar to RNA polymerase alpha subunit [Olimarabidopsis pumila] (GB:YP_001123147.1); similar to RNA polymerase alpha subunit [Nasturtium officinale] (GB:YP	96.09	179	5	1	2	532	151	329	8e-98	352
MLN1.Contig_131	GGTTCTCGCTAACATTGCTTCGATTGTGATCGGAGAGACGGGGCCTTTTATTAAAGACTGGGTTACCTGGAACCAGGTGTTCTTGCTTGTGGATATAGTGTGCTGTTGTGCTATCTTGTTCCCTATTGTGTGGTCGATACGTTCGCTGAGGGAGACTTCGAAAACCGATGGGAAAGCGGCGAGGAACTTGGCGAAGTTGACTCTGTTTAGACAGTTTTATATTGTGGTGATAGGGTACTTGTATTTTACGAGGATTGTGGTGTTTGCGTTGAAGTCGATCGCGGCGTATAAGTATCTGTGGGTGAGCAATGCGGCTGAGGAGATTGCGAGTCTGGTGTTTTACATGGTGATGTTCTATATGTTTAGGCCGGTTGAGAAGAATGAGTATTTTGTACTAGA…	607	2	AT3G09570.1			similar to unknown protein [Arabidopsis thaliana] (TAIR:AT5G18520.1); similar to unnamed protein product [Vitis vinifera] (GB:CAO18079.1); contains InterPro domain Transmembrane receptor, eukaryota; (InterPro:IPR009637)	96.18	131	5	0	2	394	289	419	2e-69	258
MLN1.Contig_1310	GGTGCTCTCTTTCCTCTCCCAAGTCTGAACCCTAATACATCCTCCCCTCGCCGTAAGACCTCGATTTTCAGATTTGTCTGATTTCGCAACATGACAAGGGTTTATGTCGGGAATCTAGACCCTCGGGTCACCGAAAGGGAGCTCGAAGATGAATTCAGGATCTTTGGCGTCCTCCGCAATGTTTGGGTAGCTCGTAGACCACCAGGCTACGCTTTCCTCGAGTTCGATGGTGAAAGAGATGCTTTGGATGCAATCAGGGCTTTGGATGGGAAGAACGGGTGGCGTGTGGAGCTTTCTCACAAGGATAAGGGAGGCCGTGGAGGTGGTGGCCGTCGTGGTGGTATTGAGGACTCCAAGTGCTACGAGTGTGGAGAGCCTGGACATTTTGCTAGGGAGTGT…	773	1	AT1G23860.3	SRZ-21	Encodes a 9G8-like serine-arginine rich (SR) protein that interacts in vivo with U1-70K, a U1 small nuclear ribonucleoprotein 70-kDa protein that is involved in nuclear precursor mRNA processing.	similar to SRZ-22 (SERINE/ARGININE-RICH 22) [Arabidopsis thaliana] (TAIR:AT4G31580.2); similar to SRZ-22 (SERINE/ARGININE-RICH 22) [Arabidopsis thaliana] (TAIR:AT4G31580.1); similar to unnamed protein product [Vitis vinifera] (GB:CAO40907.1); contains Int	91.35	104	8	1	91	399	1	104	5e-44	174
MLN1.Contig_1311	GAATTAGATATAAATAATAAATTTTCCCTTTTTTTACCGGCATGGACATGTAGATATCAAATAAAATAGAAAAAAAGATTTCTCTATCTGAGTAATGAGTCATCTGACAATTCATGATTTAGATTCAACTACTTATTAAGAAACTAATAGCAAGGAAGAAACAATTTGAGTTGATGCGTTTACCTAAGTAAGGACCAATAAAATCAAATATTTTGATCTTCGAAACCAATTAAATGAAATTCTAAAGGTTAAATTTTATGGGGCAGTGCGCGAGAAATCAAATCATAAATAAATGATAGAATTTTGAGCGTCCTGAACATAATATATAACATTAAGATATATAAAGGTGTTCGGAAATGGTTGAAGTAGATGAATAGGAGGATCGCTATGACTATAGCC…	413	1	no significant hit
MLN1.Contig_1312	GGACAAGACTTGTCGGGTTTTAACTGTGGTCTTGCTCATGTCTTCTTACAACACACAAGTGCTTCTCTTACAATCAATGAGAATTATGATCCTGATGTTCAGGCTGATACCGAGACTTTCCTGAACAGGATTGTTCCTGAGGGGAGTTCAGCTCCTTGGAGGCATACCATGGAAGGTCCAGATGACATGCCAGCTCATATCAAATCATCAATGTTTGGATGTCAACTCACAATCCCAATAACAAAAGGCAAACTTAACATGGGAACTTGGCAGGGAATATGGCTATGTGAACACCGTGATGATCCGACAGCACGCAGAGTTGTGGTCACACTCAATGGAATCTAGAGAATATCTCTTCATGTTTTGTAACCCTCGTGTGGTATTTACGGTGGAATGTTT…	484	1	AT1G21065.1			similar to unnamed protein product [Vitis vinifera] (GB:CAO66320.1); contains InterPro domain Protein of unknown function UPF0047 (InterPro:IPR001602)	95.58	113	5	0	4	342	105	217	7e-62	232
MLN1.Contig_1313	GTTCAGGGTTTTCGACAAGGACCAGAACGGTTTCATCTCCGCTGCGGAGCTGAGGCACGTGATGACCAATTTGGGGGAGAAGTTGACTGATGAAGAGGTGGATGAGATGATCAGAGAAGCTGACGTTGATGGAGATGGTCAGATCAATTATGAAGAGTTTGTCAAAGTTATGATGGCAAAGTGAGGATAAACATTTTTACTCAATCTCTCTTTTCTTTATTCTTATTTGATCATCTAAAGAACAAGTCTTTATGCTGCTTGTTTTTATTGAATTTGAAGAAGTTTGATTTTGTTTT	296	1	AT3G43810.1	CAM7 (CALMODULIN 7); calcium ion binding	EF hand domain protein encodes a calmodulin. Can functionally complement a yeast CaM mutant.	Identical to Calmodulin-7 (CAM7) [Arabidopsis Thaliana] (GB:P59220); similar to CAM3 (CALMODULIN 3), calcium ion binding [Arabidopsis thaliana] (TAIR:AT3G56800.1); similar to CAM5 (CALMODULIN 5), calcium ion binding [Arabidopsis thaliana] (TAIR:AT2G27030	100	60	0	0	2	181	90	149	5e-29	122
MLN1.Contig_1314	TATATAATTAAATTATAGGGGGGTTCTCCCCCGCCCGCCCAACCACAAGCGCCACGGGTTTGTGGGGGGAGAAGCCGCCGCAACACCTCTTATAAGAAATATTATAAGAAAATTTTCCACCACGGCGCCCCGAAATTTGCCCCGGAAATCCGCCTCTCTTCTCGGCGGGGGGATACTATATTGGGAAAAATCTCCAACTTGAACGATTATTCATCGCATGAGGTGACATCTTTTACCCAATATTTGTGTTTTCAATCAGGTACGAACATTCAATATCAATGAGCGAAATACATTAGCCAAGTGTACGTGTCTACTTTTTTAGATGAATGCACCCCTGTGCGTGAAAAAGGATGGAATTCCCTCGAATGAGTCACCTATGACTCTATAAAATGAAATTAC…	938	1	no significant hit
MLN1.Contig_1315	AGGCGATCGAGAAGGTGGGATCGTCGTCTGGAAAGCCGTCGAAGCCGGTGGTTATCGCCGATTGTGGACAGCTCTCTTAGATAGATCTCTCTCATCTATCCTCATTTTAAATTATAGCGTCAGCGTCCTTGTCCTATATATGTTATGTATGTTTGGTGTCTCGTTTGTATGTGTAGTCATAAGCTTGGTGTGTATTCTCATGACAGTCTTTTGGATTGCCAGAGAGAAACTCGTCACCCTAATTACCTACTACCATAGGTAAATATTGAACATCTTGCAGTAAA	284	1	AT4G01430.2	nodulin MtN21 family protein		similar to nodulin MtN21 family protein [Arabidopsis thaliana] (TAIR:AT1G01070.1); similar to hypothetical protein OsJ_019049 [Oryza sativa (japonica cultivar-group)] (GB:EAZ35566.1); contains domain SSF103481 (SSF103481)	36.84	38	22	1	146	253	160	197	2.9	26.9
MLN1.Contig_1316	CAGCAGGACGGTGGTCATGGAAGTCGAAATCCGCTAAGGAGTGTGTGTTTGAATAAAGATTTGGCATAATATGTTGCGTAATAACTCTCTTAACCTTGACTTTTTCCTGCTTCTATGTGTTGATTGTGTGATTGTGTAATGTTTTCATTTGTAACTTAAAGAAAACCAAAAATATATATATATATATATATATTGACTTTTGTGATT	207	1	AT4G20080.1	C2 domain-containing protein		similar to C2 domain-containing protein [Arabidopsis thaliana] (TAIR:AT1G51570.1); similar to C2 domain-containing protein [Arabidopsis thaliana] (TAIR:AT5G12970.1); similar to C2 domain-containing protein [Arabidopsis thaliana] (TAIR:AT3G57880.1); simila	55	20	9	0	63	122	726	745	8.4	25.4
MLN1.Contig_1317	GCTTCTCAGCATTATGGACAAATATAAACTAGACGTGGTGAGTGCGGGAAAGAACTTCACGAAGATAAGGAAAGCGATCACGGCAGGATTCTTCTTCCATGGAGCAAGAAAAGATCCGCAGGAAGGTTACAGGACGCTTGTGGAGAATCAACCTGTTTACATACACCCGAGCAGTGCATTGTTCCAGAGACAACCAGATTGGGTGATATATCACGATCTTGTGATGACGACCAAGGAGTACATGCGAGAAGTGACCGTGATTGACCCGAAGTGGCTTGTTGAGCTAGCTCCAAGGTTTTTCAAAGTGGCTGATCCAACCCATATGAGCAAGCGTAAGCGCCAGGAACGCATAGAGCCTTTGTATGATCGTTATCACGAGCCCAACTCATGGCGTCTCAG…	634	1	AT3G26560.1	ATP-dependent RNA helicase, putative		Identical to Probable pre-mRNA-splicing factor ATP-dependent RNA helicase [Arabidopsis Thaliana] (GB:Q38953;GB:Q9LRV0); similar to MEE29 (maternal effect embryo arrest 29), ATP-dependent RNA helicase [Arabidopsis thaliana] (TAIR:AT2G35340.1); similar to	97.81	137	3	0	2	412	1032	1168	7e-76	280
MLN1.Contig_1318	TTGAGACTGAGATACTTCCCGCCACGAAATTCTACAGAGCAGAAAACTACCACCAGCAGTACCTGGCAAAAGGTGGTCGCATGGGTCTCAGTCAATCTGCTGAGAAAGGTTGCAACGATCCAATCCGGTGCTATGGCTAAGTAACTAGTCAGTCTCTCTGGAGAAGATAAAAAAGTGAGTTATCTCATGAGAATACAATAATACTCTGTAGATCACATGTTGTGTCTTGTCTCGTTCAGGTGGTATTTATAAATTTATAGTGATGATGCATCATATGGAGTGTAATTTACGTCATTGCCACAACAGTCTCCTGAATTTCAGTCTGTAATATTCAGTTTTACCATAATAATTGTTTGTTATGTTATATTCAAAAATGTAATGGTCTCCAAAAATCTCGTT…	456	1	AT4G25130.1	peptide methionine sulfoxide reductase, putative		Identical to Peptide methionine sulfoxide reductase (PMSR) [Arabidopsis Thaliana] (GB:P54150;GB:Q9SW13); similar to PMSR1 (PEPTIDEMETHIONINE SULFOXIDE REDUCTASE 1), peptide-methionine-(S)-S-oxide reductase [Arabidopsis thaliana] (TAIR:AT5G61640.1); simil	95.45	44	2	0	6	137	215	258	6e-20	93.2
MLN1.Contig_1319	TATATAATAAATATAAAATCACTTAAATAGGGGGGCGCTTCGTCCTCTTCCGGCAGCCCAAACACAAACCACGACGCCGCAGCCAGACGATCATGTGGTAGCAGGAGGAAAGACAGCGCCGCCAGTACTACTCTTCTCTATAGTACATACTATCTATTACTAGAAGATATATTCATCATCGGACCGACGGAGCCAGGCACTATCATCGCTCGCGCGGAGATAACGTGCTCTACTTATCCGCGGCGGCGGAGGGAAGAATCATCAACAGGAGACACTTAGTCCTGTCTCCACAACTCGTGAAGGAGCACATATACATTAGCGAGTAGATAGTCTGGACGAGTAGTGATCGCCCTATACGTAGTTTCAGAATGATGCATATATACCTAGGTAGTCGTAGAA…	1419	1	AT2G37580.1	zinc finger (C3HC4-type RING finger) family protein		Identical to RING-H2 finger protein ATL2J (ATL2J) [Arabidopsis Thaliana] (GB:O80927); similar to zinc finger (C3HC4-type RING finger) family protein [Arabidopsis thaliana] (TAIR:AT4G33565.1); similar to unknown [Populus trichocarpa] (GB:ABK93860.1); conta	26.79	56	41	0	967	1134	87	142	8.3	28.9
MLN1.Contig_132	GACGAAATCGATAAACCAATCATTCTCAATTCTATAGCTCTCTCTCTCTCTCGCGAATTTACGAATCAAAGATGCAGATCTTCGTTAAGACTCTCACCGGAAAGACCATCACCCTTGAGGTGGAARGCTCCGACACCATCGACAACGTTAAAGCCAAGATTCAGGACAAGGAGGGAATCCCCCCGGATCAGCRAAGGCTTRTCTTCGCCGGAAAGCAACTCGAGGATGGACGTACTCTCGCTGATTACAACATCCAGAAGGAGTCGACCCTTCATCTCGTCCTCAGGCTCCGTGGTGGTATGCAGATCTTYGTYAAGACTCTTAACKGGAAAGACGATCACACTCGAGGTGGAGAGCTCCGACACCATCGACAACGTTAAAGCTAAGATCCAAGACAAG…	793	2	AT4G05320.4	UBQ10 (POLYUBIQUITIN 10); protein binding	One of five polyubiquitin genes in A. thaliana. These genes encode the highly conserved 76-amino acid protein ubiquitin that is covalently attached to substrate proteins targeting most for degradation. Polyubiquitin genes are characterized by the presenc	similar to UBQ4 (ubiquitin 4), protein binding [Arabidopsis thaliana] (TAIR:AT5G20620.1); similar to hexaubiquitin protein [Helianthus annuus] (GB:CAA40324.1); similar to hypothetical protein OsI_005817 [Oryza sativa (indica cultivar-group)] (GB:EAY84584.	98.11	159	3	0	316	792	158	316	1e-124	303
MLN1.Contig_1320	GAGTGTGTATGACAAAATTCTTGAGCTACTCCTTACTTCATACAAACTAATCAAGATCGGTGATCCTCTTGACAAAGGGCTTTGTTAAGACCTCTACATACTCCTGAATCTCATAAATATTTTGATAAGGGGATTGAAGTCATCGAATCCCACGGTGGTAAAGTACTAACGAGAGGTAAAGCAGATGAATGTGAATGAAACTTTGTGGAGCCTACTATAATATATATATCATCATATGCTGCTGTAGTTCAATAATAGCTCTTTGCTACGGTTTTATATGCTCTCTACTTTAATACATTTTAACAACCTGTTGCTATATATAACTCAGTTCCTCAAGGTATAAGCAACTATATATTCACTCCTAATCCCGAGAACATCTTCAAGTAGATGGGACCAATG…	772	1	AT1G54100.2	ALDH7B4 (ALDEHYDE DEHYDROGENASE 7B4); 3-chloroallyl aldehyde dehydrogenase	Aldehyde dehydrogenase	Identical to Aldehyde dehydrogenase family 7 member B4 (ALDH7B4) [Arabidopsis Thaliana] (GB:Q9SYG7;GB:Q546B7); similar to ALDH5F1 (SUCCINIC SEMIALDEHYDE DEHYDROGENASE), 3-chloroallyl aldehyde dehydrogenase/ succinate-semialdehyde dehydrogenase [Arabidops	76.92	26	6	0	2	79	311	336	3e-56	45.4
MLN1.Contig_1321	ATATCCGAACGAATAGTTGCTCTTTCTGGTGGAATGCTATTCATTATATTTGGAATCCAATCGTTTCTTACTTCTGTTGAGGCCTAAAAGCTTCACAAGACCTTTCTGGGCTGTAAGGAGAGTTGAAGATGACGATGAAGAACGTTGCTATCTATACTTTCTTTAGATATGTAATCTTGATGCTTAGATGTTTACACAAGTCATTACAAAAACAAATCTGAAAGTTTATTTACTGTGAAAAATAACATTAAAATGGGCTGAAGCAGCCTTGACTTCAATAAAGTTTTGGTAATCTTTGGTT	301	1	AT1G25520.1			similar to unknown protein [Arabidopsis thaliana] (TAIR:AT1G68650.1); similar to unnamed protein product [Vitis vinifera] (GB:CAO42107.1); contains InterPro domain Protein of unknown function UPF0016; (InterPro:IPR001727)	96.43	28	1	0	1	84	203	230	3e-08	53.5
MLN1.Contig_1322	GACGCAGAGTGTGTGATTCGTGTAGGAGAGTGACGATGGAGAATAATGACAAGAGATGGTCCCTCGCCGGAAAAACCGCTCTGGTAACCGGTGGTACTCGCGGAATCGGGCGAGCGGTCGTGGAGGAGCTAGCGAGATTCGGGGTAACGGTTCATACATGTTCAAGGAGCCAGGAGGAGCTCAAATCATGCTTGGATGATTGGAAGTCCAATGGTTTAGTGATAACCGGTTCGGTTTGCGATGCTTCGGTTAGGGATCAGAGGGAGAATTTGATCCAGGAGGTTTCGTCTGTCTTTAGCGGCAAGATTAACATCCTTGTAAACAATGTTGGAACTAATTTAAGGAAGCCAACGGTCGTCGAGTACACGAGTGAGGATTATGCTAAAATCATGTCGACCA…	788	1	AT5G06060.1	tropinone reductase, putative / tropine dehydrogenase, putative		similar to tropinone reductase, putative / tropine dehydrogenase, putative [Arabidopsis thaliana] (TAIR:AT2G29290.1); similar to tropinone reductase, putative / tropine dehydrogenase, putative [Arabidopsis thaliana] (TAIR:AT2G29260.1); similar to tropinon	88.66	247	28	1	48	788	4	249	4e-114	407
MLN1.Contig_1323	GGAATCGGATTCCCTTGTTGGGCTATTCCAGATCTTATGTCGTTTCACGACATTTTCGGACAAGATGCTTATGACAAGCTTGATGTGATTGGTATTGACGAGGCGCAGTTCTTTGGAGATCTTTATGAGTTTTGCTGCAAAGCAGCTGATGATGATGGTAAAACTGTGATTGTTGCAGGCCTTGATGGTGATTACTTAAGGAGGAGATTTGGTGCTGTTCTTGATATCGTACCAATAGCTGATTCTGTGACGAAGCTAACTGCGAGGTGTGAGGTTTGTGGGCAGAAAGCTTTCTTCACTCTGAGAAAGACTTGTGACACCAAGACTGGGCTGCTTGGTGGTGCTGACGTCTATATGCCGGTTTGTCGCAAGCACTACGTTAACAATCGAATTGTTATC…	609	1	AT3G07800.1	thymidine kinase, putative		similar to thymidine kinase, putative [Arabidopsis thaliana] (TAIR:AT5G23070.1); similar to unnamed protein product [Vitis vinifera] (GB:CAO41206.1); contains InterPro domain Thymidine kinase; (InterPro:IPR001267)	85.53	152	21	1	1	453	83	234	2e-73	271
MLN1.Contig_1324	AATAAAAAAATAAATAATTATAGGGAGCGCTATCTCGCCGCACCCAACAAACCAACCGAAGCGAGTCAGAGAGAGAGGAACCCGGCGGGGGAAAGCTCCCTCTCTACGGCATTCAGTCAAATAAGGGTGCCGATCCTTCGTACGGGATACGTGACCTTCTTGTCTCATACCGAGAGAGTGTCATGAAGCTTGTGATCACTCCTATCGCAACCTCTAGACTCGAGATGCACATTTCGTCGCGTTCCAAGATAATTGAAAATGACAAGGATGGGCCTGAGGATCGAGCCCTCCCGAAGGGTCCACAGAAACATCTTGTAATTCTGATAGCCATCGATGACGCTGTAGCAAATGTTCTTTCAGGAAAGCATGGACCTCATTCGCCATCTTGCTGCTGGGAAC…	849	1	AT2G34250.2	protein transport protein sec61, putative		similar to protein transport protein sec61, putative [Arabidopsis thaliana] (TAIR:AT1G29310.1); similar to protein transport protein sec61, putative [Arabidopsis thaliana] (TAIR:AT1G78720.1); similar to putative integral membrane protein [Phaseolus vulgar	38.98	59	36	2	467	643	174	230	0.84	31.2
MLN1.Contig_1325	CCGAAATCGCGAAGCATCTTTCTCTCCCACCAGTGAAGCTTCATTGCAGTATGTTGGCCGAGGACGCCATCAAGGCAGCTGTGAAAGACTACAAGGAGAAGCGTGTGAAGACAAACGGTGCTTAAGAAACCCACACAGGCTTGATTCCTTCTGTTAATGTTTATGCCATTATGTGTATATGATGGTGAAAACAGGGGAGTTGTAGAAGAGGACCTATATGTTTATGTTCTCTTAAAGGTTCAAGTCTAAGTACTTTTGAATAAACTCTGTTTGACAAAAACATCTGAGAAGAATGATTTACTTTTGCTCTGTAGGTCTTTGTTGTTTGAAAAAA	334	1	AT4G22220.1	ISU1 (Iron-sulfur cluster assembly complex protein)	Encodes a mitochondrial protein similar to E.coli IscU. In bacteria, IscU is a scaffold protein accepting sulfur and iron to build a transient Fe-S cluster,which is subsequently transferred to a target apoprotein.	similar to ATISU3/ISU3 (IscU-like 3), structural molecule [Arabidopsis thaliana] (TAIR:AT4G04080.1); similar to unnamed protein product [Vitis vinifera] (GB:CAO66090.1); contains InterPro domain NIF system FeS cluster assembly, NifU, N-terminal; (InterPro	100	40	0	0	3	122	119	158	4e-17	82.8
MLN1.Contig_1326	GAAATTAAATTAATTAATTTTATTTCTGATATTTCTCTCCTCTCTGTTCATCAGTGGCGATGAGGAAGCTTTTATCGAAGCGTATCTTCAACATCTCGAACCAATCGTCGCAGAGTCTAACGAATTGCCGCACATCTTCCTCTTCGGTATCCGTGCGAACCAGAATCGCCCCGGAGCCCGGAGACTCCGGGATCTCGCGGCGGTTCTTCCACAACACCGCCGTGATTAGGCCGGAGATGATGCAGATGCCGGTGGGAGGGAGCTTGATCGAGAAGCTCCGCGAAATCGACGGTATCAAGGATCGAATCCGATTAGACGGGATCGCTCCGCCGATGAGGGAGACGGCGAGTTTGACGGTGGAGGATACGAAGAAAGTTCTGAGAGCGGCGCAGATGGAGA…	766	1	AT2G23790.1			similar to unknown protein [Arabidopsis thaliana] (TAIR:AT4G36820.1); similar to unnamed protein product [Vitis vinifera] (GB:CAO22909.1); contains InterPro domain Protein of unknown function DUF607 (InterPro:IPR006769)	78.63	248	42	3	54	764	1	247	4e-93	337
MLN1.Contig_1327	GTCTCCGTAGCTTAGATGACTCTTGCTGATAGTACTTCATCAAGTGTTCAGTAAAGTCAGGAACTGAAACAAGAAGAAACGTAGTGGTAAAGTAACTAATTACGGAAGCTTACTTGAGTATTAGCTTCGGTGACGGAAGGAGGATTAACAGCGTCGGAGCAAGCTTTCTTGTACCTTTCGATCGTTCCTCTTACACTTTTGATTAATTGTACGATTTCGCCAACATCCATAAAA	234	1	no significant hit
MLN1.Contig_1328	GGACACATGTACTCATCTTCTTCTAAATTATTTTATTATCTTTCCTCTTCTTCCTTCTAATCACCCCGAGACAATCTGCCCTTCCCAGTAACCATGGGCGTCGCCGTTCTAAATCCCCAGGACTGCTTGAGGCATCCTTTATCTCACATGAAACATCCACGTAACCCCAGCGCGTGCCCCAACAGGCAGAAAAAAACGGTTTCAAACCGCACGCGACGCAGCCCGCCGCGAAAACAAACCTCCCCATCTCCCCCTGTAGCCCCGCCGCTTCCTAAGGGAACGGTGAAAATGAGCCCCAACAACAACAACAACAACAACGTAGTCGTTGGTCAGGTTAGAATCCTGAAGCGCGGCGAGGGGATCCCCAAGAAGACAGCAGATCTGGCCGTAGAAAAGACA…	765	1	AT4G32020.1			similar to unknown protein [Arabidopsis thaliana] (TAIR:AT2G25250.1); similar to unknown [Populus trichocarpa] (GB:ABK93361.1)	62.56	195	59	4	94	636	1	181	3e-54	208
MLN1.Contig_1329	ACTCTTTGTAGTATTTGCTGGAAGAAAATTCACTCAGCCTATAAAGGATGATATTGGGGATAAATCTGTTTTCATGTTCATGGCTCTTCCGGAAGATGAGAAGAAGGCTGTAGTTGCAAAACTCGAGCAAGATAATTCTGGTTAAGACTCTGAATGATTATACAAAATGTTTTAAGTATCTTCAAGAACATGTAAATATCATGTACCCGTAGGTGATGTATACTAGTGGGGAGAGACGCTACCATAAACATTTTGTGTATCTTTATCTTGCATTGATAAATGACAATAGAAATCACAAAACAC	303	1	AT1G28140.1			similar to unnamed protein product [Vitis vinifera] (GB:CAO68697.1)	78.72	47	10	0	2	142	234	280	8e-16	78.6
MLN1.Contig_133	GACATTCATATTTTTTTAAAAATATTTATATTTATTTTTGTTTTTATTTCTCTTTTTCTCTCTCTCAGGGAGAAAAGAAAAAAAATCGTTCATCCATCATCAATCCATCAATGGCGATGAGGAAGCTTTTGACGAAGCGTCTCTTCAGCATCTCGAACCAAGCCTCGCAGAGCCTAACGAACTGCCGCATCTCTTCATCTTCGTTAGCCGTACGAACACGAGTCCCCAAGGAGTCAGGAGAGGCCAGAATCGCGCCGGAGCCCGGAGACTCCTCGATCTCGCGGCGGTTTCTGCACAACACGGCCATGATTCGGCCGGAGATCATGCAGATGCCGCTGGGAGAGAGCCTGATCGAGAAGCTCCGCGAAATCGACGGCAGCAAGGGGAGGATCCGATTAG…	792	2	AT2G23790.1			similar to unknown protein [Arabidopsis thaliana] (TAIR:AT4G36820.1); similar to unnamed protein product [Vitis vinifera] (GB:CAO22909.1); contains InterPro domain Protein of unknown function DUF607 (InterPro:IPR006769)	81.66	229	40	4	111	791	1	227	4e-93	337
MLN1.Contig_1330	TATAATTTATATATAAATACTACTAATAGTAGAGCGTCGCCTCGTCTCTGCGCACACACACACAACACACCAGACGACGCACGCAGATGCTCATGTAGACGCAGAGAGAGAGCGCGCCCGCTACTCTCTCTCTGTATACACTATACTATATATACAGAGATGTTATACACCTCGCAGCGCGCGACGCGAGATCATGTCGCGCCGGGTGTAACTTCCTGCTCACTTGCGGCGGGCGGCGGACATTCAACACAAGACATTGTCGCTCTCGAGGACTGGAGTGCGTCTAATTCCTCAGGTACCGGAAGTGTGCAAACTATTTCGCATCCATCTACTTCGCTACCAGTCGATCTCGAGGGATCTCTCGAACTGATTGACGAATCGAGGATCTTTTAGAAGACT…	1197	1	AT1G73610.1	GDSL-motif lipase/hydrolase family protein		similar to GDSL-motif lipase, putative [Arabidopsis thaliana] (TAIR:AT1G23500.1); similar to unnamed protein product [Vitis vinifera] (GB:CAO60953.1); contains InterPro domain Lipase, GDSL, active site; (InterPro:IPR008265); contains InterPro domain Lipas	27.45	51	37	1	659	811	160	206	8.7	28.5
MLN1.Contig_1331	GTAATAATCCTGTGAAGATGAGAGAGGTTGAACAATTGTTTGTGCATTTGGTCTGATAAAGCGCATCCATTCATGTGATTTCTATTCTGTGTATTATGTTTAATAGCTATCGATGATTACGATAAAATAAATGGTGTGTCCACTCTCTTTCTTTCTTATACATATGTGAAGATAATGTGATGTTCTTCTGCTGATTGGGTTCAGCTCTATCTATC	215	1	no significant hit
MLN1.Contig_1332	GGGAAACTTCAGAGGATAACATCGAGAAGCTCAAGGACTTGTACTTCCAGGTTGAAGACAAGATTGAAGGGATCGATCGATAGATAAACAATGTGAAGACTATTTCTTTTAAGTAAATGGAAACAAACTGCATTGATGTTTTTATTTTTCAAACAATGACATCATCTCTATGTGAATAAGAGAATGTTTTTGCTGACATTTTCTGACTTTATATGAATGTTGTGGAGTTTTTTTTTCTTATTCTAAGCCTAAGAGGCAGTATATTATGTTTTTTTCTTAAAAAA	284	1	AT5G13630.1	GUN5 (GENOMES UNCOUPLED 5)	Encodes magnesium chelatase involved in plastid-to-nucleus signal transduction.	similar to protoporphyrin IX:Mg Chelatase [Antirrhinum majus] (GB:CAA51664.1); similar to magnesium chelatase subunit [Glycine max] (GB:CAA04526.1); similar to unnamed protein product [Vitis vinifera] (GB:CAO23591.1); contains InterPro domain Magnesium-ch	80.77	26	5	0	3	80	1356	1381	6e-06	45.8
MLN1.Contig_1333	CGAGGAAGCCATTGCTGAGCTGGACACGTTGGGAGAGGAGTCGTACAAGGACAGTACTCTCATCATGCAGTTGCTAAGGGACAACCTAACCCTCTGGACCTCCGACATGCAGGAGCAGATGGATGAGGCCTGAAGATCTTGTTTGTGGAAGAACAGACGGTTATGTAATTTCCCCGCAACCATGACCGAAAATCTAGTTCAAACTCAAGAACCCCCTTTGCTGTAAAACTTGTCGAAAAAATGGTCTGTTTATGACGGTTATGTGCACAGCTTTGGTGTTATCTGCTTCTCTGTTCCAACTCTGTTTTTCTTTTTTAATTTATCATCATCTTTTCCTTTTTCTATTAAAAGTTTATATTACTGCAACCTATTCAGTGTCCCAAATCTTAGCTGAGAGCC…	584	1	AT5G65430.1	GRF8 (GENERAL REGULATORY FACTOR 8); protein phosphorylated amino acid binding	member of 14-3-3 proteins	Identical to 14-3-3-like protein GF14 kappa (GRF8) [Arabidopsis Thaliana] (GB:P48348;GB:Q0WSB7;GB:Q9SWP7); similar to GRF6 (G-BOX REGULATING FACTOR 6), protein phosphorylated amino acid binding [Arabidopsis thaliana] (TAIR:AT5G10450.1); similar to 117M18	100	43	0	0	2	130	206	248	6e-18	87.4
MLN1.Contig_1334	GTTCTTCAAAAGAAACTTCAATTAGGCTCACAACCACCTCCACACACTTCCAAAAACAAAGAACCCTAAACTCAAAAGGTTCTTCTTTCTTCTTCTTCTACCTTACAGTTTCTTGTTCTTGAAACTTAGGGTTAATTTTTTTTTTCTCTCAAATCACTTCTCCAGACCTTAAAGATCAGATCTTTCCTCAGAAAAAGAGATACCCGAGTCATGTTTTTGTGTGTCTGAATATAGATAAGACATCACATATCGATATATATATTTGTGTGTGTAAAAGAGGAAACAAAGAAAAAATGGGAAGGGGAAGAGTAGAGCTGAAGAGGATAGAGAACAAAATCAACAGACAAGTAACGTTTGCTAAACGTAGGAACGGTCTGTTAAAGAAAGCTTACGAGTTGT…	766	1	AT5G15800.2	SEP1 (SEPALLATA1)	Encodes a MADS box transcription factor involved flower and ovule development. Functionally redundant with SEP2 and SEP3.	Identical to Developmental protein SEPALLATA 1 (SEP1) [Arabidopsis Thaliana] (GB:P29382;GB:Q9LFU6); similar to SEP2 (SEPALLATA2), DNA binding / transcription factor [Arabidopsis thaliana] (TAIR:AT3G02310.1); similar to SEPALLATA1 [Arabidopsis lyrata subs	97.45	157	4	0	294	764	1	157	4e-83	304
MLN1.Contig_1335	GAACCACAAAAAGTCATCGTTCAAAAAGAGCGACTTTCACTCTCTATCTTTGTTGGATCTTGTCTTCAAACACACACACACCATCATCAGATATGGCCAGGTCTGGGGTAGATGAGACATCAGAATCAGGAGCTTTTGTAAGAACAGCGTCTACATTCCGCAGCTTTGTCTCACAAGATCCTGCTTCTCAGTTCCCACCTGAATCCGGAAGATACCATCTTTACATTTCCTACGCTTGTCCATGGGCTTGTAGATGTCTCTCTTTCTTGATGCTCAAAGGTCTTGACCAAGCTATCACCTTCTCGTCGTGCCACACAATTTGGGGAAGAGCTAAAGAAACTGATGACCATAGAGGATGGGTTTTCCCTGGTTCGAACTCTGAGCTCCCTGGAGCTGAGC…	755	1	AT5G45020.1			similar to unknown protein [Arabidopsis thaliana] (TAIR:AT4G19880.1); similar to Intracellular chloride channel [Medicago truncatula] (GB:ABC75353.2); contains InterPro domain Thioredoxin-like fold (InterPro:IPR012336); contains InterPro domain Glutathion	86.43	221	30	0	93	755	1	221	2e-115	411
MLN1.Contig_1336	CACAGAAGATCATTTCAAGTTTATTGCAGGCTTAGTTATGTCAGTATCCAAATTCAATGTTGTTTGTGATGATAGTAAGGACACGAAAGATCTGAAAGATGCATAGAAGCCAAGAGGCTCCAACAATGCATCAGGACCAAGCTCTGATATTGGACGCACAGAAACCGGCTGCAATAGCACAAACATCCAATAAGCAACCACAAGATCAAGCTTAGTAAAGAAAGCAAGCAAGATAAGAGTTAATACATTTTCCAAAAGCCGAACTTTGGCAAATCTCCTCTTGTCAGTAAATGAAAGCTCTAAACCAC	308	1	AT1G09170.1	kinesin motor protein-related		similar to microtubule motor [Arabidopsis thaliana] (TAIR:AT2G47500.1); similar to ATK4 (ARABIDOPSIS THALIANA KINESIN 4), microtubule motor [Arabidopsis thaliana] (TAIR:AT5G27000.1); similar to kinesin-related protein [Gossypium hirsutum] (GB:ABO28522.1);	29.49	78	55	2	74	307	732	801	0.97	28.5
MLN1.Contig_1337	GGAATACGGATGCTTATACGAACGATCCTGCTGATCCTGATAAAATATATGAATGCAATAGGAGTTAGTAATCTTGCTCCTTGCATTTCCATCTGTTTTTTCTTGAATGGACCACCTCGCACCTTTCATTTCTCAAACTTCCTTTTTCGCTGCATTCTAAATCGTGGTTCGCTCTGACTGGTGGGTGAGTCTAATCATGTCTGGATGCAGCCTTGTCTTGCCTACGGATGCTCTCTAGAGGATATTCCTCGGAATTTCTCCCTGTGATGCAAGTGAACCTTGGCATTTATGATTTCTAGAAGATCCTGCACCTGACATGCGCTGGAATTCTCACTTACATCAAAATATCTGTTTCTTCCTAGTGCTCAGATTGGATTTCGAAGGATGGATGATGGCTCT…	729	1	ATMG00160.1		cytochrome c oxidase subunit 2	similar to cytochrome c oxidase subunit II, putative [Arabidopsis thaliana] (TAIR:AT2G07695.1); similar to cytochrome c oxidase subunit II [Raphanus sativus] (GB:AAB88866.1); contains InterPro domain Cytochrome c oxidase subunit II C-terminal; (InterPro:I	47.69	65	34	0	242	436	7	71	3e-22	63.2
MLN1.Contig_1338	ACGACATCACGAGCATTGCCTCTGAGATGGAAGGTAAAACAGAGGAAGAAGTTGAAAGATATGCCCAAGTATTCAGAGAGCGATACAAGGAGCTGAACGATTACGATAGAATCATTAAGAACATTGAGAGGGGAGAGGCAAGAATCTCCAGGAAAGATGAAATCATGAAAGCCTTGGGGAAGAAACTGGATCGCTACAGAAACCCGTGGCTGGAAATGAAGATTCAGTATGGTCAAAACAAAGGGAAGCTGTACAACGAAGAATGCGACCGTTTCATGATCTGCATGATTCACAAACTTGGGTATGGGAACTGGGATGAGCTAAAGACAGCGTACAGGACATCGCCTTTGTTTAGGTTTGACTGGTTTGTGAAATCCCGCACCAGTCAGGAACTTGCTA…	718	1	AT3G06400.1	CHR11 (CHROMATIN-REMODELING PROTEIN 11); DNA-dependent ATPase	Encodes a SWI2/SNF2 chromatin remodeling protein belonging to the ISWI family. Involved in nuclear proliferation during megagametogenesis and cell expansion in the sporophyte. Constitutively expressed. RNAi induced loss of function in megagametogenesis re	Identical to Putative chromatin-remodeling complex ATPase chain [Arabidopsis Thaliana] (GB:Q8RWY3;GB:Q9SQU3); similar to CHR17 (CHROMATIN REMODELING FACTOR17), DNA-dependent ATPase [Arabidopsis thaliana] (TAIR:AT5G18620.1); similar to CHR17 (CHROMATIN RE	91.05	190	16	1	3	569	863	1052	1e-92	335
MLN1.Contig_1339	GAATTCATTGTTCGTCAGAAGCTTAACCTGTGAGACTGTCTCTGCAGCCGAAGCGAAAATCTCCGATCAGCGATGAATGCCCCCGACCGATACGAACGATTCGCCGTCCCTGAAGGCACCAAAAAGGTTTCGTATGAGAGGGACACGAAGATCATTAACGCTGCTTCCTTCACGATTGAGAGGGAAGACCATACCATTGGCAACATCGTCCGCATGCAACTTCACCGCGACGAGAATGTGTTGTTTGCTGGATACCAGCTGCCTCATCCTCTCAAGTACAAGATCATAGTCAGGATTCACACCACAAGCCAGTCTTCTCCAATGCAAGCATACAATCAGGCTATCAATGACCTTGACAAGGAGCTTGACTTTCTCAAGAGCCAATTTGAGGCAGTGGTT…	684	1	AT3G52090.1	ATRPB13.6 (Arabidopsis thaliana RNA polymerase II 13.6 kDa subunit); DNA binding / DNA-directed RNA polymerase	RNA polymerase II 13.6 kDa subunit (AtRPB13.6) mRNA,	Identical to DNA-directed RNA polymerase II subunit RPB11 (RPB13.6) [Arabidopsis Thaliana] (GB:Q38859); similar to ATRPC14 (Arabidopsis thaliana RNA polymerase I(A) and III(C) 14 kDa subunit), DNA binding / DNA-directed RNA polymerase [Arabidopsis thalia	91.38	116	10	0	73	420	1	116	5e-58	220
MLN1.Contig_134	GGTACTAGAATTCTATTTTTCCGACAGAAGATTTATCTAGGCGACAAGGAGAAGCAGGAGAAGCAGAGCTATGACGACGGTCAGTCTCCGCAAGCAAAACACGAGGCTCCCACCGGAAGTAAACCGCGTGCTCTACGTCCGACAGAAGATTTATCTAGGCGACAAGGAGAAGCAGAGCTATGACGACGGTCAGTCTCCGCAAGCAAAACACGAGGCTCCCACCAGAAGTAAACCGCGTGCTCTACGTCCGGAACCTCCCCTTCAACATAACGAGCGAGGAGATGTACGACATCTTCGGCAAGTACGGCGCGATTCGCCAGATACGAATCGGATGCAACAAGGACACGAAAGGCACGGCCTTCGTCGTCTACGAGGACATCTACGACGCGAAACAAGCCG…	785	3	AT5G12190.1	RNA recognition motif (RRM)-containing protein		Identical to Pre-mRNA branch site p14-like protein [Arabidopsis Thaliana] (GB:Q9FMP4); similar to RNA recognition motif (RRM)-containing protein [Arabidopsis thaliana] (TAIR:AT2G14870.1); similar to hypothetical protein [Vitis vinifera] (GB:CAN62387.1); c	91.67	24	2	0	71	142	1	24	4e-06	48.5
MLN1.Contig_1340	GATAACCCTAACTCTAGAAAACTTTTCCTATTATCTCTCTCCCTCTCTCCCAAGTGTGGTTTTCAACCCATTCGTAAAGATCATGAACCTTGAAGAGAAACCAACCATGGCTTCAAGGGTTTCACCTCAAGCCGAACATCTCTACTACGTCCGGTGCAGCATCTGCAACACCATCCTCGCGGTTGGGATACCAATGAAGAGAATGCTTGACACTGTAACGGTGAAATGTGGCCATTGTGGTAACCTCTCGTTTCTCACCACAACCCCTCCTCTGCAAGGCCATGTCAGCCTCACCCTTCAGGTTCATAAAACATGACTTATACATATACTTATGCATATAAATAGCTATTAATATATACATAAGATGAGTCTAGTTTTTTGAACAAGCAGATGCAGAGC…	759	1	AT1G69180.1	CRC (CRABS CLAW); transcription factor	Putative transcription factor with zinc finger and helix-loop-helix domains, the later similar to HMG boxes. Involved in specifying abaxial cell fate in the carpel. Four putative LFY binding sites (CCANTG) and two potential binding sites for MADS box prot	Identical to Protein CRABS CLAW (CRC) [Arabidopsis Thaliana] (GB:Q8L925;GB:Q9LQA3;GB:Q9XHD1); similar to YAB5 (YABBY5), transcription factor [Arabidopsis thaliana] (TAIR:AT2G26580.2); similar to YAB5 (YABBY5), transcription factor [Arabidopsis thaliana] (	93.27	104	6	1	379	687	71	174	3e-74	150
MLN1.Contig_1341	TGCTCTGCTCATCAGTGTACATAATGACAAGCATTTTCGGGTTCCTCTTGTTCGGTGACGATACTCTTGATGATGTCCTTGCAAACTTTGACACAGATCTCGGCATCCCTCTTGGTTCTGTCCTTAACGATGCGGTTCGAGTCAGCTATGCGCTTCATCTTATGCTGGTGTTCCCCATTGTTTTCTACCCGTTGAGGATTAACATTGACGGCCTCTTGTTCCCTTCTGCTCGACCATTGACTACCTCGAATGTAAGGTTCGGTTGCCTCACTGCAGGTCTCATCTCTGTAGTCTTCTTGGGAGCAAACTTCATCCCAAGCATTTGGGATGCTTTCCAGTTCACTGGTGCAACTGCTGCTGTTTGTCTCGGCTTTATCTTCCCAGCTTCTATTATACTAA…	696	1	AT3G30390.2	amino acid transporter family protein		similar to amino acid transporter family protein [Arabidopsis thaliana] (TAIR:AT5G38820.1); similar to unnamed protein product [Vitis vinifera] (GB:CAO49239.1); contains InterPro domain Amino acid transporter, transmembrane (InterPro:IPR013057)	94.92	177	9	0	3	533	284	460	3e-82	301
MLN1.Contig_1342	GGGTGAAAGCAATCACTGGTGTCGTCATGGATGGCTTGGTGGCTCTGCACTGTACATAAAAACTCTCATAATTTCCTTTTCTCTTCAAAAGAAACTGTAAGGTGTTGTGTTGTGTTTTGATCACTCGTTCATCTGAAGTTTATGCAGCAGATCAATTGTAATTTGCTATTGATCAGAACTGATTTCAAAGTCGTTCAGAAAACAAAATGTGAATGTAACTTTATTCTTACATCTAATTTAGCTGGGATTAATGAT	255	1	no significant hit
MLN1.Contig_1343	GAAACTCACTCCTCAAACCTCTCTCTCATCTTCAATGGCAGCGACAATGGCGACATCAGCAAAATGCATGTCCCTAAACACATCTCCTCCTAAAGCCCTAAACCAAACCAAACCCATCTCTTCCTCAAAACCCTTCATCTCCCTCCCATCCCCACCAAAACCCACCGTCTCTCTCGCCCTCACTAGCACCGCCCTCGCCGGAGCCGTGTTCTCTTCCCTCAGCTACTCCGAGCCCGCTTTCGCCGCTCACCAGATCGCTCAGCTGGCAGCCGCGGCTCAAGGTAGCGACAACCGCGGCCTAGCTCTCCTCCTCCCGATCGTCCCGGCCATCGGATGGGTCCTCTTCAACATCCTCCAGCCAGCTCTTAACCAGATCAACAAGATGCGCGCGAGCAAAGG…	706	1	AT1G67740.1	PSBY (photosystem II BY)	PsbY precursor (psbY) mRNA. This single nuclear gene is imported into the chloroplasts where it is processed into two integral membrane proteins with identical topology (PsbY-1 and PsbY-2). The protein appears to bind manganese but its role is not well un	Identical to Photosystem II core complex proteins psbY, chloroplast precursor (PSBY) [Arabidopsis Thaliana] (GB:O49347); similar to unknown [Populus trichocarpa x Populus deltoides] (GB:ABK96304.1); similar to unknown [Populus trichocarpa x Populus delto	74.73	186	47	2	74	631	14	187	3e-43	171
MLN1.Contig_1344	GACCCTAAACTCCACAGCGAATCCCGTCGCCGTCTCTTTCTCTCACTCACGAAAGATGAAGACGATCTTGTCATCTGAGACGATGGACATCCCCGAAGGCGTCGTCATCAAGGTCCACGCCAAGGTTATCCAAGTCAAAGGCCCACGCTGTAAACTCACTCGTGACTTCAAGCATCTCAACCTCGATTTCCAACTCATCAAAGACTCCGCCACCGGCAAGCGACAGCTCAAGATCGATTCCGGATTCGGCTCTCGCAAAGCCAGTGCTTCCATCAGGACTGCCTTGAGCCACGTTAGCAATCACATCGCCGGTGTCACTCAGGGTTTCTTTTACGAGATGAAGTATGTCTACACTCATTTTCCCATCACACGCTTCCATCTCCGGTAACAACATGTCTA…	780	1	AT4G10450.1	60S ribosomal protein L9 (RPL90D)		Identical to 60S ribosomal protein L9-2 (RPL9D) [Arabidopsis Thaliana] (GB:Q9SZX9); similar to 60S ribosomal protein L9 (RPL90B) [Arabidopsis thaliana] (TAIR:AT1G33120.1); similar to 60S ribosomal protein L9 (RPL90A/C) [Arabidopsis thaliana] (TAIR:AT1G331	83.65	104	17	0	56	367	1	104	2e-67	174
MLN1.Contig_1345	GTTGGTCCAACATCTGAAGTTTCATCATATACACCTGATATGTACAGAGGCCCTGTTTTACTGTCTTCTCCAGCAGTTTCATTCCCACCATCAGCATTTCAGTATCCTGGGTTTCCTTTTGGTTCCAGCTTTCCTCTTTCCTCAGCAAATTTTTCAGGTGCTTCAACACCATACATGGACTCTTCATCAAGTGGCAGGCTATGCTTCCCTCCTGTCAACTCTCAAATATTGGGTCCAGGAGTTGCCATCCCTTCTAACTACCCAAGGCCTTATGTCGTTAATCTCCCAAACAGCAATGGTGGAGTTTCGGACAGCAACAATGCAAAATGGTTGAGATCTGGTCTTGACTTGAACTCTGGACCAGGAGGGCATGAAACTGATGGCAGAGATGAAGCAGCA…	734	1	AT3G48050.2	bromo-adjacent homology (BAH) domain-containing protein		similar to bromo-adjacent homology (BAH) domain-containing protein [Arabidopsis thaliana] (TAIR:AT3G48060.1); similar to hypothetical protein [Vitis vinifera] (GB:CAN60153.1); similar to BAH domain-containing protein, putative [Lycopersicon esculentum] (G	75.41	183	42	4	1	540	1433	1613	1e-60	229
MLN1.Contig_1346	CACCTGAAGATCTGTCATTAACGGTTCTCGCTCCAGCACCCTTCACATCACCTCCATCTGTGGTCTCCCTAAACTCCACGCCTACCTCTCCTGTAAGCCCATTCCTAGGGTTCTCCGAGTTCACAGAGAGGGTACAAAGCGAGAAACGTAACACAACAGCAAGGCGTAAAGTGCAATCGTTACCCTCAATGCCACTGGAGACGACAAGGACAGAGACAGCAACAAATGACGAAATGAACTCTGCTTCTTCCAACAACCCTTCAGATGTTGTTCCGAAGAGCGGCTTAGGGTGTACACATCTCTGGCTACAAAGTCGAGTTCCCTTGGGATGCGTTCCTTCGAAATCTACAGCGACGATCAAGGTAGAGCTACTCCCTTTGACTGACGGCATAATCACTC…	767	1	AT3G17900.1			similar to unnamed protein product [Vitis vinifera] (GB:CAO70781.1); similar to unnamed protein product [Vitis vinifera] (GB:CAO41033.1)	83.64	165	27	3	6	500	681	838	5e-72	267
MLN1.Contig_1347	GGTGCCCACGCTTCTGAGAGACGAGGCGATTCACGGCGCTCGTTTTATCTTTTCCAGCTGCAAAAAACTTCCTCCATCGCCGCCGAATCACAGAGAATCGTGAGGGATTAGTACAAATGGCGCCGCGTAGAGGAAGAAGAAAGAAGGGATTGATGCGGGAGGATGCGGCACGTGATGCAATGAGAGCATATGGATTTGAGGAGGGTGTTATCAAGGTGTGTATCAAGGAACTGTTAGAGTTGTATGGTGGGGAATGGTTTCTGATCGAAGAGTTTAGTTACTCGGTGCTTCTAAACAAATGTCTTGAAAAGCAAGCAGAACTAGACAGTAATGTGGAC	338	1	AT2G40020.3			similar to unknown protein [Arabidopsis thaliana] (TAIR:AT1G45248.2)	61.64	73	28	0	117	335	1	73	9e-12	65.1
MLN1.Contig_1348	GAAGAAGATTTGTTCAGGCACACGCTAAAACACAAAAACAAAACCTCCAAGAACATATCATTTTGTTATTTATATTTAGAAAATGGATCTCGATTTATTACAAGATCTTCCCATGTTGAGTTTCCCATCACCCATCAAGATCCGATCCAACAACAGAGGTGCTGACGGCGGCGGCGGCGGTTGCACCACGCCCACTTCCTCTGACCACAAGATTCCTCCCTCCTCCGCCACTACTCCTCCTCCTCCGCCGCAGAAACGACGTGCACTTCCGCCGTCCCTCGTCTACAGATCTTGCAAGAGGAAGCTTTTGACGTCATCAAAGTTTGAGATTATTGCTAACAAAGATGAGATAGATCGCTTCTTCTCCTCTGTTTACAACCAGACGATGACGTCATCCCC…	684	1	AT5G04470.1	SIM (SIAMESE)	Encodes a novel nuclear 14-kD protein containing a cyclin binding motif and a motif found in ICK/KRP cell cycle inhibitor proteins. It is required for coordinating cell division and cell differentiation during the development of Arabidopsis trichomes, pl	similar to unknown protein [Arabidopsis thaliana] (TAIR:AT3G10525.1)	71.28	94	24	3	110	382	10	102	8e-17	84
MLN1.Contig_1349	GAAAGTCCCTTTTTCTTACTACAACAAAGGATGATTTTTCCTTGTTTTTACTGTGTTGGAGTTTGTTTGAATAATAAATTACTTTGTGGAAGACACAAACCAACGACAAGTTTCTTGTGTTCATATTCTCTGTTACTTGTTTGTGTTGAGCAACTACAAGTTTCCGAATTTATAAAAAAAAAAAA	185	1	AT5G27010.1	binding		similar to binding [Arabidopsis thaliana] (TAIR:AT5G06350.1); similar to unnamed protein product [Vitis vinifera] (GB:CAO15823.1); contains InterPro domain Armadillo-type fold; (InterPro:IPR016024)	34.78	46	23	1	64	180	637	682	2.2	27.3
MLN1.Contig_135	CATGGGAGAAGAGAAAATCAGTTGCAATACAAATGCCAGCAGGAAAAGCCGCCGCCAATGGAGACACGCGTGTACAGTTCCATGTGGATCAGATCCGTTTCCTGGCAGTCCACGAGACACAACTAGCGATATTTGATGCTTCCAAGATGGAATGCATCCGACAGTGGATTCCTCAAGACTCGTTGTCTGCTCCTATATCTTCAGCAGTGTATGCGTGTAACAGCCAGTTGATCTACACCACTTTCCGCGATGGTAACATTGGAGTGTTCGACGCAKACACTCTTAGATTAAGATGTCGTATCTCTCCATCCGCCTACTTGCCTCAAGGGAACCAAGGCTTGTCCCCTTTAGTTGTGGCAGCTCACCCGCAAGAGCCAAACCAGTTTGCGGTCGGTTTGA…	736	2	AT5G27030.1	TPR3 (TOPLESS-RELATED 3)		similar to TPR1 (TOPLESS-RELATED 1) [Arabidopsis thaliana] (TAIR:AT1G80490.2); similar to TPR1 (TOPLESS-RELATED 1) [Arabidopsis thaliana] (TAIR:AT1G80490.1); similar to TPR2 (TOPLESS-RELATED 2) [Arabidopsis thaliana] (TAIR:AT3G16830.1); similar to Lissenc	90.86	175	16	2	3	527	936	1108	2e-88	322
MLN1.Contig_1350	CGAGGTCAAGAATCAAATGGGAATGGTGATCATAACATGATCGATCTTAACTCCAACCCTCAAAGAGTACACGAGCCTGGATCAAATCACCAAGAGCAAGGTATCGATGTAAATAGCACAAACAACCACGAGCCTGTAGGCGTTGTACCAGTTGGAGCGTTTAAAAGAGAGTCTTAGTGATCACAGATGCTTAAGATCAAGTAAGAAGTATGTAGGCATGCAAGAACACTATCATTCTTGTGTATTATGTTTTTTTTCTGAAGAAATTAGCTTAAATGGCTCAGGGGAAACGATAAAGATAAACAGATCTGAAACAAAATAAGTTTTTCAAAAAA	335	1	AT2G21320.1	zinc finger (B-box type) family protein		similar to zinc finger (B-box type) family protein [Arabidopsis thaliana] (TAIR:AT4G38960.1); similar to unnamed protein product [Vitis vinifera] (GB:CAO47249.1); contains InterPro domain Zinc finger, B-box; (InterPro:IPR000315); contains InterPro domain	84.78	46	5	1	1	132	125	170	1e-17	84.7
MLN1.Contig_1351	GGATCTTTTATTTTCTGTTTTGTAAGAAGAAAGACAGAGAGGCTCATCTTCCTTGCATAGTTGATCAAACATGGCTGCTGCTGCTGCTATAGGTGCTGCAGTCTCTTATCCTTCATCCAAGTCCTCTTCTCTTCCCTCCAAAACTTCCTTCGTCTCCCCTCAAAGGATTTTCCTCAACAACAAGAGCACACTGTGCTACAGAGAGGCGTGTATTTATAGGGGAAGAGTGAAGGCTCAGGTGTCAACAGAGGCGCCAGTGAAAGTAGCCAAGGAGTCAAAGAAACAGGAAGAAGGAATTACTGTCAACAAATTCAAACCAAAGGAACCTTACACTGGTCGATGCCTCTTGAACACCAGGATCACCGGCGATGACGCTCCCGGTGAGACCTGGCACATCGT…	757	1	AT5G66190.1	ATLFNR1 (LEAF FNR 1); NADPH dehydrogenase/ electron transporter, transferring electrons within the cyclic electron transport pathway of photosynthesis/ electron transporter, transferring electrons within the noncyclic electron transport pathway of photosy	Encodes a leaf-type ferredoxin:NADP(H) oxidoreductase. It is present in both chloroplast stroma and thylakoid membranes but is more abundant in the thylakoid. The affinity of this enzyme for ferredoxin is slightly, but significantly, higher than AtLFNR2	similar to ATLFNR2 (LEAF FNR 2), NADPH dehydrogenase/ oxidoreductase/ poly(U) binding [Arabidopsis thaliana] (TAIR:AT1G20020.1); similar to unknown [Populus trichocarpa x Populus deltoides] (GB:ABK96401.1); contains InterPro domain Ferredoxin Reductase (I	86.43	199	27	1	161	757	29	226	3e-98	354
MLN1.Contig_1352	TACGCAAACGAATCGCCAAGTCGGAAGCAGAACTGTTAGCTGAGAAGCAATGTGTTGCACACCTCACTGGAGACGGCATCGCCTTCTGTGATCTTGGTCCGGTAGATACTATGCTTCCTGGTGAAGTTTGATTTTGGTGAGGACGTTGAGCGTCTCAAGTAAGCTTTCTCTTCAGGGTTGTTAGCTGTACAGAGCACACCCACATTACTCATGTTGATTGGTCAGAATAAATGAATGAAACTCTTATTTAAATATGTATGTGATTTTACTTGAGCAATGCACTAAAGGTCATAAACAGTAGTGTTTGTAAACACTTTAAAATGTCACCTGCTTTATTTTAGTTCCAGT	348	1	AT5G58330.1	malate dehydrogenase (NADP), chloroplast, putative		similar to malate dehydrogenase, cytosolic, putative [Arabidopsis thaliana] (TAIR:AT5G56720.1); similar to hypothetical protein [Vitis vinifera] (GB:CAN70407.1); similar to Malate dehydrogenase [NADP], chloroplast precursor (NADP-MDH) (GB:P21528); similar	90.48	42	4	0	3	128	402	443	6e-17	82.4
MLN1.Contig_1353	CCTGACGGAACTAGGCTGCATCGCGTGCGAGGAACTCACCGAGCTCGGCGCGGGTAAAGAAGGGTGGCTCGTGAACAATCCAAACCTTATCTCCGCACTCGATTCCCACTCTATAGCCCTAGCCCATCGATTCCTCATCCTGATCGTGAATTGGGCTGATCCCGACTCTCTTCGCGTCAAGATCAGACCCGATCTGTCTCCCATCGAGGCGGAATCTATCACAGCGATCGAGTGGTTAGTGTTTGACGACGTCAGAGTCGTCCTCGCCGGAACCTCCTGTGGTTATCTCCTGGTTTACTCTATTGCCGGTGATCTGATTCATAAACAGTTGGTGCATCCTAGCCGTATATTG	352	1	AT3G14910.1			similar to unnamed protein product [Vitis vinifera] (GB:CAO39401.1); contains domain PTHR12472 (PTHR12472)	90.6	117	11	0	2	352	7	123	2e-58	219
MLN1.Contig_1354	GGAGCTGAGTGTTAAGGGATGGATGAGGAAACCTACTGTTTGCTTGCGACGTCAAGAGGACAGCTTAAGGAAAACTAGTATATGTATTTCACTAAAAGAATCATGTTTTTAGCTGTTGGGTGGATTTGGATATGCTTGCCTACTTTTGTCTGCCGTGGTTATGTCTACCGTTAGGTAAAAGTATTTTTTAATATTCCTACTGAAGTTCTTAAAAGACTTAAAAACATAAGTTCTGAGTG	239	1	AT1G03940.1	transferase family protein		similar to transferase [Arabidopsis thaliana] (TAIR:AT1G03495.1); similar to anthocyanin acyltransferase [Phaseolus vulgaris] (GB:AAR13301.1); contains InterPro domain Transferase (InterPro:IPR003480)	52	25	12	0	135	209	30	54	0.25	30.4
MLN1.Contig_1355	TTTATAAATATACTAAATATTTATAGGTTTTTCTTCTCCTCCCCCCGCCCAAACCAACACGAACCCGCCAGGGGGTTTGGATGAACGGGGAGAAGCCGGCCCGCACTATCACTCTCCTATATCCACACACTTCATAACTAATGTTATATCCTTCCGACGCGCCCCCGGTAAATACTCCGCGCGGGTAATGTCGCGCCTCTCTCCCGCGGCGGCGGGACAGGAGACAAAAATCATGCTCTGCCGCCTGCCTCTCATTCACTCTACATCATCATCACGTCAGAAGACTGTATTTGAATGTGCGCTGAAGCATTACTAGGTAGTTTGTTATCTCCTTTCACTCAAAATAATACTTTCTTCAGTTGCAAGTGGTATGCCGCTCTCAACCCGACTCTATACTAA…	1192	1	AT4G17620.2	glycine-rich protein		Identical to Protein Dom3z homolog, chloroplast precursor [Arabidopsis Thaliana] (GB:Q8RY73;GB:O23603); similar to glycine-rich protein -related [Brassica oleracea] (GB:ABD65180.1); contains InterPro domain RAI1 like (InterPro:IPR013961)	31.75	63	39	3	655	831	482	540	8.7	28.5
MLN1.Contig_1356	CTTGAGGTGGAGAGCTCTGACACGATTGACAATGTGAAGGCGAAGATACAGGACAAGGAAGGGATCCCACCAGACCAGCAGAGACTCATCTTCGCTGGGAAACAGCTTGAGGATGGTCGTACGCTTGCGGATTACAATATTCAGAGGGAGTCTACCCTTCACCTTGTGTTGCGTCTCCGTGGTGGAATGCAAATATTTGTGAAGACTTTGACAGGCAAGACTATTACCTTGGAAGTTGAAAGCTCAGACACAATCGACAATGTGAAGGCTAAGATTCAGGACAAGGAAGGGATTCCTCCGGACCAACAGAGACTCATCTTCGCTGGTAAACAGCTTGAGGATGGTCGCACGCTTGCAGATTACAACATTCAGAAGGAGTCGACTCTGCATTTGGTTCTG…	645	1	AT5G03240.3	UBQ3 (POLYUBIQUITIN 3); protein binding	encodes ubiquitin that is attached to proteins destined for degradation. UBQ3 is most homologous with UBQ4, and is expressed in higher levels in vegetative tissue but lower levels in flowers than UBQ4. UBQ3 encodes different number of ubiquitins in differ	similar to UBQ4 (ubiquitin 4), protein binding [Arabidopsis thaliana] (TAIR:AT5G20620.1); similar to polyubiquitin [Thlaspi caerulescens] (GB:AAY86773.1); contains InterPro domain Ubiquitin; (InterPro:IPR000626)	98.57	140	2	0	1	420	167	306	2e-73	271
MLN1.Contig_1357	AAGCAGTGGTATCAACGCAGAGTGGCCATTACGGCCGGGGAGATTTGAGAGTTACAGAGATTGTTTTCAAAGAGATGGCTAGTGGAATCGCTCGAGGTCGTTTAGCCGAGGAGAGGAAATCGTGGAGGAAGAATCATCCTCATGGTTTTGTGGCGAAGCCGGAGACTGGGCCTGATGGGTCTGTGAATCTAATGGTGTGGAATTGCACTATTCCTGGTAAAGCCGGTACTGATTGGGAAGGTGGATTCTTTCCACTAACGATGCATTTTAGCGAGGACTATCCGAGCAAGCCTCCCAAATGCAAATTCCCACAAGGCTTTTTCCACCCTAATGTCTATCCATCAGGGACAGTCTGTCTCTCAATCCTCAACGAGGATTCCGGATGGAGACCAGCCATCA…	779	1	AT3G57870.1	AHUS5 (SUMO CONJUGATION ENZYME 1); ubiquitin-protein ligase	Encodes a ubiquitin-conjugating enzyme.	similar to ATUBC2 (UBIQUITING-CONJUGATING ENZYME 2), ubiquitin-protein ligase [Arabidopsis thaliana] (TAIR:AT2G02760.1); similar to Os03g0123100 [Oryza sativa (japonica cultivar-group)] (GB:NP_001048802.1); similar to hypothetical protein [Vitis vinifera]	95	160	8	0	75	554	1	160	1e-90	329
MLN1.Contig_1358	GGTCACTCGACACAAAATAACAAACAATGGCGACGAACAAATCATCCGTCTGATCGCACCAAGCCGAATCGCCTCCTCTAGATTCATGGAGCTGTATCACGCTTTCTAGCTCCGGAACTCCTCCGCCCGCAGTCACCATCACCCGTCTCCAAATGAGATCAGTTGTGAAGCCAGATCAAAAGCTTTCAGAAAAAATCTGCAAATGGCCCAGGGAAAAGA	219	1	AT5G67490.1			similar to unnamed protein product [Vitis vinifera] (GB:CAO48511.1); similar to hypothetical protein [Vitis vinifera] (GB:CAN66554.1); similar to Os06g0157800 [Oryza sativa (japonica cultivar-group)] (GB:NP_001056861.1); contains InterPro domain Protein o	40.62	64	36	4	20	205	3	61	0.014	34.7
MLN1.Contig_1359	TACTGTGATGAGCAAGTCCCCAAACAAGCACAACCGTCTGTACATGGAGGCTAGGCCCTTGGAGGATGGTCTTGCGGAGGCAATAGATGACGGCCGTATTGGTCCAAGAGATGATCCCAAGATACGTTCCAAGATATTGGCTGAGGAGTTTGGTTGGGACAAGGATCTTGCAAAGAAGATATGGGCGTTTGGACCAGAAACCACAGGGCCCAACATGGTTGTTGACATGTGTAAGGGAGTTCAATACCTGAATGAAATCAAGGACTCTGTTGTTGCTGGGTTCCAGTGGGCTTCCAAGGAAGGTCCTCTTTGTGATGAAAACATGAGAGGAATCTGCTTTGAGGTTTGCGATGTTGTGCTCCACTCCGATGCTATCCACAGAGGTGGTGGTCAGGTTAT…	770	1	AT1G56070.1	LOS1 (Low expression of osmotically responsive genes 1); translation elongation factor/ translation factor, nucleic acid binding	encodes a translation elongation factor 2-like protein that is involved in cold-induced translation. Mutations in this gene specifically blocks low temperature-induced transcription of cold-responsive genes but induces the expression of CBF genes and muta	similar to MEE5 (maternal effect embryo arrest 5), translation elongation factor/ translation factor, nucleic acid binding [Arabidopsis thaliana] (TAIR:AT1G06220.2); similar to MEE5 (maternal effect embryo arrest 5), translation elongation factor/ transla	95.7	256	11	0	2	769	575	830	5e-144	506
MLN1.Contig_136	GAGAAATAAAACAAAGGAGATCGGTCTGGGAGAAAGAAGCAAAGAAGAAAAATGGCAGCAACATTTGCAGCTCCATCGACAGTGATAGGTCTCGGAGGATCATCTGTTTCTCCCATCAAGGCCAAAGCTCTCTCTTCATCCTTTTTGAAACCAACATTAAGAGCAAAGAACCCTCTGAAAGTCGCCGGAGCATCAGGAGGAAGATTCACTTGCTTTGAGAGGAACTGGCTGAGGAGAGATCTGAACGTGGTGGGGTTCGGGCTTGTCGGATGGCTAGCTCCGTCTAGCATTCCGGCGATAAACGGGAAGAGCCTGACGGGTCTCTTCTTTGAGAGCATAGGAACTGAGCTCGCTCACTTCCCAACTCCTCCAGCTCTCACGTCACAGTTCTGGTTGTGG…	604	2	AT1G08380.1	PSAO (photosystem I subunit O)	Encodes subunit O of photosystem I.	similar to putative 16kDa membrane protein [Nicotiana tabacum] (GB:CAB75430.1)	87.41	143	18	1	52	480	1	140	3e-71	264
MLN1.Contig_1360	CAAGAAGTCCTTCCCTGGAAAATGCCTCTCCTGAAAGGAAAAACAATGATGGGTACGCGTCACCACGGCACACATTTCGCAATCAATCTCCTAATGCTAGAGTGAATGATCTTGTGCTTGCGAAGGAGATAGTGTGTCAGTAACATGATTTTGCTTGTATTGATGATGTTTCATCTTTCTAGCCTGGGAACTTCTATCCACTGTACTGTTGGATGAATTTTCGTAAGGGCACTAAACTACTACTGTGTGTCTGATTCCAGCTAACTTTCAAGTTGAGCATCTTGAGACTTACTTAACTCGTGTATGTGCTAGGGTTAGTCTGCATGAGATTGTAAATCTTACAATTACTGTGGTCTTCTGTGTTTCGAAAATTCAAAACTTTAAAGACATCTAGAAACC…	702	1	AT3G43740.2	leucine-rich repeat family protein		similar to leucine-rich repeat protein, putative [Arabidopsis thaliana] (TAIR:AT5G21090.1); similar to leucine-rich repeat protein [x Citrofortunella mitis] (GB:AAP23944.1); contains InterPro domain Leucine-rich repeat, N-terminal (InterPro:IPR013210); co	31.53	111	76	2	251	583	86	179	3e-07	45.1
MLN1.Contig_1361	ATATATAATTTATAATTTTAATATTATATAGGTGTGGTGGGCGTGCCTCATCCCTCCCGTTCAGTCACAAACAGCACAACGCAGCGCGCACGACAGGCGAGTATGTACGGTCGGAGAGGCAAGGAAGGAGAGCACGGGCCGCGCACTGTCACTCTCTCCCTTCTGATCATCACATCTACTATCTCTATACTGATATTATATTAATTCATGTACGGTACGGCAGCAGAGCCAGGACAACGCAGCACTCGCTGCGCGTGGAGAGATTTAGCTGTACGTCTTNTCAGCGCGAGCNGGGNCGCGGAGACAGAGAGTAGTACGTGTAGTCATATGCACGCANTCCGCGCATGCTCATCCACCTATTCATAGATATAGCACACACATGAGAGATCAGTAGCATGC…	1861	1	AT3G12870.1			similar to unknown protein [Arabidopsis thaliana] (TAIR:AT5G56120.1); similar to unnamed protein product [Vitis vinifera] (GB:CAO47924.1)	36.21	58	36	2	670	840	61	117	3.9	30.4
MLN1.Contig_1362	GTTGAACCTTGGGATGGGTCGCCCGGTCCGCCTTTGGTGAGCACCGGTCGGCTTGTCTCTTCTGTCGGCGATACGCTCCTGGCCTTAACTGGCCGGGTCGTGCCTCCGGCGCTGTTACTTTGAAGAAATTAGAGTGCTCAAAGCAAGCCTACGCTCTGTATACATTAGCATGGGATAACATCATAGGATTTCGATCCTATTGTGTTGGCCTTCGGGATCTAGAGTCTCTGCTGCTAACAGTCGTCCTCCAAATCCTCAGTAGAGTCCAGAGATGTACTCTATTTTCAGTTTGGTAGTTCCTTTGTTGCTTTATGAAAAGTAGTTTGCATCCTTTGGAGAAGACAGTGCGAGTCTCCTTGAGGACAAAACTCTTGAATGCAAAAATAAAATTCGGTTAAA…	454	1	AT5G54960.1	PDC2 (PYRUVATE DECARBOXYLASE-2); pyruvate decarboxylase	pyruvate decarboxylase-2	similar to PDC3 (PYRUVATE DECARBOXYLASE-3), pyruvate decarboxylase [Arabidopsis thaliana] (TAIR:AT5G01330.1); similar to pyruvate decarboxylase, putative [Arabidopsis thaliana] (TAIR:AT4G33070.1); similar to pyruvate decarboxylase, putative [Arabidopsis t	85.71	21	3	1	197	259	589	607	0.015	35.4
MLN1.Contig_1363	GCACAAAGGTGAAAGTCTCTATTAAGAAGGGAGGCTCCAACGATAGCGCAATCATTCTCGCTTCCAGTAATGGGTGGCCATTGCAGCCTTTACTTAAAGGATTTGGCTGCTGCAGGACATGATACAGGAAAGGACAATACAGTGGCTGTTTCTCGCCCTTCGATCCTCAACATCAGCTCGCGGACACTTATCGTGATCGCCATGATTTCCTTCCTCGTTCTCTCCCTTGTCATCATCCCAGTGATCTACCACGTTTACAGGACCAAGTCGCAGGGAAAAAGCAAATACCAGAGGCTCGACATGGAGTTGCCTGTCTCTAACACCCCGTTGGTGGCAAAATCGGATCAGGAAACGGGTGATGACGGATGGAACAATAACTGGGGAGATGATTGGGGCGAT…	656	1	AT1G64385.1			similar to unnamed protein product [Vitis vinifera] (GB:CAO69552.1)	72.66	128	31	1	76	447	206	333	3e-51	157
MLN1.Contig_1364	GGGCGGCTGTAGGACGGACGGCCGCCTATAGGTGGTAGGGTAGGGTGGGTGGTACCGCTCAGATTGCGGCCAATCTTCCTAACCGCGCGCGGGCCGGGCTTAGAGCGAGTGAAACTCATCACTACCTCGTAAGGGCATTGAGACCATAGCATGTTACACGAGGAAAAAAAACCTTGTAGTGTTGTCATACAGCTGCCCGCCTAGAAGAGCCACTCGCTCTGTAGTGTTGTCACACAAGATAAGCACGCCGCCCGCCTGCTGGCCGGGCGAATCGAAGTTCTCTTCCGGTCAACTGTCCACCCAGTCAAGTACG	313	1	AT1G52460.1			similar to unknown protein [Arabidopsis thaliana] (TAIR:AT1G52440.1); similar to biostress-resistance-related protein [Triticum aestivum] (GB:AAM29178.1); contains InterPro domain Phospholipase/carboxylesterase (InterPro:IPR003140)	36.84	38	22	1	164	271	138	175	0.33	30
MLN1.Contig_1365	CTTGTCATCCCGGGGGGGCCTGAAGACACTGAAGCTGAACCATGCGCCCTGCTACTAATTGGAGGATGAGACTGATGATGATGCTTTGGCTATTGCTATTACTCTGTCACAGCTTTCCACCTCACCCTTGTTTCACACACTACACACCTCGCCCGCCTCATCACCCTAATTGATGATTGACCTCGCCCCAAATACCACACATTACGTTAATTGGTCCGAATCCGCCCCCCCCCTCCGACGCGACCACATCCTATTGCCCCACACTAGCTCACCCGACTGTATGCTGAACTGCCTTTACTCTTCCCAGATGCTTTCGACCTACAGTTTTTCAACCCACCTATGTAGCCGACAGTACTAAATGCGCACCCGTGGGATCCGAACGAATCCCGCTAACAAAAT…	773	1	AT4G08370.1	proline-rich extensin-like family protein		contains InterPro domain Extensin-like region; (InterPro:IPR006706)	24.47	94	62	2	325	579	173	266	0.0008	27.3
MLN1.Contig_1366	GAGATCAGGAACAGCTTCAGGGAGGACACAAAGCGAAGAAAACACCAGGAGATCGATCGTAGAATCTCTCCGTTGATCATTTAATCTATTTCCGATTACGATGCCTTCCCGTAGACGCACTCTCCTCAAAGTCATCATCCTCGGCGATAGCGGGGTGGGGAAGACCTCTTTGATGAACCAATATGTTAATAAAAAGTTCAGCAACCAGTACAAGGCCACCATTGGAGCTGACTTCTTGACTAAGGATGTCCAGTTTGAAGATCGTCTTTTCACTTTACAGATATGGGATACAGCTGGACAGGAAAGGTTCCAGAGCCTTGGTGTAGCTTTCTACCGAGGTGCTGATTGCTGTGTGCTTGTATATGATGTCAACTCCATGAAATCATTTGAAAACCTCAA…	736	1	AT3G18820.1	AtRABG3f/AtRab7B (Arabidopsis Rab GTPase homolog G3f); GTP binding		similar to ATRAB7, GTP binding [Arabidopsis thaliana] (TAIR:AT1G49300.1); similar to ATRAB7, GTP binding [Arabidopsis thaliana] (TAIR:AT1G49300.2); similar to unknown [Populus trichocarpa] (GB:ABK94609.1); contains InterPro domain Ras GTPase; (InterPro:IP	96.12	206	8	0	101	718	1	206	2e-113	404
MLN1.Contig_1367	CTCTGACCGTGTTGTGGACTCACCATGCTGTCTGGTAACAGGGGAATACGGCTGGACTGCAAACATGGAGAGGATCATGAAAGCGCAGGCCTTGAGAGACAGCAGCATGGGAGGTTACATGTCTTCCAAGAAGACGATGGAGATCAACCCAGAGAATGCGATCATGGACGAGCTGAGGAAGAGGGCTGAAGCAGACAAGAACGACAAGTCTGTGAAAGATCTTGTTCTCCTCCTCTTTGAGACTGCCCTTCTCACTTCAGGTTTCAGCTTAGACGAGCCCAACACCTTCGGAAGCAGAATCCACAGGATGTTGAAGCTGGGATTGAGCATTGATGATGATGATGCCGTTGAAGCCGATGCAGAGATGCCACCGCTTGAGGATGATGCCGATGCTGAAGG…	713	1	AT5G56010.1	HSP81-3 (Heat shock protein 81-3); ATP binding	a member of heat shock protein 90 (HSP90) gene family. Expressed in all tissues and abundant in root apical meristem, pollen and tapetum. Expression is NOT heat-induced but induced by IAA and NaCl.	Identical to Heat shock protein 81-3 (HSP81-3) [Arabidopsis Thaliana] (GB:P51818;GB:O03985;GB:Q8VYT8;GB:Q94A60;GB:Q9FKU5); similar to heat shock protein 81-4 (HSP81-4) [Arabidopsis thaliana] (TAIR:AT5G56000.1); similar to HSP81-1 (HEAT SHOCK PROTEIN 81-1	97.14	140	4	0	2	421	560	699	2e-60	228
MLN1.Contig_1368	GAAAACAGAAACGTAAAACCTAAAGTCAAAACAAATAAAAAGGGGGGTCGGGGGGACGTCTCTTTACGTCTCTCAACATTCGCCGTCTTCCTTTCTCTCGATCGATTTCTTCTCCAATGTCGAGCCGTTGGTTGAGACCTGAGGTGTATCCCTTGTTCGCCGCTACAGGAGCTGCGGTTGGGATCTGTGCGTTCTCGTTGATTAGGAACATCACCGGAAACCCTGAAGTCAGATGTACCAAGGAGAACAGGGCTGCTGGAATATTGGATAACCATGCAGAGGGAGAGAAGTACAAGGAGAATTTCTTGAGGAAGTATGTTCGTGACAAGCGTCCAGAAATTATGCCTGGACTCAACAAGTTCTTCACTGATCCTACTTACTGAACCAACATTTTTCTCA…	633	1	AT3G48140.1	senescence-associated protein, putative		similar to germination protein-related [Arabidopsis thaliana] (TAIR:AT3G29970.1); similar to HvB12D [Hordeum vulgare subsp. vulgare] (GB:CAA54065.1); contains InterPro domain B12D (InterPro:IPR010530)	95.29	85	4	0	126	380	4	88	3e-44	174
MLN1.Contig_1369	GGAAGATTACCAATAGAGAGATTGATTCAATGGCTGACATAGCACTACTAGTGGTGGAGGAATACGAGCGGAGGCTGAAGCTAACGTCGGAGAAAGCATCAAACTCGGCGGAGATCGGAGGGTGGAATGATTTTCCGGCGAGGGTGAAGATGTTTGGGAGTGATCAGGAAAAGAGGATGGAGAGTTTGAAGAGGAAACTTGAAGCCAAATCTCAGTTTGCTCTTGCCGTCTCTAACGGCTTCTTTTCTGCTTAACTATATATATGCTGTTCTTTTTCTTCTTCTACAAATTTGTTTGACGATATGTGTAATCGATCTGTAAATTTATACTTTTGTAAGATATACGACTGATGCATTCCG	359	1	AT5G10040.1			similar to unknown protein [Arabidopsis thaliana] (TAIR:AT5G65207.1); similar to 80A08_3 [Brassica rapa subsp. pekinensis] (GB:AAZ67588.1)	56	75	33	3	21	245	1	67	1e-14	74.7
MLN1.Contig_137	GGAAGTTTTAAGAAAAGCATCAGTCTCGTCTCTTCTACGGCCTTTCAGAATCTAAAGAGATCATAGATGGGTCTTCTCTCCAACAGAATCGATCGATCAAGTTTGAAACCTGGGGATCATATCTACTCGTGGAGGACTGCTTACATCTATGCCCATCACGGTATCTATGTTGGAGATGATAGAGTCGTCCATTTCACTAGAAGAGGCCAAGAAGTCGGAACCGGCACCGTTCTCGATCTCATACTAGTAAGCTCAGGCCCATCACGAGCCCACACGCACTGTCCAACGTGCGYCCCACCCAACGAAGGCCACGGCGTCGTTTCCTCGTGCCTAAAGTGTTTCCTAGCCGGTGGCGTCCTGTACCGCTTCGAGTACTCCGTCAACGCCGCTCACTTCCTC…	975	2	AT5G06370.1	NC domain-containing protein		similar to NC domain-containing protein [Arabidopsis thaliana] (TAIR:AT3G02700.1); similar to unnamed protein product [Vitis vinifera] (GB:CAO50149.1); contains InterPro domain NC (InterPro:IPR007053)	92.65	245	18	1	67	801	1	244	1e-132	469
MLN1.Contig_1370	GACTAGAGGGAATAAGCTGCGCGTCTTAGCACGGTGATGGTTACATCAGAACTATTTGTTGCTGAACAAATCGAGTACGCCGGCATAAATATAAAGTAAGATGAAAGGATTTACGGGAGGTAAGGGTGGACTCTCATCTCTTCACATCAGACACGTCTTCTTCTCATAGAACCAGTGTATCGATGCTGTCAGTGTGGAAACAGAGACGACATGTCTTCCATGTCCTCATCTTGATCTCCTTCCTCTGCCTCTTGTATGCAAACTGTGCATTACGGAGCAGACGAATGATCGTTCTGCGACTGTATCTACTGGCTGGTGAAGAACGAGAAGGTGCTGTGGCGAATCAGTGGACATGTGACGAACCTTAAGACGAGACTAATAGAGAAGACTACTATTATG…	787	1	no significant hit
MLN1.Contig_1371	GAGATAACCAAAGAGATGTCACGGTTACAGCATTTGGCGACGAACAACAAGCTTAGCCCTGAGGACGTAACAGGTGGAACCATAACTCTGAGTAACATTGGATCGATCGGTGGGAAGTTTGGTTCCCCTCTTCTGACCTTGCCTGAGGTTGCTATTAGAACTCTGGCAAGGATCGAGAAGGTTGCGAACTTTAAGAGATTACGGGTCTGTTTAACCGGGTTCGGAGGTGATGGTTGAGGTTGCTGCGGATCATACAGTTGGAGATGGAGCAACCTAGGCTCGACATAGCTACTCCTGTCAACAGTGGAGAGGAGAGTCAGACTTGTGGAGACGTGAGATCAGACGGAAACGCTGGAATGAATATTGAGGGCTTGAATACTACAGGGTATTTTCCTGTTG…	750	1	AT3G06850.2	DIN3/LTA1 (DARK INDUCIBLE 3); alpha-ketoacid dehydrogenase	dihydrolipoamide branched chain acyltransferase	similar to dihydrolipoamide S-acetyltransferase, putative [Arabidopsis thaliana] (TAIR:AT1G54220.2); similar to dihydrolipoamide S-acetyltransferase, putative [Arabidopsis thaliana] (TAIR:AT1G54220.1); similar to unnamed protein product [Vitis vinifera] (	55.56	36	16	1	203	310	437	469	4e-29	37
MLN1.Contig_1372	CTCACGCTAACCAAATAAATTCACCACATTAGCACATTAAAATCAGAGAGAAATCAGAGAGTGCCTTTTTATCAACAGCAGTAGCTTCTTCAAATTTCGAGTTGAGTGCATCTTGTTCCTCTTTGCTAAGTTGATCCACCAGATGTTTTTCCAACTCAGGCATTTTACGCTTTGGCTGAGTGGGCTGGACCAATCCATCACTAGGAGAGAGAGGAACCGGCCTTGGAGGCTTTCCTTTGGGAATTGCTGGTGGCCTCGAGCCCCCATGAACTTGACCTACAATATTTGGTCCAAGAATGAATCTGCCTACTTCAGAATAATAATGGAAGTAATACAGAAATAGGTTGGTGTGATGCAATACCATGTGGATGTCCCCAGGATGCATTGCCATGTGGTGCC…	705	1	AT3G54240.1	hydrolase, alpha/beta fold family protein		similar to hydrolase, alpha/beta fold family protein [Arabidopsis thaliana] (TAIR:AT2G36290.1); similar to unnamed protein product [Vitis vinifera] (GB:CAO64145.1); contains InterPro domain Alpha/beta hydrolase fold-1 (InterPro:IPR000073)	40.91	22	13	0	242	307	174	195	1.1	30.4
MLN1.Contig_1373	AAAAAAAAATACTAATAAGGGTGCTCTCTCTCCCCCCACCAAACAAACCGAGCGCAGCGAGTCAGAGAGAGAGAACCCTCTCCGTCATAATTTCATATACCATATCATTATAAAAATTTATCACTCCAGCGGCCCAGATCATATGCCGGGAAATTCGCCTCTATTAGGGCGGGGAAGCAGTGGTATCGACGCAAAGAGACCATTAAGGCCGGGGAGATTTGAGATGTATACGGAGATTGTTTTCAGAGAAATGGATAGTGGAATCGCTCGAGGTCGTTTATGCGAGGAGAGAAAATCGTGCAGGAAGAAACATCAACAGGGCTTTGTGGTGCAGACGGACACTAGCTCCAGATGGGTCTGTGAATATAATAGCGCGAAGTTGGACTATTCTTGGCGAAC…	889	1	AT3G57870.1	AHUS5 (SUMO CONJUGATION ENZYME 1); ubiquitin-protein ligase	Encodes a ubiquitin-conjugating enzyme.	similar to ATUBC2 (UBIQUITING-CONJUGATING ENZYME 2), ubiquitin-protein ligase [Arabidopsis thaliana] (TAIR:AT2G02760.1); similar to Os03g0123100 [Oryza sativa (japonica cultivar-group)] (GB:NP_001048802.1); similar to hypothetical protein [Vitis vinifera]	34.36	163	94	6	251	700	1	148	2e-10	63.5
MLN1.Contig_1374	GACTTTCTTCCACACCGGTCCCGATCAGAAAAACGAAACTCAGAGGAGAGAGAGAGAGACAGGACAGGAGTGTTTGTAAACTTTCACCAGAAATTTATTTCTGTAACTCTGTTCATCGCATGATCGTAGAGATCCAGATGCTCTAAATAGAAGAAGAAGAAGAAGAATAAACCAGAGGAGGTGATTGTTGTGCGTAACGAGGAGGGATGGGAGATGTGTGGACATGGATTATTTCATTCCTAATCCATATCACTCTTGTCGGATTCATCGTCTACCAGCTTATATGCTTAGCTGATCTGGAGTTTGATTACATCAACCCTTACGACTCTGCATCAAGAATAAACTTTGTGGTATTACCAGAGTTCTTTCTTCAAGGCTTCCTATGTTTTTTCTACCTCG…	717	1	AT1G62880.1	cornichon family protein		similar to cornichon family protein [Arabidopsis thaliana] (TAIR:AT1G12390.1); similar to unnamed protein product [Vitis vinifera] (GB:CAO16964.1); contains InterPro domain Cornichon; (InterPro:IPR003377)	88.81	134	15	0	207	608	1	134	2e-58	222
MLN1.Contig_1375	GCATCAAGATTCCACTTACACATTCTAAAAAACTCTAGACTTTTATCAAAACCAGAGAAAATCAAGAAGAACATATGGCGAGATCACCATACTACGGTTCATCATACTTAGACTACCTCTCTCTCCCAAACCCACATCTATGTTTCTTCTTCATGGTCGTCTTCTTCGTGTTCTCCTTCACGTGGTACTTGAACTACGAGTCTATCCTCGAAGACACCATGAATAATCTCAAGTTCTTCATCATCCTCTCCCCTCTCTTCCTCCTCCTCCTCGTCCACTTCTTCTCCGGGGGACTTTCCTTGTACGTCCCCTTGCCTGAACAAGACTCCATCCACCATGCCGGTTCTTCCCCTTGGGGCGTAGCAGCCGTGCTCGTGGTCATCTTGTTCATGGTCTCGT…	709	1	AT5G19875.1			similar to unknown protein [Arabidopsis thaliana] (TAIR:AT2G31940.1); similar to hypothetical protein MtrDRAFT_AC155880g29v2 [Medicago truncatula] (GB:ABN08129.1)	81.13	106	20	0	126	443	18	123	4e-27	118
MLN1.Contig_1376	ATAACAACAAGCCATAAACTAACTGAAGAGTGAAAGACATCATGTACGAGAGAAGAGAAAAATGAGACTTCACTCGAATTCATCAACTTGCTTTTAGCTTTGGTCTATTGGGCAACATTGAGTCTCTTAGGGTTTTCTTGTCTCCAGTGCCAACTTTCTAATGGAATCTAAAAGAAGAACCCATCCAAATGCTTTCAGTCGATACCCTACATATGTGCAATTCCTCGTAGAACTCTGATTCTCTTCTACCGAATAATGAAGACACATACCTATCTTATCATGAACAGCAACACCTTTCGATGGGTCATTGAAATCCCCTACTTGTTTCTGTATATAGATTACTCACCAATAGATGCCATGATATTCATTTTGAATTTTATATTGATATGAAACATAAGT…	760	1	AT2G39060.1	nodulin MtN3 family protein		similar to nodulin MtN3 family protein [Arabidopsis thaliana] (TAIR:AT3G48740.1); similar to NEC1 [Petunia x hybrida] (GB:AAG34696.1); contains InterPro domain MtN3 and saliva related transmembrane protein (InterPro:IPR004316)	47.67	193	98	3	163	732	33	221	6e-31	103
MLN1.Contig_1377	AAGCAGTGGTATCAACGCAGAAGTGGCCATTACGGCCGGGTGCTAGGGCAGAAAACGTTGAAGGATCGGTGAGGCCTATGACTCCAAACTCAAGCACCACGGCTTAAAAGGAGAAACATAACTTGACCTTGAGTTGAGGCCTATGAAGCCTATGAAGACTCTTTATCTTACGTAGGAAAAAATAAACTTCAAATCAAAATGCTTAGTTTGTTTGAGTTGGTCTAACCAAACAGATGTTCTATCAGTTTGATCATAACTTAACCTTGATAAATTACAGTCCCTACTGAAGTATCACTTTAAATAATATTCTGTCTAATCCTAAATAATTGTTTTCTCAACATTTTGCATATATGAAAGAAGAGAATCAAATTTTGGTAAATACAACATTTGTATGATTAC…	434	1	no significant hit
MLN1.Contig_1378	TATATATACTATCATATATAATAATACATTCACATAAATGTAGTGCTTGCCGTCATGACGTCCCTGTGCTGCCGACTACGCCAGCAGACAGCAGCACTGCAGGACGGCCGACGACTGCAGGATGCTACGATGGNAGGACGGCAGGAGCAGCACACTGCCGCTCAGCCGACTACTATCATCGTACTGCTGATTACTGTCGACTATCATCTAGTATTAGTCAGCATGAGATGTTATACTACGATGCTGCAGCAGCGGTGATCACAGCTGNAGCATCTATTAGTCGCGTCGCGATGAGAATACTCTGCGTCGCATCTATATCAGCGGCGCNGCGGCGAGGCGACTANATAGCTGCTATCTCGCACNCGTGCATGCATATAGAGCGCAACAGTATATNGTGNA…	1749	1	no significant hit
MLN1.Contig_1379	GATACAACATTTTCTTCACCACCCTCCAAGTCCTACTACCTTCCTCGAACAATTTTCATTCACTTTCTATATAAATCAAAAGATAATTTCCGAGTCAAAAGCTATCAATATGGAAGAGACAGAAACCCTGAACACAAACTTAACCTTAGTACATATATATTATCTAAATACTATCATTCATCCAATGTTCAAAGGAAACAAATTCATCATTCAGTGCACCTTCCATATTCCGCGACTCCATTATCATCTTACTCATAAGCATCATGAGCATGACCATGACATGGCTCCACACGGATGTATGGATACTCACGTAAGACAACGAGAAGAACATGATAGATATATGATTCCCGCTTCGTCTTTTAAGCCTCTTCTGTATGCACAACTCTTGAAAGAACCTGA…	770	1	AT4G00880.1	auxin-responsive family protein		similar to auxin-responsive family protein [Arabidopsis thaliana] (TAIR:AT2G46690.1); similar to unnamed protein product [Vitis vinifera] (GB:CAO24297.1); contains InterPro domain Auxin responsive SAUR protein (InterPro:IPR003676)	38.37	86	53	1	185	442	1	80	5e-13	51.6
MLN1.Contig_138	GGTCTTCCAGTAGCGCTATTTTTCAGACAGAGAGAGAAAGAATCAAGCTTTCGCTGAAAAAGGTGGTACTCGTACAGAGAGAGAGAGAGAGAGAAAGGATGGCGGAGGGTGGTGGAAGGAGAATCGGAGTGGCGGTGGACTTCTCGGAGTGCAGCAAGAAGGCACTGAACTGGGCGATCGACAACGTCGTCCGCGACGGAGATTATCTAATCCTCATAACCGTGGCTCCCAATATGAATTACGAGGAAGGCGAGATGCAGCTCTGGGAGACCGTTGGATCACCGTTGATTCCATTGAGTGAGGTCTCTGAAGCTTCCGTGATGAAGAAGTATGGAGTGAAGCCAGATGCTGAAACCCTTGACATTGCCAACACTGCCGCTAGGCAAAAATCGATTACAG…	708	2	AT3G17020.1	universal stress protein (USP) family protein		similar to universal stress protein (USP) family protein / early nodulin ENOD18 family protein [Arabidopsis thaliana] (TAIR:AT3G03270.2); similar to unknown [Brassica rapa] (GB:ABL97971.1); contains InterPro domain UspA; (InterPro:IPR006016); contains Int	86.84	152	20	0	129	584	11	162	3e-65	244
MLN1.Contig_1380	GTTTGAGAAGGGATTTGTAAATATCTGAGCTATGTCGAGTGCGGTGGACGCGACGGGGAACCCGATCCCTACATCCGCGGTGTTGACTGCGTCGGCGAAGCACATAGGTTTAAGATGTATGCCTGAGAACGTTGCCTTCCTCAAGTGCAAGAAGAACGATCCCAACCCCGAGAAATGTCTCGACAAGGGCCGTGACGTCACTCGCTGCGTCCTTGGCTTGCTGAAGGATCTTCACCAGAAGTGCCAAAAGGAGATGGATGACTATGTTGGGTGTATGTATTACTACACCAACGAGTTTGATCTCTGCAGGAAAGAGCAAGAAGCCTTCGAGAAAGTGTGCCCCCTGAAATGAATGATTAAATCTGTAATCTCGTAATAAAGCATGATTTACTCTCTTCT…	518	1	AT5G18800.2	NADH-ubiquinone oxidoreductase 19 kDa subunit (NDUFA8) family protein		similar to NADH-ubiquinone oxidoreductase 19 kDa subunit (NDUFA8) family protein [Arabidopsis thaliana] (TAIR:AT3G06310.1); similar to unknown [Populus trichocarpa] (GB:ABK93727.1); contains InterPro domain CHCH (InterPro:IPR010625)	99.06	106	1	0	32	349	1	106	5e-60	226
MLN1.Contig_1381	GGAACGAAATCACAAAACACTATATTCGAGATCCAAAAGAAGATCGTAAAGTGAAAGTGAAGAAAAGATGAGTTCTACAAGCAAAGCCTGGACGGTGGCAGTTAGCATCGGAGTAGTAGAGACGTTGAAAGACCAGTTAGGTCTTTGTCGGTGGAACTACATGTTCCGGTCGGTGAATCAGCATCTTCGGAACAATGTCAGAACTGTTTCTCAGGGGAAAAGGTTCTCGTCTTCTGTTGCCGCCGCTAACTCGTCTGGTGAGAGTGAAAAGGCAAAGAAGTGTGAAGAATCGCTTAGAACGGTTATGTATTTGAGCTGTTGGGGTCCTAATTGATTAGGACTTTAGTTTATAATGTATAGTTTTGTAATTTCTAAGATGACTTGGAGAAATGGAGTTTT…	634	1	AT4G10270.1	wound-responsive family protein		similar to wound-responsive protein, putative [Arabidopsis thaliana] (TAIR:AT4G10265.1); similar to unnamed protein product [Vitis vinifera] (GB:CAO41250.1)	86.9	84	9	1	86	331	7	90	9e-36	146
MLN1.Contig_1382	TAGGAACGTACCGAAACGTGGACTGTGTGGCGCCTAACAAAGCCAAGGCGATTCATAAGTTGGCTGAGTATTTGAGTTTCCAAGTAAGGAACGTGGCCAAGGAGCTAGTGGACGCGTTCGAGCTGCCTGATCATGTGACTCGAGCGCCGATTGCTATGCAAGCTGATGCTTATTCACAGTATACTCAAGTTGTTGGATTCTGAAAATGTTGAAACGAATAAATATATTTATGTCTCAAGATTGAAGATGATCTCAAGTTTGGAATATGTTATATAGTTACAATGTATTAAACACAGAGTTAAGAGAATAAACAGAGGAATATTCTGTTGTTTGTTTGTTTGTTGATCTAAAGTTATAAAGTGGTTACCTTGCACAAAAAAAAAA	384	1	AT5G65110.1	ACX2 (ACYL-COA OXIDASE 2); acyl-CoA oxidase	Encodes an acyl-CoA oxidase presumably involved in long chain fatty acid biosynthesis.	Identical to Acyl-coenzyme A oxidase 2, peroxisomal precursor (ACX2) [Arabidopsis Thaliana] (GB:O65201;GB:Q9FJQ4); similar to ACX6 (ACYL-COA OXIDASE 6), acyl-CoA oxidase [Arabidopsis thaliana] (TAIR:AT1G06310.1); similar to ACX3 (ACYL-COA OXIDASE 3), acy	95.45	66	3	0	3	200	627	692	9e-31	128
MLN1.Contig_1383	TTCTTTATTAGACCATGATATTTGATTCGCCAACTACATCATTATTGTATATTCTTTCATATTATGTATAGCGCAACCTAATACTTGTTTTTCAAGTTTAGAATCTTCCTCCGTACTACTTGATTTTAGTGTTAGGCGATTCTCTCTCGGTATCAGACGGTGAACAAGACGTGAAGATGGTGAGAAACGGTACAGAAGTAATGAAATCGATCGGTGACTTGAGGCACACAGAGGCAGTTAATGAAGAAGTCAACGGCTCTACACCACCAAGCTTGCTGGAGAATGACTTGACACAGGGGATGAAACAGCTTCAACTTTCTGGCAACGGAGACATCTCTTTTCTACCACCACGAAGTAAAGGTGTATCTTTGAGAAACGTTACCTTGGAGCTAGCTGTTG…	755	1	AT2G22600.1	KH domain-containing protein		similar to KH domain-containing protein [Arabidopsis thaliana] (TAIR:AT1G51580.1); similar to unnamed protein product [Vitis vinifera] (GB:CAO41659.1); contains InterPro domain K Homology; (InterPro:IPR004087); contains InterPro domain K Homology, type 1;	66.67	168	53	5	93	587	467	631	4e-49	191
MLN1.Contig_1384	GATTACTTCTTTGGTTACAACCATAAACGGATCCTTCCTTTCGCAGAGAGTCAAGTTTGATCATCTTCTTCTTTTTCTCGCAGCTCCTTCATTAATGCTTATAAAGTCTCCTATATCTCTCTATCTATACACAACTGTGCTAATCAGTTTCTACTTCTATTAATCTTCGTGATTAGGTTTTTTATTTATCAACCCTATTGACCACCGGGAAACTAATCAAGGAGAAAGAGATGGTGAGGGGAAAAACTCAGATGAAGCGAATAGAGAATGCAACAAGCAGACAAGTCACTTTCTCTAAACGAAGGAATGGTTTGTTGAAGAAAGCTTTTGAGCTCTCAGTGCTTTGTGATGCTGAAGTTTCTCTGATCATCTTCTCTCCTAAGGGAAAACTTTATGAGT…	716	1	AT2G45660.1	AGL20 (AGAMOUS-LIKE 20); transcription factor	Controls flowering and is required for CO to promote flowering. It acts downstream of FT. Overexpression of (SOC1) AGL20 suppresses not only the late flowering of plants that have functional FRI and FLC alleles but also the delayed phase transitions durin	Identical to MADS-box protein SOC1 (SOC1) [Arabidopsis Thaliana] (GB:O64645); similar to AGL42 (AGAMOUS LIKE 42), transcription factor [Arabidopsis thaliana] (TAIR:AT5G62165.3); similar to AGL42 (AGAMOUS LIKE 42), transcription factor [Arabidopsis thalia	95.06	162	8	0	231	716	1	162	3e-74	275
MLN1.Contig_1385	GGGGAGCGATATAATTAATCTGATAGTTAAGGCTGGAATGGCTGAAATAGATCACTATGTCATTGCTATCCGCAATGCTGTCTCCTATGTGAGATCGCTTGCTAACAGGTTGAGCTCATTTAAGCTGAAAGTTGACTCTGGTAAGATCACAAGGAGGACTCTACCGTTGGATGTCAAGACAAGGTGGAATTCTACCTACCTAATGTTGTCAACAGCTCTGAAGTTCAAGGAGGCTTTCAATAAGATGGAAGGAAAAAACAAGCTGTACAATGATCATTTTAGCGAGTTGGAAAATGGAGAAAAAAGGGTAGGACCTCCTCATCTTAGGGATTGGAATGCTATTGAGAAGCTGTGTCGATTTCTGGTCATCTTCTACAACTCGACACTGGTGGTCTCGGC…	788	1	AT3G42170.1		transposase-like gene with conserved domains from the family of hAT transposases that includes hobo from Drosophila melanogaster, Activator (Ac) from maize, and Tam3 from snapdragon but lacks several amino acids known to be essential for Ac transposition5	hAT-like transposase family (hobo/Ac/Tam3), has a 1.3e-74 P-value blast match to GB:AAD24567 transposase Tag2 (hAT-element) (Arabidopsis thaliana)	31	100	68	2	68	364	359	445	5e-07	51.6
MLN1.Contig_1386	GGACGAAGAAGAAAGCATAATAAAAAAGGAATCTCGGAGAAGGAAGGAAGGAAGGAAGGAAGGATCATGATCCTTGCGGTGTTGTTCGCTAATTCCGTAGGAAACGTCTTGATCGAAAGGTTCAATGGAGTGCCAGCTGAGGAACGCCTGACGTGGCGATCTTTCTTGGTTAAGTTGGGAGCTGAGAATCTCAAGGGCGTTAAAAACGAGGAGCTCCTCGTCGCTTGCCACAAGTCGGTTTATATAGTGTACACAATGCTAGGGGATGTTAGCATCTTCCTTGTTGGCAAAGACGAGTACGATGAACTTGCTTTGGCGGAAGCTATCTTTATCATAACAGGGGCGGTGAAGGACATATGCGGGAAACCTCCAACGGAGCGAGTGTTTTTGGATAAATAT…	667	1	AT1G15370.1			similar to unnamed protein product [Vitis vinifera] (GB:CAO62746.1); contains InterPro domain Longin-like; (InterPro:IPR011012)	95.89	146	6	0	67	504	1	146	4e-77	284
MLN1.Contig_1387	GACATTAATACATTATTACAAATTTAAATTTTACAAAGGAGTCGAGAAGAAGAAGCATATGAGAAAGCGTCAAGTGGTGTTGAGGAGAGCCTCGCCGGAGGAACCTTCTAGAAGCTCGTCGACGGCTTCGTCTCTGACGGTGAGAGGTGTGAGATACGGCGAGTGTCAGAAGAACCATGCGGCGGCGGTCGGCGGATACGCCGTCGATGGCTGCCGTGAGTCCATGGCAAGCAACGGAGAGGAAGGTTCGGTGGCAGCGCTAACGTGCGCCGCCTGTGGCTGCCACCGCAGTTTCCATCGTAGAGAAATCGAAACCGAGGTTGTTTGCGACTGTAATTCACCTCCTTCGACTGGAAACTAGACCAGTAAAAACTAGACCTAGTGTCAAGGGTTTGTGTC…	685	1	AT3G28917.1	MIF2 (MINI ZINC FINGER 2); DNA binding		similar to MIF3 (MINI ZINC FINGER) [Arabidopsis thaliana] (TAIR:AT1G18835.1); similar to unknown [Picea sitchensis] (GB:ABK25649.1); contains InterPro domain ZF-HD homeobox protein Cys/His-rich dimerisation region (InterPro:IPR006456)	96	100	4	0	59	358	1	100	2e-38	155
MLN1.Contig_1388	GGTAGATATTATTTAGCTTCAAGCCGAAACTTCCTTCGTTTGCGTTCAAGATTAGATCTGATATAGGAGGTTGCAGCCGAAGTCAAGTTAACATGTTTACGAACCTCAACACACCATGACCCAAATTGTTCAATATGTACTGATAAAGTGGTAAGCAACAGAGGTTAATCATAAGGTTCCATAAGCGATGTCTTGAAATAGTACGTAGACCAATTTTCTACTTCTTGAAGTTTGATCAATTAAAGCTTTAGATATTGCCGTAACACAATTCTTCCCTTGATATTTCATATGCTCACTCGCATGCTAGATTCTCTTTTATCTATGTGAATATTCCACGAAGAAGAAAAAAGCGAACTATCAAGCCTTTTTTTTTTTTGCGCAACCATTACTAGTATGCAT…	767	1	no significant hit
MLN1.Contig_1389	TGAAGACAGAGTTCTCTTTTGCTTCAATCCTTAGCACTGAAGCTATTTAAAATTCAAGTTTATTATATTTATTACTGATCCATGTGAATATAACAATTATTTGCAGACTTTGTAAGATTAAAATATTAATCTGTAAATAATTCATTTGGGTTGTGATCAGACTTCAGAGTATCCTAAGTATTGATTTTGTCCTTTTCAATAAAATTTGTTTAATTCTGCTCAAAAAAAAAAAA	233	1	no significant hit
MLN1.Contig_139	GCTTGTGCAGGAGTAACTGGAGAACTTCTAATTTCAATGCAGTTGTCAACTAAGAAACACCGGAAGTCCATGCGAGCCGGGCTGACATTAACCAATCAGATACCCTCCTCGAAAGGGCCTGAAATCAAACACCCAGCCCTATTAGATATTAGATTAGAGAAGGGATAAAGTCGASAATGACATTCAAATTGAACAACTGTGTGGTGTGGGCTYCGCCCCTTTTGTAAGGGTTTACGAKGTGAACTCGGAAGCGTGGGMGTCAAGCATCAAGTGAGAKGCGCCGAATCGTTGCAAGAGGGGGTACTAAGCGGGATCGACCGGWCWGAAGCCAAGCTGGCCAAAAGGCATAGGGGTWCCTCTGAGCTGGCAGGCTCATCTCACTGATTGTGTGCTTTTATT…	933	11	no significant hit
MLN1.Contig_1390	GAATGTTTTAGACTCACTCCTCAACACCACCTGAGATGTCTGTCTCTCCTTAGCTTAATTTCCTCTGCTTTTGAATTAACTCTGTTGCAGTGACTACATGTGGGTTAGCTAGAGAAGCTCTGAGGCTGCTCCGGGAGCGTAAGGACGGATATGACATCGTGATCAGCGACGTCAACATGCCTGACATGGACGGATTCAAGCTCCTTGAGCACGTTGGACTCGAGCTGGACCTCCCTGTCATAATGATGTCAGTGGACGGTGAGACGAAAAGAGTGATGAAAGGCGTCCAGCACGGAGCGTGTGATTACCTGTTGAAGCCTATAAGGATGAAGGAGCTGAAGATCATATGGCAGCATGTTCTGAGAAAGAAGCTTCAAGAAGTGAGGGACATCGAAGGAT…	786	1	AT1G67710.1	ARR11 (RESPONSE REGULATOR 11); transcription factor/ two-component response regulator	Encodes an Arabidopsis response regulator (ARR) protein that acts in concert with other type-B ARRs in the cytokinin signaling pathway.	Identical to Two-component response regulator ARR11 (ARR11) [Arabidopsis Thaliana] (GB:Q9FXD6;GB:O81712;GB:Q9MAY2); similar to ARR1 (ARABIDOPSIS RESPONSE REGULATOR 1), transcription factor/ two-component response regulator [Arabidopsis thaliana] (TAIR:AT	91.93	223	17	3	81	746	34	254	3e-102	368
MLN1.Contig_1391	TGCGTAGAGATCGGAAAGAACACCAACGGCGAAAGCCTAGTTAAGGGAGGAGTCTACACACCAGGGATTGTGTTTGGTTCAACCGATATCCAGCAGCGACTTGAAGACAATGGCATATCCTTTGAGGTCATTTCAAAGAACAAGATCCAAGACTAGAAAGTGATATGTTTCCTCTTCTCATGCTTTTTCTTTTCTGTTTCGTAAGTTATGTGTTTGGTCCACCTAATAAGTAGCTTGTCTGTGAGAGGACAGTTTAGTCTTTTTTAAGTTGTAATAAAGTGAAAACTTTACTC	293	1	AT5G39410.1	binding / catalytic		Identical to Probable mitochondrial saccharopine dehydrogenase At5g39410 [Arabidopsis Thaliana] (GB:Q8LGI2;GB:Q9ZR98); similar to unnamed protein product [Vitis vinifera] (GB:CAO15039.1); contains InterPro domain NAD(P)-binding; (InterPro:IPR016040); con	92.5	40	3	0	31	150	414	453	9e-15	75.1
MLN1.Contig_1392	AGACAAAATTGAGAGTACTCTTTTTTCTTCTCTCATGGATGGAACTGTATCCGATTCATCTTCCCACAACAGAAGCTTGGGAGCTTCTACTGATCCGCTTGCGTCTAGCTCCTGGGAGAAGGTTCCTCCAAAAGATGTGCTATTGTCGCCAGTACAGTGTAAGTCTCTGTGGAGACAGTTCAAATCTGAGACCGAGTATACCGTTACCCAAGCTATCTCGGCACAGGAAGCTCACAAGCGGAATAACAACTGGCTTCCACCTGCTTGGGCGATCGTGTTGATGTTCGTCCTTGGTTTCAATGAATTAATGATGCTCTTGAAGAATCCTTTGTACCTCTTAGGCCCGTTTGTGGCATTTTTACTCTGCAAAGCCTTATGGGTCCAGCTTGACGTTCCTAG…	753	1	AT5G45160.1	root hair defective 3 GTP-binding (RHD3) family protein		similar to RHD3 (ROOT HAIR DEFECTIVE 3) [Arabidopsis thaliana] (TAIR:AT3G13870.1); similar to root hair defective 3 GTP-binding (RHD3) family protein [Arabidopsis thaliana] (TAIR:AT1G72960.1); similar to RHD3 (ROOT HAIR DEFECTIVE 3) [Arabidopsis thaliana]	79.66	236	43	2	2	694	599	834	1e-91	332
MLN1.Contig_1393	GAACTCCTTGTTCTCTTTCTACATTTTTTGCTTCTCTTTCTTTGACATGATGTCTTGCTGTTGGAGGAAACTGTCTCTGCGTATCTGTCTGCAAGAGTCATGGATCCAAACGTTTACCTATCTGCCCAAACTTTCTCTTCTCAGGTCAGACTACCACCCCCCTCATTCTTGTCTTCTTCGTTTCTCCCCCCATCAACTCTCAATATGAGGCTTATGAAAAAACTTTCTTACTCTATTCTGACTCATACGATCTACACATCTGACTTCAAGTGACATGGCCCTTGTTTTTGTACATAAATTACCCCGATCCTTCCAGACCCAAGAGTATTTTGCTCTGCTTTGATATTCTGTATTCTATTACTGTCATACTGATTTATTTCGCCAATTGGATGTTTGACT…	774	1	AT3G56940.1	AT103 (DICARBOXYLATE DIIRON 1)	Encodes a putative ZIP protein with varying mRNA accumulation in leaves, stems and roots. Has a consensus carboxylate-bridged di-iron binding site.	Identical to Magnesium-protoporphyrin IX monomethyl ester [oxidative] cyclase, chloroplast precursor (CRD1) [Arabidopsis Thaliana] (GB:Q9M591;GB:O04051;GB:Q38892;GB:Q8GUS3;GB:Q9M1K4); similar to unknown [Populus trichocarpa x Populus deltoides] (GB:ABK96	27.27	66	48	0	73	270	11	76	6e-27	30.8
MLN1.Contig_1394	GGTGCATGGACTTCAAACCCTCTTATTTTCGACAACTCTTACTTTAAGGAGCTCTTGAGCGGTGAGAAGGAAGGTCTTCTTCAGCTTGTTTCCGACAAGGCTTTGTTGGATGATCCTGTGTTCCGTCCCTTTGTTGAGAAATACGCAGATGATGAAGAAGCATTTTTCGCTGATTACGCTGAGGCACACTTGAAGCTTTCTGAGCTCGGGTTTGCTGATGCTTAAGCTGTGACATGTGTGTCGTGGGAGAGTTTGCATTGCATTTGATCTTCTGTCATTTGTTTGCTTAATGTACTCGTGGATTTGTGTTCTTTTAGGCGGTGTTGTGATTTTGACGCACATCTGTTGCGCTTTTGCTGGTTAAAACATTCTAATAAACCAATTTCTCTCG	391	1	AT1G07890.8	APX1 (ASCORBATE PEROXIDASE 1)	Encodes a cytosolic ascorbate peroxidase APX1. Ascorbate peroxidases are enzymes that scavenge hydrogen peroxide in plant cells. Eight types of APX have been described for Arabidopsis: three cytosolic (APX1, APX2, APX6), two chloroplastic types (stromal	Identical to L-ascorbate peroxidase 1, cytosolic (APX1) [Arabidopsis Thaliana] (GB:Q05431;GB:Q0WLU2); similar to APX2 (ASCORBATE PEROXIDASE 2), L-ascorbate peroxidase [Arabidopsis thaliana] (TAIR:AT3G09640.1); similar to APX2 (ASCORBATE PEROXIDASE 2), L-	94.59	74	4	0	1	222	177	250	1e-16	82
MLN1.Contig_1395	TGTCGATTCGAAGAGGACGAGGAAAGGAGCTATCATGTTGAAGCAAATCAACGAGAAAGCCTCAAGTGTTCATGCTTATGTTGTGTTTGTGACTGAGCAATCTGCTGAAGCTTCTTTGGCTCTTAACATGTCTCTGATTGATGGGAATCATATCCGTGTGGATAGAGCATGTCCACCTCGTAAGAAGTTGAAAGGTGAAGGTCAGGATAGTCTTTTGTATGATTCAAAGAGGACAGTCTTTATAGGCAACCTCCCTTTCGACGTTAAGGATGAGGAGGTGTATCAGTTGTTTACTGGGAAGAGCAATCTAGAGAACAATCTAGAAGCTGTTCGTGTTATTAGAGACCCTCACCTGAACATTGGAAAAGGAATAGCTTACGTCTTGTTTAAAACAAAGGA…	792	1	AT5G46840.2	RNA recognition motif (RRM)-containing protein		similar to unnamed protein product [Vitis vinifera] (GB:CAO63387.1); contains InterPro domain RNA recognition motif, RNP-1; (InterPro:IPR000504); contains InterPro domain Nucleotide-binding, alpha-beta plait; (InterPro:IPR012677)	85.12	242	36	3	2	727	71	309	6e-110	393
MLN1.Contig_1396	GCATAGGGAGGGGTTTGTTTTCTTGATTAAATCAGCTTCACCTGCACACACCATTTACTCAACCTTGGCTTCAAGTAGTTTAACAATGTAAAACTCTTGTTTGTTGACATTATAACCTCTAAGAAACGAACTAAAAAAATTGTTTAGGAGCTATTGAGGTGATGTTGAATATATATATGCAAGGTACAGTATATATATGTATATATAACGTGATTGTAAAACCCTAACGAAGAAAATATACCTAAACACTTTACACGATAAAATCCCTTGATTTGCAACAATTAAATTGTTACCAAAATATCTCCTACTATACGCAAATATAGTCAATTATTTGCAGTTGGAATATTTACAAATAATTTAATTAATGTTGAACTCTTCCGCAAGTTAGCG	390	1	AT5G07180.1	ERL2 (ERECTA-LIKE 2); kinase	Encodes a receptor-like kinase that, together with ER and ERL1 governs the initial decision of protodermal cells to either divide proliferatively to produce pavement cells or divide asymmetrically to generate stomatal complexes. It is also important for	similar to ERL1 (ERECTA-LIKE 1), kinase [Arabidopsis thaliana] (TAIR:AT5G62230.1); similar to ER (ERECTA) [Arabidopsis thaliana] (TAIR:AT2G26330.1); similar to hypothetical protein OsI_020747 [Oryza sativa (indica cultivar-group)] (GB:EAY99514.1); similar	38.71	31	19	0	277	369	345	375	2.2	27.7
MLN1.Contig_1397	GGAAGGGAGGATTGTGGATCCGGTCACGGGTCGGGTTCTTGGACCGAACCGTACCGGTGAGCTCTGGCTTAAGGGTCCTTCCATAATGAAAGGTTATTTCAGCAATGAGGAAGCTACGAGCTCTACTATTGATTCTGAAGGATGGTTAAGGACTGGAGATCTCTGCTATATTGATGAAGATGGATTCATTTTTGTGGTTGATCGGTTAAAGGAACTGATAAAGTACAAAGGCTACCAGGTCCCTCCAGCTGAGCTAGAGGCTTTGTTGCTCACTCATCCTGAAATCGCTGATGCCGCAGTTATCCCGTTTCCGGACAGAGAAGTAGGGCAGTTTCCGATGGCGTACGTTGTAAAGAAAACAGGAAGCTTGTTGTCAGAGAAGTCAGTGATGGAGTTTGT…	669	1	AT1G20510.1	OPCL1 (OPC-8:0 COA LIGASE1); 4-coumarate-CoA ligase		Identical to 4-coumarate--CoA ligase-like 5 (4CLL5) [Arabidopsis Thaliana] (GB:Q84P21;GB:Q9C5H2;GB:Q9LMV8); similar to 4-coumarate--CoA ligase family protein / 4-coumaroyl-CoA synthase family protein [Arabidopsis thaliana] (TAIR:AT1G20480.1); similar to	91.43	175	15	0	2	526	372	546	8e-91	329
MLN1.Contig_1398	CAGAGCAAGTCGACGAGTTCGTAATGGGCTACTTGAAGAAGAAGGGCTTCAACAGCGCAGCTAAACAGCTTCAAGAAGCTCTTCACCACAACAATGGTGGCACCTTCAATTCCACTGATTACCATAACGATCCTGGGCTCACCAAGCTCATCCGCTCCTTCTCCCAATCAGAGAATGATCCAACTCGGTACCGTGACGGTTACAGCAAACTTAGGTCATGGGCATATAACTCGTTGGATCTATATAAACATGAGTTGCTCCGAGTGATGTATCCAGTGTTTATTCATTGTTACATGGATCTTGTTGGTAAAGGACACACTCAAGAAGCGAGAGCCTTCTTTAACAGCTTCCGGAAAGATCATGAAATGGTACATTTACGGGATCTTCAGAAGCTTGAAG…	660	1	AT5G25150.1	TAF5 (TBP-ASSOCIATED FACTOR 5); nucleotide binding		similar to transducin family protein / WD-40 repeat family protein [Arabidopsis thaliana] (TAIR:AT4G02730.1); similar to unnamed protein product [Vitis vinifera] (GB:CAO44268.1); similar to TFIID and SAGA complex subunit [Physcomitrella patens subsp. pate	86.82	220	27	2	3	656	4	222	1e-108	388
MLN1.Contig_1399	GAATAAGATATTGGCTATCGATTCACAACTCTCTTTTTTTATCATTCTTGTTTTCTTTTTGAGTAGGTGGATAAAAGTTCAAACTTGTTTTTGTTAATGGGGATCTCATTTAAAGAACCAAACGAAAAGATGAGCTTCAACACACAAAAAGTCAACATATCAAGAATGGTGATCATGACAAGAACAGACACATACATGCTGTCCTTCCTTACCTGCACGAAAATTTCTACAGCATACTCTTTCCGCACGAGCTCCAAAAGAAATTCATGATGCTAATAGATGTTCTCTATGACAACCAGGCCAAAACTGCGGTTAGATTGTCTGATACAAACAAACATCGGATGTTGACCTATGATTATTATGCTCTCCTAATCGAATTATAAGATCATTGTTGGAACT…	706	1	AT1G76650.1	CML38; calcium ion binding		similar to calmodulin-related protein, putative [Arabidopsis thaliana] (TAIR:AT1G76640.1); similar to unnamed protein product [Vitis vinifera] (GB:CAO66321.1); contains InterPro domain EF-Hand type; (InterPro:IPR011992); contains InterPro domain Calcium-b	37.61	117	73	2	120	470	21	133	7e-14	74.3
MLN1.Contig_14	GAGAATGAGCAATGATGTTGTGGCTGTGATTAAGGAATTGTATGGAGACTCTCCTCCAGCTATTGTGCTAGTTGGTCACAGCATGGGAGGTTCGGTCGCTGTGCAAGTTGCTGCAAACAAAACACTGCCTAGCTTGGCTGGGCTTGTCGTAGTGGATGTTGTTGAGGGTACTGCTGTTGCCTCTTTGATTCACATGCAGAAAATTCTTTCAAACAGAATGCAACATTTTCCCAGCATCCAAAAAGCAATTGAGTACAGCGTTAGAGGAGGATCATTAAGGAACATTGATTCCGCTCGCGTCTCCATCCCCACAACTCTCAAATACGATGATTCAAAACACTGCTACACTTACCGTACACGTCTAGAGCAAACAGAGCAATACTGGAAAGGCTGGTACGA…	709	2	AT4G10050.1	hydrolase, alpha/beta fold family protein		similar to unnamed protein product [Vitis vinifera] (GB:CAO16274.1); contains InterPro domain Alpha/beta hydrolase; (InterPro:IPR003089); contains InterPro domain Alpha/beta hydrolase fold-1 (InterPro:IPR000073); contains InterPro domain Epoxide hydrolase	95.37	216	10	0	5	652	131	346	7e-114	406
MLN1.Contig_140	GGCSATTTTGCATTTTCTCTCGAGTGTTGTTTTTTCCTTTCTCTCAAAGATGGCTCAGGAAGATGTTGCTTCGGTTGTTGAGAAGTCTGTTACCTTCACCGCGTACAAGCCCCAGCTGATCGTGGACGCTCAGAAGGTTGGTGACGCCGTTGCCTTCTACAAGACCGTGTTTGGTGCGGAGGAGACTGGACACTCTCTCTACCCTAAGCGTAAGGCTGACCAAGAGCTTCCTCACCTTGTCTCTTCCGAGCTCAAGCTCGCTGGCACTACCGTCGTTGTTTCTGACGTCTCCGTTAACTCTAATGCGAAGATAGGGACTATGCCTGCGATTCTCGAAACTGATGACGTGGAAGCTGCTGTTATGAAAGCCGTTGGCGCCGGAGCTGTCAAAGTGGAGGA…	709	2	AT5G48480.1			Identical to Uncharacterized protein At5g48480 [Arabidopsis Thaliana] (GB:Q9LV66); similar to unknown [Populus trichocarpa] (GB:ABK95611.1); contains domain SSF54593 (SSF54593)	48.5	167	71	4	50	505	1	166	2e-22	102
MLN1.Contig_1400	CACTGCTGGAATAGAAGCAGAGGATGTGGCGAAACGGCTTATGGACTATGGTTTTCATGCACCCACAATGTCTTTCCCTGTCTCTGGAACGCTCATGATTGAGCCGACCGAGAGTGAAAGCAAGGCGGAGTTAGACAGGTTCTGCGATACTCTCATTTCGATCAGGGAAGAAATTGCACAGATTGAAAAAGGAAATGCAGATGTCCAGAACAACGTTCTCAAGGGAGCTCCACATTCTCCAGCCATGGCTAATGACAGACACATGGAAGAAGCCGTATTCGCGAGAGTACGCTGCTTTCCCTACCCCATGGCTCCGATCTGCCAAGTTCTGGCCAACCACAGGGCGTGTGGACAATGTGTATGGAGACAGGAAGCTGGTGTGCACTCTCCTACCAGAAG…	599	1	AT4G33010.1	ATGLDP1 (ARABIDOPSIS THALIANA GLYCINE DECARBOXYLASE P-PROTEIN 1); glycine dehydrogenase (decarboxylating)		Identical to Putative glycine dehydrogenase [decarboxylating] 2, mitochondrial precursor [Arabidopsis Thaliana] (GB:Q94B78;GB:O82642;GB:Q8GTY1;GB:Q8VZF0); similar to ATGLDP2 (ARABIDOPSIS THALIANA GLYCINE DECARBOXYLASE P-PROTEIN 2), glycine dehydrogenase	94.34	53	3	0	249	407	978	1030	4e-26	114
MLN1.Contig_1401	GGCTTCTCAGGTACCTTTCTGACTGGTCTTGAACACAATGATGAGTTCTATACCGATGAAAACGGAAGAATAAGAACAAAAACAAACCGATCCGGTGGAATTCAGGGAGGGATATCAAACGGTGAGATAATAAACATGAGAGTAGCCTTCAAACCAACATCTACAATTGGAAGAATGCAGAACACTGTGACCAGAGATAAGCAAGAAACAGAGATGATTGCGCGTGGACGTCATGATCCCTGTGTTGTTCCACGAGCTGTGCCGATGGTGGAAGCAATGGTGGCTTTAGTTCTTGTGGATCAATTGATGGCGCAATACGCACAGTGCCATTTGTTTCCAATAAATCCAGAGCTGCAGGAACCTCTTCGGACAGCTTCTCCTGTTGAGCTTGAGCAGCCG…	584	1	AT1G48850.1	EMB1144 (EMBRYO DEFECTIVE 1144); chorismate synthase		Identical to Chorismate synthase, chloroplast precursor [Arabidopsis Thaliana] (GB:P57720;GB:Q570J9;GB:Q93ZI3); similar to unknown [Populus trichocarpa] (GB:ABK95550.1); contains InterPro domain Chorismate synthase; (InterPro:IPR000453)	91.11	135	12	1	1	405	304	432	2e-66	248
MLN1.Contig_1402	ATAAGGAGAAAATTCAAATCTGACGTGAACGAGAAAACTTTAATAGATCTGGTTTTTCTTTTCTTGGAGAATGCTCTGCTGACTTCTAGTTTCTCCCATAATGAAACCAACCCTTATGTGATCTGAATCCTGATGAAGATGAAATTGGTATTGATGTTTGACAAGGATAATATTTGATAACCGTATGCGGATATGCCCCCGTGTTGAAGATGATGAACATTGTCTCAATGATACACTATGAATAGGTGTACTAAAAACTGAATGTCTGCAAATAATGATTTTTCTGTTGTCCCTTTCTGTCCTTAAAACTATCTCATCTGGTTTTTGCCTTTTTTTATCTTCTAGAGATTTATAACTTGTGTTGGTTTTTCCCCAAAAAAAACTGAAAATGAAAAAAGA…	593	1	AT5G56010.1	HSP81-3 (Heat shock protein 81-3); ATP binding	a member of heat shock protein 90 (HSP90) gene family. Expressed in all tissues and abundant in root apical meristem, pollen and tapetum. Expression is NOT heat-induced but induced by IAA and NaCl.	Identical to Heat shock protein 81-3 (HSP81-3) [Arabidopsis Thaliana] (GB:P51818;GB:O03985;GB:Q8VYT8;GB:Q94A60;GB:Q9FKU5); similar to heat shock protein 81-4 (HSP81-4) [Arabidopsis thaliana] (TAIR:AT5G56000.1); similar to HSP81-1 (HEAT SHOCK PROTEIN 81-1	43.28	67	38	0	1	201	617	683	3e-07	51.6
MLN1.Contig_1403	GAAGGACATCGTGATAACATAACACGATCGCTTTAAGGCTCAAAGTCGACTTCGTCGAAGCTTTTAGGCAGGAGAGAGAGAGAGAGAGATGGAAGCTTCCGGCGTCGTTCTCCGGCAGATTCCGTGTGTTTCAGGCTCCGTCACCGACGGCCGTTACTCCGGTCTCCGATTTTCCGGCAGCATGAGGACGACGGTCGGGTTTCAGACGAGGAGATTCAGAGGGATCGTGTGTAGTAACGAGTTTGCGGTCAAAGGGCACATGAGTTACTATTCTGGGACGACGAGGTGCGGCGGTGAGGGGAAAGATAAGGTCAAGGTCATGAAAAAAAAAAAA	334	1	AT5G25910.1	disease resistance family protein	putative disease resistance protein induced by chitin oligomers.	similar to leucine-rich repeat family protein / protein kinase family protein [Arabidopsis thaliana] (TAIR:AT5G25930.1); similar to unnamed protein product [Vitis vinifera] (GB:CAO43748.1); contains InterPro domain Leucine-rich repeat, N-terminal (InterPr	33.33	27	18	0	116	196	57	83	6.4	25.8
MLN1.Contig_1404	GGAAAGGAGGAGGAAGAAGAAGACGAAGAAGGTCCGATGGGGTACGTGTTGAGGGTGAGAATGGCATCTTTCTTCGCCGGAGCTGCGACGGCGTCTTTGATCGGCCTATCTGTTCTCTATAAGGATTACAAAGTCGCTCACGAATCGATTTCTCACCAGGCAAAGGCTTTTCATGACTCTCTGGATACAAGGATCTCTACTCTTGAGAGCTTGAGACAAAGTGAAGCTCCTCAGCTTCCTCAGACAACAACTGATTAGTATATGTTTCGTACTCTCTGTCGTGCTGATGATGTTGTTTACTTGAGTTGCTCTTTTTCGCGTTTATCTTTTTCGCGTTTATGAATAAACTTGAAAGTTCCTGTATGACTACTGTTATCAAACAATGAAGTTAATGTAGTC…	434	1	AT5G53650.1			similar to unnamed protein product [Vitis vinifera] (GB:CAO48588.1)	88.73	71	8	0	37	249	1	71	2e-29	124
MLN1.Contig_1405	GCTGTTTCCTATAGTCCCTATCCATAAGCTCGACCAGAGGCCGGGGACACGTGGCGTCTTGTCGGATTTGACGTGTGATAGTGACGGGAAGATTGATAAGTTCATAGGCGGCGAGTCCACCTTGCCGTTGCATGAGCTGGAGAGTGGTGGTGGGAGGTACTTCTTGGGGATGTTTCTTGGAGGGGCTTACGAGGAGGCGCTCGGTGGAGTGCATAATTTGTTTGGTGGGCCGAGTGTTGTGCGTGTCTTGCAGAGTGATGGGCCTCATAGCTTTGCTGTGACTAGAGCCGTGCCGGGGCAGTCCTCTGCTGATGTTCTTAGGGGAATGCAGCATGAGCCGGAGATGATGTTTGAGACGTTGAAGCACCGAGCAGAGGAAGTGATGCATAGAAAAGGTGG…	757	1	AT4G34710.2	ADC2 (ARGININE DECARBOXYLASE 2)	encodes a arginine decarboxylase (ADC), a rate-limiting enzyme that catalyzes the first step of polyamine (PA) biosynthesis via ADC pathway in Arabidopsis thaliana. Arabidopsis genome has two ADC paralogs, ADC1 and ADC2. ADC2 is stress-inducible (osmotic	Identical to Arginine decarboxylase 2 (SPE2) [Arabidopsis Thaliana] (GB:O23141); similar to ADC1 (ARGININE DECARBOXYLASE 1) [Arabidopsis thaliana] (TAIR:AT2G16500.1); similar to arginine decarboxylase 2 [Pringlea antiscorbutica] (GB:AAR08423.1); similar	80.5	200	32	4	2	580	513	711	7e-84	306
MLN1.Contig_1406	GAAAGAAGAGATATTCTCTAAAATAATAAGTTAAAAATTGAGTGCTTATCTTCTCCGTTCTTCGCTGGCTCTTTTTCATCATCCATAAAGTTAAAGGAAACGCATACAACAGCCATCACTCACAAACAAAGTAAAAGCGAAAAAAAAAACTCAAAAAATTCTTCTCTTTGGCCTTTTACTCAAAACCCACACATATCTTTCTCTGGCTTTCTCTTTGTCGGAAGTTATGGACGCTACGAAGTGGACACAGGGCTTTCAAGATATGATGAACATTAAACCAATGGAGCAAATCATGATTCCTAATAACAATACACATCAATCAAACACCATGTCCGATGCAAGGCCAAATACCATTCTTACATCTAACGGCGTCTCAGCCGCAGGAGCCACCGTCTCCGG…	764	1	AT2G46590.2	DAG2 (DOF AFFECTING GERMINATION 2); DNA binding	encodes a protein containing Dof zinc finger motifs. expression is limited to vascular system of the mother plant. recessive mutation is inherited as maternal-effect and expression is not detected in the embryo. mutants are defective in seed germination.	Identical to Dof zinc finger protein DOF2.5 (DOF2.5) [Arabidopsis Thaliana] (GB:Q9ZPY0;GB:Q84WI6;GB:Q9AR20); similar to DAG1 (DOF AFFECTING GERMINATION 1) [Arabidopsis thaliana] (TAIR:AT3G61850.4); similar to hypothetical protein [Vitis vinifera] (GB:CAN	78.95	171	35	2	227	736	1	167	8e-64	240
MLN1.Contig_1407	AACGCAGTATCTTCTCAAGCAAGGTGGGATGATAAAAGAAACATGGATGGACGAAGATCCAAGAGAAGCAATATTGAAATACGCAGAGGTTGCTGTGAATGATCCCAAGTTTATAGCACCTGCTTACTCTCAGACCCAACCTGAGACCATCTTTGCTAAATCGGATGATGAAGAAGAAGGTGATGCCAAAAAATAACTAGAATGCTTCCAAGATACCTCACTTGTATGATGTATAATGAACATGTACGTTGTCAAAAAGATCATGTCATGGCACTTTAGAATAACCAAAACATTTGCCCGGGAGTTGCATTTTCGGTGTTTTAAAGTTCAAAAATTAATTTCATTCG	347	1	AT2G20330.1	transducin family protein / WD-40 repeat family protein		similar to transducin family protein / WD-40 repeat family protein [Arabidopsis thaliana] (TAIR:AT2G43770.1); similar to hypothetical protein OsI_032787 [Oryza sativa (indica cultivar-group)] (GB:EAY78828.1); similar to unnamed protein product [Vitis vini	92.31	65	4	1	2	193	584	648	8e-29	121
MLN1.Contig_1408	GACTGCATTGAATGGATGCCCGGACATAGAAACAGAAGGACCCTTTCTTATGCAACAGGCAATGGGGAGAATACCGACGGTGAGCCCTGGATGTCCGATGCGGTAAACCGTAGTCCATGCTCCGAGTCTAGTCTGTGCTCTATGAACTTTGACAACTTAGTGCAGACTGCTGCATCTTGCTAGTTAAACTGAAGGGAAATCAAACGACTACCCCGTGTATTAACGAAAAAGACATACCTGATTTAGAACTGAAAGGGAAATATGAGAATGATGTTGATATCCGCGTGCGTGTTCCACTAAAAATTTTCTTTATATGTTGTCTGGTACCTCTCTCCACGATGGACTTTACCTGGTTTATATCTGTATCTGAGTGGAGCGTGATGTTGACATTTGCTAGCA…	448	1	no significant hit
MLN1.Contig_1409	GATCGATTTTCGTTCCTATCACGAAGCCAAAGAAGCTTTCCATATCGCCATGACTGTGCTCTCATCTGCAGATCGTGATAATGCTGAGAAGAAGGTGAAGAGTTCGTATTTTGATTTGCCTCCTATGGAGATATCTGCAGCGTTTCCTCAAGCAACACCAGCCTCTAAGTTTCCACCGTGCACTTCAGACTATTATAATTTCAATGATCTATTGACTCCGGAGGAACAGGCTGTTCGGAAGAGGGTGAGAGAGTTCATGGAGAAAGAAGTGGCTCCCATAATGACTGAGTACTGGGAGAAGGCGGAGTTTCCTTTCCATATCATTCCAAAGTTTGGAGCTTTGGGTGTTGCTGGTGGCTCCATCAAGGGTTATGGCTGTCCTGGCCTCTCCATCACAGC…	770	1	AT3G51840.1	ACX4 (ACYL-COA OXIDASE 4); oxidoreductase	Encodes a short-chain acyl-CoA oxidase, which catalyzes the first step of peroxisomal fatty acid beta-oxidation during early, post-germinative growth in oilseed species. Null mutants virtually lack short-chain acyl-CoA and are resistant to 2,4-dichlorophe	Identical to Acyl-coenzyme A oxidase 4, peroxisomal (ACX4) [Arabidopsis Thaliana] (GB:Q96329); similar to IVD (ISOVALERYL-COA-DEHYDROGENASE) [Arabidopsis thaliana] (TAIR:AT3G45300.1); similar to unnamed protein product [Oryza sativa (japonica cultivar-gr	86.19	239	33	0	50	766	1	239	2e-120	428
MLN1.Contig_141	CCGCGRAGAGTTAAGAGAAGGAAGAAGAAGTAGTCATGGCTTACTCTATGCTCTCCTCCGCCGCTGTTGTTACCTCCCCGGCTCAAGCCACCATGGTCGCTCCATTCACCGGCTTGAAGTCTTCCTCTGCATTCCCAGTCACCCGCAAGGCCAACAACGACATTACCTCCATCGTTAGCAACGGAGGAAGAGTTAGCTGCATGAAGGTGTGGCCACCAGTTGGAAAGAAGAAGTTTGAGACCCTCTCTTACCTTCCTGACCTTACCGAAGTTGAATTGGGTAAGGAAGTTGACTACCTTCTCCGCAACAAGTGGATTCCTTGTGTTGAATTCGAGTTGGAGCACGGATTTGTTTACCGTGAGCACGGAAGCACCCCCGGATACTACGATGGACGTTACT…	760	9	AT5G38430.1	ribulose bisphosphate carboxylase small chain 1B / RuBisCO small subunit 1B (RBCS-1B) (ATS1B)		Identical to Ribulose bisphosphate carboxylase small chain 1B, chloroplast precursor (RBCS-1B) [Arabidopsis Thaliana] (GB:P10796); similar to ribulose bisphosphate carboxylase small chain 2B / RuBisCO small subunit 2B (RBCS-2B) (ATS2B) [Arabidopsis thali	92.82	181	13	0	36	578	1	181	2e-98	355
MLN1.Contig_1410	GTGTGGTCTTTAATGGACAACTTTGAGTGGCAAGATGGATACAAGGCGAGGTTCGGGCTTTACTACATCGATTTCCTTAACAATTTGACTCGTCACCAGAAAGTTTCTGGCAAATGGTTTGCCGATTTCCTTAAGCCTGGATTCCCGACTTCCAAGATCGTGAGGGAAGAACTCTAAGATCAAGAATCCAAATCATGAATCCTCCGAAGAAAACATAATATGTTGCAAGAGATCTTGTTCTTGAGGATTAATATCAGTCTGTGTCTTCTATCTATGGGTCATGTTTATCCTTTTATTAATATGTTGGTTTCTTTTGATGTTAACCATACTTGCGAGTTGTTGAAGTTGTCATTGTAATAATAAAATGTTGCTTTCGTCAACAAAATTAATAAGTACATG…	408	1	AT1G52400.1	BGL1 (BETA-GLUCOSIDASE HOMOLOG 1); hydrolase, hydrolyzing O-glycosyl compounds	encodes a member of glycosyl hydrolase family 1	Identical to Beta-glucosidase homolog precursor (BG1) [Arabidopsis Thaliana] (GB:Q9SE50;GB:Q93V63); similar to glycosyl hydrolase family 1 protein [Arabidopsis thaliana] (TAIR:AT3G21370.1); similar to ATA27 (Arabidopsis thaliana anther 27), hydrolase, hy	87.93	58	7	1	1	174	472	528	8e-26	112
MLN1.Contig_1411	GATTTTACAAACGACTTCTGGATAATAATGGAATATTTTGTGCTGGTGGAGAAGATAAAAGTTATGCTACTGAACTTCTTACATGGGATTCCTACCGGGCTGACATGGAACTGAAAATGGTAGACGCACTTGAGATCAAGGGGCCGTAACTGGATCCTCTTGCTTCCTCGTCATGATCTCTACTTGTCTTGATATCCTTACATGAGAGGTCGTATGCGCGATTTTCACGGCTCCTACCTCCCTCCTTTTCTCCCTGGTCAACGTATTGAATGGTTTGGTGTAGCAAGGGTGATAGATTCTGATGATCCTAATTACTCGCCCGGGAAGTTGATCTGCAGGATTACTGGTTGGGAAGAATACAGTTTGCTTCGTAGCTCAAATGAGCTACATTTGAGAAAG…	796	1	AT1G65560.1	allyl alcohol dehydrogenase, putative		similar to AT-AER (ALKENAL REDUCTASE), 2-alkenal reductase [Arabidopsis thaliana] (TAIR:AT5G16970.1); similar to NADP-dependent oxidoreductase, putative [Arabidopsis thaliana] (TAIR:AT3G03080.1); similar to hypothetical protein [Vitis vinifera] (GB:CAN624	42.97	249	135	2	43	768	6	247	2e-43	172
MLN1.Contig_1412	GGTGGTCCTGGCCCATATGGCAGAGGTTATAGTAGCAGTAGTCGATACCATCCATATGCAAGATAGGCTCGAACCGTTCAGATCCTTTTTGGTAGACGCTATTTCTCTAGATTCTCGCGTAGGTGCTATTCTAGAGGAAACTAGAGTTATCTCATGTAGCGGCCACATCAGGAAGGATTTGCTAAGGACAGGAAGAGCATCTAAAAAGTTCTTATTACCATATTATAGACATCTTCTAGTTTGTGTGTGTTTGTTTGACTTAAGTTTTGCTTTTTAATCTCTCGACTTAGATTGTGTTATCTAGACTTTAGCATATTTGGGATTTGGAATTTGGAGTTTCGAGTTTGGTTTATTTACTGTCATAAGAATAATCATTTGGTAGTCTAACTCGCTTTAAG	398	1	AT3G27300.3	G6PD5 (GLUCOSE-6-PHOSPHATE DEHYDROGENASE 5)		Identical to Glucose-6-phosphate 1-dehydrogenase, cytoplasmic isoform 1 (ACG9) [Arabidopsis Thaliana] (GB:Q9LK23;GB:Q8VZD0;GB:Q9SUK0); similar to G6PD6 (GLUCOSE-6-PHOSPHATE DEHYDROGENASE 6), glucose-6-phosphate dehydrogenase [Arabidopsis thaliana] (TAIR:	27.27	55	37	1	71	226	183	237	2.3	27.7
MLN1.Contig_1413	GGGTTCTGATTCGAGCGGAACAATTATTAAAAAAAAAAAAAGAAGAGTAGAGTGCCTTTGGATATAGCGAGCGAGATCTGCTGAGCACTGAATTAACGATGGGGGAGGAAGATACGAATACGAAGGTCACCGTGGAGCCAACAGCGAATGGGACCACTTCTCTTCCGAAGCCATCAGATGCAATCACTGGAAAACAAGCGGTTGAGAATGCTAGCGCCAAAGAAACACATGAAACCAAGAAAAACGAGGATACTGCTCCTGAGAAAATGGAGATAGATGAAGAAAAGAATGAGGGGGAAGATAAAGAGGCAGAGGCTGAGGCTGCAGAAAAAGAAAAAGAAAACAAAGCTGAGACTGAGAAAACAGAAGACAAGGAGCAAGCAGAGATTGCTAAAACGG…	688	1	AT5G55660.1	GTP binding / RNA binding		similar to unknown protein [Arabidopsis thaliana] (TAIR:AT4G26630.2); similar to unknown protein [Arabidopsis thaliana] (TAIR:AT4G26630.1); similar to unnamed protein product [Vitis vinifera] (GB:CAO45121.1); contains InterPro domain DEK C terminal (Inter	51.31	191	93	4	99	671	1	161	2e-31	132
MLN1.Contig_1414	GGAAGAAGGATTTAGAAACTCGTCTTTTGGCTATCGACGACGACCATGGCGCCGATTCTCAGATCCACTTCCCTTGTCGCTTTGCTCGTCTTTCAGATTTCTCTATTCTTATTTACCTCCACTCTGCCAATCTCATCTGGGTCGGAGGATAGTTACACGATCACGGGTCGTGTAAGGATCCCAGCAAGCACTGCGATTGGTCACGCAGCGAAATTTTCAAATATCAAAGTTGTACTCAATGGTGGACAGAATATTACTTTCCTCAGGCCTGATGGATACTTTACATTCCACAAAGTGACGGCTGGTACTCATCTGATTGAAGTTTATGCGCTGGGCTTCTTCTTCTCTCCAGTGCGAGTTGATGTTAGCGCTCGGCACCATGGCAAGGTTCAAGCAACG…	755	1	AT4G32130.1	carbohydrate binding		Identical to UPF0480 protein At4g32130 precursor [Arabidopsis Thaliana] (GB:Q8VY97;GB:O49379); similar to carbohydrate binding [Arabidopsis thaliana] (TAIR:AT2G25310.1); similar to unknown [Populus trichocarpa] (GB:ABK93042.1); contains InterPro domain Ca	85.85	205	29	1	46	660	1	202	3e-74	275
MLN1.Contig_1415	TGAAGGGTAAAGTGGTGATTGATGCCTTCCGCTCGATTAACCCTCAGACCATTATACTTGGGCAAGAGCCTCGTCAAACAACGTCCAACCTTGGGCACCTGAACAAACCGTCGATCCAGGCATTGATTCATGGATTGAACAGACACTATTACTCAATAGCCATCAACTACAGGAAGAACGAGCTCGAGGAGAAGATGTTACTAAACCTCCACAAGAAGAAATGGACAGATGGTCTGACGCTAAGACGCTTTGACACTCACTCCAAGACAAACGAACAGACCGTTCAGGAAATGTTGAGCTTGGCTGCTAAATATAACAAGGCGGTACAAGAAGAGGACGAGTTGTCACCAGAGAAACTAGCGATCGTGAATGTGGGAAGACAAGACGCAAAGAAGCATC…	634	1	AT5G23540.2	26S proteasome regulatory subunit, putative		Identical to 26S proteasome non-ATPase regulatory subunit 14 (RPN11) [Arabidopsis Thaliana] (GB:Q9LT08;GB:Q8LD11); similar to AJH2/CSN5/CSN5B (COP9-SIGNALOSOME 5B), protein binding [Arabidopsis thaliana] (TAIR:AT1G71230.1); similar to unknown [Populus tr	99.37	158	1	0	3	476	102	259	1e-74	275
MLN1.Contig_1416	GAACAGTTGGATGTTAGGACGAAGCTTTGCATAAGGGACAGCTTATACCGATTGGCAAAAAGCGCCGAGCAGAGACATCACTGTATGGATCCAAATGGTGGAAACAGACAGGTGAAAGGTGCTGGCTCGCATCTCGAAAATGGTGAAACAGACAAGTACGTGGGATTCTTGGATATAGAAACCGATACAAACCCGATAGACCGATCCATAGCTCATTTGCTGTTTCATAGACCCTCAGACTCATCTCTTTCATCAGATCACGATGTTCTCTCCTATAAATCCCATCCCATGATTCCTCAGCCCAACAGTAGTCCGAGCCTGAGGATTGAGAAAGAAGAGGAAACTCAAGGAGTTAGAACCGAAGCTGTGGCAAGTGACAACAAGTAGTGATGTCAACTG…	585	1	AT5G64170.2	dentin sialophosphoprotein-related		similar to unknown protein [Arabidopsis thaliana] (TAIR:AT3G54500.1); similar to unknown protein [Arabidopsis thaliana] (TAIR:AT3G54500.2); similar to hypothetical protein [Vitis vinifera] (GB:CAN64446.1)	82.95	129	20	2	1	381	492	615	1e-46	182
MLN1.Contig_1417	GGGATGAAAGCGAGCGAGCTTGACATGAACGACGTGTTTGGTCTCACGGCTCCTAAAGCCACTCGTCTTTTCGCCGTGCCTAGCACACGCCTGATTTGTGCTGTCTAAGTTATTGTTCGTAGCACGTGGCGGGTGTAAAACCAAACGAAGGGTTGGTAATAGGTATGGTTCTTGGAAAGAGTTTGAAAAGTCAAATGTAGCACTGAACATTTGTGGATGTTATTATATGTATGTATGTGTATCACGTGTGGTCTGGATGAAAACATAAATGGCTCTTTGTTTCGATTTTCCTTTTCTTTTGTTGGGATTTTTCCCTGAATGAAAATGTAACTGGT	335	1	AT4G36220.1	FAH1 (FERULATE-5-HYDROXYLASE 1); ferulate 5-hydroxylase	encodes ferulate 5-hydroxylase (F5H). Involved in lignin biosynthesis.	Identical to Cytochrome P450 84A1 (CYP84A1) [Arabidopsis Thaliana] (GB:Q42600); similar to cytochrome P450, putative / ferulate-5-hydroxylase, putative [Arabidopsis thaliana] (TAIR:AT5G04330.1); similar to cytochrome P450 [Isatis tinctoria] (GB:ABL07485.	91.43	35	3	0	1	105	486	520	1e-12	67.8
MLN1.Contig_1418	AAAGTGTACACAGAGATGTTTAAAGACAAGGCAGATAAGGAATGGAAATACACATACCTGATCGTAGAGATTTTAGCTCCCTCCCCAGCCAAACTGATGCTGGAGTCCTATTTGCCCGCCTAGACACAACTCTCTTATATCTATTTTATTGTGATTCAGTTTGGTCCAGTCAACACTCATAAAAGGCATAAAGGGCTTAGATTGTTTTATCAGTTAAGGGTTATTGAGAACAACGAGTGTGACAGTTTTACACTTGTGCTTTACGTTTATCATCAACTCTGGGATCAGACATCTGTTGCTCTAGCATTGCTAAATTGAAACACATAAGGTTTCA	334	1	AT4G00026.1			similar to unnamed protein product [Vitis vinifera] (GB:CAO66702.1); contains InterPro domain Mitochondrial import inner membrane translocase, subunit Tim21 (InterPro:IPR013261)	95	40	2	0	1	120	230	269	1e-16	81.6
MLN1.Contig_1419	GGAGCGTCACCTTCTTCCATCCTCCGAACCGACCGTTACTACCTCCTTCTTCTTACGCTGCTGAGAGAAGATGCAGAGTGAGGAGTCTCACGAGCTTGCGAATGAAGTATCCACCAAGGAGGAGAGTAAGGAAACAATGAAGAGTCAAAAGGCGGATAG	159	1	AT3G56510.2	TBP-binding protein, putative		similar to unnamed protein product [Vitis vinifera] (GB:CAO68397.1); contains InterPro domain RNA recognition motif, RNP-1; (InterPro:IPR000504)	75.86	29	7	0	71	157	1	29	3e-06	47
MLN1.Contig_142	GAAGAGAAAAGKGATTACTCMACTTGTTTGGTCAAATAATGGAAGCGGCGACGAAGCAGAGCGTTACAAACCGCCTTCTCACCGTCAAGTCAGCCTCCGGCAAGACTTACAGTCAATTAGCGGCGGAGACWGGGCTCACCAACGTCTACGTGGCTCAGCTGCTCCGTCGCCAAGCCCAGCTCAAACCCGAAACAGTCCCCAAGCTCCGTGAAGCCTTACCTGCTCTGACCGAAGAACTCATCGCCGCCATGATGTCTCCGCCGTGGAGATCGTATGATCCAAACCTCATCCAAGAACCCACCGTCTACAGGTTGAATGAAGCAGTGATGCATTTCGGTGAGAGTATAAAGGAGATCATCAATGAAGATTTCGGCGATGGCATCATGTCGGCAATAGACT…	947	3	AT3G23490.1	CYN (CYANASE); cyanate hydratase	cyanase	Identical to Cyanate hydratase (CYN) [Arabidopsis Thaliana] (GB:O22683); similar to hypothetical protein [Vitis vinifera] (GB:CAN67990.1); contains InterPro domain Cyanate lyase, C-terminal; (InterPro:IPR003712); contains InterPro domain Cyanase; (InterP	92.86	168	12	0	39	542	1	168	1e-85	313
MLN1.Contig_1420	CGGATATGATCACGATGAACGCAACTCTGAGAATGTTGTATAGGAACACGGGAACTTTCTTTGGTGTCCATGTTACTTCAACTCCAATCGATCTCAGTTTCTCTCAGATGAAAATCGGCTCTGGATCTATTAAGAAGTTTTATCAGTCAAGGAAGAGCCAGAGAACGGTATTGGTACATATAACCGGAGAGAAGATTCCGTTATATGGAAGTGGCGCGACCTTGATACCGCCAGCGCCTCCAGCTCCACTTCCCAAACCTAAAAAGAAGAAGAAAGGAGCTCCCGTCGTTATTCCTGACCCGCCCGCACCTCCTGCACCGGTGCCAATGAAGCTGAGCTTCATTGGTCCGATCACGAGGTTACGTGTTGGGGAAGTTAGTGAAGCCCAAGTTCCTCAAG…	744	1	AT1G45688.1			similar to unknown protein [Arabidopsis thaliana] (TAIR:AT5G42860.1); similar to H0814G11.12 [Oryza sativa (indica cultivar-group)] (GB:CAJ86345.1); similar to CAA30379.1 protein [Oryza sativa] (GB:CAB53482.1)	89.33	75	8	0	3	227	184	258	3e-48	141
MLN1.Contig_1421	ATAAAAAAAACTCACATTAATAAGGGGGCGGCTATCCTCCGCCCGCACCCCAAAACGAACCCGACGCGCACGCGAAGTCTAGTAGAGCAGAGAAAAGCGGCGCCGCCATAACTTTCCTTATAAGCATATCATTTATAACAAATGTTATACACGTCGAAGCGGCCGCCGCGAACATATCGCCGCGAGGATATTGCGGCCTATATAGCGGCGCGGGGCGATCGAGCAAGTCAATGTAATAGTCAAAGACACTTCGTTGAGAAGACACTAACGAGTCTGCTCTAGAGATATACTCGTACTCTGTGCTAATAGGACATTCGTCACAAATCCTACTAGGGGCTTCAGTATCTGTCACGACCAGTTTTCCTATCCGTTCTCCTGTCATCAGGTCGGCGTCATATC…	1184	1	AT4G25990.2	CIL	chloroplast import apparatus CIA2-like. CIA2 is a transcription factor which upregulates chloroplast translocon genes	similar to CIA2 (CHLOROPLAST IMPORT APPARATUS 2) [Arabidopsis thaliana] (TAIR:AT5G57180.2); similar to unnamed protein product [Vitis vinifera] (GB:CAO15544.1); contains InterPro domain CCT (InterPro:IPR010402)	37.5	32	20	0	423	518	273	304	8.6	28.5
MLN1.Contig_1422	GACGACGACGACAGGGGGAAGAAAATGCCGGTGAGAGTTGTGGAGAGCAACGCGGCTCCCCAGGTTTCAGGAAATGATCCTGGGAATCGATCACCACTTCCGCCTAGCTCACTTCTCGCCGCCGGCCAGGCGTTTTCTGGTACGCAAAATGTTTCTAATCAACAGAAGGAGGAAGCTTGGAGAGTCAACGTCCAGATACAGGGAGTTGATCTTGAACATGGCTATCTTTGTGGCACTATGGAAGCTCTAAACGTTCCCATGGCAGACACTCCTGTCATAACATTCTGGGAAGGGGAAATTGTTGATGGAAAGAATTATACTTTTTACACCGGAAAATGGGAAGCCACGAGGGAAGATGATATGAGACATTGGTCTAAGTTCCCATCTTTTGCACCTCTT…	739	1	AT2G37680.1			similar to hypothetical protein [Vitis vinifera] (GB:CAN77671.1)	95.79	214	9	0	25	666	1	214	5e-123	436
MLN1.Contig_1423	GATATGCAACTCTATAAAAGCAAAATAGCTTCCTTTCTTCAAGAACACACTCGAAAAGTCTTCATCTTCATCTTCTGCGTACCCAGCTGATTTAGCTGCTTCTATAAAGGATACATTCTGTCCATCAACAACTCTAGTCTTTAGTGCTTCCGCAAGTTCTTTGCTTCCAGCGAGTAAGCGGCTGTATCATTCAGGAAGTAAAAAGACAAAAAAAGCATCAAAACCTGTGTGTTTTGCTCAGAGAATAAAGAGTTACACTACCTTCCTAAACAACTGATCCCAAATCGGGTAGGTTCTTCAGATGTGAACAAGATTATCTCCAAAGACCTCTTCGGTTTAAACCCCGACCTTTTAAGATAACAAAAAAGACCTGAGTGGAGGGGAGTTTTGCTTTCATTA…	559	1	no significant hit
MLN1.Contig_1424	GACTGTGAGTGAAGCTCGAGAGAGAGAGAGTCGTTGACTGAGGAGGATGAAGGAAGAGGGCGAGAGTTCGCAGAACGTAAAGCCTAGGAGTAAACGGAACAGTGTAGCCTCAGCTTCTGCCTCCGCCTCCGCTACTCCCGTTAACCGATTCCGACACCGCTCTGCTAGATCGCCTTCTCCACCTTTAACTGCTGCTGCCAGCTCTGTAGGAGCTTCGTCTTATGCTGTTCCTAGAAATCAAAGTCGTGTACAAGATCCTGGTCCAAGTATGAAACAGTTCTCGGCTTCATCTCGAAAAGCCTCTGGAAATTATGAAGTTCTGGGTCCAGAATATAAATCAGAATCCAGATCACCTCTGCTGGATTGTAGTTTATGCGGTGTAACCATCAGAATTTGGGA…	723	1	AT1G17210.1	zinc ion binding		similar to zinc ion binding [Arabidopsis thaliana] (TAIR:AT1G48950.1); similar to hypothetical protein [Vitis vinifera] (GB:CAN80628.1); similar to unnamed protein product [Vitis vinifera] (GB:CAO40356.1); similar to expressed protein [Oryza sativa (japon	88.54	157	18	0	233	703	299	455	4e-75	277
MLN1.Contig_1425	AGAAGCCCAAGCCGTAGCAGGAGCCTTAGCCGTAGCCGAAGCTACAGCCGATCAAGATCCCCTGTGAAAAGAAGAGAGAGAAGTGTAGAGGAGAGATCTCGCAGTCCGAAGAGAATGGAGGACTCTCTATCGCCAAGAGGCAGAGACCGTAGTCCGATTATGGATGATGAAGGTAGCCCAAGGATCATAGACGGGAGCCCTCCACCTTCTCCAAAGCTTGAAAAGCCAGCAGGATCAGACCATGATGGTGGTAGCAGCCCTCAAGACAATGGTAATGGAAGAAACACTGTTGCCAGTCCTGCTGTGGGACGCAGTGCCGACAGTCCGAGAGAAGACGGGAGCCCCGTTGATGATGATTACGAGGCCAACCGTGCTTCACCTAGAGGAAGCGAGTCTCCT…	615	1	AT2G37340.1	RSZ33 (ARGININE/SERINE-RICH ZINC KNUCKLE-CONTAINING PROTEIN 33); nucleic acid binding / nucleotide binding / zinc ion binding	encodes an RS-containing Zinc knuckle protein with molecular mass of 33kDa that is localized to nuclear specks.	similar to RSZ32, nucleic acid binding [Arabidopsis thaliana] (TAIR:AT3G53500.2); similar to hypothetical protein [Vitis vinifera] (GB:CAN60012.1); contains InterPro domain Zinc finger, CCHC-type; (InterPro:IPR001878); contains InterPro domain RNA recogni	75.79	95	23	2	115	399	199	290	4e-36	147
MLN1.Contig_1426	GAGAAGAAGGGAAACCTGAAACAAAGCGAAAATGGCAGGAAGATTGAGCGGTGTGGCCTCACGAATCATGGGTGGAAACGGCATCGTTGCCCGATCCGCCGCCTCTTCTCTCCGCCAACGCGCCGGCATGGGTCTCCCCGTCGGCAAACACATCGTCCCCGACAAGCCTCTTTCGGTGAACGACGAGCTGATGTGGGACAACGGGACTGCGTTTCCAGAGCCTTGCATAGATCGGATTGCTGATACCGTCGGGAAGCATGAAGCATTGGGATGGTTGTGTGGCGGTCTAAGCTTCTTTGGGGCTCTTGACACCGCGAGTGTATCCGTATGATAACCTGAGAGTGGAGCTTGGAGGAGAGCCATAGAGGAGACCTATCAAGTGATCTACTGAATCAAAAC…	569	1	AT5G47570.1			similar to unknown [Populus trichocarpa] (GB:ABK94153.1)	86.6	97	13	0	32	322	1	97	7e-44	151
MLN1.Contig_1427	GAAATCCAGATCATACCAAGGAAGAAGAAGAAGAGACGCACCATCTTCCATCTCCAAGAGGGAGCTTTCATTTGAATCTGAATTGAGGATCAAAAGATGGGATTCCTAATAACAAGCCTAATCTTCGTGGTCGTTGGGATAATTGCTTCTTTGTGCGTTCGAATCTGCTTCGCTAGAGGCCCCTCCACAAATCTGCTTCACTTTACCTTGGTCATTACTGCCACGGTCTGCTGTTGGATGATGTGGGCGATTGTATACATTGCGCAGATGAATCCTCTGATTGTCCCAATCCTAAGCGAAACAGAGTAAAATAGTCTACTCGGACTAAAACTAGAGAAAAGTTATGCGCAATTCCGGGTTAGCTACCTTCTTCTATTTGGATCCTTGTTGTGTATCTTC…	484	1	no significant hit
MLN1.Contig_1428	GTGTCTACTATTTAGGCAGAATACCATCACCCATTTTTACTAAGAAACTAAAAGGAACCTCAGAAACGGGTGGGACTAAACAGGACCAAGAGGTATCCACCGAAGAAGCTCCTTTTCCTTCTCTTTTTTCGGAAGAAAGGGAGGATCTGGACAAACTCGATGAAATGGAAGAAATCGGAGTGAATGGAAAAGACAAAATTAATAAGGATGATGAATTCCACGTTCGAACATACTATAACTATAAAACAGTTTCTGAAAATCGAGATGGAAATAAAGAAAATTCTAATTTAGAATTTTTCAAAATAAAAAAAAAAGAGGATCGTTTTTTATGGTTTGAAAAACCTTTTGTAACTCTAGTTTTCGATTATAAAAGATGGAATAGACCAAATCGATATATAA…	741	1	ATCG01130.1		hypothetical protein	Identical to Putative membrane protein ycf1 (ycf1-B) [Arabidopsis Thaliana] (GB:P56785;GB:Q27GI0); similar to hypothetical protein CabupaCp082 [Capsella bursa-pastoris] (GB:YP_001123433.1); similar to hypothetical protein CrmaCp082 [Crucihimalaya wallichi	90.24	246	24	0	3	740	237	482	6e-130	459
MLN1.Contig_1429	CGGAGAGGTTGATACAGAGGTTCCCATCTCTCAGATCGTTGACTCTCAAAGGGAAGCCTCACTTCGCTGACTTCAACTTAGTTCCTCACGAATGGGGAGGCTTCGTTCACCCTTGGATCGTTGCTTCGGCTAAGGCTCGCGTGGGGCTCGAGGAGCTTCGGTTGAAGAGGATGGTTGTCTCTGACGAAAGCCTCGAGCTCCTTTCGCGTTCCTTCTCGAGTTTCAAGTCTTTAGTGCTCGTTAGCTGTGAAGGGTTCACTACTGATGGCTTAGCCTCCGTTGCTGCTAACTGCAAGCATCTTCATGAGCTAGACTTGCAAGAGAATGAGATTGATGATCATAGAGGTCAATGGCTAAACTGTTTTCCCGAAAGCTCCACGGCTCTTACCTCGTTGGACT…	716	1	AT1G12820.1	AFB3 (AUXIN SIGNALING F-BOX 3); auxin binding / ubiquitin-protein ligase		Identical to Protein AUXIN SIGNALING F-BOX 3 (AFB3) [Arabidopsis Thaliana] (GB:Q9LPW7); similar to TIR1 (TRANSPORT INHIBITOR RESPONSE 1), ubiquitin-protein ligase [Arabidopsis thaliana] (TAIR:AT3G62980.1); similar to AFB2 (AUXIN SIGNALING F-BOX 2), auxin	85.71	238	34	0	3	716	54	291	6e-103	370
MLN1.Contig_143	GAATCTCTGTCTCTCTCTCTCTCTCTTCTGGTAGTCTTCGATTACGAAAAGTTCATCTCTTTTCAGAGATACGATGTCGACACCAGCGAGGAAGAGGCTGATGAGGGATTTCAGGAGGTTGCAGCAAGATCCTCCTGCTGGTATCAGTGGTGCTCCTCAGGACAACAACATCTTGCTCTGGAACGCTGTTATCTTCGGTCCAGATGATACACCTTGGGATGGAGGTACTTTTAAGTTGACTCTTCAATTTACGGAGGATTATCCCAACAAACCACCTACTGTTCGTTTTGTTTCTCGCATGTTTCACCCAAACATCTATGCAGATGGGAGTATCTGTCTTGATATCTTACAGAACCAATGGAGTCCCATTTATGATGTTGCTGCGATTCTCACATCTAT…	755	4	AT1G14400.2	UBC1 (UBIQUITIN CARRIER PROTEIN 1); ubiquitin-protein ligase	ubiquitin carrier protein	Identical to Ubiquitin-conjugating enzyme E2-17 kDa 1 (UBC1) [Arabidopsis Thaliana] (GB:P25865); similar to ATUBC2 (UBIQUITING-CONJUGATING ENZYME 2), ubiquitin-protein ligase [Arabidopsis thaliana] (TAIR:AT2G02760.1); similar to ubiquitin carrier-like pr	94.08	152	9	0	74	529	1	152	1e-84	309
MLN1.Contig_1430	GATCGTCACCCATGGATAAGCATACTTTGGTGAGAAACCTCCGTACAATGTTTCAGGAAGTCGTTGCAGTGACAGGTGATGGAACAAATGATGCTCCTGCCCTTCATGAAGCTGATATTGGACTTGCAATGGGAATTTCTGGAACCGAGGTGGCAAAAGAGAGTGCAGATGTGATTATCCTTGATGATAACTTCTCGACGATTGTCACTGTTGCCAAATGGGGCCGTTCTGTGTACATAAACATTCAGAAATTTGTTCAGTTCCAGCTGACAGTAAACGTTGTGGCTCTTATTGTCAACTTCTTATCAGCCTGCCTTACTGGAAGCGCGCCTCTGACAGCTGTCCAGCTACTATGGGTGAACATGATAATGGACACACTTGGAGCACTCGCGCTAGCAA…	732	1	AT1G27770.2	ACA1 (autoinhibited Ca2+ -ATPase 1); calmodulin binding	Encodes a chloroplast envelope Ca2+-ATPase with an N-terminal autoinhibitor.	Identical to Calcium-transporting ATPase 1, chloroplast precursor (ACA1) [Arabidopsis Thaliana] (GB:Q37145;GB:Q37146;GB:Q42571;GB:Q42587;GB:Q9SFY1); similar to ACA2 (CALCIUM ATPASE 2), calmodulin binding [Arabidopsis thaliana] (TAIR:AT4G37640.1); similar	95.47	243	8	1	3	722	659	901	9e-128	452
MLN1.Contig_1431	GGGGGTCGCAGTGACCAGGCCCGGAGCTAGAAGAACTAGTTAAAGTGAGCAGGGAGAATGGAGCACTTGGAGCAAGACTGACCGGAGCTGGATGGGGTGGTTGCACTGTGGCTTTGGTTAAAGAATCTGGCGTCTCTCAGTTCATCTCTGCGGTTAAGGAGAAGTACTACAAGAAGAAGATAGAGAAAGGAGCGGTGAAGGAAGAAGACATGGATCTTTATCTGTTTGCCTCCAAGCCTTCAAGTGGTGCTGCCATCTTCAACTTCTAAACATGCATCTCCTCTTTCTTTTTGCTTAATTTATTCAGTCTTTCTCAGTTTGGATGGTTTGCAGTTGTCATCTTACATTGAATTATATCATATCATTGTTGCTGAATAATTGGTTGGCTTGGGATCAAAT…	507	1	AT3G06580.1	GAL1 (GALACTOSE KINASE 1); ATP binding / galactokinase	Encodes a protein with galactose kinase activity. The gene was shown to complement the yeast &Delta;gal1 mutant defective in the galactokinase gene GAL1.	Identical to Galactokinase (GAL1) [Arabidopsis Thaliana] (GB:Q9SEE5;GB:O24021;GB:O48936); similar to ARA1 (ARABINOSE KINASE), ATP binding / galactokinase [Arabidopsis thaliana] (TAIR:AT4G16130.1); similar to hypothetical protein OsJ_012668 [Oryza sativa	83.95	81	13	0	21	263	415	495	2e-22	101
MLN1.Contig_1432	TCAGAGAAGAAGTAGGAGAGAAAGAATGTAACTCAAGGGCGTCCAGGAAACGCAGAAGAGAAGCTAACTATGATGATAGTTCACTGAATGATCAGGTTGTGCCGTAAGGATGGTGAAGCAGCGCATAGGAAGTGAAGTGTAGATGACTTACTATAAACAGAGAAAAGTAGCAACTGTGAGAGTGGTAAATCAAAATGTGGAGGGCTTTTGTTTGTTGTATAGAATTGAGGCCAAAGAGAGCCTTATTAAGGAATCGAATGGGATGAATTTAGGAGGGTTGTTTGTTAGATTTTGTCTTTGTTATATTATTAGCATGATCGTCATCTTTCAATCTTTAATTCTTTTTGTTTGTTTTCCCTTTTATATATATACCTTCTTTTTGTCTTCATTTTTAGAACA…	464	1	AT4G33980.1			similar to unknown protein [Arabidopsis thaliana] (TAIR:AT5G42900.2); similar to unknown protein [Arabidopsis thaliana] (TAIR:AT5G42900.3); similar to unknown protein [Arabidopsis thaliana] (TAIR:AT5G42900.1); similar to hypothetical protein [Vitis vinife	62.86	35	12	2	3	104	177	210	0.009	36.2
MLN1.Contig_1433	GGATCACTCTCTACAACATTTGTGGAATAATTAACAATTAACTCTACGATCTTGAAACTATTAGGGTTGATACCATGGGGTTACTAGATCATCTTTGGGATGATACCGTCGCTGGTCCTCTGCCAGAGAACGGCCTTGGCAAGCTTCGGAAACACCATACTTTCAGTTTCCGGCCAAGCTCCGCCAATGATCAATCGGAGGTGAGGTCGTACGGCGGAGATTCACCGGAAGAGGCAGTGAAAGTAACACGAAGCATCATGATAATAAAACCACCAGGTTACCAAAGCGGTTCCGCTCCGGTGTCGCCGGCCGGTTCAACTACACCGGTATCCCCCAGTCCTTTCTCTGAGCAAACGCAGGAGGAAAGGAACCCTTTCGGTTTAGGAGAAGGTCGGCATC…	754	1	AT1G56220.3	dormancy/auxin associated family protein		similar to dormancy/auxin associated protein-related [Arabidopsis thaliana] (TAIR:AT1G54070.1); similar to unnamed protein product [Vitis vinifera] (GB:CAO17488.1); contains InterPro domain Dormancyauxin associated (InterPro:IPR008406)	78.26	46	9	1	332	466	95	140	3e-45	43.9
MLN1.Contig_1434	CTAGTTTCTTCAAAAAAAAATTAATGCCATTTGCCAACTTACATTCTGAACATTGAATTGTTAAATACTTAAATCTAATATACTACTCTCTTTTCCACAAGATAATCATTTTGCCACTTTTTTGTTACACAGAGGGTGTTATTTTAGGATTTCTATTCTATTCATATTTATTTTAAGTTTAATATTAATTACAAAATATATTGATCTTATAAATAAATATTTTTATTTCAAATATAATATATAAATACATTTCGACCATTTTATTAATTTGTATGAAAAGTGTCAAAATCACATTATTTGCAAAAATGAAAGAGTATTAAGAATGGATAATTGTAGTTACAATTAACTATTCTATTTAATAAATATCTATAGTAAGAAACAGCTTTCACGATACAGCAC…	484	1	no significant hit
MLN1.Contig_1435	GATCATTTATATTGCCTCTAACTTCTCTCTAAAAAGAACTTCGCTAATACAACTCCGACTTTGGTAGCCAGTGGCTCTCGCCGCTGGTTACTGATTTTCTTTTTTGCTTTTGTAATTAAATAAGACTTTTCGATCTGTTTGATCGATCTTAGTTAGTTCCGATTAGCGGAGTTGTTTTTCCTTAAGGGATTTTGCTGTGTTTTAAAAATATGTTTTTCTCCTTTCCTGATCTATATATTATCCCGTTTGATTTTGGAGGGTTTTAATCTTCTCAAAAGTTATGTTTGATTTGTAATCAGCGAGGAATCAATCTTCCCGTTCAAATTCGTGGGCGGAGTGGAGTATCAAGAGTTGATAAGAAATCGAGTTGTTTGATTAAGCGAAGGAGAGAGGATGCGG…	717	1	AT3G21080.1	ABC transporter-related		similar to ABC transporter family protein [Arabidopsis thaliana] (TAIR:AT3G21090.1); similar to unnamed protein product [Vitis vinifera] (GB:CAO16797.1); similar to hypothetical protein [Vitis vinifera] (GB:CAN77224.1)	45.16	31	14	1	524	607	71	101	3.2	28.9
MLN1.Contig_1436	GGAACTCGTTATTAATTAGACCCAAAATGTTAAGAGTAACCGGAAGTCTCTCAGCGGTATCATCTCCGGCGGCGGTAACTTTCTCCGCCGCACTGAGACTCTCCGTTGCCCACACTCTCGCTTTCTCATCTCCTCCTCCACATCCCCGCTGCCTCTCCACGTTCTCTCGTTCACTTATCGGCAGACGCATCTCTTCGCTCCGACCACGCGTTCCTTCAATGTACCCGATTAGGCTCTCTGGCTTCTCGGCTCTCAAAGCGAGAGCTTCGTTTAGCAGTAGTGGGAGTAGTAGTCCAAGCAGAGAGATTCTGGTGCAGCATGTGCTTGTTAAGGAGGGTGATTCTGAGCTCTTTGCTGAACTCCAGAAGCGGATCTTGGATGGAGAGGATATGAGTGATC…	729	1	AT5G19370.1	rhodanese-like domain-containing protein / PPIC-type PPIASE domain-containing protein		similar to CNX5 (SIRTINOL RESISTANT 1), Mo-molybdopterin cofactor sulfurase [Arabidopsis thaliana] (TAIR:AT5G55130.2); similar to CNX5 (SIRTINOL RESISTANT 1), Mo-molybdopterin cofactor sulfurase [Arabidopsis thaliana] (TAIR:AT5G55130.1); similar to unname	79.75	237	45	3	27	728	1	236	3e-80	294
MLN1.Contig_1437	CAGGGAAGTTTCTCAAGGAGAAGAATAAAGACTTTAAGGTTTATGGTGTGGAACCTGCAGAGAGTGCTGTACTCAGTGGAGGGCAACCTGGTCCACATGGGATCCAAGGTATTGGAGCTGGACTCATCCCAGACAATTTGGATTTTAGCGTTCTTGATGAAGTCATTCAAGTGACAAGTGTGGAAGCAATTGAAACAGCCAAACTTCTTGCCCTGAAAGAAGGATTATTGGTTGGAATATCATCCGGAGCTGCTGCGGCCGCTGCTATAAAAGTGGCAAAACGGCCAGAAAACGCTGGGAAGCTCATAGTTGTGGTTTTCCCGAGTGGCGGGGAACGTTACTTATCGACTCCAATGTTCGACTCGATCAGATGTGAAGCAGAGAATTTGGCAATTGAAT…	557	1	AT3G04940.1	ATCYSD1 (Arabidopsis thaliana cysteine synthase D1); cysteine synthase	Encodes cysteine synthase AtcysD1.	similar to cysteine synthase, putative / O-acetylserine (thiol)-lyase, putative / O-acetylserine sulfhydrylase, putative [Arabidopsis thaliana] (TAIR:AT5G28030.2); similar to cysteine synthase, putative / O-acetylserine (thiol)-lyase, putative / O-acetyls	88.64	132	15	0	3	398	193	324	8e-40	159
MLN1.Contig_1438	CTAGGCTATGCTCAAGCCATACCAAACAAGCGTGTGATTGCTTGTATTGGAGACGGTAGTTTCCAGGTTACCGCACAGGATGTGTCGACCATGATAAGGTGTGGCAGAAGACTATAATCTTTCTCATCAACAATGGAGGGTACACCATTGAAGTGGAGATCCATGATGGTCCTTACAATGTGATAAAGAACTGGAACTACACGGCTTTTGTTGAGGCTATTCACAATGGAGAAGGTAAATGCTGGACTGCGAAAGTGAGGTGCGAGGATGAGCTTGTGAAAGCGACTAGCACGGCAACGAATGAGGAAAAGGAGAGCTTTTGTTTCATTGAGGTGATAGTGCATAAAGATGATACAAGCAAGGAGCTTTTGGAGTGGGGATCTAGAGTCTCTGCTGCTA…	617	1	AT5G54960.1	PDC2 (PYRUVATE DECARBOXYLASE-2); pyruvate decarboxylase	pyruvate decarboxylase-2	similar to PDC3 (PYRUVATE DECARBOXYLASE-3), pyruvate decarboxylase [Arabidopsis thaliana] (TAIR:AT5G01330.1); similar to pyruvate decarboxylase, putative [Arabidopsis thaliana] (TAIR:AT4G33070.1); similar to pyruvate decarboxylase, putative [Arabidopsis t	97.17	106	3	0	105	422	502	607	3e-73	219
MLN1.Contig_1439	GAATTCGGTTATCAGTGTTACTCAGGCCATTCTTGGAGGAACCATTCAAGTTCCAACCCTCACCGGTGATGTTGTTGTGAAGGTCCGTCCTGGAACCCAACCTGGTCAGAAGGTAGTGCTAAGAAATAAAGGTATAAGAGCAAGAAAGTCAACTAAATTTGGGGATCAATACGTGCATTTCAACGTCAGCATCCCTGCAAATATAACGCAGAGACAGCGTGAGCTGCTTGAGGAGTTCATTAAAGAAGAGCAAGGCGATTATGAGAAGCGAACTGCGTCTGCATCTTCCTAATTCTGGATCATCTTTCTTAATCGATATACCAGTCAGACATGATTGGGATCAATATTGCGTTAGAATTAGTGAAAGAGTATCGTTTTTGTTTTTGTTTTTGTTCCTTC…	486	1	AT5G48030.1	GFA2 (GAMETOPHYTIC FACTOR 2); heat shock protein binding / unfolded protein binding	encodes a mitochondrially targeted DNAJ protein involved in female gametophyte development.	similar to ATJ1 (Arabidopsis thaliana DnaJ homologue 1), heat shock protein binding / unfolded protein binding [Arabidopsis thaliana] (TAIR:AT1G28210.1); similar to ATJ1 (Arabidopsis thaliana DnaJ homologue 1), heat shock protein binding / nucleic acid bi	89.58	96	10	0	2	289	360	455	9e-44	172
MLN1.Contig_144	ATAATACATATTATTAAATAAGTGGGGTGCTCCCCCCCCCCCAAACCACACGACCGAGCGCAGCGAGTGAGAGAGAAGAGGGCGCGCCCGCATTTCTTCGTATAATCATTTATTAAAAGAAATTATCACGCGACCCCGACATATCACCCGGGAGGTACGCTCTCTTTACTGCGGGGGGGAATTATCACTAACTACTGATATASATTTCTCAGTTTGACCTGACTCAAWCCCCAACGGGAWGTGAAACTTTCAAAGCTATTGATAACWGTATTGTTTCTGATGCACYAGASGGTTCGATGATGTTGCGTGGCTGTTCATCTCAGCMGTCYGACTCAACGAGTCTAACTCCMGCTAAAAGAAWTGGGGCRCCGGTTATCAATCTGGATGAAACATTTGACC…	938	2	no significant hit
MLN1.Contig_1440	GGCTTTCTTTCTTAAATATCAACCGATCACAATCCTCAAGCTGAGTCATCTCTACGAATCCGTTCGTCGTCTCTTTGAATCCTCCGATCGCTCTCCTTTCTCCATCGCCGAAAGCTGCTACGTGTTGTTACGTTTCTCTCTTCTCCGATCATCGTTTGAGCTCTGAGGTTTCGTGTAAATATATATATATATGCTCAAATCGATTGCAGTTCACCAATGATTTGTTTAAACGCTGTTACGACGGATCATCTGTTTTCCTTTCGCGTGATGATTGTTTGCTTCCGTCGCATGAGTGACTTTTCGTGATTGGATTGTTTGAATCGTAGTTTTCGTTGCTTTAGAGATTCGGATGCTGAGAAGAAGAGGAGACCAAATCGGTGATTAGTTCAGGCTACTTCA…	741	1	no significant hit
MLN1.Contig_1441	GAGAGAATTGAGCTTTTGATTGATCCGGGTACTTGGAATCCTATGGATGAAGACATGGTCTCTGCGGATCCCATTAAATTTCATTCGAGGGAGGAACCTTATAAAAAGCGTATTGCCTCTGCTCAAAAAAAGACAGGGTTGACTGACGCTATTCAAACAGGTACAGGTCAATTAAACGGTATTCCGGTAGCTCTTGGGGTTATGGATTTTCAGTTTATGGGGGGTAGTATGGGATCCGTAGTAGGCGAAAAAATAACTCGTTTGATCGAGTATGCTACCAATCAATGTTTACCTCTTATTTTAGTGTGTTCTTCCGGAGGAGCACGAATGCAAGAAGGAAGTTTAAGTTTGATGCAAATGGCTAAAATTTCTTCGGTTTTATGTGATTATCAATCAAGT…	726	1	ATCG00500.1		Encodes the carboxytransferase beta subunit of the Acetyl-CoA carboxylase (ACCase) complex in plastids. This complex catalyzes the carboxylation of acetyl-CoA to produce malonyl-CoA, the first committed step in fatty acid synthesis.	Identical to Acetyl-coenzyme A carboxylase carboxyl transferase subunit beta (accD) [Arabidopsis Thaliana] (GB:P56765); similar to carboxytransferase beta subunit [Crucihimalaya wallichii] (GB:YP_001123471.1); similar to carboxytransferase beta subunit [	96.48	227	8	0	1	681	260	486	1e-121	432
MLN1.Contig_1442	ACCGTGGAGTTGACCATCTATCAGACATGTTAGCTCACTATAATCAGACGTCTGACATTTTGTATTACGAAGTTTTGGACATTCCTCTACCAGAATTGCAAGGTCTTAAGATTCTAAATGTAGCTTTTCATCATGCTTCAAAGGACGAAGTGATAATTCACACTATCAGACTGCCTAAGCAGAGTACTGTGGGAGATGTTATTAACGAGCTTAAAACAAAGGTGGAGCTTTCACATCAAGATGCAGAATTGAGGTTGCTTGAGGTGTTTTCCCACAAAATCTACAAGATCTTTGTATCTACCGAAAGAATTGAGAATATCAATGACAGTTACTGGACTTTACTAGCAGATGAGATACCTGAGGAAGAGAAGAATATTGGTCCCAATGCTCGGTTAATCC…	728	1	AT3G11910.1	ubiquitin-specific protease, putative		Identical to Ubiquitin carboxyl-terminal hydrolase 13 (UBP13) [Arabidopsis Thaliana] (GB:Q84WU2;GB:Q0WVD3;GB:Q9FU99;GB:Q9SF08); similar to UBP12 (UBIQUITIN-SPECIFIC PROTEASE 12) [Arabidopsis thaliana] (TAIR:AT5G06600.3); similar to UBP12 (UBIQUITIN-SPECI	89.39	245	23	2	3	728	865	1108	2e-124	441
MLN1.Contig_1443	ACTTTCTCTGGGATTGAGAACTACAAACTGATCTTCTGGGCACTCAGGTTTCATGGCAAGATTCTCTTCAGAGATATCTCACTTGAGATCTTCAGGGTTTGGCAACCATCAGAGAACATGATTCTCATCAGGTGGAATCTCAAAGGTATACCTAGAGTTCCATGGGAGGCCAAAGGAGAGTTTCAGGGAACTTCTCGCTATAAACTGGACCGTAATGGCAAAATCTATGAGCATAAAGTTGATAACTTGGCTTTCAACTTCCCTCACCAGCTCAAACCTGCCACTTCTGTTTTGGATTTGGTCACTGCTTGCCCTGCTAGTCCTAATCCAACATTCATGTTTGGCTCTTCGTACTCGTCTTCTTGGATTGAGTTCTATCAAGCTGTGCAAAGGACACTA…	667	1	AT1G79510.2			similar to unknown protein [Arabidopsis thaliana] (TAIR:AT1G16320.1); similar to unnamed protein product [Vitis vinifera] (GB:CAO64929.1); contains domain NTF2-like (SSF54427)	90.79	152	12	1	1	450	124	275	6e-80	293
MLN1.Contig_1444	AAAAGCAAAAAAATATTCCATTTGATTTACTTTGACAAAAAGAAGAAAGAGCAAGACGAAGAAGAGGAAACAAGTGTTTGGTGATCGAGTGCGATCAGGACGAGAGGGTGATCGGCGGGTACCCAGCTCCTGGAGCCTGCCCCTACTGCGACGGGATGGTTCAAACGGCACACGTATAACGCCAGAGGAGATTCTGCTTCGTCCCTCTCTATAACAAATCCCAACGTCACCTTATTTGCTCCACCTGCGGTAAACACCTCGTCGCCCATTCCTGAATTAAATAAAAACTCTCACCGAGATCTCTCTCTCTCTCTGTTTTGTAACTTTCTATGTGTCATTGTTTTTTTTTGAAACACTTTTCTATGTGTAATAATATATCCGAATTTCTCACTTGCCTTA…	714	1	AT5G10695.1			similar to unknown protein [Arabidopsis thaliana] (TAIR:AT5G57123.1); similar to unknown [Picea sitchensis] (GB:ABK22689.1)	69.23	65	20	0	75	269	2	66	1e-21	99.8
MLN1.Contig_1445	GGAATAACAATTTGCTTATATCTTATCTGAGCCACTTCACTTTTATATCTATGATCATATGAACGTATTGAACTAATTGCAAAATTAAAGATTGTTAAAAAAATGGAACTTCAAGAACAACTGGGAAACAGAGGATCGTAAATTGCAACATATCTTTAAGGAAGAAGAGACATCAAGGTCGATTGATTTAGATTAAGTATATTCCGGATATATCTCCTATTAACCTAATTCTTGTTCAACAGACTCTTCATTCGTTGAGAGTCATAAATCGAACATATATGAAAACTCTGCTCCGGAGTCTGTCCGTAATCTATTTTGAGTGCATTCCCAAGTAATTCATACCTTAACTCCTACTAAGCAGCTTCAAATGTTATTCTTAATGGATTAAACTGTGGTGAT…	704	1	no significant hit
MLN1.Contig_1446	GGCGGACGACGGCACACAATCTTCACCCGAGAGAGAGAGAGATCAGAGTAGCGAAAATGGTGAACATTCCAAAGACAAAGAAGACGTACTGCAAGAACAAGGAATGCAAGAAGCACACATTGCACAAGGTTACCCAATACAAAAAGGGTAAAGACAGTCTCGCCGCCCAAGGAAAGCGTCGTTATGACCGTAAGCAATCTGGTTATGGTGGTCAGACCAAGCCTGTCTTCCACAAGAAGGCTAAGACCACGAAGAAGATTGTCCTCAGGCTTCAGTGCCAAACTTGCAAGCACTTTTCGCAGCACTCAATCAAGAGGTGTAAGCATTTTGAGATCGGTGGAGACAAGAAGGGCAAGGGAACATCTCTTTTCTAAGCTGTTGTCATCGTCTTAATTGTTA…	534	1	AT4G14320.1	60S ribosomal protein L36a/L44 (RPL36aB)		Identical to 60S ribosomal protein L36a (RPL36AB) [Arabidopsis Thaliana] (GB:O23290;GB:Q7GD84); similar to 60S ribosomal protein L36a/L44 (RPL36aA) [Arabidopsis thaliana] (TAIR:AT3G23390.1); similar to unknown [Populus trichocarpa] (GB:ABK94266.1); contai	96.19	105	4	0	57	371	1	105	2e-46	181
MLN1.Contig_1447	GGGCCGCACGGTTCCGTTGACGACGACGGCTCTCAATGTCTGTTTTTTTAACTAATCCTCGTCTCACCTACCCTCCTCCTCATGCCCTCTCCACCCCTCGACCGTCACCAACCTCCGTCGCTAACCTCCGTCTCCCCGCCGCTGACTTCTCTCGCCGCTTCAAATCTAATTTCTTCTCCGCCGAATTATCTTCCCCGCAGACCAGGAGCGTGCCGGTTCCGGTAGTATTTTCCGATCAACAGCGACGTCGGAGCATGGAACCAAGCAATGTCTATGTGGCTTCGAGTACCACTGGAATGGAGATTGGAAGTCAAGAAATTGCGAAGAATCCGAGCTTGATCTGTGCTCCAGTGATGGCGGATTCAATAGACAAGATGGTGACTGAAACGTGCAAAGCTC…	703	1	AT3G06350.1	EMB3004/MEE32 (EMBRYO DEFECTIVE 3004); 3-dehydroquinate dehydratase/ NADP binding / binding / catalytic/ shikimate 5-dehydrogenase		Identical to Bifunctional 3-dehydroquinate dehydratase/shikimate dehydrogenase, chloroplast precursor (EMB3004) [Arabidopsis Thaliana] (GB:Q9SQT8;GB:Q3ZLP7;GB:Q56ZH7;GB:Q6NLY1); similar to 3-dehydroquinate dehydratase/shikimate 5-dehydrogenase [Juglans r	80.63	222	43	2	36	701	1	216	2e-93	338
MLN1.Contig_1448	GGAAGGTTAGATTCAGAATCTGTTAGGTTCAGCAGCTTTTTCTCCTCTTTGGGGTCTTTGAGCTACTTGTCTTGTGTATATAGCTTTAGCTGTATATAAATGAAGAAGCAGATTATGGATGAGTCTGAGAATTTGTGTTTCAAGAAGTCACTGATGTCGCCTCTTCCTCCTCCATCTCCAGGATATGGATCAAGAAAGATCGATGGAGACAGCATAACCAATATACAGATCAAGAAGTTCTGGAGGCAGAAGCAGATCATTGAAGAGGAGCATCTCTTTGCTGCTATTAAGGCTGCAGCTCGTGTCAGAGCCCGCAATCTCTCTGATGAGGACTACAAACGCTTTGAAGAAAGCTTAGACATGGAGGACCCTGAAATCGAAGCTCATGAGGGGATTAAA…	684	1	AT2G17710.1			similar to unnamed protein product [Vitis vinifera] (GB:CAO42932.1)	80.79	151	29	1	100	552	3	152	2e-54	208
MLN1.Contig_1449	CGGGAGACGGAACGAACGACGCGCCGGCGTTGAAAGAAGCGGATATCGGACTCTCGATGGGGATCCAAGGAACCGAGGTGGCGAAGGAGAGCTCCGATATCGTGATCCTCGACGATAACTTCGCCTCCGTCGCGGCGGTTTTGAAATGGGGGAGATGCGTTTACAACAACATCCAGAAGTTCATTCAGTTTCAGCTCACCGTCAACGTGGCGGCGTTGGTGGTCAACTTCGTGGCGGCTGTTTCCGCGGGAGAGGTTCCGTTGACGGCGGTTCAGTTGCTGTGGGTGAATCTGATCATGGACACGCTCGGCGCGTTGGCTTTAGCTACAGAGAAACCGACTAACGATTTAATGAAGAATAAACCGGTCGGTCGAACCGCTCCGTTGATTACAAACGTCA…	694	1	AT3G22910.1	calcium-transporting ATPase, plasma membrane-type, putative / Ca(2+)-ATPase, putative (ACA13)		Identical to Putative calcium-transporting ATPase 13, plasma membrane-type (ACA13) [Arabidopsis Thaliana] (GB:Q9LIK7); similar to ACA8 (AUTOINHIBITED CA2+ -ATPASE, ISOFORM 8), calcium-transporting ATPase/ calmodulin binding [Arabidopsis thaliana] (TAIR:A	95.22	230	11	0	3	692	746	975	7e-103	369
MLN1.Contig_145	GGTCTCAACTSAACATTCATTCTCAGAGAGAAGCCGTCTTCCTCTTGTAATCTCTCTCGATCGGACATCTTCTTATCTGCGATTCCAATGTCGAGCCGTTGGTTGAGACCCGAGGTGTATCCGTTGTTCGCGGCCACGGGAGTTGCGGTGGGTATCTGCGCGTTTTCTTTGATCAGAAACATCACCGGCAATCCTGAAGTCAGATGTACCAAGGAGAATAGGGCTGCTGGGATTTTGGATAACCATGCAGAGGGAGAGAAGTACAAGGAGAACTTCCTGAGGAAGTACGTTCGCAACAAGCACCCTGAGATCATGCCTGGCATCAACAAATTCTTCACTGATCCTAAATACTGAACGACCATCTGCACTCTTTTGCTGTTATATTGTTTTCTCGAATTG…	765	2	AT3G48140.1	senescence-associated protein, putative		similar to germination protein-related [Arabidopsis thaliana] (TAIR:AT3G29970.1); similar to HvB12D [Hordeum vulgare subsp. vulgare] (GB:CAA54065.1); contains InterPro domain B12D (InterPro:IPR010530)	94.32	88	5	0	88	351	1	88	5e-45	177
MLN1.Contig_1450	GGAAACAGAACAGAGAGACAGCAAAAATGTATTTCGCAGCTATAGCTTCTTCACGACAAAGCTTTCTATCAAACACTTTCAGTTTCCAAGACAGTTTCAAATTCAAACACAGTAATAAACTCACTCGTCCTAAGTCAATCTGTTGTAAATCTCCACACCACAACGACGAAGAAACAGATTCTTCCCGGAAAAATGAGAATCAGCTGGCTAAATTGGCAATCGCGACGTTAGCGGTTGGCGTTTTGGCTTTGGGATCAGTTGGAGATGCGTCTGCGGCTAAGAGCGGCGGAAGAATCGGTGGTCAAGCGTTTCGGTCTTCAGCTCCTCGGCCTCCTCCTAGGATAAACAACCGATCGAGGACCAACATCTACGTGAATCCTCAGGTTGCACCACCTTTAA…	693	1	AT5G57345.1			similar to unknown [Populus trichocarpa x Populus deltoides] (GB:ABK96592.1)	87.91	182	22	2	27	572	1	180	2e-47	186
MLN1.Contig_1451	GGTCGTACACAGAGAGAGAGAGAGAGAGAGATAAAAGAAAAGATCGTAGACGAAGAAGAAGAATCTTCCGATCACTCTTCCTCGGACAATCTCAGAGTCTTCGCCTTTATGATTGGAATCGTGCTTCCCTCGCGATTCCGAGCTTCGTAAGTGTCTTCACGATCAAAGTAGAGCCTAGTGAAAACCATGTGGACCAATGTCTTCAGAATTGGGGGTCTTCATCACGTTTCTTGGTTTCAGTTTCTTCCTAGTGAAGCTGAGCTCAATCCCACCTCTGATACAAGTCCAAGAGCTGAGCAGAATGACGTTGCAACATATCTTGTGCTTTCATCTCATCTGCGCTTGCAGAAGGAAGGCTTTCTTAGCACATGGACCAATTCTTTCGTTGGACCTTGGGAT…	695	1	AT1G55325.1			similar to hypothetical protein OsI_019475 [Oryza sativa (indica cultivar-group)] (GB:EAY98242.1); similar to unnamed protein product [Vitis vinifera] (GB:CAO22087.1); similar to hypothetical protein [Vitis vinifera] (GB:CAN78881.1); contains InterPro dom	90.53	169	16	0	187	693	1	169	1e-86	316
MLN1.Contig_1452	GGCACTAACGGCCGAGTTCTCGAACCTGTCCATGACAAGAATCGGGATGTAACTGAAGAGAAAAGTAGCCATGACCTTGCAGAGACCAAAGATAGAAGCGAGAAGGGACCTCCAGGAGATCGGCACTTGGACACGGTTGAGAAACTCAAGAAACGTAGTGAACGGTTCAAACTTCCAATGCCCACGGAGAAAGATACCACGGGCGTAAAGAAAATGGAGTCTGAGACGCTGCCCTCTGCAAAAATTGAAGGCCCTGTGGATTCAGAGGTGAAAGCAGAGCGGCCAGCAAGGAAAAGACGGTGGACAAGTAGCTGAGAGCCTGGCTCTCTTTGGCTGGATCGAGGGGTAGCTTCTTATATTTAAACGGATGGCATGAGATTCTTGCATCCCACGGAGCAG…	565	1	AT5G58040.1	ATFIP1[V] (ARABIDOPSIS HOMOLOG OF YEAST FIP1 [V]); RNA binding / protein binding	Encodes a subunit of the polyadenylation apparatus that interacts with and stimulates the activity of poly(A) polymerase. Additionally , it interacts with several polyadenylation factor subunits and is an RNA-binding protein. It is suggested that this p	similar to unknown protein [Arabidopsis thaliana] (TAIR:AT3G28770.1); similar to unnamed protein product [Vitis vinifera] (GB:CAO66680.1); contains InterPro domain Fip1 (InterPro:IPR007854)	86.81	91	9	2	4	267	1089	1178	2e-37	152
MLN1.Contig_1453	CATGACTCGAAGCAAGGGCTGAGAGAGTTCATGGCGGAGATCGAGAGCATGGGACGTCTCCAGCATAAGAATCTCGTTCAAATGAGAGGCTGGTGTCGCCGGAAGAACGAGCTCATGCTTGTGTATGACTACATGCCTAACGGGAGCTTGAACCAGTGGATATTCGACAACCCTAAAGAGGCAATGCCGTGGCGGCTAAGGCGGCAAGTGATCAACGACGTGGCTGAGGGGCTTAACTATCTCCACCACGGGTGGGAGCAAGTTGTTATCCACAGAGATATTAAATCGAGTAACATTCTTTTGGATTCCGACGTGCGTGGGAGGCTTGGGGACTTTGGTTTGGCTAAGCTGTACGAGCACGGTGGAGCTCCCAACACGACGCGTGTGGTGGGGACGCTT…	676	1	AT1G15530.1	receptor lectin kinase, putative		similar to lectin protein kinase family protein [Arabidopsis thaliana] (TAIR:AT4G29050.1); similar to unnamed protein product [Vitis vinifera] (GB:CAO64256.1); similar to hypothetical protein [Vitis vinifera] (GB:CAN79354.1); contains InterPro domain Conc	95.72	187	8	0	1	561	393	579	8e-104	372
MLN1.Contig_1454	GGAAGCTTTGACGAGAGAATCGCCTTTCGCCGATCTTTTTCTCCCAACAGATTTTCATCTCTTTTACTCCTGTAATATGGGAGATTACTCGATCCAGATCACGCCGAAGCTGATCAATCAGTTAGCTCAAGGCAACGAAAAACCGAAGAGAAAGGCGAAGAGAACCAAACCCAAAGTCTCACCTCCACAGAACAATGCAGATCAAGCGAGAACACACCGTGATGCAGCAGAGAAACCGAAGCCAGTGGCAGAGTTACCGACCCAGACCCCACCATTCTTCTTCCCAATTCCGCAACAAGGAGCAGCAAACACGGAGCCGGAATCGATCAAATCCGTGTTGAAAGGGAGCGAGAAGGTTCTTGAGAAGGTGGAGAGACGAGAAAAGAACATTGTCAGTGA…	679	1	AT4G12340.1			similar to unnamed protein product [Vitis vinifera] (GB:CAO70310.1); contains InterPro domain CHCH (InterPro:IPR010625)	70.86	175	51	2	77	601	1	170	5e-46	181
MLN1.Contig_1455	GGTTGTTTTGAAGCTCCGTTCGTTGTTACGCCATTTCTCTCTCTCTCTCTCGATCAGATCATATACACAGAGTGAAGCAAGATGGGATTGTCGTTCGCGAAGCTTTTTAGCAGGCTTTTTGCCAAGAAGGGGATGAGGATTCTCATGGTTGGTTTTGATGCTGCTGGTAAGACCACCATTTTGTACAAGCTCAAGCTCGGTGAGATTGTCACCACCATTCCCACCATTGGTTTCAATGTTGAAACTGTGGAGTACAAGAACATCAGCTTCACTGTCTGGGATGTCGGGGGTCAAGACAAGATTCGTCCATTGTGGAGGCACTACTTCCAGGACACTCAAGGTCTCATCTTTGTGGTGGACAGCAATGACAGAGACCGTGTTGTTGAGGCTAGAGATGAA…	657	1	AT1G70490.2	ATARFA1D	A member of ARF GTPase family. A thaliana has 21 members of this family, known to be essential for vesicle coating and uncoating and functions in GTP-binding. Gene encoding ADP-ribosylation factor and similar to other ARFs and ARF-like proteins. The gene	Identical to ADP-ribosylation factor 2 (ARF2-B) [Arabidopsis Thaliana] (GB:Q9SRC3;GB:Q9S9K6;GB:Q9SGY6); similar to ATARF/ATARF1/ATARFA1A (ADP-RIBOSYLATION FACTOR 1), GTP binding / phospholipase activator/ protein binding [Arabidopsis thaliana] (TAIR:AT1G	98.34	181	3	0	82	624	1	181	7e-100	359
MLN1.Contig_1456	GAACTGGGTACACATCCATTCAATGAAGCCTCTTCTTCAACTCCAAAGTCCGAGACTAATGTTGCCTCTAATAGTGGGAAAAACACCACAGAGTCAGAGGTTTTCTCATCCAGTGATGCTTATATGCTGATTTATAGTCTTCGGTCCAGTAAACTAGAAAGTTGGGAAGGACAAAGAGAGGATCCTATTGACATAACTAAAGGAGATGTTGATGGTGTTCAACAGCCTGAAGGTGGTTATCTTCCGCCACATCTCGATGAATGGATCAGTGACCTGAACGCAACATTCCTTGAGGGTTGCAAGCAATTTGATATAAG	317	1	AT3G49600.1	UBP26 (ubiquitin-specific protease 26); ubiquitin-specific protease	Encodes a ubiquitin-specific protease.	Identical to Ubiquitin carboxyl-terminal hydrolase 26 (UBP26) [Arabidopsis Thaliana] (GB:Q9SCJ9;GB:Q9FPS1); similar to UBP12 (UBIQUITIN-SPECIFIC PROTEASE 12) [Arabidopsis thaliana] (TAIR:AT5G06600.3); similar to UBP12 (UBIQUITIN-SPECIFIC PROTEASE 12), ub	55.93	118	39	2	1	315	382	496	2e-30	127
MLN1.Contig_1457	TGTTTCGGAGGAACAGGTTCTTGTCTCTTCCGATGGTCGTTGGAGCTGTTGTGATTGGTGTCGTTTCAGGTAAAGCGATTTTCGGGCCACCACTAGATCAGTATTGGCAGAAGAAGCTCGAAGGAGAAGCTGCTGCCAAGGAAGCCATTGAAAAGAGCTCAGATTAAAGCAGCATAATCATCCTAAAGATTTTGGTTTTGTGACCAGAGACTTGTGTAATATCACAGACTACTAAAGAGCTTCGATAATTGTTTGCAAAATTATATAAGGAAGCACTCTTTAGTGTAGGATGCGATACAAAAAAGCCAGAAAGTGTAATAATGTTGTAAGTGCCTTGCGTATTACGTTTTTGCAAATCGAAGGAGAATGATAAAATCCCCG	381	1	AT5G65880.1	unknown protein			94.44	36	2	0	3	110	2	37	4e-07	50.1
MLN1.Contig_1458	GAGAATGTGATTCGTGATGCCGTTACTTACACTGAGCACGCTAGGAGGAAGACGGTGACGGCGATGGATGTTGTCTACGCGTTGAAGAGGCAGGGACGAACTTTATATGGATTCGGCGGTTGATGGGATGATTTTGTAAATCGCGTTTGTCTTTAGGGTTTGTTTAATCTATTAAAGCTGTTTTAGAGTTTCGTTTAGAATGTTTCAGCGTTTTGAATTGAATGAAAACACTTTTTCGC	239	1	AT5G59970.1	histone H4		Identical to Histone H4 [Arabidopsis Thaliana] (GB:P59259;GB:P02308); similar to histone H4 [Arabidopsis thaliana] (TAIR:AT5G59690.1); similar to histone H4 [Arabidopsis thaliana] (TAIR:AT3G45930.1); similar to histone H4 [Arabidopsis thaliana] (TAIR:AT3G	100	40	0	0	1	120	64	103	3e-17	83.6
MLN1.Contig_1459	GGGTCGGAAGAAGTGAAGGAAAAAAAAAAAGAGATGGGGAAGCAGCCGGTGAAGTTGAAGGCGGTGGTATACGCGCTATCGCCGTTTCAGCAGAAGATAATGACAGGACTTTGGAAGGATCTCCCGGAGAAGATCCACCACAAGGTCTCTGAGAATTGGATCAGCGCCACTCTCCTCGTCACTCCTGTCCTCGGAACCTACTGGTATGCTCAGCAGTTCCAGGAACAGGAGAAACTCGAGCACAGGTTCTGAACTATGAAGCCCAGTCCTCTGGTCCGAAGCCATTTCCTGTAATAGAATAATGTTGTCTGAAACTCGCTAATAAATGTTTTGATTCATGACAATCACTGTTGATCTGCATCTTTCTTGATATTATAATATGGACAACGTTTGCTAC	397	1	AT3G10860.1	ubiquinol-cytochrome C reductase complex ubiquinone-binding protein, putative / ubiquinol-cytochrome C reductase complex 8.2 kDa protein, putative		similar to ubiquinol-cytochrome C reductase complex ubiquinone-binding protein, putative / ubiquinol-cytochrome C reductase complex 8.2 kDa protein, putative [Arabidopsis thaliana] (TAIR:AT5G05370.1); similar to Cytochrome b-c1 complex subunit 8 (Ubiquino	95.83	72	3	0	34	249	1	72	1e-36	147
MLN1.Contig_146	GATCACAATTCCTTTTTTAAAAATCTCCTCCTAGCTTCTTCCTCTTCCTCCTCCTAAAAGAGACCGAACACATCCAAGATGGTCTTGTGGGTGTTCGGATATGGATCTTTGATATGGAACCCRGGTTTCGATTTTGATGAGAAACTCATTGGCTATATCAAAGACTACAAACGTGTMTTCGATCTCGGGTGCATTGATCATAGAGGCACGCCTGAACATCCTGCAAGAACTTGCACGTTGGAGGAWTCCRCCGGAGCAATATGCTGGGGTGCAGCTTATTGTGTTCGTGGAGGACCCGAGAAGGAGAAGCTAGCGATGGAGTACTTGGAAGGAAGAGAGTGTGAATACGACTCAAAAACACTCGTTSARTTTTACACGGAAACTGACACCACCAAACAG…	778	4	AT5G26220.1	ChaC-like family protein		similar to ChaC-like family protein [Arabidopsis thaliana] (TAIR:AT4G31290.1); similar to ChaC-like family protein-like [Solanum tuberosum] (GB:ABB87104.1); similar to meloidogyne-induced giant cell protein-like protein [Solanum tuberosum] (GB:ABA46779.1)	88.24	221	26	2	79	741	1	216	2e-110	395
MLN1.Contig_1460	ATGGACTTCTTATCGAGGACAAGTTCATTGCTATGCCAAACATTCTTGGATTTTTGTTCGGTATAGCTCAGATGATACTATACATGATGTATCACGATTCGAAGAAAACGGATTTGCCAAAACTCACATCTACAGAGAATCAACCAACAAATATAACCAATCTGAACGAAGTTGCGATCGTGGCCGTTGAATTGTCTGATGCTAGAGCAGAAAACGTTGAAGGATCGGTGAGGCCTATGAAGACTCCAAACTCAAGCACCACGGCTTAAAAAGAGAAACATAACTTGACCTTGAGTTGAGGCCTATGAAGCCTATGAAGACTCTTTATCTTACGTAGGAAAAAATAAACTTCAAATCAAAATGCCTAGTTTGTTTGAGTTGGTCTAACCAAACAGATGT…	547	1	AT2G39060.1	nodulin MtN3 family protein		similar to nodulin MtN3 family protein [Arabidopsis thaliana] (TAIR:AT3G48740.1); similar to NEC1 [Petunia x hybrida] (GB:AAG34696.1); contains InterPro domain MtN3 and saliva related transmembrane protein (InterPro:IPR004316)	75	80	20	1	3	242	183	258	4e-26	114
MLN1.Contig_1461	AGTATAGACATAACTAAACTTACCCCATCTACAAGAGTTGCTCTCCGTAATGATAACTATGTTCTCCACCTTGTCCTGCCAAGTAAAGTTGATCCCCTGGTTAACCTTATGAAAGTTGAGAAGGTTCCTGACTCCACTTACGACATGATTGGTGGTCTTGACCAGCAAATTAAGGAAATTAAGGAGGTCATTGAGCTTCCAATCAAGCATCCTGAATTGTTTGAGTCTCTTGGAATCGCTCAGCCAAAGGGTGTGTTGTTATATGGTCCACCCGGAACTGGGAAGACACTTTTGGCTCGGGCTGTGGCACATCACACTGACTGTACCTTCATCAGAGTTTCTGGTTCGGAGCTGGTCCAGAAATACATTGGAGAAGGTTCTAGAATGGTCAGAGAACTT…	741	1	AT5G20000.1	(REGULATORY PARTICLE TRIPLE-A 6A); ATPase		similar to RPT6A, ATPase [Arabidopsis thaliana] (TAIR:AT5G19990.1); similar to unknown [Populus trichocarpa] (GB:ABK95350.1); similar to unnamed protein product [Vitis vinifera] (GB:CAO46030.1); similar to unnamed protein product [Vitis vinifera] (GB:CAO4	95.95	247	10	0	1	741	114	360	5e-131	463
MLN1.Contig_1462	GGGGAGGAGAAGCAGAGGGAGACCAAGAAAAGGCCAAACCGAAGCTTACTTGCCCGTTATGCCGTGGACATATAAAGGAATGGGTGACTGTGGAAGATGCTCGAGGCTTCATGAACGCGAAACATAGAAGCTGTTCTTCCGAGAGTTGTGAGTTCAGTGGACCTTACTCTGATCTGAGAAAGCACGCGAGGCTGCAGCATCCAGGGGTTAGGCCATCGGAAGCTGATCCGGAGAGACGGAGAAGCTGGAGGAGGCTAGAGAGGCAGAGAGACTTGGGTGATTTGCTTAGCACGCTTCAATCTTCTTTCGGAGGTGAAGAGAGAAGCAGCAGCAGCAACGATGATGGGATTCTATCGTTTGATGATGGAGGTTGGCTTACAGTGTTCTTCCTCATCCGTG…	737	1	AT3G25910.1	zinc ion binding		similar to unknown protein [Arabidopsis thaliana] (TAIR:AT3G24740.2); similar to unknown protein [Arabidopsis thaliana] (TAIR:AT3G24740.1); similar to unnamed protein product [Vitis vinifera] (GB:CAO65624.1); contains InterPro domain Zinc finger, C2H2-lik	75.56	180	40	5	15	542	163	337	1e-48	189
MLN1.Contig_1463	GATTCAACAAATTACAAAGATCTCATTATCTAATTCGGATCATCCATCTCAAAAGCTTCTCGTTTCGTTTCATCTAATTGTAGCCATGTCTCAGACCGTTGTCCTCAAAGTTGGTATGTCATGCCAAGGCTGCGTTGGAGCCGTCAACAGAGTCTTGGGGAAAATGGAAGGGGTCGTTGAGTCATTTGACATTGACATAAAAGAGCAAAAGGTGACAGTGAAAGGTAATGTTGAACCTGAAGCAGTTTTTCAAACAGTTTCAAAGACTGGAAAAAAGACTTCTTACTGGCCTGTGGAAGCTGAGGCTGAGCCAAAATCTGTGGCCGAGCCTAAGGCTGAGGTTGAGACTAAGACTGAGGTTAAGGTTGATGCAAAGGCTGATGCTGAACCAAAACTCGC…	637	1	AT3G56240.1	CCH (COPPER CHAPERONE)	CCH protein belongs to a family of eukaryotic proteins that participate in intracellular copper homeostasis by delivering this metal to the secretory pathway; mainly located along the vascular bundles of senescing leaves and petioles as well as in stem s	similar to ATX1, metal ion binding [Arabidopsis thaliana] (TAIR:AT1G66240.1); similar to copper chaperone [Populus alba x Populus tremula var. glandulosa] (GB:AAT12488.1); contains InterPro domain Heavy metal transport/detoxification protein; (InterPro:IP	84.43	122	11	2	86	427	1	121	6e-50	193
MLN1.Contig_1464	GGGGGAGAAGGTTTTGGGAGAGATGTTGGATCGCGGGTGGGAGCCGGATACGACTACTTATACTGTTTTAATGGATGGTTACTGTAAGTTGGGGAGGTTCGATGAGGCGGCTAAGGTGATGGATGATATGGAAAGGAATGGCGGCAATCAGGACGATGACTAACTTGATCATACGCGAGTTTATCCACCACCCTCTCCTCTTCCTCTCTTCGTCGAAATCGTGCCACTCTCTTTTTCCAACGCTCCGTCGCACTCCCGGGATCGCTCTGGTTCACTCCAGTTCCCGATTCGGATCCTTCCGATGCGCGGCGTCGAATTCTGGTGGCGGTGATCGGAAAGTTTCGTCACGGTTGTCTCAGGTGCAGCAGATGCTTCATGAGGCGGAGGAGAGAGCTAGCT…	718	1	AT1G62850.3	translation release factor		similar to unnamed protein product [Vitis vinifera] (GB:CAO16974.1); contains InterPro domain Class I peptide chain release factor; (InterPro:IPR000352)	82.39	176	29	1	138	659	1	176	6e-75	275
MLN1.Contig_1465	GTTCCAGCCGTTCGAGGAGGTGAAGAAAGCCGATCTGGCCATTCCAATCACATCTAATGCCTCCCTCGCTCGCCAGAGGTATGCCGACTCTTGCGAGGCTGCCATTAACGAGCAAATCAATGTGGAATACAACGTGTCGTATGTTTACCATTCAATGTACGCCTACTTCGACAGAGACAACGTTGCTCTCAAGGGTCTTGCCAAATTTTTCAAGGAATCAAGTGATGAAGAAAGAGAGCACGCTGAGAAGTTTATGGAGTACCAGAACAAAAGAGGAGGAAGAGTGACACTCCACCCTATCGTCTCCCCTATCTCTGATTTTGAACATGCTGAAAAAGGAGATGCCTTATGTGCAATGGAGTTGGCCCTGTCTCTGGAGAAACTGACCAACGAGAAGCT…	701	1	AT5G01600.1	ATFER1 (FERRETIN 1); ferric iron binding	Encodes a ferretin protein that is targeted to the chloroplast. Member of a Ferritin gene family. Gene expression is induced in response to iron overload and by nitric oxide. Expression of the gene is downregulated in the presence of paraquat, an inducer	Identical to Ferritin-1, chloroplast precursor (FER1) [Arabidopsis Thaliana] (GB:Q39101;GB:Q8LG19); similar to ATFER4 (FERRITIN 4), ferric iron binding [Arabidopsis thaliana] (TAIR:AT2G40300.1); similar to Ferritin-1, chloroplast precursor (GB:Q96540); c	91.67	192	16	0	2	577	64	255	2e-90	328
MLN1.Contig_1466	GCTTACAAGGCTGCTCAGGATATTGCAGCTGCTGATATGGCGCCTACTCATCCGATTAGGCTTGGTCTTGCGTTGAATTTCTCGGTGTTTTACTATGAGATTCTTAATTCTTCGGACAAAGCTTGTGACATGGCCAAACAGGCTTTTGAAGAAGCCATAGCTGAGCTTGACACTCTTGGAGAAGAGTCGTACAAAGACAGCACTCTCATCATGCAGTTGCTCAGGGACAATCTTACCCTCTGGACCTCTGATATGCAGGAGCAGATGGACGAGGCATGAGGAGCTTGAGGAAGGGAGAGTGTTATGAGCCGTGTTTCCGCCACCAATTTCGATCTCAACATCCCCCGTAACCTTTGCTCAAAACTGTTGAACCAAAAAAAAAGTATTGAAGTGTTAAGT…	464	1	AT5G10450.1	GRF6 (G-BOX REGULATING FACTOR 6); protein phosphorylated amino acid binding	Encodes a member of the 14-3-3 gene family that is a lambda isoform (14-3-3&#955;). Interacts with APX3 (ascorbate peroxidase) and AKR2 , suggesting a role in mediating oxidative metabolism in stress response. This protein was shown to colocalize and inte	Identical to 14-3-3-like protein GF14 lambda (GRF6) [Arabidopsis Thaliana] (GB:P48349;GB:P42647;GB:Q9LX97); similar to GRF8 (GENERAL REGULATORY FACTOR 8), protein phosphorylated amino acid binding [Arabidopsis thaliana] (TAIR:AT5G65430.1); similar to 117	98.72	78	1	0	43	276	171	248	6e-39	156
MLN1.Contig_1467	GACAGAGAAGGAGAAGACGAAGAAGAAGAAGATGTCGTTGGTGTGGTTAGAAGCGGCTCTGCCTCTGGGAATCATCGGAGGGATGCTCTGCATCATGGGAAACTCGCAGTACTACATCCACAAAGCTTATCATGGACGTCCGAAGCACATCGGGCACGATGAATGGGATGTTGCTATGGAGAGACGCGACAAGAAAGTCGTCGAGAAAGCTTCAGCTCCTTCCTCGTGATCCGATTGCATTCATTTTTGTTCATCAGGGGCTTCAGGTGAACAACGTGTGGTCACAACTCACAAATAAAGTGTATTCCAGAAGAAGAAGAAGAAGCTGGAGAATCTACTACTGTTATTCCGGTTTGATTTTTCTTGAAGACTAGTTCGGATAAAGCTTTGTTGCTTAAA…	535	1	AT3G08610.1			similar to unnamed protein product [Vitis vinifera] (GB:CAO64059.1); similar to hypothetical protein MtrDRAFT_AC136139g5v2 [Medicago truncatula] (GB:ABE93033.1)	96.92	65	2	0	32	226	1	65	4e-24	107
MLN1.Contig_1468	GTTCGTGGTGGTGAGTGTGGTACGATCTATATCCATCCCCTTGTTGAGATGGGGATTGAAACTATATGTTGTTATTGTGGTTGTTTCTTTTTATTATTTTTGGTCTCTTTAGAACCTTTTGAATGTCTCTCGAGTCTTTCTATGTACTTTAGTTTTACCTTTGTTTCTTATTTCTCTTTAAGGATGCTTGTGATGATGCTCTGGCC	206	1	no significant hit
MLN1.Contig_1469	GCTAATGGAGTTGATTGCAGACCAATCCTAGAAGGTGGAGCCTGTTACAACCCTAACACTCCATTAGGCCATGCGTCTTACGTGATGAACGCATATTACGCAACCCATGAACGCACCGACTACGCGTGCAAGTTCTTTTTCCCAAACAGTGCCATGTTGACTACTACAAACCCTAGTTATGGTAGTTGTGTCTATGCATAAGTATCTTCATTGGTTTTAGATATGTGATCCACGGCATACCTCATAGCCTGATAGGATGTATGGTTATGGCAGATCCAATGTCGTTTTTCTTTTACCAATTTTATAATTATAAAAATAAGTCCTTACAAAAAAA	334	1	AT4G09467.1			similar to unknown protein [Arabidopsis thaliana] (TAIR:AT4G09464.1); similar to hypothetical protein [Vitis vinifera] (GB:CAN83700.1); contains InterPro domain X8 (InterPro:IPR012946)	54.55	66	30	1	1	198	52	115	1e-16	81.6
MLN1.Contig_147	GATACGGTGAATGACTCTTCAAAGAAACAGAGAGAGCTCTCTGATTGGGAATCTGAGCTTAAGGAGAGAGAAACGGATATTAAACGAAGAGAAGATGCTGTTGCCAAGGCTGGTGTGAAGACTAGCGATAAAAACTGGCCACCGTTTTTCCCTATCATACACCACGACATTGCTAACGAGATACCAGTTCATGCACAGAAACTTCAGTATCTGGCATTTGCTAGTTGGTTGGGTATAGTTTTGTGTCTCGTGTTCAATGTCATTGCTGTGATAGTCTGCTGGATTAAAGGCGGGGGTGTCAAAATCTTTTTTCTTGCCACGATCTATGCGCTGCTTGGATGTCCAATTTCATATCTGTTATGGTACAGGCCTCTCTACCGAGCTATGAGGACTGACAGC…	750	2	AT1G32050.1	secretory carrier membrane protein (SCAMP) family protein		Identical to Secretory carrier-associated membrane protein 4 (SCAMP4) [Arabidopsis Thaliana] (GB:Q9C6X2); similar to secretory carrier membrane protein (SCAMP) family protein [Arabidopsis thaliana] (TAIR:AT2G20840.1); similar to unknown [Populus trichoca	84.26	216	34	0	1	648	49	264	2e-103	372
MLN1.Contig_1470	GTTCTCCGATCGGTGGATTCTCTTTCTTTCTCTCTGGCGATTAGTTTTAGCCTAGTGGAGCTCTTAACTTGCGCGCATCGCCGGTTGATGATAGCGCAAGAGAAGGCTAAAAGAACTTGAGAAATCGCGGCGTCTGCCCATGGAGTTTCTGGCAGGTGTGCCAGCGCAGGAGAAGGCTGCACCGGAGGCTCTGTTCTTGACGGAGGAATCTAGCCGTGGTGGGAGGTTAAGGAGATGTGTTAAGTCTCCGCCGGAGAGTTCGTCATCGGTCGGGTTGACGGGAGAAAGCAGCGAAAGCGAGGAAGAAGAAGAAGAAGACGGCACCGTTTCGTCACAAGGAAGATGGCTGGATTCGTTCAGTTCCTCTCTGGAAGATTCTCTTCCGATTAAGAGAGGATT…	722	1	AT4G31510.1			similar to unknown protein [Arabidopsis thaliana] (TAIR:AT2G24550.1); similar to unknown [Populus trichocarpa x Populus deltoides] (GB:ABK96563.1)	63.35	191	69	5	152	721	13	192	2e-27	119
MLN1.Contig_1471	GACACAGACCCCAGCTTATTAAACCTTACTCTTCTTCTTCTCCTTGTGACCTCAGTTTTCAATGACGGTGAAGATAAGGCTCGCGCGTTTCGGTTGCAAACACCGACCCTTCTATCGTGTAGTCGCCGCGGATGACAAGTCGCGGAGGGACGGCAAACAAATCGAGGTGTTAGGGTTTTATGATCCACTCCAAGGGAAGGAGGATGCGAACAGAGTGAGCCTCAAATTCGACAGAATCAAGTACTGGTTATCGGTTGGAGCTCAACCAACGGACTCGGTCGAAAACATGCTTTTCAGGGCCGGTTTGATTCCTCCAAAGTCTATGGTTGTCAGAGGATCCAAGAACGGTCAGCAGTCCACGAACCAACATGTTTCACCCATTACAGGTGAGATCTTGAA…	634	1	AT4G34620.1	SSR16 (ribosomal protein S16); structural constituent of ribosome	Encodes ribosomal protein S16, has embryo-defective lethal mutant phenotype	similar to ribosomal protein S16 family protein [Arabidopsis thaliana] (TAIR:AT5G56940.1); similar to unnamed protein product [Vitis vinifera] (GB:CAO65337.1); contains InterPro domain Ribosomal protein S16; (InterPro:IPR000307)	91.15	113	10	0	62	400	1	113	2e-55	211
MLN1.Contig_1472	GGGGCTGCTGATGCTGAGAAAGAAGAGAAGAAGTGAGGATCCTTTCTTGTTAGGTTTAAAAAAAACTCCTTTATCTTTGTCATCGTTTGGATCTCTGTTTTTTTGTGTGTATCAGACTGTTTCTTTTTTGGTGTTTCGTCAGTTTTTATCTATATTTGCTTTTCTGGATTACTTCCGAAAAAA	183	1	AT2G24610.1	ATCNGC14 (cyclic nucleotide gated channel 14); calmodulin binding / cyclic nucleotide binding / ion channel	member of Cyclic nucleotide gated channel family	Identical to Probable cyclic nucleotide-gated ion channel 14 (CNGC14) [Arabidopsis Thaliana] (GB:Q9SJA4;GB:Q0WS20); similar to ATCNGC16 (cyclic nucleotide gated channel 16), calmodulin binding / cyclic nucleotide binding / ion channel [Arabidopsis thalia	52.38	21	10	0	114	176	85	105	0.75	28.9
MLN1.Contig_1473	GTGATAGATACAGAGAACAAGTTTGTCTCAACTGGTTTTGCCAAGGAGATAGCAAGAGTTGCTCAAGGGAAATATTACTACTTGCCAAATGCTTCGGATGCTGTCATCTCGGCCACCACTAAAGATGCGTTATCAGCTCTGAAGAACTCTTAGACCTCTCACTACTTGTCTGCAATACTTTGGTTTATGATTCCGGTTTACATATTGTACATTCTAATTTCCTTTTTGACCCAACCAACCAACACATTCTTTCATCATCAAACATGGAAAAGATTAAGAGAGAGTGAATGTTAAAAAAAAAGATTAAGAGAATGAAAAGTTATTTACTTACTTAC	335	1	AT1G08520.1	CHLD/PDE166 (PIGMENT DEFECTIVE 166); magnesium chelatase/ nucleoside-triphosphatase/ nucleotide binding		Identical to Magnesium-chelatase subunit chlD, chloroplast precursor (CHLD) [Arabidopsis Thaliana] (GB:Q9SJE1;GB:Q8VZU7;GB:Q9SWY5); similar to CHLI1 (CHLORINA 42), magnesium chelatase [Arabidopsis thaliana] (TAIR:AT4G18480.1); similar to Magnesium-chelat	96	50	2	0	1	150	711	760	7e-21	95.5
MLN1.Contig_1474	GACGGCCACAGCTTCCAGAGACGAGCAACATCCAAAAGCCCCTAGCATTTCGTCTCTCGTCATCCATCGTTGAACATGCCGAGGAGAAAGACCAGAGAGCCCAAGGAGGAAACCGTCACTCTCGGACCAGCTGTTCGTGACGGAGAGCAAGTGTTCGGTGTTGTTCACATCTTTGCTTCTTTCAATGACACTTTCATTCATGTGACTGATCTTTCGGGAAGAGAAACTCTCGTTCGTATCACCGGTGGGATGAAGGTGAAGGCAGACCGTGATGAGTCCTCTCCTTATGCTGCTATGCTTGCTGCTCAAGATGTTGCTCAAAGATGCAAGGAGCTTGGCATTACCGCGATGCACGTGAAGCTCCGTGCCACTGGAGGAAACAAAACCAAGACTCCAGGC…	717	1	AT3G11510.1	40S ribosomal protein S14 (RPS14B)		Identical to 40S ribosomal protein S14-2 (RPS14B) [Arabidopsis Thaliana] (GB:Q9CAX6); similar to 40S ribosomal protein S14 (RPS14A) [Arabidopsis thaliana] (TAIR:AT2G36160.1); similar to cytoplasmic ribosomal protein S14 [Brassica napus] (GB:AAO41731.1); c	94.96	139	7	0	76	492	1	139	5e-62	234
MLN1.Contig_1475	CAAAAGACTTGGTTCAGAAAATGCTTGTAAGAGACCCGAAGCGAAGACTAACTGCACATCAAGTATTATGTCATCCATGGGTTCAAATTGACGGTGTGGCTCCAGATAAACCTCTGGACTCTGCTGTTTTGAGCCGTATGAAGCAATTTTCCGCCATGAACAAGTTCAAGAAAATGGCTCTTAGAGTCATAGCAGAGAGCTTATCTGAAGAAGAAATAGCCGGTTTGAAAGAAATGTTCAAAATGATTGACGCAGACAATAGTGGTCAGATAACTTTCGAAGAACTGAAAGCAGGACTCAAAAGAGTTGGTGCCAATCTCAAAGAGTCAGAGATTCTTGACCTAATGCAAGCTGCTGATGTGGACAACAGTGGAACGATAGACTACAAAGAGTTCATAG…	754	1	AT3G10660.1	CPK2 (CALMODULIN-DOMAIN PROTEIN KINASE CDPK ISOFORM 2); calmodulin-dependent protein kinase/ kinase	predicted to encode calcium-dependent protein kinase and is localized to the ER. Protein is myristoylated in a cell-free extract. Changing the proposed myristoylated site, G residue in the amino terminal, to A prevented the meristoylation . The G to A	similar to CPK20 (calcium-dependent protein kinase 20), calmodulin-dependent protein kinase/ kinase [Arabidopsis thaliana] (TAIR:AT2G38910.1); similar to CPK1 (calcium-dependent protein kinase isoform AK1), calmodulin-dependent protein kinase/ kinase [Ara	94.2	224	13	0	3	674	418	641	2e-117	418
[truncated: 1,183 more rows]

## Sheet: MLN1 trimmed seqs and assembly
Raw Sequence ID	EST CLONE ID	Genbank Accession	dbEST ID	MLN1 trimmed seqs	MLN1 Contig ID
Q1_Carter_LNB_01_A01_001.F.ab1	MLN1_1	GR717170	66460645	CATTTAAATGTTTTGCTTAATAACTTAAGAATTTACTTATTCCAAAGAGTCTTTGATATCGTTTAGGTGCCGTAAGTTTACGTTCATAATTTTGCCTGTTAATTGTTACATCACAGGCTGAAAATGTGGTTTTAAAGAAGTCATCCGTAAAGTAATTTTCATAATCATAATGGTTAGTGAAGCTAGTCAAATAAGAACAATTAACATTTTTTTTAAGTTTTTTGTCTTTATTATGTTCTCTACTCAACATTTAAATGTTTTGCTTAAGAATTTACTTATTACAA	MLN1.Contig_338
[truncated: 2,807 more rows]
