# Supplementary material for: Identification of Differential Gene Expression in Brassica rapa Nectaries through Expressed Sequence Tag Analysis
Source: PLoS One. 2010 Jan 20;5(1):e8782. doi: 10.1371/journal.pone.0008782 (PMC2808342; doi:10.1371/journal.pone.0008782)
Supplement: Table S4 — MMN-2 EST and contig sequences with blastx results. The first tab contains MMN-2 contig sequences and blastx results for each contig. The second tab contains all MMN-2 trimmed ESTs, GenBank and dbEST accession numbers, and also indicates which ESTs formed which contigs. (3.39 MB XLS) [file pone.0008782.s004.xls]

## Sheet: MMN2 contigs and blastx results
Contig ID	Consensus contig sequence	Contig Length	No. of ESTs in contig	Top Arabidopsis protein hit (blastx)	Short_description	Curator summary	Description	% identity	alignment length	mismatches	gap openings	query start	query end	subject start	subject end	e-value	bit score
MMN2.Contig_1	GCTCACCCGACCCAAAAAAAAAAAAAAAACTCAATCTCTCTCTCTCTCACACACTTTCTCTCTCCAATGGCGGCAACACTAGGCAGAGACCAGTACGTCTACATGGCCAAACTCGCCGAGCAAGCCGAGCGCTACGARGAGATGGTCAACTTCATGGAGAAGCTCCGTCACAGGCGCCACACCATCCTCCGAACTCACCGTTGAAGAACGTAACCTCCTCTCCGTGGCYTACAAGAACGTGATCGGATCCCTGCGCGCCGCGTGGCGCATCGTGTCCTCGATCGAGCAGAAGGAAGAGAGCAGGAAGAACGAGGAGCACGTGGCGCTCGTGAAGGACTACAGATCTAAAGTGGAGACGGAGCTCTCCTCCGTCTGCGAAGGGATACTAAAGCTTCTCGA…	841	69	AT1G74820.1	cupin family protein		Identical to Germin-like protein subfamily T member 3 precursor [Arabidopsis Thaliana] (GB:Q9S772;GB:Q1PFD3); similar to germin-like protein, putative [Arabidopsis thaliana] (TAIR:AT1G18980.1); similar to germin-like protein [Ananas comosus] (GB:AAM28275.	79.08	196	41	1	106	693	33	226	3e-86	315
MMN2.Contig_10	GGAASAAAAAGGAAAAGAAAAGACTCATATTCGAAAAAAGATCTTCGTCGTCTTCTCTGCGTCTCCTTTCAGCAGTCTTTGACATCGTCTTGATTCAGCCATGGCTAACGCGGCGTCGGGAATGGCAGTCCATGATGACTGCAAGCTAAGGTTCCTGGAACTGAAGGCGAAGAGGACACACCGTTTCATTGTTTACAAGATCGAGGAGAAGCAGAAGCAAGTGGTTGTTGAGAAGGTTGGTGAGCCTATTCAAACCTACGAGGACTTTGCTGCTAGCCTCCCTGCTGAAGAGTGCCGATACGCCATTTATGATTTTGATTTTGTCACCACGGAGAATTGCCAGAAGAGCAAGATTTTCTTCATTGCATGGTGTCCTGACGTAGCGAAGGTGAGAAGCAA…	687	38	AT1G65980.1	TPX1 (THIOREDOXIN-DEPENDENT PEROXIDASE 1); antioxidant	thioredoxin-dependent peroxidase	Identical to Peroxiredoxin-2B (PRXIIB) [Arabidopsis Thaliana] (GB:Q9XEX2); similar to TPX2 (THIOREDOXIN-DEPENDENT PEROXIDASE 2), antioxidant [Arabidopsis thaliana] (TAIR:AT1G65970.1); similar to type 2 peroxiredoxin [Brassica rapa subsp. pekinensis] (GB:	96.91	162	5	0	76	561	1	162	5e-77	283
MMN2.Contig_100	GATGGAAACTTGATTTTTGCTAATCATCCTCGGGCAGTTAAAGAAAACCAGAGAAAAGAAACATGAGGATAATTGTCTCCATATTGTTTGTTGCCTCACTTCTTCTAATCACTTCATCCCTTGCTTCGGCTACTATCTCAGGTGGCGGTGGCGCCGCGGCTCCTGCGCCGGAAATCAAAGTGGGACCAGAATTAGATAAGTGGTGTGGAGGGAAGTGTGTAGTGAGATGCAAAGATGCAGGGATGAATGATAGATGTTTGAAGTATTGTGGAATATGTTGCAAAGAGTGCAAGTGTGTTCCTTCAGGAACTTATGGGAACAAGCATGAGTGTCCTTGCTACCGTGACAAGCTCAGCAGCAAAAAGACTCCCAAGTGTCCTTGATTCTCCCGTGACAAGT…	1746	18	AT2G36190.1	ATCWINV4 (ARABIDOPSIS THALIANA CELL WALL INVERTASE 4); hydrolase, hydrolyzing O-glycosyl compounds		similar to ATCWINV2 (ARABIDOPSIS THALIANA CELL WALL INVERTASE 2), hydrolase, hydrolyzing O-glycosyl compounds [Arabidopsis thaliana] (TAIR:AT3G52600.2); similar to ATCWINV2 (ARABIDOPSIS THALIANA CELL WALL INVERTASE 2), hydrolase, hydrolyzing O-glycosyl co	87.53	489	61	2	2	1468	105	591	0	896
MMN2.Contig_1000	GCTTCCCAAAAAGCCAGCCCCGGGCCGGGGTCAGCATAGAATGAAGGGGACGGCCCTAATGTTGTGTTGGCAAAGCCAACTTCTTAGGTTGCGGGCGTAGAAGAGCGGACGTGGGGACTCGGGTCGCGGGGTGCAGCGTAACTAAGAGAGCCATTCCATTTAGGGCGAGACAGAATGGGCGGGCACGAGCGGTCTGGTGTCCGAGTCAATTGGTCAGACGATGACTACTTCACTTATTAGATTAGTATTAGCCGCCTATCCCGGAATGAAATGAGATAAAATAGAAAGAACGCGAAGCGCTAGCGCTATAGGATTGGTTTTTTGCGGGGGATAAGCTCGCTTCTTCACAAGCTTACCCCCGCCCCGACCGGCAGCTGCTGGGTCTCCCCATCTCTCCTA…	654	17	AT5G14740.5	CA2 (BETA CARBONIC ANHYDRASE 2)	Encodes a beta carbonic anhydrase likely to be localized in the cytoplasm. Expression of its mRNA is seen in etiolated seedlings and points to a possible nonphotosynthetic role for this isoform.	Identical to Carbonic anhydrase 2 (CA2) [Arabidopsis Thaliana] (GB:P42737;GB:Q42116;GB:Q9FDZ0;GB:Q9LER2); similar to CA1 (CARBONIC ANHYDRASE 1), carbonate dehydratase/ zinc ion binding [Arabidopsis thaliana] (TAIR:AT3G01500.2); similar to CA1 (CARBONIC A	90.21	194	19	0	70	651	73	266	4e-99	357
MMN2.Contig_1001	GGTTGTTCAGTGGAGATCTCTTTGGAATCGAAAGGATCTAACTAAGAAATGGATTGGCAAGAGCAGAAAGTGGTGGAGCAGCTGATGCAGATCTTACTGGTGATCTCCGGCGTCGTCGCGGTGGTCGTCGGCTACGCAACGGAGTCGTTCAGGACGATGATGCTGATCTACGCAGGTGGTGTCGTTCTCGCGACGCTGGTCACCGTGCCTAATTGGCCGTTCTACAATCGCCATCCTCTCGAGTGGTTGGATCCGAGCGAAGCCGAGAAGCATGCCAAACCGCAAGTCGTCGCCAAGAAGAGATTCTCCAAGAAGTAGGTCTGATCAATGAATCTCTCTCTCTCGGGGTTACGGATAATTAAATGAATTTTTGGTTTTTTTTTTAATGGATTAAAAGGA…	630	16	AT1G44542.1	cyclase family protein		similar to cyclase family protein [Arabidopsis thaliana] (TAIR:AT4G34180.1); similar to unknown [Populus trichocarpa] (GB:ABK95930.1); contains InterPro domain Putative cyclase (InterPro:IPR007325)	69.36	173	49	2	121	627	1	173	2e-64	241
MMN2.Contig_1002	GGCTTCACGGACGAGAATGGCTACTTCTTCTCTTGTCTCTTTCCCATGCCTCTCCTCTCCCAAAGCGAAATTCAAGCCAATGGCAGCTCTCAGCAAATCCTCCACGACATATGAGCTGAAGAAGGGGCAGAACCGTCTTTACCATAAGCTTCCCTCTGGTCTAAAAATGGAGGTCATCGAGCAGAGAAAAGAGAAAAACGAAAAAAGAAGAAGCGAGAAAGAGAAAGAGAACCCACCATTGGTTTTTGTACATGGAAGCTACCACGCAGCTTGGTGCTGGGCTGAGCATTGGTTACCTTTCTTCTCTTCTTCTGGGTTTGACTCTTATGCCATCAGCTTATTAGTTCAGGGTGAAAGTGATGAGCCTTTGGGAACTGTTGCTGNAACACTTGAGACGCA…	592	14	AT1G75750.1	GASA1 (GAST1 PROTEIN HOMOLOG 1)	GA-responsive GAST1 protein homolog regulated by BR and GA antagonistically. Possibly involved in cell elongation based on expression data	Identical to Gibberellin-regulated protein 1 precursor (GASA1) [Arabidopsis Thaliana] (GB:P46689;GB:Q8W114;GB:Q9LR14); similar to unknown protein [Arabidopsis thaliana] (TAIR:AT2G18420.1); similar to snakin2 [Solanum tuberosum] (GB:CAC44012.1); contains I	92.86	98	7	0	77	370	1	98	4e-41	164
MMN2.Contig_1003	GATGGAGAAAAACCGCAAGTTGAATGACCTTCTGGACGCTTTGGATTTCAATCAAGTTGTCATATTTGTGAAGAGCGTTAGCCGAGCTGGGGAGCTCAACAAGTTGCTTATTGAATGCAATTTCCCCTCAATATGCATTCACTCTGGCATGTCTCAGGAAGAAAGGCTGACCCACTACAAAAGTTTCAAGGAAGGGCACAAGAGAATTCTGGTGGCGACAGACTTGGTAGGGAGAGGCATTGACATTGAGCGTGTCAACATTGTCATCAACTATGATATGCCAGATTCTGGCTGATACATATCTCCACAGGGTTGGGAGAGCTGGTAGGTTTGGAACAAAGGGTCTTGCAATCACATTTGTGGCATCAGCTTCGGACTCTGAAGTTCTTAATCAGGTAC…	629	14	AT2G39060.1	nodulin MtN3 family protein		similar to nodulin MtN3 family protein [Arabidopsis thaliana] (TAIR:AT3G48740.1); similar to NEC1 [Petunia x hybrida] (GB:AAG34696.1); contains InterPro domain MtN3 and saliva related transmembrane protein (InterPro:IPR004316)	92.55	188	14	0	65	628	1	188	5e-79	290
MMN2.Contig_1004	GGTTCATAAAAGACTCTTTGAAAAAGAGAGAGAAGAGAGAAAATGGGAGGTGTATTATCATCTGTGTTAGGAGGTGGTGGTGGAGATGAAGCAGTCGCCGGGAATGAATCCGAGCAAAGTCGCGTCATGAAGTTTAGCTCATCGGCTCGGTGGCAGCTTCACTTCAACGAGATCAAAGAATCCTCGAAACTGCTGGTGGTTGACTTCTCAGCATCCTGGTGTGGACCTTGTAGGATGATCGAGCCTGCGTTCATCGCCATGTCTGCCAAGTTCACTGATGTTGAATTCGTCAAATTGGATGTCGATGAACTTCCCGATGT	1317	14	AT5G21090.1	leucine-rich repeat protein, putative		similar to leucine-rich repeat family protein [Arabidopsis thaliana] (TAIR:AT3G43740.1); similar to leucine-rich repeat protein [x Citrofortunella mitis] (GB:AAP23944.1); contains InterPro domain Leucine-rich repeat, N-terminal (InterPro:IPR013210); conta	51.11	135	64	2	766	1164	22	153	1e-22	104
MMN2.Contig_1005	GAATCTCCCGTGAAAATGGCGTCCGGCTTGATCGGAAAATTGGTTAGAACCAATCCGTCGCGATTAGCCACCGCGGCGAGGCTAATCCCGTCGCGATGCACAGCCTCCGTACCACAACCGGAATCAAAACCTTCGTCTAACGGCGGCAAACCATCGAACCTGAAGACGTTCCAGATCTACCGATGGAACCCCGACAACCCCAGCAAGCCCGAGCTCCAAGACTACCAGATCGATCTCAAGGACTGCGGCCCGATGGTCCTCGACGCCCTAATCAAGATCAAGAACGAGACGGATCCCTCCCTCACGTTCCGCCGCTCGTGCCGAGAAGGGATCTGCGGCTCGTGCGCGATGAACATCGACGGGTGCAACGGCCTCGCGTGCTTGACGAAGATCGAGGAG…	738	11	AT5G38430.1	ribulose bisphosphate carboxylase small chain 1B / RuBisCO small subunit 1B (RBCS-1B) (ATS1B)		Identical to Ribulose bisphosphate carboxylase small chain 1B, chloroplast precursor (RBCS-1B) [Arabidopsis Thaliana] (GB:P10796); similar to ribulose bisphosphate carboxylase small chain 2B / RuBisCO small subunit 2B (RBCS-2B) (ATS2B) [Arabidopsis thali	92.82	181	13	0	32	574	1	181	2e-98	355
MMN2.Contig_1006	GCTACGTGTCACTTTAATATTGGGTAATAATTTTTCCTGTCTCTCTCTCTTCGGGGATCTCGTCGTTGATGTTTCTCACGAAATTAATTAACAGTTGGAGATGGAGGCTGCCGTTCTATTGAAAGCATCTCTACGACGTTCTCCACGAGAAGGACAAAGTCTGCATCTTCCACGACGACGAAGGCATGGAACGAGGGGAAGAGATCAATCCAAGCCTCGTCACACGGATAGAAGACTCTGCGGCCTCCTTAGTCGTCTTCTCACCTCGTCACGCTGACTCTCACTGGTGCCTTGAGGAGTTAGCCAAGCTCTGTGATCTGAGCTCATTGCTTGATCGTTCCATGATACCAATCTTTTACAAGGTGGATCCCTCTCACGTACTCAAACAGAACGGTCATC…	663	10	AT1G11840.5	ATGLX1 (GLYOXALASE I HOMOLOG); lactoylglutathione lyase	Encodes a glyoxalase I homolog ATGLX1.	similar to lactoylglutathione lyase, putative / glyoxalase I, putative [Arabidopsis thaliana] (TAIR:AT1G67280.1); similar to putative lactoylglutathione lyase [Brassica rapa] (GB:BAF81517.1); contains InterPro domain Glyoxalase/bleomycin resistance protei	93.4	197	13	0	67	657	1	197	5e-106	380
MMN2.Contig_1007	GACGCTAAAGAAGGAGATGATTATGTATGGCTTGTCTCATCTGATTCTGAACCACCCTCTAGTGAACCAACGAGTCAGCAAGTGACTATGGCAACTGAAAAGGATGAGGATTTTGTTATTGAAGCTAAAGAGGGAGAACCTGCGGTTAAGAAGGCTCCAAAGAAAAAATCTCCGAAGAAAAAGGCAAATAGTGGCCACCAGTCACCCAAGAAAGAAAACAGTGAACAAGAAATATTGAAAACTGAAGATAAAGACACAGATGCCACAGTAGCTGAGGAAGTAACAAAGGATAAGAATGTCAAGCCTTCTTCTGGCTCAAGTTCAAGATTGCCTTTGGTACTTTCTGAGAAGGTGAATCGCACAAAGGTACTCGTTGAATGTGAAGGGGACTCTATAGAT…	640	9	AT1G11840.5	ATGLX1 (GLYOXALASE I HOMOLOG); lactoylglutathione lyase	Encodes a glyoxalase I homolog ATGLX1.	similar to lactoylglutathione lyase, putative / glyoxalase I, putative [Arabidopsis thaliana] (TAIR:AT1G67280.1); similar to putative lactoylglutathione lyase [Brassica rapa] (GB:BAF81517.1); contains InterPro domain Glyoxalase/bleomycin resistance protei	93.88	196	12	0	52	639	1	196	4e-106	380
MMN2.Contig_1008	TATACAAGTGTGACTTAGCCAATGAAGCTCCAGAAGTTAAGGTATTCCGAGAGGTCGCTGTACCCGGATTTGACAGGGAGGCGTTTCAAGCCACTCAGGTCTTCTATCCTAGCAAGGATGGAACGAAGATACCAATGTTTATTGTGGCGAAAAAAGATATCAAGCTAGATGGATCACGCCCATGTTTGGTCTATGCATATGGTGGTTTTAACATAAGCATAACACCATCTTTCAGCGCAAGTCGCATTGTGCTTAGCAAGCATCTCGGTGCTGTTTTCTGCATTGCAAACATTCGAGGTGGTGGGGAGTATGGGGAGGAATGGCACAAAGCGGGTTCACTTGCCAACAAGCAGAACTGCTTCGATGACTTCATATCTGGGGCAGAGTATCTCGTGTCCG…	636	9	AT4G10270.1	wound-responsive family protein		similar to wound-responsive protein, putative [Arabidopsis thaliana] (TAIR:AT4G10265.1); similar to unnamed protein product [Vitis vinifera] (GB:CAO41250.1)	70	90	26	1	94	360	1	90	5e-28	120
MMN2.Contig_1009	GGAAGAAGAGCACCACTATCAAATGGCGTCTCTGCGCGTGTTCTCCACAACGAGCCATCAACCTCCGCTTCTTCCATCGTCACTCTCTTCAAATCCCCTATCAATCTCACCACGATTCGTCAAAAGCCCTAGCAGCAGACGCACTCCAATTCGATCCGTCCTCCAATTCAACCGCAAACCCCAGCTCGCCGGAGAAACGCCGCGCATCGTCGTCATCACCTCCGGAAAAGGCGGCGTCGGAAAGACAACAACCACCGCGAACGTCGGGCTCTCCCTCGCGCGCTACGGCTTCTCGGTCGTCGCAATCGACGCCGACCTCGGCCTCCGCAACCTCGATCTCCTCCTAGGGCCAGAGAATCGCGTCAACTACACCGTCGTCGAGGTCCTCAACGGAGACTG…	487	8	AT1G07610.1	MT1C (metallothionein 1C)	one of the five metallothioneins (MTs) genes identified in Arabidopsis. MTs are cysteine-rich proteins required for heavy metal tolerance.	Identical to Metallothionein-like protein 1C (MT1C) [Arabidopsis Thaliana] (GB:Q38804); contains InterPro domain Plant metallothionein, family 15; (InterPro:IPR000347); contains InterPro domain Mollusc metallothionein, family 2; (InterPro:IPR001008)	92.59	27	2	0	78	158	1	27	5e-11	63.9
MMN2.Contig_101	GASATACCCGCGTTTCTTATGATTCATTCAACTTCTTCGTCATCGGTTTCGCCAGATTCTCTGTGGTACGTCGATGTCTCTCYGATGCAGATCGTCGCAAATTCAGCTCTCGATCTGCAGATCGGGGCCGTATCCGTATGGATCCGGTTTAAATCGCGGCGAGAAGACGGATCGTAGCGGCTGAGATCTCCGTAGATCGGTTTATTATGCATATGATCTGATCTCGGCCGCGAGGTTCGTCGGATCTGTGAGTTTCGTTTGCGGTTTGATGAGGCGATGATGAATCCGAGGGGGAAGCGATCGAAGAAGAGGAAGAGGATGGGAGATGTGTGAATTGATATGAGTTGAGTATGATGGGATGTATGAGATGTTTGTTAGGAACGATAGAGCCTCTGATGA…	1058	8	AT2G42830.1	SHP2 (SHATTERPROOF 2); transcription factor	AGAMOUS [AG]-like MADS box protein (AGL5) involved in fruit development (valve margin and dehiscence zone differentiation). A putative direct target of AG. SHP2 has been shown to be a downstream gene of the complex formed by AG and SEP proteins (SEP4 alon	Identical to Agamous-like MADS-box protein AGL5 (AGL5) [Arabidopsis Thaliana] (GB:P29385;GB:A0JQ83;GB:Q84WG7;GB:Q9SJH3); similar to SHP1 (SHATTERPROOF 1), DNA binding / transcription factor [Arabidopsis thaliana] (TAIR:AT3G58780.1); similar to SHATTERPROO	92.31	247	16	2	140	871	1	246	7e-115	410
MMN2.Contig_1010	GACCAGAAAAAATAACAATCACCAAAAAAATACATATAAATCTCTCTCTCCCTCTCTCTCTCTAGATTTTTCGACTACCTTTAAATTCGCCGGCGATGAATCTCGCCGGGAAAATGAATATTCCAGTAAACATGACCGTCTCTAGTAACGCTGTCTCTGACCACCGCCGTCACGTGTTCCGTGAAAATCGTCACTGATCCGTCTCCTAGACTTTCTTTTTTAGTTTTATTCTTTGCTTCGTCGGGAAATCAGATCGGTTGAGCCAGATCGTTGCCTTGATCTCGGAGGCGGCGAAAGTGAGCATGAAGAAGAGAGGAATGCATTTGCCTCCGTGGAGGAAAGCTGAGTACATGCGATCTAAGTGGATGTCGTCTTATGCCAGAGCCTCCGGGAACGCTG…	626	7	AT1G25520.1			similar to unknown protein [Arabidopsis thaliana] (TAIR:AT1G68650.1); similar to unnamed protein product [Vitis vinifera] (GB:CAO42107.1); contains InterPro domain Protein of unknown function UPF0016; (InterPro:IPR001727)	90.54	148	12	1	189	626	1	148	2e-53	205
MMN2.Contig_1011	GATCGCAAAAGATTTTAAGATCAAAGCAAAACCAGCTTTTTTTTCTCTGCATTATTTCTCACCGTTCGTGGAAGATGACAATCTCTATTGAGAAGCCGATGTTTGAGGAAGTTTCTGCATTCCAGAAGAAGAGCGAGAACAATACCCGAGACTTAACAATGGCCAGCGAACACGATGAAGCGTTCTTGGCGCCTGAGATGAATGCATTCGGCCGTCAATTCAGGAACTACGATGCTGAGAATGAGAGGCAGAAGAGCGTCGAAGAGTTTTACAGATTACAACACATTAACCAGACCGTCGATTTTGTGAAGAAAATGAGGGCAGAATATGGAAAATTAGATAAAATGGTGATGAGCATTTGGGAATGTTGTGAGCTCCTTAACGATGTGGTGGACGAGA…	1234	7	AT1G77110.1	PIN6 (PIN-FORMED 6); auxin:hydrogen symporter/ transporter	Rate-limiting factor in saturable efflux of auxins. PINs are directly involved of in catalyzing cellular auxin efflux.	Identical to Probable auxin efflux carrier component 6 (PIN6) [Arabidopsis Thaliana] (GB:Q9SQH6;GB:O49294); similar to PIN1 (PIN-FORMED 1), transporter [Arabidopsis thaliana] (TAIR:AT1G73590.1); similar to unnamed protein product [Vitis vinifera] (GB:CAO	85.05	301	42	2	3	896	267	566	1e-143	506
MMN2.Contig_1012	GGACAGACAGACAGACAGACAGACAGGGTTTAACCGATGGCTTCAAGTTCAGAGAACACCCGTGATGAGAAAAACGATTCCAAGAGTAAGAGCCCTAAACAGGGATCTGGCTCAGGAGCTTCTCCTTCCCCTTCACCTTCACCTGCTGATTTTGGTATTGACTTCAATGCTTTTGATTTCTCTAGCATGGCTGAGCAAATTGCCAAAGATCCCACCTTTAACCAGTTAGCTGAGCAGCTTCAAAAATCTGTTCCAAGTGCATCATCAACCGAAGGAGCTCTCCCTAACTTTGATCCGGAGCAGTACATGGCTACAATGAATCAGGTTATGGGTAACCCTGAGTTCAGAACCATGGCCGAGAAACTCGGTAACGCCTTGGTACAGGATCCACAAATGTCT…	659	7	AT1G79040.1	PSBR (photosystem II subunit R)	Encodes for the 10 kDa PsbR subunit of photosystem II (PSII). This subunit appears to be involved in the stable assembly of PSII, particularly that of the oxygen-evolving complex subunit PsbP. Mutants defective in this gene have reduced amounts of subunit	Identical to Photosystem II 10 kDa polypeptide, chloroplast precursor (PSBR) [Arabidopsis Thaliana] (GB:P27202); similar to Photosystem II 10 kDa polypeptide, chloroplast precursor (GB:P49108); contains InterPro domain Photosystem II protein PsbR; (InterP	93.57	140	9	0	57	476	1	140	8e-64	239
MMN2.Contig_1013	GGTACTTAATACAAAGAAAATGACAACATCTTCTTCCTTCCTCTGACAATTTATGAAGAACTATTGAAGAGATTTGCATATATACAGACTGACTTTCTGCAAATAATCATTCAACAAGTTCTTTATTATAAGACATGGATGAAGAAGCAGCGATCGATCGTTTGCCTTTACACCTTCTTGCTTATATATTTTCTCTGGTCACCTCTTTCACCGAATTGGCCCAAGCAAGTGGGGTTTGTAAGAAATGGAGAAAAGCTGTGAACCAACCCATGGCGAGAAGACAATCTCTGAGCTTTGCTGGTTGGAAAATGGACGATGATTCCACTTCTCGTCTCGTTCATCTCGCTTACAATCTCAAAGAACTCGACATATCTAGAAGCAGATGGGGTTGTCATATAA…	774	7	AT2G19760.1	PFN1/PRF1 (PROFILIN 1); actin binding	first member of the Arabidopsis profilin multigene family, expressed in all organs of Arabidopsis. Binds poly-L-proline. The first intron of PRF1 enhances gene expression in vegetative tissues.	Identical to Profilin-1 (PRO1) [Arabidopsis Thaliana] (GB:Q42449); similar to PFN2/PRF2/PRO2 (PROFILIN 2), actin binding / protein binding [Arabidopsis thaliana] (TAIR:AT4G29350.1); similar to profilin-like protein [Solanum tuberosum] (GB:ABB16985.1); si	91.6	131	11	0	91	483	1	131	9e-68	253
MMN2.Contig_1014	GGCCTTCGACCTTCCACCAGAAGCCCTTTGAATAATTGAGGACCATCGGGAGATGGGGCGGAGACGGCAAAGTGTTCACCTTGGGCGGAGGTTTCTCAGCACACTAGCAACCAGGACTGTTGGATCGTCATCGACGGCAAGGTTTATGATGTGACCAAGTTCTTGGATGATCATCCTGGTGGTGACGAGGTCATCTTGACTTCCACAGGGAAAGACGCGACGGATGACTTTGAGGATGTGGGACACAGCTCCACTGCTAAAGCCATGCTTGATGAGTACTACGTCGGTGATATTGACTCCGCCACTGTCCCAGCCAAAACCAAGTTTGTTCCTCCTCCTTCGAACCAGACCCAGTCTAACCAGAACAAGAGCTCCGATTTCCTCATTAAGATCCTTCAG…	1212	7	AT4G34590.1	GBF6 (ARABIDOPSIS THALIANA BASIC LEUCINE-ZIPPER 11); DNA binding / protein heterodimerization/ transcription factor	Encodes a basic domain leucine zipper (bZip) transcription factor.	similar to ATBZIP44 (ARABIDOPSIS THALIANA BASIC LEUCINE-ZIPPER 44), DNA binding / protein heterodimerization/ transcription factor [Arabidopsis thaliana] (TAIR:AT1G75390.1); similar to unknown [Populus trichocarpa] (GB:ABK94250.1); contains InterPro domai	76.92	143	26	2	605	1012	18	159	7e-53	204
MMN2.Contig_1015	GGCAACTAAACAAACGTCAAAGCATTTACGTTTTATTCAATCTTTCGTTACTACCGAAGAATCTGAAGCATCAAAGATCAAAACTTTACAAGTAAATATGGAGATGGGTTTCCAGGAAAATCAGCAAAACCAAGAACTTACCAATCTTAGGGAGATTGGGATCTGGGCATTACGGGTGCTCACATTATAGAAGACGATGCAAGATCAGAGCACCTTGTTGCGATGAAGTTTTCGACTGCAGACATTGCCACAACGAAGCTAAGGACTCTCTTCAGACTGAACAGCTTCCTAGACATGATCTTCCTCGGCATGATGTTTCAAAGGTTATTTGCTCGCTGTGTGAGACAGAGCAAGATGTCCAGCAGAACTGCTCTAGTTGTGGCGTATGTATGGGGAAGT…	610	7	AT5G10450.1	GRF6 (G-BOX REGULATING FACTOR 6); protein phosphorylated amino acid binding	Encodes a member of the 14-3-3 gene family that is a lambda isoform (14-3-3&#955;). Interacts with APX3 (ascorbate peroxidase) and AKR2 , suggesting a role in mediating oxidative metabolism in stress response. This protein was shown to colocalize and inte	Identical to 14-3-3-like protein GF14 lambda (GRF6) [Arabidopsis Thaliana] (GB:P48349;GB:P42647;GB:Q9LX97); similar to GRF8 (GENERAL REGULATORY FACTOR 8), protein phosphorylated amino acid binding [Arabidopsis thaliana] (TAIR:AT5G65430.1); similar to 117	90.48	147	14	0	167	607	34	180	4e-74	233
MMN2.Contig_1016	GGTGTCATCACAGATATTATTAACAAGAGGCGACGACGATACAACAGAGCTTCTCTTTCCTTGCAGTCATGGCGTCGACTTCGACGAGCAAACTTCTTCTCCTAATCTGCTACGTTTCTCTTATCTTCTCTGTATCATCATCATCATCATCTGATCTGCCATCTTCTCCGAAAGTGTCGCTGGGCCTGTACTACGAGTCTCTCTGCCCGTACTGTTCTTCATTCATCGTTAACCACCTCACGAAGCTCTTCGAAGACGATCTCATATCAATCGTCGATCTTCATCTCTCTCCGTGGGGTAACACCAAGCTCCGCTCCGATAATGCCACTGCCGTTTGCCAGCACGGTGCGTTTGAATGCTTATTGGATACAGTTGAGGCTTGTGCGATTGATGCGTGGC…	640	7	AT5G59890.2	ADF4 (ACTIN DEPOLYMERIZING FACTOR 4); actin binding	actin depolymerizing factor 4 (ADF4) mRNA, complete cds	Identical to Actin-depolymerizing factor 4 (ADF4) [Arabidopsis Thaliana] (GB:Q9ZSK3;GB:Q94A13;GB:Q9FJE7); similar to ADF1 (ACTIN DEPOLYMERIZING FACTOR 1) [Arabidopsis thaliana] (TAIR:AT3G46010.1); similar to ADF1 (ACTIN DEPOLYMERIZING FACTOR 1) [Arabidop	96.15	130	5	0	112	501	3	132	1e-58	223
MMN2.Contig_1017	TGTAAATATTTCGATCTTTGGATCAAACAAGTCTTCGCGTAGGCGACTCTACTTTCGCATGGCGATGTTTTGTTGTGTGTTTTCGAATAAGAGCTCCGATCATTAGATCGGATTCTGTCAAGCTTTACTCTCTTTTTTTTCAATCTTATTCCGGTTGTTTTCTAAAGTCTTCTTCTTTCCCGATGGACATCCTCAGTCTCTATTACCGAAAGATATCAATCTTTGTTTGTTAGAGTTACAACAAAGTATTCTATAGGGGTTGAGATTGAGTTTTGCATATTAGCTTTCTGCTTTAGTTCAGCTTAAGAAAAGTCGAAGCTTGTTCCAACAAGTGTTTTGACAACGGCTGTTTTCTAAATCAGTAATGCTATTTGGAGTTATCACATCCGAAGGAGGAGA…	569	6	AT1G31812.1	ACBP (ACYL-COA-BINDING PROTEIN); acyl-CoA binding	Acyl-CoA-binding protein. Bind acyl-CoA esters and protect acyl-CoAs from degradation by microsomal acyl-hydrolases.	Identical to Acyl-CoA-binding protein [Arabidopsis Thaliana] (GB:P57752); similar to ACBP1 (ACYL-COA BINDING PROTEIN) [Arabidopsis thaliana] (TAIR:AT5G53470.1); similar to Acyl-CoA-binding protein (ACBP) (GB:Q39315); contains InterPro domain FERM/acyl-Co	86.75	83	11	0	62	310	1	83	2e-36	148
MMN2.Contig_1018	GGAGGTGTGGAGATTCCGAGTAATAAAAGAATCGAATACTCTCTTCAGTACATTCACGGCATTGGCCGAACCAGAGCTCGTCAGATCCTCGTTGATCTCCAGATGGAGAACAAAATCACCAAAGACATGGCTGAGGAAGAGCTCATCGTGCTTCGTGATGAAGTCTCCAAGTATATGATCGAGGGTGATCTGAGGAGATTCAATGCGCTTGCTATCAAGAGATTGAAGGAGATTCAGTGTTACCGTGGGGTAAGGCACATCCAAGGGCTGCCGTGTCGTGGACAGAGGACCAAGAACAACTGCAGAACTCTTAAGGGCAGGAAGATCGCCATTGCTGGCAAGAAGAAAGTTTTCAAGTAACCAAACACATCTGGTCTTGATGTCAATCTTGTTCTTCTG…	619	6	AT1G71190.1	SAG18 (SENESCENCE ASSOCIATED GENE 18)	Senescence associated gene (SAG). Expression induced by ozone. Encodes a plant-specific protein of unknown function. Based on a personal communication from David Meinke (08/21/2007), this gene is not allelic to TTN4, even though this has been stated prev	similar to unknown protein [Arabidopsis thaliana] (TAIR:AT5G11870.1); similar to unnamed protein product [Vitis vinifera] (GB:CAO24672.1); similar to hypothetical protein [Vitis vinifera] (GB:CAN77049.1)	88.2	178	21	0	86	619	8	185	6e-93	336
MMN2.Contig_1019	CAAAGCGGGTTTAGGGAAAATCTGGACCAGCTGATACAATCTTACGTGGACAGGCGAAGCCGAGATCCTGTCGACTGGGAAGAACACGAGACGTTTCCGGACCCTTTATTAGCAGATGAACACACAGAACAGCATGCTGATGATGCTCAGAGTGGTGGTGGTGGTGGTCAAGAAGTTGACGCTGTTGAATCTCCTCCTTTATCTCTACCCTCTCCAGTGATTCCTGTTCAGGCGTTCTGGGACCATGATCGATCCAATTCAAGCTGGCCAGCATATGATATGCATCAGCGCATTGGAATGGATTGGGACTCGATCAACGATCTGAGGATCGACATGGGAAGGATACATCAAAGGATGGATAACCTGCAGAGGATGCTGGAGGCTTGCATGGAAATGCAA…	580	6	AT3G14380.1	integral membrane family protein		Identical to UPF0497 membrane protein At3g14380 [Arabidopsis Thaliana] (GB:Q9LUL1); similar to integral membrane family protein [Arabidopsis thaliana] (TAIR:AT1G17200.1); similar to hypothetical protein [Gossypium hirsutum] (GB:CAC84114.1); contains Inter	73.03	178	40	1	17	526	1	178	2e-68	254
MMN2.Contig_102	GGTCTTCAGAGGGATAAAAAAACAGAGCAACGTCTTCATAGAAAAAAAAACAGAGCAACGTCTTCGTAAAAAGTTAAATTCAAAAAAAAAAAAAMACAGAGAAGGATCCAGAGAGAGATGGGAGAAGTGGTGATAATCATTGATGAGACGAAGAGTTCGAAACAGAGAATATCGCGTTGCAGAATCTGTCATGAAGAAGARGCAGAGAGTTTCTTCGAAGTTCCTTGTGCTTGCTCAGGAACCGTTAAGTTTGCACATAGAGATTGCAYACAACGTTGGTGTAATGAGAAAGGAAACACCACTTGTGAAATCTGTCTTCAGGTGTACAGACATGGATATACAGCAATTCCAAAACCAACCAAGATGATCGAAGAAGAAGAAGTCACGATCAGAGAAGGT…	602	6	AT4G32480.1			similar to unknown protein [Arabidopsis thaliana] (TAIR:AT2G20670.1); similar to unnamed protein product [Vitis vinifera] (GB:CAO69754.1); contains InterPro domain Protein of unknown function DUF506, plant (InterPro:IPR006502)	82.87	181	31	1	59	601	1	177	8e-84	306
MMN2.Contig_1020	GATCAAAAAAAAAACTTTCAAATCCCTAGAAAGATGTCGACGGAGGAAGAAACCAAGGTGGTTGTCGAGTCAGGAGACGCCGAAGCGGCGGTGACGGAGAAGAAGCCTACTGCGAAAGGCGGCGCTAAAGCTAAGAAGACGCCGGCGAAGAAGAAGCCTGCTGCTGCTCCGAGGAAGAGAACCACTTCGTCTCACCCTCCTTACGAAGAGATGATCAAAGACGCGATCGTGACGCTGAAGGAGAGAACCGGATCTAGCCAATACGCGATTCAGAAGTTCATCGAGGAGAAGCAGAAGTCGCTTCCTCCTACTTTCAGGAAGCTTCTCCTCGTCAATCTCAGGAGACTCGTCGCTTCCGGGAAGCTAGTCAAAGTCAAAGCCTCTTTCAAGATTCCGTCT…	618	5	AT2G33380.1	RD20 (RESPONSIVE TO DESSICATION 20); calcium ion binding	Encodes a calcium binding protein whose mRNA is induced upon treatment with NaCl, ABA and in response to dessication. mRNA expression under drought conditions is apparent particularly in leaves and flowers.	similar to ATS1 (ARABIDOPSIS THALIANA SEED GENE 1), calcium ion binding [Arabidopsis thaliana] (TAIR:AT4G26740.1); similar to RD20 [Brassica juncea] (GB:ABX10750.1); contains InterPro domain Caleosin related (InterPro:IPR007736)	86.29	175	24	0	92	616	1	175	9e-81	296
MMN2.Contig_1021	GGTCCAACTCTGCTTCTTCGTCGATCAAATCATCACGTAGAATGGCGCATGTCTCGGTGAGATCGAAGCTTATCTGCAGCAACGAGGGATTATCGTTCGGCGAGTATTCGAGAGACCAATTTCGTCACATGGCCGCTGGATCGCCGTTGATTCGTGTGCGCCGGAGCCGATTAAAGCTTGACTTGTTTCGTGCGAGAGTTTCTTCGCCTTACTCGTTTTTTCCAAACAGAAAGAAAACTAGGGATCTTGATAACGCTGAGAAGAATCTCGTTAGCGAAGAGGACGCAGATGATTGGAACTTGTACGGAGATGAGAGTGAGTTAGAGACGGATGATCTATCTTGCTTCAGAGGCTTGGTTCTTGACATTTCATACAGGCCGGTGAATGTTGTTTGCTGGA…	947	5	AT3G53720.1	ATCHX20 (CATION/H+ EXCHANGER 20); monovalent cation:proton antiporter	member of Putative Na+/H+ antiporter family. Involved in the osmoregulation through K(+) fluxes and possibly pH modulation of an active endomembrane system in guard cells.	similar to ATCHX18 (cation/hydrogen exchanger 18), monovalent cation:proton antiporter [Arabidopsis thaliana] (TAIR:AT5G41610.1); similar to ATCHX19 (CATION/H+ EXCHANGER 19), monovalent cation:proton antiporter [Arabidopsis thaliana] (TAIR:AT3G17630.1); s	92.31	247	19	0	4	744	596	842	2e-128	455
MMN2.Contig_1022	GGAGGGTCGTCTTCCCTCTGTCTCCGCTTACTTTTACCTTCTGAAACAGCTTGAGTAAAGAGTTCGTGTTTAATCTCTTTGATTCGTCCATTCACTACTCCGTCTCTCTCTCTCCCTCTCTCTGTTTTCCCCCTGTTTTCTATTTTGTTGAACCCAAATTGATTGAGAAGATGGGGAGAGGAAAAATAGAGATAAAGAAGATTGAGAATGTGAACAGTCCTCAAGTCACTTTCTCCAAGAGACGTAACAGGTTGATAAAAAAGGCGAACGAGCTTTCGTTTCTCTGTGAGGTCGATGTCATCGTCTTCTCCAACACTGTCAAGGTTTACTATTTCTCCAGCGGAAGGCATGGTGTAACTTCGTTTACACCCCTGAAAGGACTTATTATTCAAGGTCCCA…	721	5	AT3G55440.1	ATCTIMC (CYTOSOLIC TRIOSE PHOSPHATE ISOMERASE); triose-phosphate isomerase	Encodes a cytosolic protein with triosephosphate isomerase activity.	Identical to Triosephosphate isomerase, cytosolic (CTIMC) [Arabidopsis Thaliana] (GB:P48491;GB:Q9M2T5); similar to TIM (TRIOSEPHOSPHATE ISOMERASE), triose-phosphate isomerase [Arabidopsis thaliana] (TAIR:AT2G21170.1); similar to Triosephosphate isomerase	93.09	188	13	0	154	717	1	188	1e-86	315
MMN2.Contig_1023	GATAATTTAAAGAAAAAAAAAAAAAGGAAGACAAATTCCGGAAAACCGACAGAATCGTCGTCGTCTTCTTTGCATCTCGCCGGAATCTTTTCGATTCATAAATCGGAATATCCGTGTAATCTTCACCGAGAATCAATTTCCCCCGGGAATTAATTGTTTTCTGATCTCTTTCTGGATTCTTCGGTTTTAATTGATTTGTTGAAAAGTGGGAATCTTTGGTTTTCGATTGAGAAAAAAAAAAAATGGATTCCGATTCGTGGACTGATCGTCTCGCATCGGCTTCGAGGAGATACCAGCTCGATTTCTTGTCCCGATCTGATAATTTCTTGGGGTTGGAGGAGATAGAGGGAGAAGATGACTTCAGGGAGGAGTATGCTTGCCCCTTCTGCTCAGACTACT…	572	5	AT4G10340.1	LHCB5 (LIGHT HARVESTING COMPLEX OF PHOTOSYSTEM II 5); chlorophyll binding	photosystem II encoding the light-harvesting chlorophyll a/b binding protein CP26 of the antenna system of the photosynthetic apparatus	Identical to Chlorophyll a-b binding protein CP26, chloroplast precursor (LHCB5) [Arabidopsis Thaliana] (GB:Q9XF89;GB:Q8LAB1); similar to LHCB2.1 (Photosystem II light harvesting complex gene 2.1), chlorophyll binding [Arabidopsis thaliana] (TAIR:AT2G051	91.81	171	14	1	57	569	1	170	6e-83	303
MMN2.Contig_1024	GGACGAACGTGAGATCGACAAGGAGAGCACGATGATGACCGGCGGGAACTACACGACGATCGACAGCCAGAAAGTCTCTGGGATCTGTGCCTTCCGTTCCAGATCCAGGCCACACCACCGTCAAATTCGCAGAATCAAATCTTCAAACATTTCCTCCATCTCAGGGCAAGATCTCTGGTGGGAGTAATCCCCCTCGAGATGCTGATGATACATTTTCTGGACCTGGTAACGGTACTAGTAGTAGTACAGATGAACCTCGGTCTGGTGGCTGGCTCCATAAGTTCACTGTTGGTGCTTACAAGCCGTTCTTCGATGTCGACACTTCGGATGTCTTGGACAGACTCAAGGAATCTCTCTTCCCGTTCCGCGGAACGTTTACAGAGAAGACTGCTGATAAGC…	589	5	AT5G03240.3	UBQ3 (POLYUBIQUITIN 3); protein binding	encodes ubiquitin that is attached to proteins destined for degradation. UBQ3 is most homologous with UBQ4, and is expressed in higher levels in vegetative tissue but lower levels in flowers than UBQ4. UBQ3 encodes different number of ubiquitins in differ	similar to UBQ4 (ubiquitin 4), protein binding [Arabidopsis thaliana] (TAIR:AT5G20620.1); similar to polyubiquitin [Thlaspi caerulescens] (GB:AAY86773.1); contains InterPro domain Ubiquitin; (InterPro:IPR000626)	94.71	189	10	0	18	584	62	250	6e-94	339
MMN2.Contig_1025	GACAAATTAGGTTTCGAATTCGATAAAAAAAAAAAATCAATCATCTCAATTCTCTCTCAAGTCGCAAGCTACGATCAAGATGCAGATCTTTGTTAAAACTCTGACCGGAAAGACGATCACTTTGGAGGTTGAAAGCTCCGATACCATCGACAACGTTAAGGCCAAGATCCAGGATAAGGAGGGAATCCCACCGGACCAGCAGAGGCTCATCTTTGCCGGCAAGCAGTTGGAGGATGGAAGAACTCTTGCCGACTACAACATCCAGAAGGAGTCGACTCTTCATCTCGTCCTCAGGCTCCGTGGTGGTATGCAAATATTCGTTAAGACGTTGACGGGAAAGACTATCACTTTGGAGGTTGAAAGCTCCTACACTATTGACAACGTCAAAGCCAAGATCCA…	773	5	AT5G28640.1	AN3 (ANGUSITFOLIA3)	Encodes a protein with similarity to mammalian transcriptional coactivator that is involved in cell proliferation during leaf and flower development. Loss of function mutations have narrow, pointed leaves and narrow floral organs. AN3 interacts with membe	similar to GIF3 (GRF1-INTERACTING FACTOR 3) [Arabidopsis thaliana] (TAIR:AT4G00850.1); similar to unknown [Populus trichocarpa] (GB:ABK94681.1); contains InterPro domain SSXT (InterPro:IPR007726)	88.29	111	12	2	321	650	13	122	2e-35	146
MMN2.Contig_1026	GGCCTTCGAGACCTTCTCGCAAGAAGCAGAAATGGCGGTTCCGTTGCTAACGAAGAAGGTCGTGAAGAAGAGGTCTGCCAAATTCATCAGACCCCAGAGTGATCGCAGAATCACCGTCAAGGAAAGCTGGAGGAGGCCAAAGGGTATTGATTCCAGGGTGAGGAGGAAGTTCAAAGGTGTCACCTTGATGCCCAATGTTGGTTACGGATCTGACGAGAAGACCCGCCACTATCTCCCTAACGGATTCATGAAGTTTGTTGTTCACAACTCTGCTGATCTCGAGTTACTCATGATGCACAACAGGACTTACTGTGCTGAGATTGCATCCAATGTATCAACAAAGAAGAGGAAAGCCATTGTGGAGAGAGCTTCCCAGCCTGACATTGTCGTTACCAACAG…	584	5	AT5G64350.1	FKBP12 (FK506-binding protein 12 kD); FK506 binding / peptidyl-prolyl cis-trans isomerase		Identical to Peptidyl-prolyl isomerase FKBP12 (FKBP12) [Arabidopsis Thaliana] (GB:Q8LGG0;GB:O04263); similar to immunophilin-related / FKBP-type peptidyl-prolyl cis-trans isomerase-related [Arabidopsis thaliana] (TAIR:AT4G25340.1); similar to ROF1 (ROTAM	87.5	112	14	0	63	398	1	112	1e-54	209
MMN2.Contig_1027	GGTATCCAGCCTTTCCAGGGAAAACCCACCTGTTGCTTCCTTTGTTCTTCGTGTTGTCTCTTCTACTGGTGAGAGGAAGGCTTTTACTCATCCAGAAGTAATAGATAAGAGGATTAAGACAAACGAAGATTTCCTCTGGGCAATTGAAGTTCCCTTGACTGGAAAAATCATCATCGACGTCGAGTTTCTTGACCTCAAGGTTCTGTCTCAAGATAGTGGAGAGTTTTACTCAATCTGGGCAGACGGTTCAACGCAGAACCAATCCGAAGTTACAGCGGTAACATCCCTTGGACGTATGTTGACAGAAAGCATTTACACCGACATAACCATCAACGCCTCTGATGGAAGCATCGGAGCGCACCGAGCTGTTCTCGCTGCCCGTTCGCCTGTTTTCCGCAG…	860	4	AT1G04410.1	malate dehydrogenase, cytosolic, putative		Identical to Malate dehydrogenase, cytoplasmic 1 [Arabidopsis Thaliana] (GB:P93819); similar to malate dehydrogenase, cytosolic, putative [Arabidopsis thaliana] (TAIR:AT5G43330.1); similar to malate dehydrogenase-like protein [Solanum tuberosum] (GB:ABC0	95.24	168	8	0	148	651	1	168	1e-117	314
MMN2.Contig_1028	TCGTCGTCGTCCTGAGCTTGTAACCACCGATGGAGATCGATGATTCAGGTGACGTTCTCGATCTCACTAGCTGCCAGCTCCACAGTCTCGACTCAATCGAGTTACCTCCGACGCTAATTGAACTGGACCTTACGGCGAACCGTTTATCGGAATTGGACTCGAGGATCGCTCACCTCTCGATGCTCAAGAAACTTTCTCTTCGCCAAAACCTAATCGAAGACTCCGCCGTCGAGCCTCTCTCTCGCTGGGACGCCTCGTGCGATCTCGAGGAGCTGATTCTCAGAGATAACAAGCTAGCGAAAGTACCAGACGTCAGCATATTCTCAAGGCTTTTGGTTTTCGACGTATCGTTCAATGAGATCACTTCGTTGGAAGGGATATCAAAGGCCTCTAGCACGT…	881	4	AT1G11910.1	aspartyl protease family protein		similar to aspartyl protease family protein [Arabidopsis thaliana] (TAIR:AT4G04460.1); similar to aspartyl protease family protein [Arabidopsis thaliana] (TAIR:AT1G62290.1); similar to aspartyl protease family protein [Arabidopsis thaliana] (TAIR:AT1G6229	94.88	293	15	0	2	880	125	417	6e-164	573
MMN2.Contig_1029	GGCTTCTTTGATTTGGGTTTCAGATGGGAAATGCGAACGGCAAAGAAGACGACGCCGTCTCTGGCGTGGAGGCAGATGCCACATCATCTTCAACGGCGAGATCTAACGGCGGGGATCCTTCAGTCCATAGTCGTCAACGTCGTCCTCCTTCCACAGACTCTATGAGCAGTTCTCCTCCCGGAAGCCCCGCTCGATCTCCTTCTCCTTTCCTATTCCCTCCTCAGGTTCCAGTGGCTCCGTTGCAGAGGGCAAACGCCCCTCCTTCGCCTAACAAGATCCAATGGAACCAATCTCAAAGAGTTTTTGATCATCTCGAAGAGCCAGGAATCCCTATTATCATTACATGGAACCAGGGAGGTAATGATGTGGCAGTAGAAGGATCATGGGACAGTTGGAGGT…	1028	4	AT1G29310.1	protein transport protein sec61, putative		similar to protein transport protein sec61, putative [Arabidopsis thaliana] (TAIR:AT1G78720.1); similar to protein transport protein sec61, putative [Arabidopsis thaliana] (TAIR:AT2G34250.1); similar to protein transport protein sec61, putative [Arabidops	97.82	321	7	0	66	1028	1	321	3e-175	610
MMN2.Contig_103	GGATKMGAGWSAGAGAGAGAGAGAGAGAGAGAGAGAGAGAGCAGTACAGGTCATCGATGCTTCAGTGTATATTTCTCCTCTCCGATTCCGGAGAGGTAATGCTGGAGAAACAGCTTACTGGTCACCGCGTCGATCGATCCATATGCGCTTGGTTCTGGGATCAAGCCGATTCCTTTAAGTCACTTCCAGTGATTGCTTCACCAACGCATTACCTTTTTCAAATCGTTCGTGATGGCATCACTTTCTTAGCTTGCACTCAAGTTGAAATGCCGCCATTGATGGCAATCGAGTTTTCTCTGCAGAGTAGCTGATGTTCTGTCTGATTACCTTGGTGGGCTAAATGAAGATCTGGTCAAAGACAATTTCATCATTGTCTATGAGCTTTTGGATGAGATGATC…	962	4	AT1G47420.1			Identical to Uncharacterized protein At1g47420, mitochondrial precursor [Arabidopsis Thaliana] (GB:Q9SX77); similar to APFI, carbonate dehydratase [Arabidopsis thaliana] (TAIR:AT1G47260.1); similar to unknown [Populus trichocarpa] (GB:ABK92861.1)	70.42	240	61	2	89	778	18	257	1e-85	313
MMN2.Contig_1030	GGAACTGAAAGAAGCAGAACAGAAATCGCTCAAGGAGTCTGAACGGCTGGAGAAAGAAATTGTTGATGTCCAGGAGATAAGCAAAAAGCTCAGCACCATGACTGCAGATGAGTACTTTGAGAAGCACCCAGAACTCAAAAAGAAGTTTGATGATGAAATCCGTAACGACTACTGGGGATACTGATCTTTGCTTCTTGTATCTTCGGCCTGGGAAACAAACATTCTCTTCTCTTTCTCATTTTTTTCCTTTTGCTGTGATTTTGTAATAATAAGTACACTCAGCTGTTGAGATCTTCATTGGAGACCCAATGAGACGATGACGATAAACCCATTTGGCAGTGCCTGTCCGGATCTCAATGATGCCTACAAAAAAAATTTGCCCGTTG	591	4	AT2G18230.1	ATPPA2 (ARABIDOPSIS THALIANA PYROPHOSPHORYLASE 2); inorganic diphosphatase/ pyrophosphatase	Encodes a protein that might have inorganic pyrophosphatase activity.	Identical to Soluble inorganic pyrophosphatase 2 (PPA2) [Arabidopsis Thaliana] (GB:P21216;GB:Q8L988;GB:Q9ZPV6); similar to ATPPA4 (ARABIDOPSIS THALIANA PYROPHOSPHORYLASE 4), inorganic diphosphatase/ pyrophosphatase [Arabidopsis thaliana] (TAIR:AT3G53620.	94.3	158	9	1	115	588	1	157	3e-83	304
MMN2.Contig_1031	GGATCTCTTCTGTAACAGAGAAACCAAACTTTAAAAACTTTTCTTTTTGGGAAGGAGAAATAAAAAAAAAGAGATAAGATTCTTATTATTTTTATGCAGTTTGCCTTGGCTTTCACGAAGTCTGTCTCTTTCTCTGGCCGCAAAATTCACCAAAGAGCGAAACGTCGTCTCCCCCTTTTCTCACAATCTTTTCTAGAAATTTATAAAGCAGAACCGAAGAGGTACAGACGAGGAGAGAAAAGCAAACATAGTTTGTTGTTTTGCTCATCCTCGGGTTCCAAGGATTGTCTGAACTTTGGATTCCCTCCTCTGTTCTTCTTTTTGTAATAATTTATTTATCGAGAGAGAGAAGGGGTTAAGAGATGTATTATCAGTTGACAAAGTCTTCTTACATGGACT…	938	4	AT2G28650.1	ATEXO70H8 (exocyst subunit EXO70 family protein H8); protein binding	A member of EXO70 gene family, putative exocyst subunits, conserved in land plants. Arabidopsis thaliana contains 23 putative EXO70 genes, which can be classified into eight clusters on the phylogenetic tree.	similar to ATEXO70H5 (exocyst subunit EXO70 family protein H5), protein binding [Arabidopsis thaliana] (TAIR:AT2G28640.1); similar to hypothetical protein [Vitis vinifera] (GB:CAN66786.1); similar to unnamed protein product [Vitis vinifera] (GB:CAO21731.1	24.63	134	101	2	259	660	204	324	3.7	29.3
MMN2.Contig_1032	GGTTCTTTCCATCAAGAAAATCTTCTTGATCTCTGTTTCGTTGATTCCCATAGAATCTCTGATCAATAATACGTCGTCGTTCCGTTCCATTCGTCTCTCATCGTCAGATTCCGGTTCGAGTTTTCTGAATCTTTCTTATACGAAAGTGGTTCGTCTCTGATCTATTGCTTCGCCACGTTGAGCTTATATGATCTCGAGCTATATATCTGCAATGGCTGATACTGCTGGATCAGTGAGAAGAAACTGACTATCAGAGAACTTGGGCGTGAAGAGATTCTCTGATTTTGCACTGAGGGTGGGAGGAAGATGATAAACAAGACGCTTGTACTGACTTATATCTACTTACTCATCTACATCATACTCTCTTCAGGTGTCATACTCTACAACAAGTGGGTTTTA…	559	4	AT2G41430.2	ERD15 (EARLY RESPONSIVE TO DEHYDRATION 15)	Encodes hydrophilic protein lacking Cys residues that is expressed in response to drought stress, light stress and treatment with plant-growth-promoting rhizobacteria (Paenibacillus polymyxa), possibly revealing a connection between responses to biotic an	similar to unknown protein [Arabidopsis thaliana] (TAIR:AT4G14270.2); similar to unknown protein [Arabidopsis thaliana] (TAIR:AT4G14270.1); similar to ERD15 protein [Brassica rapa] (GB:ABV89651.1)	91.67	24	1	1	2	70	140	163	5e-06	47.4
MMN2.Contig_1033	GAGAAAGGAAATAATTAAGAAAAAAAGAAAGAAAGAAAAGAGAAATTGAAAGCTAAAAAAAGAAACACTGGAGGGACAGTACGAAGGTTAGGTGAGAGAGAGAGTTTTAGTGTACAGCAAATCCCTAGAAAAAGTGAAGGGGGTCCGATCGATGGACATGTATGGACGCACTCCTCCGACGGCGATGAATGGCTCACATGCTCCTCCTCAATGGACCCCAGGAGACGCCGACACCGGACTACTCCTCCAAGAAACATCGATGTGGCGACTAGGGTTAGGTAGTGAAACGTACCCGCAGAGAGCAGGTGCTCCTGACTGTGCCTACTACATGCGCACTGGTGTCTGTGGTTACGGTTCTGGATGCCGTTTCAACCATCCTCCCGATCGTGCCTCGGTTGA…	586	4	AT3G11397.1	prenylated rab acceptor (PRA1) family protein		similar to prenylated rab acceptor (PRA1) family protein [Arabidopsis thaliana] (TAIR:AT5G05987.1); similar to hypothetical protein [Vitis vinifera] (GB:CAN72272.1); contains InterPro domain Prenylated rab acceptor PRA1 (InterPro:IPR004895)	91.85	135	11	0	179	583	1	135	5e-59	223
MMN2.Contig_1034	GATCGCTAAAGCGGACTCAGGAGGGAAGAGAGGGGGAGCCTAAGAGTAGTTCCCGCCGCCATGGCCGTTACGGCGTCTGGATTCATCGGCAAATCAGCAATCTCCGTTCGTCTAGATTTCTACTGTAAACCTGCCAAATTCGCATACTCGAAACGTCCCTTCTCTGCGTCAAAGCCTCTGGTGGTGGTTCGTTCCGTGGCCTTATCTCCGCCGGCGAGGACAGTTGAGTCGCCGCCGGTTGGTTACCGGAAAAACGTTGGCATTTGTCTCGTTAGTCCGTGTAGAAAGATATTTACTGCATCGAAGATTCACGTTCCGGATACGTGGCAGATGCCTCAGGGTGGTGCTGATGAGGGAGAAGATCTTAGAAATGCTGCTTTTAGAGAGCTGAGAGAAGAA…	610	4	AT3G11930.1	universal stress protein (USP) family protein		similar to universal stress protein (USP) family protein [Arabidopsis thaliana] (TAIR:AT3G58450.1); similar to unnamed protein product [Vitis vinifera] (GB:CAO39871.1); contains InterPro domain UspA; (InterPro:IPR006016); contains InterPro domain Universa	78.84	189	40	1	42	608	1	188	4e-71	264
MMN2.Contig_1035	GAAAGAAAAGAAAGACAAAAACCCTCCTCGGGGAGCTTTTAAATGCAACGACCACCAAAGTCTCTCTCTCCCACATCGTCACGCTCACTCAAGCTCCTATGGAAGAAATCTCCTTCTCCTCCTCATCAGAACCTCCTCCTCTCTTCTCCTGTTTCATCGCTCTATGCACTCTGATTCTCATCTACTCTCCTGATGACTCCCTTCGAATCTTTCTCTCCCCTGTTCTTCTCATCTCCGGAGCCCTTCTCTTCCCTCTCGAACGCCTCGGATCCACCCGAGAACCGCTTACCCGACCCGGGAAAAGCAAAGAACGAGAAGTTAAGACCGAAGAAGAATCTGATGTTTTGTTTGATGTTTATTCCTTGTCCGAAGCCAAACAAGATTCCGACACAAGACACG…	585	4	AT3G14560.1	unknown protein			77.07	157	33	5	57	518	1	154	4e-62	234
MMN2.Contig_1036	GAAGCGCTGCCGTTTAATATTGGACCCTCCTCCTTAGCTGCGCTTCGATTCACCCGTCTCCTCTCACATCTGTTGAAGCCATAATTGGTGTTAAGAGATCGATCTCGGTTGTAGTTTTTCTTCTTAGAAGAGATGCGGTCCAAGGACAAAATCTCCTACTTTTACGATGGAGATGTAGGGAGCGTCTATTTTGGTCCGAATCACCCAATGAAACCTCACAGGCTTTGTATGACCCATCATCTTATCCTTGCCTATGGCCTCCGTAGCAAGATGGAAGTTTATCGTCCACACAAGGCATACCCTATCGAGATGGCCCAGTTCCATTCTCCAGACTATGTCGAGTTCCTGCAACGAATCAACCCAGAAAATAAGGATTTGTTTCCCAACGAAATGGCTAGA…	456	4	AT3G18470.1			similar to unknown protein [Arabidopsis thaliana] (TAIR:AT1G49030.1); similar to unnamed protein product [Vitis vinifera] (GB:CAO68031.1); contains InterPro domain Protein of unknown function Cys-rich (InterPro:IPR006461)	42.5	40	19	3	242	349	33	68	8.8	26.2
MMN2.Contig_1037	GACTTACAATGTTGAAAGAGATCATTACAATTTTGTTTTATAAATAACCCTGTCCATTTTTGTTTACTTTACAGTATCCTACCTGTTTTTTGTTGCATTAATATAGTTAGATCTGTGTAATTCTATATAGTGATGAATTTTCACGATTAGCAGTTAGAAACAAGGTTCTAAAACGCGGCCGAGTCATCCGATTAATCGGTGTCGGAGCACTTGGCTGAAGTCCACCGTGGCGATTTCATCATAGGCAGCCCAGAAATCGGATTCATCCAAAAAGTTCATCCTTTAAAAGTTTCAAATGTTTTAAATTTCATGTTGGATGACAGATCCATGAATT	559	4	AT4G11600.1	ATGPX6 (GLUTATHIONE PEROXIDASE 6); glutathione peroxidase	Encodes glutathione peroxidase.	Identical to Probable phospholipid hydroperoxide glutathione peroxidase 6, mitochondrial precursor (GPX6) [Arabidopsis Thaliana] (GB:O48646;GB:Q94BV3); similar to ATGPX7 (GLUTATHIONE PEROXIDASE 7), glutathione peroxidase [Arabidopsis thaliana] (TAIR:AT4G	83.87	186	27	2	10	558	1	186	7e-79	289
MMN2.Contig_1038	GGCACAGAAGCACTTTTCTCTCCTTCTTGAAGCTTTTACTGCCATGGCAAAACCGATGGCGATTGAGGTGTATAATCCTAATGGGAAGTACAGAGTCGTCAGCACCAAACCGATGCCTGGAACTCGTTGGATCAACCTCTTGGTCGACCAAGGTTGTCGCGTCGAGATATGCCATTTGAAGAAGACAATCTTGTCCGTAGAAGACATCATTGATCTTATTGGAAACAAGTGTGATGGAGTCATCGGTCAGTTGACGGAAGATTGGGGAGAGACACTGTTTTCAGCTCTGAGCAAAGCTGGAGGGAAAGCTTTCAGTAACATGGCCGTTGGTTACAACAACGTCGACGTTGAAGCCGCCAATAAGTATGGCATCGCCGTTGGTAACACTCCGGGAGTGTT…	643	4	AT4G35000.1	APX3 (ASCORBATE PEROXIDASE 3); L-ascorbate peroxidase	Encodes a microsomal ascorbate peroxidase APX3. Ascorbate peroxidases are enzymes that scavenge hydrogen peroxide in plant cells. Eight types of APX have been described for Arabidopsis: three cytosolic (APX1, APX2, APX6), two chloroplastic types (stroma	Identical to L-ascorbate peroxidase 3, peroxisomal precursor (APX3) [Arabidopsis Thaliana] (GB:Q42564;GB:O81810); similar to APX5, L-ascorbate peroxidase/ peroxidase [Arabidopsis thaliana] (TAIR:AT4G35970.1); similar to ascorbate peroxidase (GB:AAB52954.	91.3	184	16	0	91	642	1	184	2e-98	355
MMN2.Contig_1039	GTCCCATTTCGTTCGTCGTCGTCGTACATCTCTCTCTCTAGCTCTAGCTCTAGCTCTAGCTCTCGCTCATCTACTCAGGGGATTTGTGCAAGGTTGAAATGGCAGGACACAAGGTTGCGCATGCCACGCTGAAAGGCCCGAGTGTGGTGAAGGAATTAGTTATCGGTTTGGCACTCGGTTTAGCTGCTGGTGGTCTCTGGAAGATGCACCACTGGAACGAGCAGAGGAAAACCAGAGCTTTCTACGACTTGCTTGAGAGAGGCGAGATCAGCGTTGTCCACCCTGAAGAGTAAATTCAACAACACCACTCTCAAGCTCTATTTTTATGTTATTGTATGGTTTCTTGACTTCTCAGACAAAGTTACCTGAGAAAAAAGAGTTGCTTGCTTGATAAATAAA…	624	4	AT4G35160.1	O-methyltransferase family 2 protein		similar to O-methyltransferase family 2 protein [Arabidopsis thaliana] (TAIR:AT4G35150.1); similar to unnamed protein product [Vitis vinifera] (GB:CAO47448.1); contains InterPro domain O-methyltransferase, COMT, eukaryota (InterPro:IPR016461); contains In	81.95	205	36	1	11	622	12	216	2e-96	348
MMN2.Contig_104	GGSGGACAAGAAGAGGAAAGTGAGAAAGCTTAAAGCAATCGTCGTGAGAGACTCTCGAGTCTTCCCTGAGTCACTCCCCTCTCTTCTCTCGGCGGCGTTCTCGTTCGATTAGGGTTTTTGTRTCACCTTGCAGATTCTTCAACACACAATGCATAAGTTGAGTAGAAGCAACCGCGACAAACTTCAGCAGTTCGTGGCTATCACTGGAGCTAGTGATAAGAATGCTCTTCAGGCTCTCAAAGCCAGCGATTGGCAGCTCGAAGCCGCTTTTGATGTGTTTTACAGCCAGCCCCAGCCAAGAAGCAATGGTGATATGAGACGCTTGGAGGAGCTCTACAATAGATATAAAGACCCATATTCTGATATGATTCTGGCCGAAGGTATCTCGGTTCTGTGTAG…	809	4	AT4G36670.1	mannitol transporter, putative		Identical to Probable polyol transporter 6 (PLT6) [Arabidopsis Thaliana] (GB:Q8GXR2;GB:O23213); similar to mannitol transporter, putative [Arabidopsis thaliana] (TAIR:AT2G18480.1); similar to hypothetical protein [Vitis vinifera] (GB:CAN68316.1); contains	87.36	269	34	1	2	808	3	259	2e-131	464
MMN2.Contig_1040	GGTGCTTCCAATTCCACAAACCCTAATTCCAAACCCCCCCCCTCGGATCTCTAACAAGAGTGTAATACGAAACGATGTCGTCTACTCGGGAAGAGAATGTGTACTTGGCCAAGTTAGCCGAACAAGCTGAACGTTACGAGGAGATGGTTGAGTTCATGGAGAAAGTCGCCAAGACTGTTGACTCCGAGGAGCTTACTGTCGAAGAGAGGAACCTCTTGTCCGTTGCTTACAAGAACGTGATTGGTGCAAGGAGAGCTTCGTGGAGGATCGTTTCTTCCATTGAACAGAAGGAAGAAAGCAGGGGAAACGAAGATCACGTTGCTCTTATCAAGGACTACAGAGTGAAGATTGAAACCGAGCTCGGGAAGATCTGTGATGGGATTTTGAACCATTTGGATT…	614	4	AT5G19140.2	auxin/aluminum-responsive protein, putative		similar to unknown protein [Arabidopsis thaliana] (TAIR:AT5G43830.1); similar to aluminum-induced protein [Brassica rapa] (GB:ABV89631.1); contains domain PTHR11772 (PTHR11772); contains domain G3DSA:3.60.20.10 (G3DSA:3.60.20.10); contains domain SSF56235	95.81	167	7	0	114	614	1	167	3e-88	320
MMN2.Contig_1041	GATCACCACTCAGACAAGCTATTAAGTAAGAGGTAGAAAAAGAAGCGAGGGAGCGAGATAGAGATTATAATTGAGAGAAGAAACGTTTATTTAACTTACTATAATCATGGGCTATCTCGACGGGAAATGGGCACCGTTGATCATGATTACCGTGATTAACACGATTAATGGGATGGTTAACGCTTTGATTAAGAAAGTTCTTGATGGAGGCATTAATCACATGGTTATTGCTACCTATCGTTTGGGTATTTCCACCTTATTTCTTCTTCCCATCGCTTATTTTTGGGAACGGAAAACAAGGCCAAAGCTAACTACAAGCATCTCGTGTCAGCATTTCTTCAGTGCCCTTTTTGGGGCGAGTTTGATGCAATTTTTTTTCTTGCTTGGGCTCAGTTACAC…	838	4	AT5G47030.1	ATP synthase delta' chain, mitochondrial		Identical to ATP synthase subunit delta', mitochondrial precursor [Arabidopsis Thaliana] (GB:Q96252); similar to hydrogen-transporting ATP synthase [Brassica rapa] (GB:ABL97963.1); contains InterPro domain ATPase, F1 complex, delta/epsilon subunit; (Inter	90.64	203	19	0	78	686	1	203	1e-91	332
MMN2.Contig_1042	GGAATTCCAATCCTCCAAATAGAGTCAATGGCGTGTCGTAGATCTCTTCTCCTCCTCCTTTTGGCTACGGTTCTTTCCGTCTCAGCCTATCTACCGGAGACTGGAACTCTTGCCGGAGACGACGTCGTCGTACTCAATCGCTCGCAGAGGGAGTTTGATTATTTCGCTCTCTCTCTCCAATGGCCCGGAACCTACTGCCGTGGAACTCGCCATCGCTGCTCCAAAAACGCTTGCTGTAGAGGCTCGGACACTCCAACTCAATTCACCATCCATGGACTATGGCCGGACTATAACGACGGTTCCTGGCCTTCATGTTGCTATCGATCCGACTTCAATGAGAAGGAGATCTCTACGTTGATGGATGGCATGGATAAGTACTGGCCCAGTCTCAGCTGTGGT…	1405	4	AT5G60390.3	elongation factor 1-alpha / EF-1-alpha		Identical to Elongation factor 1-alpha (A4) [Arabidopsis Thaliana] (GB:P13905); similar to elongation factor 1-alpha / EF-1-alpha [Arabidopsis thaliana] (TAIR:AT1G07940.1); similar to elongation factor 1-alpha / EF-1-alpha [Arabidopsis thaliana] (TAIR:AT	97.96	442	9	0	60	1385	1	442	0	875
MMN2.Contig_1043	GGACCAACGAGGAGTCGAGAGAGACAGAGACAGAGACAACAATGGCACCTTCGTCGTCGAGCGGTTTGACCTTCAAGCTCCACCCTCTAGTAATCGTCAACATATCGGATCACTACACCAGGGTTAAGACTCAGCTCAACCCTCCGCCTTCAGTCTGCGCCACCGAGAACAACGGCGAAGCAATGCTGCAGCCGAACCCTAGGGTTTACGGATGCGTGATCGGCGTCCAGAGAGGCCGAACTGTCGAGATCTTCAACAGCTTCGAGCTTTTGTTCGATCCTTCCTCTGAAACCCTCGATAGGTCCTTCCTCGAGAAGAAGCAAGAGCTCTACAAGAAAGTGTTCCCTGACTTCTATGTTTTGGGATGGTACTCTACGGGGAATGACGCTGAGGAGTCTG…	916	4	ATCG00140.1		ATPase III subunit	Identical to ATP synthase C chain (atpH) [Arabidopsis Thaliana] (GB:P56760); similar to ATP synthase CF0 C subunit [Nicotiana tabacum] (GB:NP_054483.1); similar to ATP synthase CF0 C subunit [Marchantia polymorpha] (GB:NP_039280.1); contains InterPro dom	100	81	0	0	450	692	1	81	5e-26	115
MMN2.Contig_1044	TTACCGCAAGTGAATTAAACACAGTAGGAGAGAGTGATGTACATAAACCTCTCTCAGGATAATGGTCAGACCATCCATCAACTTGTAGGAAAGTTTTGCTAGTGCCACAAGCAGGTTTTGCAAATCTTTTTATCTTTTAGTTTTCTCTTTTAATCAAGGTGGTAGGTTTTAATTTGATTCATTCTTTTATCAGGGAACTAAGATTTATATTGTAATCAGAAACAACGATCTGGTTCATCCTCTTAATTTGCTTCTAATGATTAGATCAGTTAGTCACCAAATATGGTTTGTTATGTAAACTTGAGGCAAACAAGATCAAAAGCTACTTCTTCTCAAAAAAAAAAAAAAAAAAAAAAAAAAAAAAAAAAAAAAAAAAAAAAAAAAAAAAAAGG	340	4	ATCG01020.1		encodes a chloroplast ribosomal protein L32, a constituent of the large subunit of the ribosomal complex	Identical to Chloroplast 50S ribosomal protein L32 (rpl32) [Arabidopsis Thaliana] (GB:P61847;GB:P42354); similar to ribosomal protein L32 [Capsella bursa-pastoris] (GB:YP_001123423.1); similar to ribosomal protein L32 [Arabis hirsuta] (GB:YP_001123248.1);	100	52	0	0	99	254	1	52	5e-11	62.8
MMN2.Contig_1045	GAACCCAAACGCCTCCATAAACCTCCTGCGCTTCAGAGGATCGTCTTCTTCTCTCTTTCTAATCGAAAATGGGAACGTTGGGACGAGTAATCTACACTGTGGGTAACTGGATCCGCGGGTCTGGGCAAGCTCTAGATCGCGTGGGTTCTCTTCTTCAAGGGAGCCACCGCTTGGAGGAACACCTATCGAGGCATCGGACGTTGATGAGTGTGTTTGATAAATCACCATTGGTGGATAAGGACGTGTTCGTGGCTCCGAGTGCCTCTGTTATTGGTGATGTTCAGATTGGGAAAGGCTCCTCTATTTGGTATGGCTGTGTTCTTCGAGGTGATGTGAATAACATCAGTGTTGGGTCTGGGACCAACATCCAAGACAATTCTCTTGTACATGTTGCAAAAA…	872	3	AT1G06430.1	FTSH8 (FtsH protease 8); ATP-dependent peptidase/ ATPase/ metallopeptidase/ zinc ion binding	encodes a FtsH protease that is localized to the chloroplast	similar to VAR2 (VARIEGATED 2), ATP-dependent peptidase/ ATPase/ metallopeptidase/ zinc ion binding [Arabidopsis thaliana] (TAIR:AT2G30950.1); similar to ATFTSH6/FTSH6 (FtsH protease 6), ATP-dependent peptidase/ ATPase/ metallopeptidase/ peptidase/ zinc i	98.28	290	5	0	2	871	321	610	3e-142	501
MMN2.Contig_1046	GAGGGTTAGGCCCTGCCCCTAATCTCTTTCCCCGATCCAAGACGAAAACATGGGCGCGAATTCGATTCCGACGGACGCAACCCTCGATCTTGACGAGCAGATCTCCCAGCTCATGCAGTGCAAGCCCCTCTCCGAGCAACAGGTTAGAGCATTATGCGAGAAAGCCAAGGAGATCTTGGATGGATGAAAGCAACGTTCAGCCTGTCAAAAGTCCAGTGACAATCTGTGGTGATATTCATGGACAATTCCATGATCTCGCAGAGCTTTTCCGTATTGGAGGAATGTGCCCCGATACCAACTATCTATTTATGGGAGACTATGTTGACCGTGGATATTATTCTGTCGAAACTGTTACGCTGTTAGTTGGCTTGAAAGTACGGTATCCTCAGCGAATCACCA…	593	3	AT1G07890.8	APX1 (ASCORBATE PEROXIDASE 1)	Encodes a cytosolic ascorbate peroxidase APX1. Ascorbate peroxidases are enzymes that scavenge hydrogen peroxide in plant cells. Eight types of APX have been described for Arabidopsis: three cytosolic (APX1, APX2, APX6), two chloroplastic types (stromal	Identical to L-ascorbate peroxidase 1, cytosolic (APX1) [Arabidopsis Thaliana] (GB:Q05431;GB:Q0WLU2); similar to APX2 (ASCORBATE PEROXIDASE 2), L-ascorbate peroxidase [Arabidopsis thaliana] (TAIR:AT3G09640.1); similar to APX2 (ASCORBATE PEROXIDASE 2), L-	38.64	44	27	1	253	384	154	196	1.1	30
MMN2.Contig_1047	GATTAGAAGACGGTCTTTTGTGTTCTTTGTTGATCATCTCACGGCTCTGTTCTGTCTCTTTCCTCTTCTCCATCTCATTAGTCATTACTTTCTTCTCTTGATCCAGATAACAAGCATCTCTCTCTGTATTTTCGATCATCTTGAGAAGGATTCTTTTGAGGTTGCCGCTTCTATGCCAACGTGTAGAGGAAATGGGCGAGTCTAAGGGGTATGGGAGAGGAGGACGAGTGATTCCAAATGTTAATTCTTACAACGTCTCTCTTCAGCTGTCTCCACTTGTTTCTTTTTGGGATTGTATTGTCCGAACCATGAGGTATTCCTATATACCAGAGTGGTTGTAGTAGTTCTTGACATCCTTCTACTACGAGTTTATTTAGTTAAGAGTTATAGATAATAGTA…	616	3	AT1G12900.1	GAPA-2; glyceraldehyde-3-phosphate dehydrogenase		similar to GAPA (GLYCERALDEHYDE 3-PHOSPHATE DEHYDROGENASE A SUBUNIT), glyceraldehyde-3-phosphate dehydrogenase [Arabidopsis thaliana] (TAIR:AT3G26650.1); similar to hypothetical protein [Vitis vinifera] (GB:CAN78872.1); contains InterPro domain Glyceralde	94.09	186	11	0	58	615	1	186	2e-89	324
MMN2.Contig_1048	ACGAATCCTTGGAAGTGTGGGTGAGCCCATCAATCCGAGTGCATGGAGATGGTTCTTCAATCTAGTTGGTGATTCAAGGTGCCCCATTTCCGATACGTGGTGGCAAACTGAAACTGGTGGCTTCATGATATCCCCGTTGCCAGGTGCTTGGCCGCAGAAGCCTGGTTCAGCTACTTTCCCTTTCTTTGGTGTACAGCCTGTCGTAGTTGATGAAAAAGGCAATGAAATCGAAGGCGAGTGCAGTGGTTATCTTTGTGTGAAAGGGTCATGGCCCGGGGCGTTTCGAACTTTGTTTGGGGATCATGAAAGATATGAAACCACATACTTCAAACCTTTTGCTGGATACTATTTTAGTGGTGATGGTTGCAGCAGAGACAAGGATGGTTACTACTGGCTTAC…	836	3	AT1G13440.1	GAPC-2; glyceraldehyde-3-phosphate dehydrogenase		Identical to Glyceraldehyde-3-phosphate dehydrogenase, cytosolic (GAPC) [Arabidopsis Thaliana] (GB:P25858;GB:Q42352;GB:Q9M8W8); similar to GAPC (GLYCERALDEHYDE-3-PHOSPHATE DEHYDROGENASE C SUBUNIT), glyceraldehyde-3-phosphate dehydrogenase [Arabidopsis th	96.55	261	9	0	54	836	1	261	2e-133	471
MMN2.Contig_1049	GATCTATCTCTGGTGTTGTGTCGGCGTTTTCTCGATCGCTACGAAAAAGATGGCTGCTAGGTTATTGTGGGCTTCTAGGGTTGCTTCTCATCTAAGGATCTCCGTTGCCCAGCGAGGGTTTGCTTCCGTGGTATTGAAGGATTTGAAATATGCTGATTCACATGAATGGGTGAAGATTGATGGGAATAAAGCAACCTTTGGTATAACTGATCACGCTCAAGACCACTTGGGTGATGTGGTCTATGTTGAGTTGCCTGATTTGGGACGTTCGGTGTCACAAGGTGAGAGTTTCGGAGCGGTTGAAAGTGTGAAAGCAACTAGTGATATCAACTCTCCCGTCTCTGGTAAGGTGGTTGAAGTCAATGAGGTGCTGACCGAGTCCCCTGGATTGGTGAACAC…	605	3	AT1G14400.2	UBC1 (UBIQUITIN CARRIER PROTEIN 1); ubiquitin-protein ligase	ubiquitin carrier protein	Identical to Ubiquitin-conjugating enzyme E2-17 kDa 1 (UBC1) [Arabidopsis Thaliana] (GB:P25865); similar to ATUBC2 (UBIQUITING-CONJUGATING ENZYME 2), ubiquitin-protein ligase [Arabidopsis thaliana] (TAIR:AT2G02760.1); similar to ubiquitin carrier-like pr	93.42	152	10	0	148	603	1	152	8e-84	306
MMN2.Contig_105	GGATATTAATAAGCCTCTCTTGAAAAGCGACAAGAAAGGAATGGATCTTTTGGTTGCTGAATTCCACAAAGGCAACAAAAAGCTTGGGATTAGGAAAGAATATCTTCCTAAATACGAGGAGAACTTGGAGCTCAGCATTGCTAAAGCTCARTWGGATGAGCTGAAGAGTGATGCTCTTGAAGCAATGGAATCTCAKAAAAAGAAGGAGGAATTCAAGGATGAKGAGATGCCTGATGTGAAATCGTWGGACATSCGTAACTTTATGTAAGGTTTGATGATGATCCTARGAAGAAGCATTTTGAGATTTTCTTGCAAGARAAGCAGAAGAAAGAYCTCTCTGCCCTTTYTKATTGTKCCCTTYTGCTGTWTWTGGTTAATAAGGTCGGTCTCTCACCATGG…	606	3	AT1G15820.1	LHCB6 (LIGHT HARVESTING COMPLEX PSII); chlorophyll binding	Lhcb6 protein (Lhcb6), light harvesting complex of photosystem II.	similar to LHCA6 (Photosystem I light harvesting complex gene 6), chlorophyll binding [Arabidopsis thaliana] (TAIR:AT1G19150.1); similar to Lhcb6 protein [Brassica rapa subsp. pekinensis] (GB:AAT74560.1); contains InterPro domain Chlorophyll A-B binding p	95.36	151	7	0	149	601	22	172	4e-82	300
MMN2.Contig_1050	TAGGTTGCTTATAGAGAAGTACCAGTCAGAGCTCATATCGCGCGGACTTGAGTTAGCAACTTGGGCGATCCAGGAAGGGAAAGATAATGAGTCCATTGTCGGGGCGGTCCACGAGAGACTCCTGGCGATGTACATATGCGCAGGACGCGGACCAGAAGCGGAGAAGCAGCTTTGGGAGATGAAGTTCGCGGGGAGAGAACCTGAAGCTGACCTACACGACATTGTGATGGCGATCTGCGCTTCGCAGAAAGAGGTGGATGCGGTTTCGAGGCTTCTGACACGGGCCGAGTACATGGGAACTGAGAGAAGGAAGAAGACTTTGTCGTGGTTGCTCAGAGGGTATGTGAAAGGAGGGCACTTCGAAGAGGCTTCGGAGACGTTGGTAACGATGATTGATTC…	612	3	AT1G23010.1	LPR1 (LOW PHOSPHATE ROOT1); copper ion binding / oxidoreductase, acting on diphenols and related substances as donors, oxygen as acceptor	Encodes a protein with multicopper oxidase activity.	similar to LPR2 (LOW PHOSPHATE ROOT2), copper ion binding [Arabidopsis thaliana] (TAIR:AT1G71040.1); similar to hypothetical protein [Vitis vinifera] (GB:CAN78466.1); similar to hypothetical protein OsJ_000201 [Oryza sativa (japonica cultivar-group)] (GB:	87.68	203	25	0	3	611	267	469	4e-86	313
MMN2.Contig_1051	GGGATTTAAAATACTGCATTTATTTATCTTCTGGAGAGAGAGAAGTGGTTGTTGTTGCCGACGCGTCTGTGTTCTCTCTATCCTTGCAATTTGGTCTGTCTTTTGATCTCCAATCTCGTTCTCATCCACGAGCTGAAGATTTCTCGAGCTACGACGAGACTATGATCGGATAGATAATCATGGCTACCTCCGGAAACAAGACCATTAACGCCAAACTGGTGTTACTTGGAGATGTTGGCGCTGGGAAATCCAGTCTTGTCTTACGCTTTGTTAAAGATCAGTTTGTTGAGTTCCAGGAATCAACCATAGGTGCAGCCTTTTTCTCGCAAACGTTAGCTGTTAACGACGCGACTGTTAAGTTTGAGATATGGGATACAGCAGGCCAGGAACGTTACCATA…	619	3	AT1G27950.1	lipid transfer protein-related		Identical to Uncharacterized GPI-anchored protein At1g27950 precursor [Arabidopsis Thaliana] (GB:Q9C7F7;GB:Q570M7;GB:Q8LEI0); similar to protease inhibitor/seed storage/lipid transfer protein (LTP) family protein (YLS3) [Arabidopsis thaliana] (TAIR:AT2G44	81.08	185	35	2	63	617	1	182	3e-76	281
MMN2.Contig_1052	GGAAAAACAGAAACGTAAAACCTAAAGTCAAAACAAATAAAAAGGGGGGTCGGGGGGACGTCTCTTTACGTCTCTCAACATACGCCGACTTCCTTTCTCTCGATCGATTTCTTCTCCAATGTCTAGCCGTTGGTTGAGACCTGAGGTGTATCCCTTGTTCGCCGCTACAGGATCTGCGGATGGGATCTGTGCGTTCTCGTTGATTATGAGCATCACCGGAAACCCTGAAGTCAGATGTACCAAGGAGAACAGGGCTGCTGGAATATTGGATAACCATGCAGAGGGAGAGAAGTACAAGGAGAATTTCTTGAGGAAGTATGTTCGTGACAAGCGTCCATAAATTATGCCTGAACTCAGCAAGTTCTTCACTGATCCTACTTACTGAACCAACATTTTTCT…	590	3	AT1G29930.1	CAB1 (CHLOROPHYLL A/B BINDING PROTEIN 1); chlorophyll binding	Subunit of light-harvesting complex II (LHCII),which absorbs light and transfers energy to the photosynthetic reaction center.	Identical to Chlorophyll a-b binding protein 2, chloroplast precursor (CAB2B) [Arabidopsis Thaliana] (GB:P04778;GB:P83754); similar to CAB2 (Chlorophyll a/b-binding protein 2), chlorophyll binding [Arabidopsis thaliana] (TAIR:AT1G29920.1); similar to CAB	97.16	176	5	0	60	587	1	176	2e-97	351
MMN2.Contig_1053	GAAGTGAGCTAATCCGTTAGAGACTCAGCGAAATCGTAATCATCGCCGTGAAAATTCCTCAGCTTCCGCCACCAATGGCACTAACCCATATCGTGAATCTCATCATATACTCTTCTCCCACTATCCCCCGGCGCTTCGCGGCGATCTCGCCACTTAAAACCCTAAACCCCCAATTTTCCCGCCACACACCTCAACACGCCCACGCACTCTCTCGCAGACTCTTCCTCCCTTCTGTCTCCTCGATTTGGGATGCTATAACTGGAGGCGGAGATTCGAATCCTCGTGAAGCCATCGCAGCGATTCGAAACGGAATGCAACTCTTCAGACAGGGTGATGTTTCTGGATCGGTGACAGAGTTCGATAAAGCTATTGTGTTGGATTCCCGACAAAAGGCATATC…	495	3	AT1G51650.1	ATP synthase epsilon chain, mitochondrial		Identical to ATP synthase subunit epsilon, mitochondrial [Arabidopsis Thaliana] (GB:Q96253); similar to ATP synthase subunit epsilon, mitochondrial (GB:Q06450); contains InterPro domain ATPase, F1 complex, epsilon subunit, mitochondrial; (InterPro:IPR0067	87.14	70	9	0	62	271	1	70	4e-31	130
MMN2.Contig_1054	GGAAGAAGGATCGTCAGCTTCGCAGATCTCCAAGCGCAGCACCATGGATCTCTCCCCTATTACGGAGCTTTAGCCGTCAAATCCTTCGATAAAATCGCCGATATCTGCGATAATCTCATGCTTCAGGTTGCTTCGGAAGGAATCTCTTTCCATGATGACTGGCCTTACGCAATCCATCTTCTTGGTTACTTCTACGTTGACGATTGTGATAGCGCTCGTTTCCTCTGGAAGACGATACCTACAAGTGTGAAGGAAAGCAAGCCTGAAGTTGTTGCTGCTTGGAGGATTGGTCAGAGGCTCTGGACACGTGACTACGCAGGTGTGTATGAAGCCATTCGGGGTTATGATTGGAGTCCAGAAGCTAAAGATATGGTTGCTGCATTCTCAGACGTTTACACA…	616	3	AT1G52890.1	ANAC019 (Arabidopsis NAC domain containing protein 19); transcription factor	encodes a NAC transcription factor whose expression is induced by drought, high salt, and abscisic acid. This gene binds to ERD1 promoter in vitro.	Identical to NAC domain-containing protein 19 (ANAC) [Arabidopsis Thaliana] (GB:Q9C932); similar to ATNAC3 (ARABIDOPSIS NAC DOMAIN CONTAINING PROTEIN 55), transcription factor [Arabidopsis thaliana] (TAIR:AT3G15500.1); similar to unnamed protein product	93.22	177	12	0	82	612	1	177	8e-98	352
MMN2.Contig_1055	GGCCAACAAGTCCGGTAACACGTTTAGTATAATTAAATAATAACAATCTCCGGTTTAAGGTTCAGCTGTGCGTCGACGAGATCTCAGATCTCTCTCCGATACTCCGGCGAGATGAGTTCTCCGGGAGCGAGCATGTTCACCAATTTCACCAAGCTCTGCAAAGGCCTCGCTCTTGTGCTCGTCGTTGGCCACGTCTTGGTTCACTTCGTTCCCGCCACCGTCACGTACCTCGCTCTCATTCCCGCGAGGACTATTCCTTTTGGCTGGAATCTGATTACAAGCGGCTGCTTTGAACTCTCTGTATATGGGGTTGTATTCAGCACCGTTTCTCTACTCTTTATGGGAAAGTTTTTGGAGCCTGTCTGGGGTTCCAAGGAGTTCCTTAAGTTCATCTTCGTC…	581	3	AT1G53350.1	disease resistance protein (CC-NBS-LRR class), putative		Identical to Probable disease resistance RPP8-like protein 2 (RPP8L2) [Arabidopsis Thaliana] (GB:Q9MAG6;GB:O64976); similar to RPP8 (RECOGNITION OF PERONOSPORA PARASITICA 8) [Arabidopsis thaliana] (TAIR:AT5G43470.1); similar to RPP8 (RECOGNITION OF PERONO	31.03	58	40	1	384	557	594	640	3	28.5
MMN2.Contig_1056	NGGAAAGCAAACAAACATTACAACAACCAAAAAGAGAAAGAAAAATCTTTTTTTCTGCTGGAAATATATAGTTCTCTCTAATGAATTGGACTAGAGAAAAAACAATAGGCCGTGGCTCGTCTGCCACCGTCTACGCCGCCACGTGTCAAGATTCCGGAGAAACCATCGCCGTGAAATCCGCCGAGTTTCACCAGTCGGAGTTTTTGCAAAGAGAAGCCAAACTCCTCTCCTCCCTAAATTCTCCTTACGTCATCGGATACAGAGGATGCGAAGTTACGAAAGAGCCCTTAGCTACTTACAACCTCCTCATGGAGTACGCACCGTACGGTACTCTCGCCGACGTGGCGGCTAAGAACGGTGGTTGCATCGACGAGGCTCGGGTTGTGAGCTACACGCGCC…	630	3	AT1G54040.2	ESP (EPITHIOSPECIFIER PROTEIN)	Epithiospecifier protein, interacts with WRKY53. Involved in pathogen resistance and leaf senescence.	similar to ATMLP-470 (MYROSINASE-BINDING PROTEIN-LIKE PROTEIN-470) [Arabidopsis thaliana] (TAIR:AT3G16400.2); similar to ATMLP-470 (MYROSINASE-BINDING PROTEIN-LIKE PROTEIN-470) [Arabidopsis thaliana] (TAIR:AT3G16400.1); similar to epithiospecifier protein	64.44	135	48	1	224	628	1	133	2e-44	175
MMN2.Contig_1057	CAACTGGAATGCGCACAAGGACATAGGTGCTAATAATTTGATTCCTATGGAAATTGCGTTGAAGATAGCTGAAAAGATAAGGGCAAATGAACGGTTTGCTGCATATATAGTCATTCCAATGTGGCCAGAAGGTGTTCCAACTGGTGCTGCTACCCAGAGGATTCTGTACTGGCAGCACAAGACAATGCAGATGATGTATGAAACTATCTA	991	3	AT1G78300.1	GRF2 (GENERAL REGULATORY FACTOR 2); protein phosphorylated amino acid binding	G-box binding factor GF14 omega encoding a 14-3-3 protein	Identical to 14-3-3-like protein GF14 omega (GRF2) [Arabidopsis Thaliana] (GB:Q01525); similar to GRF4 (GENERAL REGULATORY FACTOR 4), protein phosphorylated amino acid binding [Arabidopsis thaliana] (TAIR:AT1G35160.1); similar to GF14 omega [Brassica nap	83.59	256	41	2	198	962	5	259	6e-116	414
MMN2.Contig_1058	GACTCGAGTGACAACTCTCAATCTGACTATATATTCACCCTATCAGGAAGAAGAAAATGGAGATAACCCTGGACAGTGGCTACAAGATGCCGATCGTCGGCTTAGGAGTGTGGAGAATGGAGAAGGAAGGGATTCGAGACCTCGTCATCAACTCCATCAAGATCGGCTACCGCCACCTCGACTGTGCTGCTGATTATAAGAACGAAGCTGAAGTTGGTGAGGCTCTCTCGGAAGCATTCAAGGAAGGTTTAGTTAAGAGAGAGGATCTCTTCGTTACAACCAAGCTATGGAACTCAGACCATGGCCATGTTATTGAGGCGTGCAAGGACAGTCTCAAGAAACTTCAACTTGATTATCTCGACCTTTACCTCGTTCATTTCCCCGTTGCAACTAAGCACA…	604	3	AT1G79040.1	PSBR (photosystem II subunit R)	Encodes for the 10 kDa PsbR subunit of photosystem II (PSII). This subunit appears to be involved in the stable assembly of PSII, particularly that of the oxygen-evolving complex subunit PsbP. Mutants defective in this gene have reduced amounts of subunit	Identical to Photosystem II 10 kDa polypeptide, chloroplast precursor (PSBR) [Arabidopsis Thaliana] (GB:P27202); similar to Photosystem II 10 kDa polypeptide, chloroplast precursor (GB:P49108); contains InterPro domain Photosystem II protein PsbR; (InterP	94.33	141	8	1	54	476	1	140	5e-64	240
MMN2.Contig_1059	GGTTATGGATAAGAAAGAGCTCGCGAGCCGAAGCAAAGAAGGTATAGCGAAGACGGAGAGAGAGATTCTCGAAACGCTTGACCATCCTTTCCTCCCGACGCTTTACGCCGCCATAGATTCTTCGAAATGGCTCTGCTTACTGACGGAGTTTTGTCCCGGCGGTGATCTCCACGTTCTCCGTCAGAAGCAGCCTTACAAACGCTTCCACGAATCCGCCGTCAGATTCTATGTATCGGATGTGATCGTAGCCATGGAATATCTTCACATGATGGGGATTGTTTACCGAGACTTGAAGCCTGAGAATGTGTTGGTTCGATCAGATGGTCACATCATGCTAACCGATCTCGATCTCTCCTTAAGATGTGATGAATCCACCTCCACACCACAGATTGTACTGAA…	836	3	AT1G80950.1	phospholipid/glycerol acyltransferase family protein		similar to calcineurin B subunit-related [Arabidopsis thaliana] (TAIR:AT2G45670.1); similar to unnamed protein product [Vitis vinifera] (GB:CAO61203.1); contains InterPro domain Phospholipid/glycerol acyltransferase; (InterPro:IPR002123)	79.1	244	34	4	156	836	1	244	9e-101	363
MMN2.Contig_106	GGTCTCKAAGAAACAAAAAAAAAARAATGGCTTCGATGGGTGTTGGCTTACGTGTCACATCTCCTGCCGTTCTCGAAGGAAGCGTGAAGATCAACGGCTCTAGCCGTCTCAACGTAACCGGAAGAGTGACGGTGCCTCAAAGGTCWGGACTTGTCGTCAGAGCTCAACAGAGCGAGGCGGCGCCGGAGACTACTCGAAGGTCTGTGATTGGTCTCGTGGCCGCCGGTTTAGCCGGTGGCTCGTTTGTTCAGGCTGTCCTCGCCGACGCTGTTCCGATCAARATYGGCCCYCCTCCACCTCCCTCCGGTGGCCTTCCTGGGACGGATAACTCAGACCAAGCAAGAGATCTGAAACTTGCGTTGAAGGAAAGGTTTTATTTACAGCCRTTGCCACCGACGG…	460	3	AT2G02510.1			similar to unknown protein [Arabidopsis thaliana] (TAIR:AT1G14450.1); similar to unknown [Populus trichocarpa] (GB:ABK94107.1)	95.83	72	2	1	50	262	1	72	2e-35	144
MMN2.Contig_1060	GGAGGAATCGATAGTACTCTGTAACTATTCCCTTATATGAGATCTATAGTTTAACCTAATCCTAAAGGCATCATCCCTCGAGGTTTATATAACAATAATGATGCTTCCAGTGATCGTTGCAATCGTTGTCTGCCTTGCAAGCTACATTTACCGATCATTGAAGCCTCCACCGCCGCGAGTCTGCGGCGTTCCTCACGGTCCTCCGATTACTTCTCCGAGAATCAAGCTCAGTGATGGAAGATATCTTGCTTATAGAGAATCTGGCGTTGATAGAGCCAATGCTAATCACAAGATCATCGTTGTTCATGGATTTAACAACTCCAAAGACATGGAACTTCCCATCTCTAAGGATCTTGTTGAGGAACTAGGGATATGTTTTCCGTTTTTCGATAGAGCAGG…	536	3	AT2G06025.1	GCN5-related N-acetyltransferase (GNAT) family protein		similar to GCN5-related N-acetyltransferase (GNAT) family protein [Arabidopsis thaliana] (TAIR:AT4G28030.1); similar to unnamed protein product [Vitis vinifera] (GB:CAO65252.1); contains InterPro domain Acyl-CoA N-acyltransferase (InterPro:IPR016181); con	84.05	163	23	1	57	536	1	163	3e-69	257
MMN2.Contig_1061	GAGACAGAGAGAAGATAGAGAGAGAGAGAGACCATGCCTGTCTCCGTACACTCCGTTATCGCCACGAACCTAGCGACTACAGGTTTTTACCGCAATGTTTCGCGCCGTCGAATTGGCTCCAGCTCCGTGAACTGCTCGGTGGAGACAAAGGAGGCCGACCGGTGGGCGAAGCTGAAAAACGGGAACGACTCGCTCGAGATTTGCAGAGTTCTTAACGGAATGTGGCAGACGAGCGGAGGATGGGGGAAGATCGATCGAAACGACGCCGTTGAAGCGATGCTCCGATACGCCGATGCTGGTCTCTCTACTTTCGACATGGCCGATCACTATGGTCCTGCGGAAGATCTTTACGGCATTTTTATCAATAGGGTTCGTAGAGAACGTCCACCAGAGTATTTG…	547	3	AT2G06520.1	PSBX (photosystem II subunit X)	Encodes a protein with sequence similarity to the spinach photosystem II subunit PsbX.	similar to unknown [Populus trichocarpa x Populus deltoides] (GB:ABK96439.1); similar to unknown [Populus trichocarpa] (GB:ABK94669.1); contains InterPro domain Photosystem II protein PsbX; (InterPro:IPR009518)	62.4	125	47	2	61	435	1	115	2e-20	95.5
MMN2.Contig_1062	GGTTTCGAGTATTTTTTTATTCCTGATTCGCAGCAGCCATGGACGGTGGAGCAGAAGGATCTCAGCAGCCTCGCCTTATTCTAGCCCACAAGCTCTTCCTCCTCACTCATCCCGATGTGCAGGACATCGAGAAAGTCCAGCTCAAGTCTGACGTCTTGGATTCCATCAAATCCGATGGTATGGCTCCCTTGTACGAAACCCTAACTGCGTCTTCTGTGCTGGAACTGGATCAGAGCTTGTTAGATTCTATGCGTGCTACCAACGAGGAAGAGCTTAAAAAGCTCGACGAGAAGATTGCAGATGCTGAAGAGAATTTAGGAGAAAGTGAAGTCCGTGAAGCACATCTTGCTAAGGCTCTGTATTTCGTTAGGATTAGTGATAAGGAGAAAGCTCTGGAGC…	560	3	AT2G14900.1	gibberellin-regulated family protein		similar to gibberellin-regulated family protein [Arabidopsis thaliana] (TAIR:AT5G59845.1); similar to unknown [Populus trichocarpa] (GB:ABK94917.1); contains InterPro domain Gibberellin regulated protein (InterPro:IPR003854)	82.35	68	12	0	177	380	41	108	6e-33	137
MMN2.Contig_1063	GGAAGATCTGAGGAAGAGGAAGGAGGAGGCTATAGGAAGCCTAGCTATGGAAGGTCTGAGGAACAGGAGGAAGGGAGTTACAGGAAGCCTAGCTATGGCCGTCGTAATGATGATGATGATGATGAGGAGCGCAGGAACCGTTCTGGTGATGATGAGGAAGGGAGCTATGGCCGCAAGAAATATGGTGGCAATGACTCTGATGATGATGAGGAGAAGAAGCAGCATCGTTACAAGCATCACCACCACCAGAGGCGTCGTGATGAAGACGATGACTAAAGCCCTCACTCAGTGCTGGAATCGAGTGCTTCTACTTAGCTTCATATTACTAAATAAAAAGCTAAGTCATATTTATCTTTGGATGTTATTGTTGTGTTTGTTTGATTCTCTCTAGATACAGCA…	553	3	AT2G16780.1	MSI2 (NUCLEOSOME/CHROMATIN ASSEMBLY FACTOR GROUP C 2)	Encodes a WD-40 repeat protein similar to yeast MSI1.	Identical to WD-40 repeat-containing protein MSI2 (MSI2) [Arabidopsis Thaliana] (GB:O22468); similar to MSI3 (NUCLEOSOME/CHROMATIN ASSEMBLY FACTOR GROUP C 3), protein binding [Arabidopsis thaliana] (TAIR:AT4G35050.1); similar to putative retinoblastoma bi	85.71	161	23	0	66	548	8	168	6e-83	303
MMN2.Contig_1064	GGTTCACTCGCCATCTGATGTGCCTTTCTTTTTTATTCTGGCAATAACCAAAGAACAACTTTAACATTTTTGTGTTGTGGTGGGTCCTTTTAGAGGGAGATTTATTAAATTACTTGTTCTCCTTTGATCAATATTAGGAGGACGATTGTACTGGTTTGTTGGCACAGTCAGTAATAAAGACAAAACCTTAAAGAAAAAAAAAAAAAAAAAAAAAAAAAAAAAAAAAAAAAAAAAAAAAAAAAAAAGGAAAAAAAAAAAAAAACC	1012	3	AT2G18040.1	PIN1AT (parvulin 1At)	phosphorylation-specific peptidyl prolyl cis/trans isomerase (PPIase) with specificity for phosphoserine-proline bonds	Identical to Peptidyl-prolyl cis-trans isomerase 1 (PIN1) [Arabidopsis Thaliana] (GB:Q9SL42;GB:Q42334); similar to peptidyl-prolyl cis-trans isomerase PPIC-type family protein [Arabidopsis thaliana] (TAIR:AT1G26550.1); similar to parvulin-type peptidyl-p	94.07	118	7	0	656	1009	1	118	9e-59	224
MMN2.Contig_1065	GAAGACGATCAAAGATGGCGACGACGACGACGAGCGTCGTCGGAGCTCCGTTGGTGGTTGCCCGGTCTAGACGGATTCCGACGACCCTCAAGTGCTTCGCTTCCACCGCGAATTCGGAGCTTCTCCGCTCCCAGCTCGATCGGCTTCACGCGGAGGCAGAGTCCACTCGTGGCTAAAGCAAATAGTAATAGGTTGAGACTCTTGAGATTATCTGAGGCTGCAGAGAATCTACGTAGACAAGCTTCTCTTCATGTTCAGACGGGTAAAGAGAATGACGCAAGAGAGTTGCTTCTCCAGAAGAAGAAAGTCATGCAAGCTTTGGACAAGGCCAAATCTCGTATCGAGTTGCTTGATACCCTTTCTTCAAAACTCAACGAGGCAATATCTGTCAAAGAAACA…	598	3	AT2G31570.1	ATGPX2 (GLUTATHIONE PEROXIDASE 2); glutathione peroxidase	glutathione peroxidase GPx	Identical to Probable glutathione peroxidase 2 (GPX2) [Arabidopsis Thaliana] (GB:O04922); similar to ATGPX7 (GLUTATHIONE PEROXIDASE 7), glutathione peroxidase [Arabidopsis thaliana] (TAIR:AT4G31870.1); similar to phospholipid hydroperoxide glutathione pe	95.27	169	8	0	64	570	1	169	9e-91	329
MMN2.Contig_1066	CAACAGTTGGTGTTTGTGCTTCTTCCTCTCATCTATTATTGGTGGCCTCGCGACAGCTCGGTGACGATTCCGATGTGGACAGCTTCTGGATCTTTTTCTATTTCTCTTAGTTATGGTTTTGTTTATGGAGTTTCTGGTAGGCAGATTATCTTAGCTGTGGTGTACCTGTTGGTTCCTCCTGCGTGTTTCATGGTATTGTCATGCGTGTTTCATGGTGTTGGTTCTTGGAGTCTATCGGTGGTTAGTGCAGCGACATATTCAGTTGCAAAATTATCTCTGGGTTATGGTGGTTGCAAGAATCTTTCGTCGTTTTGGTGTGTTATTGTTTATTCTGGTTTTCAGATGTGAGCGGCGAAGCTTGGTTGTGTGGAGGTTTTGTTGGATTTCTATCTAGATGCA…	597	3	AT2G34430.1	LHB1B1 (Photosystem II light harvesting complex gene 1.4); chlorophyll binding	Photosystem II type I chlorophyll a/b-binding protein	Identical to Chlorophyll a-b binding protein 2, chloroplast precursor (CAB2B) [Arabidopsis Thaliana] (GB:P04778;GB:P83754); similar to CAB1 (CHLOROPHYLL A/B BINDING PROTEIN 1), chlorophyll binding [Arabidopsis thaliana] (TAIR:AT1G29930.1); similar to Chl	95.48	177	8	0	59	589	1	177	6e-97	349
MMN2.Contig_1067	GACGAATCTTCATCTCTCTCTCTCTCTCTCTCTAAACATCGAATCACAAATCACCATGACTACTGAAGAGAAAGAGATCCTCGTCGCCAAATTGGAAGAACAGAAGATCGATCTTGATAAGCCTGAAGTTGAGGACGCCGATGACAACGATGAGGATGACTCCGATGATGACGATGATGATGCGGAGGGACAAGAAGGAGAGGCAGGAGGCAAGTCGAAGCAAAGCAGAAGTGAGAAGAAGAGTCGCAAAGCCATGCTCAAACTCGGGATGAAACCCATCACTGGTGTCAGCCGAGTCACCGTCAAAAAGAGCAAGAACATAATGTTCGTCATCTCTAAACCCGATGTTTTCAAGAGCCCAGCATCAGACACGTACGTCATCTTTGGAGAGGCCAAGAT…	598	3	AT2G36680.1			similar to unknown protein [Arabidopsis thaliana] (TAIR:AT3G53120.1); similar to unnamed protein product [Vitis vinifera] (GB:CAO62968.1); contains InterPro domain Modifier of rudimentary, Modr (InterPro:IPR009851)	66.91	136	45	1	190	597	1	132	3e-39	157
MMN2.Contig_1068	GGAGAAAATTGATTCACTTCGACGATCGTCGTGATTAGCTAAAAATTTGGTCCATCCATCCGTAGTTCGAGACCATGCCGAAGAACAAGGGAAAAGGAGGAAAGAACAGGAAGAGAGGAAAGAACGAAGCTGATGACGAGAAGCGTGAGCTTATCTTCAAGGAAGATGGCCAAGAGTACGCCCAAGTCCTCCGCATGCTCGGCAATGGCCGATGCGAAGCCATGTGCATTGACGGCACCAAACGTCTCTGCCATATCCGTGGTAAGATGCACAAGAAGGTCTGGATCGCAGCAGGCGACATCGTCCTTGCTGGCCTGAGGGACTACCAAGATGACAAAGCTGACGTCATCCTCAAGTACATGTCTGACGAGGCCAGGCTTCTCAAGGCCTATGGTGAGC…	650	3	AT2G42530.1	COR15B		similar to COR15A (COLD-REGULATED 15A) [Arabidopsis thaliana] (TAIR:AT2G42540.2); similar to cold response protein [Thellungiella salsuginea] (GB:ABX79675.1); contains domain PTHR23241 (PTHR23241)	73.91	115	30	0	78	422	7	121	1e-41	166
MMN2.Contig_1069	GGCGGCTGGTGGTAAAGATGAACGACGGCGGAGCTAAGTCGGAGCTGCTGCTACAAGTCACAGAAATCAACGGAAGAAGAAGGAGTCTAGTAGCGGCACAGCCTCTACGTGGCGGACAAGTTATCCTCAGAGAGTCCCCTCTCCTCCTCTACTCTGCTTTCCCATTTCTCTCATCACCACCTCCCCCTTACTGCGACCATTGTTTCCGACTGTTATCTCAATCATCTCAGAGATGTCAATCTTGCTCTCTCGTCTCCTTCTGTAGCCCTAACTGCACCTCCTCTCACACTCCTTGGCTCTGCGAATCCCTCCGTCGTCTTCACCAATCGTCCTCCGCCGCGTTCGCCGATCAATCTCCTGAACGCCAAGTCCAAGCTCGGTTCCTCCTCTCCGCTTACA…	685	3	AT2G44870.1			similar to unnamed protein product [Vitis vinifera] (GB:CAO62235.1); contains domain Zinc beta-ribbon (SSF57783)	86.15	195	27	1	101	685	1	191	3e-84	307
MMN2.Contig_107	GGCTTCTTCCAAACATCSAATGGCTTCTCACACCTTCCTCTCCTTCTCATCGCCTCCGCGCCTCCTCGTTTCCCCTCCCTCCACTCYCCGTTCCCCTTTCGTCGGCGTCTCTCTSAACCTCCACCGTCCCCAGTCYGTTTCCTTCTCCGCCTCGAAGAAATCGCTGACAGTCGTTTCCGCCGCGAAGAAAGCTGTCGCTGTGCTCAAGGGTAACTCCGACGTCGAAGGAGTTGTTACTTTGACACAAGATGACTCAGGTCCGACAAAAGTGAGTGTTCGTATCACCGGTCTCACACCAGGGCCTCATGGCTTTCACCTCCATGAGTTTGGTGATACAACAAATGGATGCATCTCAACAGGGCCACATTTTCAACCCTAACAACATGACACACGGAGCTC…	566	3	AT2G45960.3	PIP1B (plasma membrane intrinsic protein 1;2)	a member of the plasma membrane intrinsic protein subfamily PIP1. localizes to the plasma membrane and exhibits water transport activity in Xenopus oocyte. expressed ubiquitously and protein level decreases slightly during leaf development.	Identical to Aquaporin PIP1-2 (PIP1-2) [Arabidopsis Thaliana] (GB:Q06611;GB:Q8L5V4); similar to PIP1A (PLASMA MEMBRANE INTRINSIC PROTEIN 1A) [Arabidopsis thaliana] (TAIR:AT3G61430.2); similar to PIP1A (PLASMA MEMBRANE INTRINSIC PROTEIN 1A), water channel	98.22	169	3	0	60	566	1	169	3e-95	343
MMN2.Contig_1070	GGAATGCCTTTTATTCAAAAAAAGTCTCTGGGCAAATCATTGCAACTGAATTAGCAGAGGAGGAGGGGAGGGGAAGGGAGATTCATGGCTGAACATCATCATCGCATCAGAGTCTACTTAGCCTCTGCTATCTTACTTTTAGCGGTTATTAATACGGGAATTGCAGCAGAGAATCTTTCCCAGCAGAAGCTAACTTCACGAATTCTTCAGAATGAGATTGTGAAAGAAGTCAATGAGAATCCAAACGCTGGATGGATAGCTGCTTTCAATGATCGCTTTGCTAACTCCACCGTTGCAGAGTTTAAGCGCCTCCTCGGTGTTAAACCAACACCTAAGAACGAATTCTTAGGCGTACCTGTTGTAAGCCATGACATTGACATCTCTCTCAAGCTTCCTAAA…	948	3	AT2G47730.1	ATGSTF8 (GLUTATHIONE S-TRANSFERASE 8); glutathione transferase	Encodes glutathione transferase belonging to the phi class of GSTs. Naming convention according to Wagner et al. (2002).	Identical to Glutathione S-transferase 6, chloroplast precursor (GST6) [Arabidopsis Thaliana] (GB:Q96266;GB:O82242;GB:Q4PL91;GB:Q9FUT2); similar to ATGSTF2 (Arabidopsis thaliana Glutathione S-transferase (class phi) 2), glutathione transferase [Arabidops	75.61	246	60	0	151	888	18	263	3e-103	371
MMN2.Contig_1071	GGGGGAAGGTTCTTCCTATTCATGGAGATGGGAGTAATGTTCGTAGCTATCTTTACTGTGAAGATGTTGCTGAGGCGTTTGAGGTTATCCTTCACAAGGGGGAAGTGGGACATGTTTATAATATTGGTACTAAGAAGGAGAGGAGGGTGAATGATGTTGCGCAAGATATCTGCAAGCTCTTTAACGTGGACCCTGAGGCTAACATCAAGTTTGTGGAGAACAGGCCTTTTAACGACCAGAGGTACTTTTTAGATGATGAGAAGCTTAAGATCTTGGGATGGTCGGAGAGGACCACTTGGGAAGAAGGGTTGAAGAAGACGATGGAGTGGTACACGCAGAACCCGGATTGGTGGGGTGATGTTTCTGGAGCGTTGCTTCCCCACCCGAGGATGCTGGTGA…	583	3	AT3G02500.1			similar to unknown protein [Arabidopsis thaliana] (TAIR:AT5G16030.1); similar to hypothetical protein [Cleome spinosa] (GB:ABD96956.1)	74.72	178	41	2	60	581	1	177	2e-68	255
MMN2.Contig_1072	GTCTCTCCGTGAGCTCAGAGACCGTATCGACTCCGTCAAAAACACTCAGAAGATCACCGAAGCCATGAAGCTTGTCGCTGCCGCAAAAGTCAGGAGAGCTCAAGAAGCCGTCGTCAACGGCCGACCCTTTTCAGAAACCCTAGTCGAGGTTCTTTACAACATCAACGAACAGCTTCAAACCGATGACATCGATGTGCCCTTAACCAAGATCAGACCGGTTAAGAAAGTTGCACTCGTGGTCGTGACCGGAGATCGTGGGTTATGTGGTGGGTTCAATAACTTCATCATCAAGAAAGCAGAGGCGAGGATCAAGGAGCTTCAAGGTCTAGGTCTTGACTACACAGTCATTAGCGTGGGGAAGAAGGGAAACTCTTACTTCCTCCGTCGTCCGTACATCCC…	675	3	AT3G06760.1			Identical to Protein DEHYDRATION-INDUCED 19 homolog 4 (DI19-4) [Arabidopsis Thaliana] (GB:Q8VXU6;GB:Q9M7Y2); similar to HRB1 (HYPERSENSITIVE TO RED AND BLUE) [Arabidopsis thaliana] (TAIR:AT5G49230.1); similar to fiber protein Fb2 [Gossypium barbadense] (	85.55	173	20	4	172	675	1	170	4e-56	214
MMN2.Contig_1073	GGATTACATGGTGTTCGATCCACTTATCTTCCAGAGTATGACTGAGATGCACGATAGGCATCGGGAGATGCGCCTAGATGTTGACAACATGTCGTACGAAGAGCTGTTGGCGCTTGGGGAACGCATAGGAGATGTGAGCACTGGTCTAAGGGAAGATGTCATTTTGAAGACAATGAAACAACACAAATGTACGTCTTCTTCTGCTGAGTTGCATCAGGACATAGAGCCTTGCTGCATTTGTCAGGAAGAGTATGCAGAAGGGGATGATCTTGGGACCTTGGAATGTGGCCACGAATTCCACAAGGACTGTATTAAACAGTGGGTCATGCTCAAGAATCTCTGCCCCATTTGCAAGACTGTGGCTTTAACGACGTGATAGTAACTGTACCTCCCGGCTTC…	1198	3	AT3G10050.1	OMR1 (L-O-METHYLTHREONINE RESISTANT 1); L-threonine ammonia-lyase	first enzyme in the biosynthetic pathway of isoleucine	Identical to Threonine dehydratase biosynthetic, chloroplast precursor (OMR1) [Arabidopsis Thaliana] (GB:Q9ZSS6;GB:Q9SPF1); similar to ATSR (ARABIDOPSIS THALIANA SIGNAL-RESPONSIVE), serine racemase [Arabidopsis thaliana] (TAIR:AT4G11640.1); similar to th	91.48	399	34	0	2	1198	95	493	0	668
MMN2.Contig_1074	GATTGCTGCTATTGAGACTTGGGACAATGGGAAGCCTTTTGAACAGTCTTCCAAGATTGAAGTCCCTATGCTTGCTAGGGTGTTCCGTTACTATGCTGGTTGGGCAGACAAGATCCATGGAATGACGGTTCCAGGAGACGGTTCACACCATGTGCAGACACTCCATGAGCCTATTGGAGTCGCTGGACAGATCATCCCATGGAACTTCCCTCTTCTCATGCTTTCTTGGAAACTTGGACCAGCTTTAGCTTGCGGTAACACCGTTGTCCTCAAGACGGCTGAGCAAACTCCTCTATCTGCTCTTCTTGTTGGACGACTACTTCACGAGGCTGGACTTCCGGAAGGAGTTGTGAATATAGTGTCTGGATTTGGTCCTACAGCTGGTGCAGCCATAGCTAG…	618	3	AT3G12920.1	protein binding / zinc ion binding		similar to protein binding / zinc ion binding [Arabidopsis thaliana] (TAIR:AT1G79110.2); similar to unknown [Populus trichocarpa x Populus deltoides] (GB:ABK96244.1); contains InterPro domain Zinc finger, RING-type; (InterPro:IPR001841); contains InterPro	65.82	158	51	5	153	617	1	148	5e-47	184
MMN2.Contig_1075	GAAAAGAAAAATGATGAAACTCTTCTTGGTGGTGGCGATATGTGTTGCCCTTTTCTTGAGCCTCACAGATTTTTCCGGCAAGAGTCCAAAACATGGGGAGTCAATGCTGACTGTTCATTTCCCTGAGTTCCGTCTGATTCCGACCACCGGAGCTTCAGGACCAGAGAGTTTTGTCTTTGATATCTCCGGTGAAGGTCCTTACACAGGTTTATCTGACGGTCGAATTGTTAAGTGGATAGCTAATGAGAGCCGTTGGATCGATTTCGCCGTCACCACACCAACAAGTGACAACTCTTCTAAGCAACCTTGCGTTCCCCAACGGCGTCGTTCTAAGCCAAAATGGTGAGTACCTTCTCGTGGCCGAGACTGCCAAGTGTCGGATCCTACGTTACTGGCTGA…	565	3	AT3G13350.1	high mobility group (HMG1/2) family protein / ARID/BRIGHT DNA-binding domain-containing protein		similar to high mobility group (HMG1/2) family protein / ARID/BRIGHT DNA-binding domain-containing protein [Arabidopsis thaliana] (TAIR:AT1G55650.1); similar to unnamed protein product [Vitis vinifera] (GB:CAO66841.1); contains InterPro domain High mobili	43.02	172	62	6	96	503	137	305	4e-17	84.3
MMN2.Contig_1076	GAGCTCAAGGATCTGCAGAAGGATCCTCCCACTTCATGCAGCGCAGGACCTGTCGCGGAAGACATGTTCCATTGGCAAGCCACGATAATGGGTCCATCCGACAGCCCTTACTCTGGTGGCGTTTTCCTTGTTACCATTCATTTCCCTCCTGATTATCCTTTTAAACCTCCTAAGGTGGCTTTTAGGACTAAGGTGTTCCACCCGAACATTAACAGCAATGGGGGCATCTGCCTCGACATCTTGAAGGAGCAGTGGAGTCCTGCCCTCACCATTTCCAAGGTGCTGCTGTCGATCTGTTCGTTGTTGACGGATCCAAACCCAGATGATCCTTTGGTTCCAGAGATTGCTCACATGTATAAAACCGACAGAGCCAAGTATGAGTCTACTGCTAGGAGCTGG…	464	3	AT3G14070.1	CAX9 (CATION EXCHANGER 9); cation:cation antiporter		similar to cation exchanger, putative [Arabidopsis thaliana] (TAIR:AT1G54115.1); similar to hypothetical protein [Vitis vinifera] (GB:CAN75238.1); similar to unnamed protein product [Vitis vinifera] (GB:CAO65232.1); similar to unnamed protein product [Vit	31.25	48	33	0	1	144	124	171	9.6	26.2
MMN2.Contig_1077	GCATCCGGAAGATTTGAAGTCATGTGAAGTGGAACCAGCAGTCTCATCTCCAACTGAAGTGTCTGAGGTTTCTCTGGCTTTCCCTAAAACCGAAGAGACAAAGCCTTCTGATGTCGCAGAATCTTCTTCCCTTGCAGTCTCCGGAGAGTGTCATAGTGAAATCTCTGCTCCTGAGGTTACAACCTCTGAGCTTGACAATATCGATTGGACCTCATATCTGGAATTGGAGACTCTGGACTACAACATTTTCTCTCCGCTGGGCTCTCAGTTGCAATCTGAGCTTGGAACCTCTTTCAATGGTTTCCCTTCTGGCTCAACCGAGCTGTTCAGTAACCAGGATGAAGCTCCTGTTCAGGCTCAAGCTCAGGCTCAGGCTCAGGCTCAGTACTGTTCAAACGA…	658	3	AT3G15850.1	FAD5 (FATTY ACID DESATURASE 5); oxidoreductase	Chloroplastic enzyme responsible for the synthesis of 16:1 fatty acids from galactolipids and sulpholipids. Uses ferredoxin as electron donor.	Identical to Palmitoyl-monogalactosyldiacylglycerol delta-7 desaturase, chloroplast precursor (ADS3) [Arabidopsis Thaliana] (GB:Q949X0;GB:Q8LCQ8;GB:Q9LVZ4); similar to ADS1 (DELTA 9 DESATURASE 1), oxidoreductase [Arabidopsis thaliana] (TAIR:AT1G06080.1);	72.54	193	46	4	101	658	1	189	5e-67	250
MMN2.Contig_1078	GATTTCATCGCCTCTCGAAAAACTTACCTAGCGCACCAGTCCCCATGGACGTATCCGCGAACAAAGGTCTGGAATTGAACGGTCGTGATGCAGAGATCCTAATTAGCTCCAGCACGTTGAGAATCCACGCGAAACCTAGGGAAGTCGCCTTGGACGAAGGTCTGGAATTGAACGGTGGGATTCGAAATAGCAGTATTATTAGCAGGATGATGGTTGAGGGATGCGACACCTCCCCTCCTAGGGAGGATGTCGAAGAGGCTCTGAAAAAACACCTCGCATCACGTGGAATAAATTTAATGCATGTCTCTGTTCCCGTAGACTACAAATGTCGTAATCGCAGACGCGCCTTAATCTATGTTAATGGAGAATGTGAAGCAGAGGCGTTGAAGCTTGATGGAA…	585	3	AT3G18140.1	transducin family protein / WD-40 repeat family protein		similar to transducin family protein / WD-40 repeat family protein [Arabidopsis thaliana] (TAIR:AT2G22040.1); similar to unnamed protein product [Vitis vinifera] (GB:CAO23544.1); contains InterPro domain WD40 repeat-like (InterPro:IPR011046); contains Int	94.59	148	8	0	63	506	1	148	1e-91	302
MMN2.Contig_1079	GAGCTCACTTTTCTCTCCCTCTTCTCATCATGGGCATCACTGATCAAAAGAGCAAGAAAGAAGAAGAACACTTACTCATCTCAAAGCCCGTGAGGTTGATTCTCTTACATAATGGGAGTCATGTCTTACGCTCACTTTTCTTTATCATCGGTTTCTCTATTGGTCTCTTCCTTTGTCTACAACTAAAAGCATTCCACATGTCCGCGCCGAAGACACACCAAACATTATGGTCCACATTACTATTCAACCACTCAACAACGATGGAGATCAAACGAGAGTCGCAAACACAACTACTTCAACACAACATGACTGATCAAGAACTCTTCTCCAAGATCTCGTCATTATCATCACCATCATCATCATCCTCATCATCATGGTTTTGGAGGAGACATAACAATG…	571	3	AT3G18410.2	NADH-ubiquinone oxidoreductase-related		Identical to NADH dehydrogenase [ubiquinone] iron-sulfur protein 6 [Arabidopsis Thaliana] (GB:Q9M9B4); similar to NADH-ubiquinone oxidoreductase-related [Arabidopsis thaliana] (TAIR:AT1G49140.1); similar to unknown [Populus trichocarpa] (GB:ABK93904.1)	93.65	63	4	0	47	235	7	69	5e-49	132
MMN2.Contig_108	GGAGTTTTGAAACTTTACTGCTCACAGAAGAAAAAAACTTATTATCTTCTTGTAAATTTACCGAGAGAGAGAAAAGGGAAGAGACAAGCCAGGATCCGGCCATAGCTGTACAGATCCCCACACCATCCAAAAGGAACCCTAATCATGCCTCCAGGTGCTAAGAAAAGGAAAGCTGCAAAGAAAAAGCAGCAGCAACAACAAGCATCTTCTCCTCAAACTAATCTCATACCCACCACCAACCATGAATCAAGGGAAGAAGATGATGTCAGAATCGAAAAGGAAGTGGGATTGGATACTGATGAGCGCATAGAGATCACTGATTCAAGCCGTGACCATGACAAGAACTCTAGCAGTAGTAGCAGCAGCAGCAGCTCGGATGATGAATCCAGTGAAGTTAAG…	1154	3	AT3G23810.1	SAHH2 (S-ADENOSYL-L-HOMOCYSTEINE (SAH) HYDROLASE 2); adenosylhomocysteinase		Identical to Adenosylhomocysteinase 2 (SAHH2) [Arabidopsis Thaliana] (GB:Q9LK36;GB:Q8LPS8;GB:Q944K5;GB:Q949Z9); similar to HOG1 (HOMOLOGY-DEPENDENT GENE SILENCING 1), adenosylhomocysteinase [Arabidopsis thaliana] (TAIR:AT4G13940.1); similar to HOG1 (HOMO	95.36	194	9	0	300	881	292	485	3e-147	339
MMN2.Contig_1080	GGCGACTTTTTCTTCTTCGACTAATTTTGACGGTCCAATAAGCCCAAAACACTCATCTCCACCATGCCCAACTCTCTCTTTCGCGCCTCCTGTCACCCCTGCGCATTTTAGCAACTCCCTCTCTCCCATGTTTATCCTGCGCCGTCCCCACCTTACACGCCATCTACCCTTCTCCCGCAATAACCGCGTCTCCTCCGCCGCCGCAGTTCGTCACGACGCCACCCTCTGGACCCCAGCTCCTCTCTCTCTCGTCGAATCCGCGGCGGAATCGCTTTTCCACATCTCGATTGACATTTCCAACTCCCCGGATCTCGCAGCTTCCTACACGCGGCCCGGTCAGTATCTCCAGCTCCGCGTTCCCGATGTCGAGAGGCCTTCGTTTCTGGCGATCGCTTCTCC…	567	3	AT3G47680.1	DNA binding		similar to ATGSTT3 (Arabidopsis thaliana Glutathione S-transferase (class theta) 3), glutathione transferase [Arabidopsis thaliana] (TAIR:AT5G41220.1); similar to hypothetical protein 26.t00020 [Brassica oleracea] (GB:ABD65000.1)	47.27	165	82	4	86	565	2	158	2e-37	151
MMN2.Contig_1081	GGCTAATGAAATGAAGGACAAAGGGGATTAAAATGCAAATAAATAAAATTAAAAACTAAATGTAAGATTAAAATTAGAAAAGAGGAGGATCCTTGGTTTACTAGAGTATTACAACAAACAGTCGTCGTCAAGCGTCAGAGAAGGTGTATTTTGTCTGGGTTTAACCAAAATATGCAATCTGGCGGCGATTACAGCAACGGTTTCCACGGCGAGCTTGACCGGGTAGAAGAGAAGCAACTCCCCGGCCTCAGCTCTTTTGGCCGAGCTAAAAGACGCAGCACTCGCGGTGGAGCTCATGACCCTAGAGGCGGTCTCACCAATGGGTTTATGGTTTCCGACCAGCTCGGCGAGCAGAATCCACTCGAGACTCAGAAATCTCCTCCGCCTTGCACCGACTTC…	646	3	AT3G48580.1	xyloglucan:xyloglucosyl transferase, putative / xyloglucan endotransglycosylase, putative / endo-xyloglucan transferase, putative		Identical to Probable xyloglucan endotransglucosylase/hydrolase protein 11 precursor (XTH11) [Arabidopsis Thaliana] (GB:Q9SMP1); similar to XTH3 (XYLOGLUCAN ENDOTRANSGLUCOSYLASE/HYDROLASE 3), hydrolase, acting on glycosyl bonds [Arabidopsis thaliana] (TA	72.91	203	51	2	48	644	1	203	2e-79	291
MMN2.Contig_1082	GGCTCAAAAAAAAAAAAAAAAAAGGTGTATCTCCTTATCTCTTTCTTCAACGGGAGATTCTGCTTTTCCCAACGTAGAGACAAAAAGGAGAACGCAGTCCACACACACACCACAGTGAATCCAGAGAGAGAGAGAGAAACAAACTCATCGAACAATTTTGATTTCAAATTTCAAAATCCTCCCACTGTTTCCGATCCATCATGCCGCCTGGTGCGAAGAAGAGGAAGGCGTTGAAGAAGAAGCAGCAGCAGCAGCAGCAGCAAGCGATTGGAACAAGTACGAACGGCGATAATCTCCACGGAGGAAATGATGAACATGGAAGCCAACAAGATGATAGGGAGAGTGATGGCAACTTGAGCTCCCCTGGCTCTCAAGGAAATGAAGAATTTGGTGGGATGA…	509	3	AT3G50810.1	integral membrane protein, putative		Identical to UPF0497 membrane protein At3g50810 [Arabidopsis Thaliana] (GB:Q9SVL7); similar to unknown protein [Arabidopsis thaliana] (TAIR:AT4G37235.1); similar to unnamed protein product [Vitis vinifera] (GB:CAO41610.1); contains InterPro domain Protein	93.75	32	2	0	75	170	1	32	5e-11	63.9
MMN2.Contig_1083	GGATTCCAACCTTCATCAGAAGATACTCGAAGATCGCAACGAGAGAAAAAAAGAACGAAACTTTTGGAGAATGAAAGCAGAGCTGAACTTACCAGCAGGATTCCGATTCCACCCCACGGACGAAGAGCTAGTGAGATTCTGCCTGATCCGTAAATGCGCGTCGGAGCAGATCTCAGCTCCGGTTATCGCCGAAATCGATCTCTACAAGTTCAATCCTTGGGAGCTTCCAGAGATGTCTCTGGTACGGAGAGAAAGAGTGGTACTTTTTCTCACCACGAGACCGGAAATACCCAAACGGCTCGCGTCCTAACCGGGCGGCAGGAACCGGTTATTGGAAAGCCACCGGAGCTGATAAACCGATCGGTAAACCGAAGACGTTGGGTATAAAGAAAGCGCTAG…	1097	3	AT3G51130.1			Identical to UPF0183 protein At3g51130 [Arabidopsis Thaliana] (GB:Q9SD33;GB:Q53YG9;GB:Q8LD70;GB:Q94C31); similar to unnamed protein product [Vitis vinifera] (GB:CAO48256.1); similar to Os06g0714000 [Oryza sativa (japonica cultivar-group)] (GB:NP_001058570	88.62	167	17	1	71	565	2	168	2e-84	309
MMN2.Contig_1084	GAAACTGAATCATCTGACAGCGCCGGTCGTCTCTTCTTGTCTCCTCTCTTTCTGGCGGCTCGAACGCCAAAGGCAAAGGAGCTTAATCTCCGTTCGTTACCATACCTTTACAGAGCGTCTCCTCAGTAATCGGAGATGGCGGATAAGCCGGCGCAGGAGCAGAAGCCAGCAATGGGAACCGGCGGTTCTTGACGATATCATCCGCCGTTTGGTGGGGTTTCGGAACACGAGGCCTGGATCCGGGAAGCAAGTTCACCTCAGCGAAGGTGAAATCCGTCAGCTCCGTGCTGTCTCCAAAGAAATCTTTCTTCAACAACCTAATCTCCTCGAACTCGAAGCTCCCATCAAGATCTGCGGTGATATTCATGGGCAGTATTCAGATCTATTGAGGCTATTTGA…	1008	3	AT3G52880.1	ATMDAR1 (MONODEHYDROASCORBATE REDUCTASE 1); monodehydroascorbate reductase (NADH)	Encodes a peroxisomal monodehydroascorbate reductase, involved in the ascorbate-glutathione cycle which removes toxic H2O2	Identical to Probable monodehydroascorbate reductase, cytoplasmic isoform 3 [Arabidopsis Thaliana] (GB:Q9LFA3;GB:Q8LBV9); similar to ATMDAR2, monodehydroascorbate reductase (NADH) [Arabidopsis thaliana] (TAIR:AT5G03630.1); similar to monodehydroascorbate	94.84	213	11	0	62	700	1	213	6e-103	370
MMN2.Contig_1085	GGTCTTTTCTCAGCAGCAAACCCTTCAACAATGGATTACGACTTCAGGAACAAGTCAGGTCCCCCCTACGGCCGCCCTATGTACCCATCTCCTTCTCCATCATCTACCCACCCTATGTACAACGGACCTCCGGGATACCCTAAGATCGGCCAACAAAGCAGCCACGGCCAACCGTTTTTTCCTCCGCCGGAGAGAAACCCGTCGTTTCAGCACAACCCATCTCCTTCTTCTTCATCTGGATTAGGAATCAAGGTGGCTCTCAAGCCTGAGTATCGGATCACTCCTCCGCCTCCGTTGTTGCCTCGAGTTGGAGATGTTCCTCGGAGCAGCTTTCAGTTTGATTTCGGTCTAGAAAGGAAGGTACTTGCTGAGGCAGAGAAGGAGAACCCGGATTGGAGC…	634	3	AT4G12530.1	protease inhibitor/seed storage/lipid transfer protein (LTP) family protein		similar to protease inhibitor/seed storage/lipid transfer protein (LTP) family protein [Arabidopsis thaliana] (TAIR:AT4G12510.1); similar to protease inhibitor/seed storage/lipid transfer protein (LTP) family protein [Arabidopsis thaliana] (TAIR:AT4G12520	84.09	88	14	0	210	473	30	117	1e-35	145
MMN2.Contig_1086	GGAACTTCTCTTCTCGTGAATCGACGATCCTTCTCCATCACCGCGACTATGGCTTCTTCACCTACTAAGAAGGTTTTGATTCCCGTTGCGCACGGTACGGAGCCGTTCGAAGCGGTGGTGATGATCGATGTGCTGCGGCGAGGCGGCGCGGATGTAACGGTGGCCTCCGTGGAGAATCAGGTTGGCGTCGATGCGTGCCATGGGATCAAGATGGTGGCGGATACTCTTCTCTCTGATGTCACCGACTCCGTTTTCGATCTTATCATGCTCCCTGGAGGACTACCTGGGGGAGAGACTCCTTAAGAACTGTAAACCTTTGGAGAGTATGGTCAAGAAGCAAGACGCAGATGGACGGCTTAACGCTGCTATCTGTTGTGCTCCGGCGTTGGCGCTTGGTAC…	608	3	AT4G14930.1	acid phosphatase survival protein SurE, putative		similar to acid phosphatase survival protein SurE, putative [Arabidopsis thaliana] (TAIR:AT1G72880.2); similar to acid phosphatase survival protein SurE, putative [Arabidopsis thaliana] (TAIR:AT1G72880.1); similar to unnamed protein product [Vitis vinifer	89.64	193	18	1	34	606	1	193	2e-96	348
MMN2.Contig_1087	TCTCGTTTGGAAATCGATTTCCCACCTTTGCCCAGTAGCATTTCTTCATACAAGGGCTCTTCAGACGATTTCATTGATGCCAACATACAACTGGCTTTGTCTGTTGTCCGGAAGCTTCAGGAGAAAGTAGAGACTAGAGCGTGCATTGTGTTTCCTGATAAGCCTGAGAAACGCAGAGCTTCGCAACTCTTCAAAGCAGCGTTTGATTCGATTGATGGCATAAGTATCCGTTCTCTAGACGATATACCTGGCACTTCTGTCACCAATTTCTTCAGGTCTATAAGGAGTACCTTGGACTTTGATTTTGAAGATGAAAACGAAGGTAGTTGGGAGCCCAAGGAGCCACCGACCCTTTATATGTTTATCAATTGCAGCACTCGAGAACTCTCTGTTATAGAG…	573	3	AT4G18070.4			similar to unknown protein [Arabidopsis thaliana] (TAIR:AT1G29530.1)	53.7	54	13	1	448	573	111	164	2e-08	55.5
MMN2.Contig_1088	GTACACGGTTACTTGTTACTATGCAAAACGGTTTGAGGCTTTGAGAGGTATATGTATCCCTTCGGAACTTGAGTATATAAGGTCTCTTAGCCGGTGTAAGAAATGGGGAGCTCAAGGTGGGAAGAGCAATGTCTTCTTTGCTAAAACCCTTGACGATCGTTTCATCATCAAGCAAGTCACCAAGACGGAACTTGAATCGTTCATCAAGTTTGCACCTGCTTACTTCAAGTATTTATCTGAGTCTATCAGCACGAAAAGTCCAACTTGTTTGGCAAAAATCTTGGGAATCTATCAGGTCGCAACAAAGCAACTTAAGAGCGGGAAAGAAACAAAGATGGATGTTCTGATAATGGAGAATCTTCTCTTTGGAAGAACTGTGAAGCGGCTTTACGACCTCAA…	570	3	AT4G19690.2	IRT1 (IRON-REGULATED TRANSPORTER 1); cadmium ion transmembrane transporter/ iron ion transmembrane transporter/ manganese ion transmembrane transporter/ zinc ion transmembrane transporter	Fe(II) transport protein (IRT1)	Identical to Fe (IRT1) [Arabidopsis Thaliana] (GB:Q38856;GB:Q8LBP0); similar to IRT2 (iron-responsive transporter 2), iron ion transmembrane transporter/ zinc ion transmembrane transporter [Arabidopsis thaliana] (TAIR:AT4G19680.2); similar to Fe(II) trans	86.96	161	21	0	42	524	1	161	3e-68	254
MMN2.Contig_1089	GAAGAAAGTATAGAATATACAACAAAAAAAAAATTTGGCGTTCTCTCCTAATCAAAAAAAGTTTGCTTCGTTACGTTAACGTCATTCACGATCACAGCATCATCACCTTCCATTAGCTTTTGAAAAAAAGTTTGAATAACAAAAGAAACCGTGATGACGGGGGAAGACGACGAGGCCGGTAGGGCTTCTCCGATCGAATCAGCTATAACGAACGATGATGCTTCTCGGCCGATTCAAAGTAGAAAGAGAAATTGGGATCAGCTCGTTGCGTGTAGGATTCGGGATGAGTTGATCATAGCGAGAGAAGTCGTATCAACGATGCTGAGGCTTCTCTTAGGCACAAGCTTACTCTACGCTCTACTCAAGAAGAAATTCAGAGGTGTACTGGTGCTGTGGTGA…	548	3	AT4G24130.1			similar to unknown protein [Arabidopsis thaliana] (TAIR:AT1G56580.1); similar to unnamed protein product [Vitis vinifera] (GB:CAO62919.1); contains InterPro domain Protein of unknown function DUF538 (InterPro:IPR007493)	93.02	43	3	0	134	262	18	60	5e-68	86.7
MMN2.Contig_109	GGACACAAACAACCGAACAGAACACAAAACCAAAAGAAAAAATGGCTTCAACTTCAACACTTCTAATGAAAACAATCCTCATCGTACTCATCTTTGTCTCTTTCACAATCTCTCCGGCAACTTCAACGGTGCCCGAAGAATGCGCAAGCGAGTCAGCGAACCCTTGCGTCAACAAAGCTAAAGCTTTGCCTCTCAAAATCATAGCAATTGCTACAATCCTAGTCGCAAGCATGATTGGTGTTGGAGCTCCTCTCTTTAGCCGTTCCGTGCCGTTCCTGCGACCCGATGGAGACATTTTCACCGTGGTTAAGTGTTTTGCCTCGGGAATTATCCTCGGAACCGGTTTTATGCACGTTTTGCCTGATTCTTTTGACATGTTGTCATCCAAATGTCTTGAAG…	617	3	AT4G30230.1	unknown protein			60.48	167	60	4	135	617	1	155	4e-41	164
MMN2.Contig_1090	TGCATTCAGGGTGTTTTTGCTGACGTTCTGCATTGTTCTTGTGTCGGGGAACAACTCTAGAGACTTTTTCAGCACTGCATACTTCAGGTTTTTGCTGATTTGTGTTGGCGCGTGCATCTGTTTGGGTGTGAACATATTTATACTTCCTATCTGGTCGGGAGAAGACCTGCATAAACTAGTGGTTAAGAATTTCAAGAGTGTGGCCAATTCTCTCGAAGGATGTGTTAATGGGTACTTGCAATGTGTTGAATACGAGAGGATCCCTTCGAAGATTCTCACGTACCAAGCTTCTGATGACCCATTGTATAGTGGATACAGGTCCGTAGTCCAGTCTACGAGCCAAGAAGATTCTCTGCTTGATTTTGCGGTATGGGAGCCTCCACATGGACCTTACAGGAC…	958	3	AT4G35100.1	PIP3 (PLASMA MEMBRANE INTRINSIC PROTEIN 3); water channel	a member of the plasma membrane intrinsic protein PIP. functions as aquaporin. Salt-stress-inducible MIP	Identical to Aquaporin PIP2-7 (PIP2-7) [Arabidopsis Thaliana] (GB:P93004;GB:O22332;GB:O49616); similar to PIP2,8/PIP3B (plasma membrane intrinsic protein 2,8), water channel [Arabidopsis thaliana] (TAIR:AT2G16850.1); similar to aquaporin [Brassica olerac	96.09	281	11	1	64	906	1	280	7e-156	546
MMN2.Contig_1091	GGTCCCATCCAAAATCTCCACGTACCAAGCCTCTGAGAATCCGGTTTACAAGGGTTATAGATCAGCTATTGAGTCTACTAGCCAAGAAGAGTCTCTGATGAGCTTTGCTATATGGGAGCCGCCACACGGACCATACAGGACATTTAACTACCCATGGCAGAACTATGTCAAGCTCAGTGGCGCTCTCAAGCATTGTGCATTCACTGTGATGGCATTGCACGGCTGCATTCTCTCAGAAATCCAGGCACCTGAAGAAAGGAGACAAGTTTTCCGACAAGAGCTTCAGAGAGTTGGCGTAGAAGGAGCCAGGCTCCTTAAGAGAGCTCGGCGAAAAGGTGAAGAAGATGGAGAAGCTAGGACCAGACGACATGCTCTTCGAAGTCCACTTAGCTGCCGAAG…	1091	3	AT4G36220.1	FAH1 (FERULATE-5-HYDROXYLASE 1); ferulate 5-hydroxylase	encodes ferulate 5-hydroxylase (F5H). Involved in lignin biosynthesis.	Identical to Cytochrome P450 84A1 (CYP84A1) [Arabidopsis Thaliana] (GB:Q42600); similar to cytochrome P450, putative / ferulate-5-hydroxylase, putative [Arabidopsis thaliana] (TAIR:AT5G04330.1); similar to cytochrome P450 [Isatis tinctoria] (GB:ABL07485.	85.08	362	54	1	3	1088	153	479	5e-155	543
MMN2.Contig_1092	GAACGCAGAACAACTTTTGTGGAGGAGAGAAAGCGATATAACACACACACAGAGATATACATCTTCAATAGTTAAGAGTTTTCTATATACAGAAGAAGTGTGTGTGATAGAGAGACATCAGATACAAAAGCAAAAGAAATGCAACAGCACCTGATGCAGATGCAGCCCATGATGGCTGGTTACTACCCCAGCAATGTCACCTCTGATCATATTCAGCAGTACTTGGACGAGAACAAATCGTTGATTCTGAAGATAGTTGAATCTCAAAACTCGGGAAAGCTCAGCGAGTGTGCCGAGAACCAGGCAAGGCTTCAACGCAACTTAATGTACTTAGCTGCAATTGCAGATTCTCAGCCTCAACCTCCAAGCATGCATAGCCAGNGAGAAGGAGGGTCACAC…	618	3	AT5G01600.1	ATFER1 (FERRETIN 1); ferric iron binding	Encodes a ferretin protein that is targeted to the chloroplast. Member of a Ferritin gene family. Gene expression is induced in response to iron overload and by nitric oxide. Expression of the gene is downregulated in the presence of paraquat, an inducer	Identical to Ferritin-1, chloroplast precursor (FER1) [Arabidopsis Thaliana] (GB:Q39101;GB:Q8LG19); similar to ATFER4 (FERRITIN 4), ferric iron binding [Arabidopsis thaliana] (TAIR:AT2G40300.1); similar to Ferritin-1, chloroplast precursor (GB:Q96540); c	81.67	180	29	3	91	618	1	177	2e-71	265
MMN2.Contig_1093	GGTAAAGCTTGACATCGTTCATTCATCAGCCATGAAAATAAAGAAGAAAGGTCAAGTCCACCCATCTCCTCCTCCGCTTCCATCATTTCCTTTAGACCAGTGTCTCTCTGTCCTGAAGCTTCTCCCCGCTGTGATTCTCCTTCTCGTCTCCTCTCTCTCCCCTGAAGACAAGCAAGTCCTTGCTTACTTAATCACCCGTTCACTCAAAACCACCACCACCACCACCCCCGCCGTATCCTCCGGGAGAAGAAGAAGCTCTTCTGGTTCGAAGAACAAGAAAGCTAGGACTCATCGTAAAGCTCCGGTTTTCGACTGTGAATGTTTCGAATACTACACGAGCTACTGGTTCAGGTGGGACTCCTCGCCTAACCGTGAGCTCATCCACCAGATCATCGAAGC…	440	3	AT5G02120.1	OHP (ONE HELIX PROTEIN)	Encodes a one helix protein homologous to cyanobacterial high-light inducible proteins. The protein is localized to the thylakoid membrane and its transcript is transiently induced by exposure to high light conditions.	similar to one helix protein [Ipomoea nil] (GB:AAP23938.1); contains domain SSF103511 (SSF103511)	87.91	91	11	0	72	344	20	110	3e-40	160
MMN2.Contig_1094	GAATGTGAGAGATATTTTTGTAGAGAAAATCAAACGGGGGCAGACGTAGACGCGAGTCGACCTCGAGGCGCGATGCCTCAGGCGTACTTCATCACGCAACTCTCACGAGCTTCTCTGTCCTTTTATACCACTTTCGTTTTTTTCTTCATTTCTTTAAATTTGTGAAATTTAATCCTTTTCTCGAAGGTGAAGAAGTTGCGTGTCGTCCATCTTCAGACCGATCTCTCCCTCTCTCTGTTTTTTCTCTGTGTTTGGTCGGTTCCTCTTACCGCGGGTTAGTGTCGGATGGCTCTTTGTGGTGTTTCATCGACTCCAAGCCTTCGAAGTTTGGAAATTTTGCAATCTGCTAGAAACTCAAGCATTGGTCTGAAACGTAACCGTAGTTTATGTCATCCCACA…	610	3	AT5G03240.3	UBQ3 (POLYUBIQUITIN 3); protein binding	encodes ubiquitin that is attached to proteins destined for degradation. UBQ3 is most homologous with UBQ4, and is expressed in higher levels in vegetative tissue but lower levels in flowers than UBQ4. UBQ3 encodes different number of ubiquitins in differ	similar to UBQ4 (ubiquitin 4), protein binding [Arabidopsis thaliana] (TAIR:AT5G20620.1); similar to polyubiquitin [Thlaspi caerulescens] (GB:AAY86773.1); contains InterPro domain Ubiquitin; (InterPro:IPR000626)	100	185	0	0	53	607	77	261	2e-99	357
MMN2.Contig_1095	GATGTGTATACACGGTTTTGAGGCTAAATATGTATGGGATCCTGGCGGGTTATCAGCAAAGGCAGCTCTCTTGGATTGGCCTGAAACTTATCAAAATCGTGGCGGCAATTTGAAGTTAACCTCAAAGTTTCATGAGTCTTGTATAGAGAGTTTGGTGATGTTACTTAAACCGGCAAAAGAAATTCAAGCTGTCACCAGATGTCTTGTCCAGTGGAAGGAGCATCCTCCAGACCAAGTACTCAAGCTATCATCCTTGAGGACAAGAATGTTCTGAAGAAGAGAGTATTGTGACAGCTTAAAGCTATCCCATTTGGTTTAGTAACTTATGTTTGGTTCAGTTCTTTGGTTTAGATCTTTGGTTTACTAAACACTATATGTAATATCTTTCTCACTTAGGGG…	942	3	AT5G15800.1	SEP1 (SEPALLATA1); DNA binding / transcription factor	Encodes a MADS box transcription factor involved flower and ovule development. Functionally redundant with SEP2 and SEP3.	Identical to Developmental protein SEPALLATA 1 (SEP1) [Arabidopsis Thaliana] (GB:P29382;GB:Q9LFU6); similar to SEP2 (SEPALLATA2), DNA binding / transcription factor [Arabidopsis thaliana] (TAIR:AT3G02310.1); similar to SEPALLATA1 [Arabidopsis lyrata subs	97.22	72	2	0	54	269	1	72	7e-102	141
MMN2.Contig_1096	GGAATATTCGTTTTATTTATTATTTTCTTCTTCTTCTTCTCCTTCTTCAATCTTCCCTCTGTCATTCAGATTTGGAGAAGACAGAGACAGACAGAGAGGAGAAGGATTCGTGTAAGCAAGCACAAAAAGTTTCCTTTCTTCTATCTCTCTCTCTCTCCTTTCGACCAGAAGATAGAGAAAATGGAGAGAGAAGGAGAAACAACAATCGGCGAGGTTGCTCCGGCGACTCCGAGAAGATGTTCTCTGAGCTTTTGGGAGGTCACGACAGCTTCCGGCGTCGTTTTGGGTTTTCTTGTTGGCCTTCTTTGCGTTTATCTCACAATGCCTCAATCTGATTACAGCTTCCTCAAGCTCCCTCGTAATCTCCAAGATCTTCAGATTCTCAGAGACAATCTGGAG…	593	3	AT5G16570.1	GLN1;4 (Glutamine synthetase 1;4); glutamate-ammonia ligase	Encodes a cytosolic glutamine synthetase, the enzyme has high affinity with substrate ammonium	Identical to Glutamine synthetase cytosolic isozyme 1-4 (GLN1-4) [Arabidopsis Thaliana] (GB:Q9FMD9); similar to ATGSR1 (Arabidopsis thaliana glutamine synthase clone R1), glutamate-ammonia ligase [Arabidopsis thaliana] (TAIR:AT5G37600.1); similar to ATGS	93.44	183	12	0	43	591	1	183	8e-86	312
MMN2.Contig_1097	GACAGTAACCAAAGGCGGTTCTCCCACTTTCCATTTATGCAACTCTTTCCTTATATATTTGCACTTGGAGCTCAAGTTGTTGTTCTTTCTCATCAATCATAAACACACAATACTATTCAAACCTTGTGTTCTACACGGTTTGACTGTTTTCTTGTTCCAATGGATTACGCAAGAACCGAGTTTCAAGCTAGTTTAGATTCGGACCAAGAAGGATCAACGATATCTGAATCTGGAAGCTGTGATTCTTATGAGCAACCAAGACCTTCTTTCGCCGATGAACACGGTCTCATGGAGTTGCTTGAAGGCGACAAAGCTTACGATTTAATCTACCGTAACTGTAAGTCTGGTCTCGGAGATCAATGCCAGCTTCTCTCCGTCCTCAGAAACGGGTTTCGCACC…	567	3	AT5G22580.1			Identical to Uncharacterized protein At5g22580 [Arabidopsis Thaliana] (GB:Q9FK81); similar to stable protein 1-related [Arabidopsis thaliana] (TAIR:AT3G17210.1); similar to hypothetical protein [Vitis vinifera] (GB:CAN68720.1); contains InterPro domain Di	90.82	98	9	0	22	315	1	98	2e-47	185
MMN2.Contig_1098	GGTAGATAAGGGAAGAAGAACAGAGTGGCCAAGGAAGAGATCGATGGCCACGACGGCGAAGGTAGACACCGACGATCTCCGGCGATTCAAGGATGCTAATCTCGACGAAGCTCCGTCTCGCCGTCACGTTCGCGATTCCTTAAAAGATACTCAGCTTAATCTCGATCATATCCTCTTCAAGACACCAGGAGATGGAATTAAGACAAAGGAGTCTTATGAGGTGAATTCAAGAGGAGTTGAGATCTTCTCCAAAAGCTGGCTTCCTCAAGCTTCTAGCCCCAGAGCTTTGGTTTGTTTCTGCCATGGTTATGGAGACACTTGCACGTTCTTCTTCGAAGGGATTGCAAGGAGATTGGCATTGTCCGGATATGGAGTTTTTGCTATGGACTATCCAGGGTT…	677	3	AT5G32440.1			similar to unknown protein [Arabidopsis thaliana] (TAIR:AT1G80040.1); similar to unknown [Populus trichocarpa] (GB:ABK95835.1); contains InterPro domain Ubiquitin system component Cue (InterPro:IPR003892)	77.27	198	37	7	106	675	1	192	8e-62	233
MMN2.Contig_1099	GGAAACCAATCGCAGATCTGCATACCAAAATTCCAACGAAGATCATCACTCACCATGGCCATCCCCTTAGCTAAGCTCCTGATCTCCGCCGTGGCGGTTTTCGTGCTCGTCTCCGCTTCGTTCGCGACCTCGGAAATGCCGTTCATGGTGGTTCACAAGAAAGCTACTCTCAACAGGCTCAAATCTGGCGCCGAGCGCGTCCTCGTTTCCTTCGACATCTACAACCAAGGATCTGCGACGGCGTATGATGTGACTCTGGTTGATAACACCTGGATTAAGAAAACTTTTGAAGTTGTTAATGGAAACACTTCAAGATCATGGGAGAGACTTGATGCAGGAGGTATTCTGTCTCATTCCTTCGAACTTGAGGCTAAGGTTAAAGGACCCCTCTATGGAGCT…	559	3	AT5G37410.1	binding		similar to unknown protein [Arabidopsis thaliana] (TAIR:AT4G16530.1); similar to unknown protein [Arabidopsis thaliana] (TAIR:AT5G37920.1); similar to unknown protein [Arabidopsis thaliana] (TAIR:AT5G37430.1); contains InterPro domain Protein of unknown f	57.14	21	9	0	85	147	165	185	6.2	27.3
MMN2.Contig_11	GACGGGGAAATCAATCTATAGAGACAACGAGACGGGATTACGAATGATAGATCCGCAATCAGACAAGAACCCTCCTCTCTTCCTTGTCKGATTCCCAAACTGCGAAACCYTTTTTTTATGAAAAAAGATTAGATTTTTTAGGTAAGGTGAAAATAATGGAATCGGAGCTAAAGGATATGAATTCGAATCCACCGTCGAGCAAAGAGGAACGCCCCTTGCTCAAATCGGAATCCGATGTCTCCGCCGCCATTGAAGAGCTCGACAAAAAGTTCGCGCCTTACGCGAGGACGGACTTGTACGGGACGATGGGGTTGGGTCCCTTTCCGGCGACGGAGAAAGTCAAGCTCGCGGTGGCGATGGTGACGCTTGTGCCCGTTCGGTTTGTTCTGGCGATGACGA…	662	3	AT5G38660.1	APE1 (ACCLIMATION OF PHOTOSYNTHESIS TO ENVIRONMENT)	mutant has Altered acclimation responses;	similar to unnamed protein product [Vitis vinifera] (GB:CAO49291.1)	80.58	206	37	3	52	660	1	199	3e-72	268
MMN2.Contig_110	GGTCTGCGTTGATATCGAGAAATCGAGAGGCTAGGGTTTGTGATTCCAAGAGCAAAAGATGATCGAGGTGGTGCTGAACGACCGTCTGGGGAAGAAAGTAAGGGTCAAGTGCARCGAAGATGACACGATCGGCGATCTGAAGAAGCTCGTGGCGGCGCAGACCGGAACGCGAGCGGAGAAGATTCGAATCCAGAAGTGGTACAACATCTACAAGGATCATATCACTCTCAAGGACTACGAGATCCACGACGGCATGGGCCTCGAGCTCTACTACAATTAAGGCGAACCGGAGGTGCTGAKCAAAGGAGAGCAAGTGAATGTTGTTGATTTGCACACCACCCCCAATTAAATAAAAAAACAAAAGTATTGTCTGTAAAATTGGCTAATTGGTTTCTGATT…	592	3	AT5G42980.1	ATTRX3 (thioredoxin H-type 3); thiol-disulfide exchange intermediate	encodes a cytosolic thioredoxin that reduces disulfide bridges of target proteins by the reversible formation of a disulfide bridge between two neighboring Cys residues present in the active site. Thioredoxins have been found to regulate a variety of biol	Identical to Thioredoxin H-type 3 (TRX3) [Arabidopsis Thaliana] (GB:Q42403); similar to ATTRX5 (thioredoxin H-type 5), thiol-disulfide exchange intermediate [Arabidopsis thaliana] (TAIR:AT1G45145.1); similar to thioredoxin-h-like protein 1 [Brassica oler	77.88	113	25	0	81	419	5	117	2e-45	178
MMN2.Contig_1100	GCTTGTGGCCTGAGAGGAGTCGAAGCTTAGCGATTGTACAACCATGGCGACGGCTTCAGCTGCTTTCAAGTCTAGGGAAGACCATAGGAAGCAAATTGAATTAGAGGAAGCTCGTAAAGCCGGGCTTGCACCAGCTGAGCTAGATGAGGATGGTAAAGAAATCAATCCTCACATTCCTCAGTATATGTCTTCTGCTCCTTGGTATCTCAACGCTGAAAAGCCCAGTCTTAAGCATCAAAGGAACTGGAAGAGTGATCCCAATTACACTAAGTCATGGTATGACAGAGGTGCTAAGATCTTCCAAGCCGAAAAATACCGCAAGGGAGCTTGTCAGAATTGTGGTGCAATGACGCATACTGCAAAGGCGTGTATGGATAGACCTCGCAAGATTGGAGCAAA…	577	3	AT5G44700.1	EDA23 (embryo sac development arrest 23); ATP binding / protein serine/threonine kinase		similar to leucine-rich repeat transmembrane protein kinase, putative [Arabidopsis thaliana] (TAIR:AT4G20140.1); similar to hypothetical protein OsI_025193 [Oryza sativa (indica cultivar-group)] (GB:EAZ03961.1); similar to Leucine Rich Repeat family prote	51.35	37	18	1	8	118	388	423	0.59	30.8
MMN2.Contig_1101	TGCTCGGGGATGTCTTATACGATGGACTTTGAGAACAGAGCCAATGCAAGACCGGATGATTCCACCATTGAGTATGAAGGCTTTGCTATAGTTTGTGATCCAAAGAGCATGCTCTTCCTTTTCGGAATGCAGCTAGATTACAGCGACGCTTTGATCGGTGGAGGCTTCTCTTTCTCCAACCCTAACGCTACACAAACCTGTGGATGTGGGAAGTCTTTTGCTGCCGAGATGTGAAACACTTTGTATTGCAGTAAAAACACATGTAGTTATAGACTTATAGCTAATAAAGCATTGTGTATTATGGCTGTAGAATTTATCAACTGAATCAGAAACAATGTAAGCGTTTTCATATGTGATGTTCAAAACAAAATGTT	1047	3	AT5G48880.3	KAT5/PKT1/PKT2 (PEROXISOMAL 3-KETO-ACYL-COA THIOLASE 1, PEROXISOMAL 3-KETO-ACYL-COA THIOLASE 2); acetyl-CoA C-acyltransferase	Encodes a peroxisomal 3-keto-acyl-CoA thiolase 2 precursor.	Identical to 3-ketoacyl-CoA thiolase 5, peroxisomal precursor (KAT5) [Arabidopsis Thaliana] (GB:Q570C8;GB:O65339;GB:Q9S774); similar to KAT2/PED1 (PEROXISOME DEFECTIVE 1), acetyl-CoA C-acyltransferase [Arabidopsis thaliana] (TAIR:AT2G33150.1); similar to	76.95	243	48	3	216	920	216	457	3e-86	315
MMN2.Contig_1102	GAAGCAGAAGGACAAAGCTCACAAAAGCGTCCTGGTGTTCAGAAAGAAGAGGAGATGTCTGAACAAGCCTTCTCTAGCAATGTGTCGAAAGCTCCTGATGAGGCTAATGTGAAACCTCAACATTCATTTTTAGATGTTAAGGACGAGAGACAAGGTGAGGAAATAGAGTTAGAGAAGGAAGAAAGAAAAGGTAAAAGCAAAGCGAAGAGCATGAGAAGCCATGCAGGAGATTCAAGAAGCAAAGAAAGCACAAGGCAGTAGAAGTTCTGTTGATAGCCCCATGCCTGATAATACATCCAGCTACGCAAGTGCATCCTCAGCACCAGAGGTTGGCAAAGATGGAGCCAAAGGGAAAGTGATGGACTTTGTTAAGATTTTCAGTCAAGGAGCTTCAGCTGG…	646	3	AT5G59890.1	ADF4 (ACTIN DEPOLYMERIZING FACTOR 4); actin binding	actin depolymerizing factor 4 (ADF4) mRNA, complete cds	Identical to Actin-depolymerizing factor 4 (ADF4) [Arabidopsis Thaliana] (GB:Q9ZSK3;GB:Q94A13;GB:Q9FJE7); similar to ADF1 (ACTIN DEPOLYMERIZING FACTOR 1) [Arabidopsis thaliana] (TAIR:AT3G46010.1); similar to Actin-depolymerizing factor 1 (ADF-1) (GB:Q9FV	96.4	139	5	0	101	517	1	139	2e-63	238
MMN2.Contig_1103	GGTGGATAGTGGATGATAACACTGTCACACCTAACCAGAGACTCAGATTTTATTTTTCCCTCATGGCTTCATCTGATCAAACGGCGAAGATAATCGATGGAAAGGCGATTGCTCATACCATCCGATTAGAGATCGCCGAGTAAGTTCGCGATCTATCTGAGAAACACGGCAAGGTCCCAGGACTAGCGGTGGTTATAGTTGGTGCACGGAAAGATTCGCAGACTTATGTGAATATGAAGAGGAAAGCGTGTGCTGAGGTTGGGATCATATCAATTGACGTGGACCTACCAGAGGATGTTTCTGAAGCTGATCTTATCAGCAAAGTTCATCAACTCAATTCAGATCCTGATGTCCATGGTATATTAGTTCAACTCCCATTGCCGAAACATATCAATGAGG…	572	3	AT5G59920.1	ULI3 (UV-B light insensitive 3)	Isolated in a screen for UV-B insensitive mutants using a hypocotyl growth inhibition assay. Mutants are defective in a number of UV-B responses.	similar to DC1 domain-containing protein / UV-B light-insensitive protein, putative [Arabidopsis thaliana] (TAIR:AT5G59940.1); similar to DC1 domain-containing protein / UV-B light-insensitive protein, putative [Arabidopsis thaliana] (TAIR:AT5G59930.1); s	26.51	83	55	2	293	523	143	219	1.3	29.6
MMN2.Contig_1104	GGTTTTGGCGAGCAAGACAAAGATTTATATTGTCCTAGAATTCGGCGTTGGTGGAGAGCTTTTTGACAAAATTGTACATGATGGGCGCTTGCAAGAAGATGCAGCACGTAAATATTTTCAGCAGCTTATCAATGCAGTTGATTACTGCCACAGCAGGGGAGTTTACCACCGAGACTTAAAGCCGGAAAACTTGCTTCTTGATGCTCAAGGAAATCTCAAAGTCTCTGATTTTGGATTGAGTGCCTTGTCCAGACAAGTCAGGGGAGATGGTCTTCTTCACACTGCATTCGGAACTCCAAACTATGCTGCTCCTGAGGTTCTTAATGATCAAGGCTATGATGGGGCAACTGCAGACTTATGGTCCTGTGGAGTGATACTCCTTTGTACTACTTGCTGGTT…	509	3	AT5G62560.1	armadillo/beta-catenin repeat family protein / U-box domain-containing protein		similar to armadillo/beta-catenin repeat family protein / U-box domain-containing protein [Arabidopsis thaliana] (TAIR:AT3G47820.1); similar to unnamed protein product [Vitis vinifera] (GB:CAO64395.1); contains InterPro domain Armadillo-type fold; (InterP	31.11	45	31	0	63	197	273	317	3	28.1
MMN2.Contig_1105	GGCCGAACCAACCTCCCTCCGGGACCTTCTAAAGAGCAAAAATCTCTCAGTAGCCTCCTTCCTTCTTCTCAGAAGACTTCTTCTAAATCTCTCTTTTGACTTTTAAAATATGCAAAGAAAAACAATGGTGACAACATCCTCTCGTACCAAATCAAACGGCCATGTGCTCCGTTCTCAATCACCTTCAGGTCGATTCTGCGGCGATTACTCCAAATCCACCCCATCGTCGTCTTCCTCTACCTTCGCTTCGTCTACGAGCTCCAGCTTCTCGTCTCCGTCCTCATCCTTCTTCAGCAACCACCACCGATCCGCGTCTCCGACTCGCGTGAACCTATACAACCCTCAGCCGATTGCTCAGTCCTTTCGTTACTCTCTCGACAGCAGATCCATCTCCCCTAC…	1085	3	ATCG00430.1		Encodes a protein which was originally thought to be part of photosystem II but its wheat homolog was later shown to encode for subunit K of NADH dehydrogenase.	Identical to NAD (ndhK) [Arabidopsis Thaliana] (GB:P56756); similar to NADH-ubiquinone oxidoreductase 20 kDa subunit, mitochondrial [Arabidopsis thaliana] (TAIR:AT5G11770.1); similar to photosystem II G protein [Olimarabidopsis pumila] (GB:YP_001123119.1)	95	80	4	0	333	572	146	225	8e-94	135
MMN2.Contig_1106	GACGTTGTCCAACGAGGGTTTCGCATTGGACACAGAGACATTGGTGTGGGAGAGGTTTGAAGGAGGGGATGAACCGAATACACGTGGTTGGACGGCTTCCACGGCTGCCACAGCCTATGGGAAGAAAGGCCTCTTCATGCATGGAGGTAAAACTCCTCAATATACGCGAATCAATGATCTCTACTTCTACGCAGTTAATTCCGCGTGATCCATGCATGCTCTCACTCTCAAGGTTAATTATTTTATGATCCACTAAAGGTTTGTGAAACCTATGAAATAATATCCACTTATGCGTGCATGTTTTCGTTTATTTATCTAAATCAAGTTATGTGAAAAAAAAAAAAAAAAAAAAAAAAAAAAAAAAAAAAAAAAAAAAAAAAAAAAAAAAAAAAAAAAAAA…	1030	3	ATCG00480.1		chloroplast-encoded gene for beta subunit of ATP synthase	Identical to ATP synthase subunit beta (atpB) [Arabidopsis Thaliana] (GB:P19366); similar to ATP synthase beta chain 1, mitochondrial [Arabidopsis thaliana] (TAIR:AT5G08670.1); similar to ATP synthase beta chain 2, mitochondrial [Arabidopsis thaliana] (T	100	41	0	0	2	124	66	106	0	83.2
MMN2.Contig_1107	GGCAGGAAGATTAACTCTAATCTCCTCAGTAATCTCGGGCATAACAGGTTTCTGGATGTCGGCTTTTTTACTCCCCAAGTCTGTTTTGCAGAAAATAAATGGTCTCTGCAGTTCCTTTTTATGGCATGGTACGATCGGAATATCGACAGGAGCCAAAGTGGCTTGGGAGGACCTCGCAATGCCGCATGCTGAGGGTGGTCTAGGCCTGCGAAACTTGAAGTCAGCTAATGAAACACGCATCCTGAAGCTGATCTGGATGATATTCTTCAGGGGAGGATCTCTATGGGTTGCTTGGATGAGATCAAAATATATATCTTCCACTTCTTTCTGGGCATTATCTGACAAGAACTATGAGTACTCTTGGATGTTCAGAAAAATTCTCTCCCTGCGCCACAAAGC…	718	3	no significant hit
MMN2.Contig_1108	GGGACGCACAGCTCTGATATAAGATTGAATCCACCACAACACTACGTCTTCATCTTCTTCTGCGAAGCGAAATCATTTTCCGTCATGGCAGCTCTTCAATACTTGGAATCTCTGAAAAGCTCTCACCCAGAGCTCAACGAATGGTACGATTCCCTATCAGATCTGTATCAGAAAAAGCTATGGCATCAGCTCACCCTCAAGCTCGAGCAGTTCATCGCTCTCTCCGTCTTTCAGGCTGGAGATGCTTTGATACAGTTCTACCACAACTTTATCACCGACTTCGAGACGAAGATCAANCTCCTCAAGCTCGCGCACTTCGCTGTGGTGGTTTCTCGTCAGTACTCTGAGAAAGAAGCGGCGGTTAGCTATCTTGAAGGAGTGATTGAGAAGCTTAAAGCT…	877	3	no significant hit
MMN2.Contig_1109	GGCGAAGAAGAAGAAGAACACAATTGAATCTGAGCTCTCTCCTCTCCTCTCCGTAACTCGAAATCAATCGACGAAACCGCTAACCTCCAATGATGGATCTCTCCTCTCGCTTCACATCGATCCTCGTCATCTTCCTCACCATCACCACATCCTTCGCCGAGATCCGCAAATCCGAGATCCGATCCGATGACCGGCCCATCATCCCCTTGGACGAGTTCGGATTCACACACACAGGCCGCCTCGAGCTCGACGCCTCCAAGATCTCCCTCTCCAACACCAACCCCGACCTCGATCTCTCCAAGGTCGGCTTCTTCCTCTGCACGCGCGACGCCTGGGTGCACGTGATCCAGCAGCTCGAGGAGGAAGAGATCACGTGCGCTCTCCAATCGGATCTCGTCA…	1007	3	no significant hit
MMN2.Contig_111	GACTCACCACCACTCCATACCTATCTAGAGAGAGAAAAACTCAAGTTTCTTTAAGAGAGAGAGATGTCGAAAGAAGTGAGCGAAGAGGGACACACTCAAAGCCATGGAAAAGACTACGTTGATCCTCCCCCAGCTCCGTTACTCGACATGGGGGAGCTCAAGTCCTGGTCTTTCTACAGAGCCCTCATCGCCGAGTTCATCGCCACGCTCCTCTTCCTCTACGTCACCGTAGCCACCGTCATCGGCCACAAGAAGCAAACCGGTCCTTGCGACGGCGTCGGTTTACTCGGTATCGCATGGGCTTTCGGTGGTATGATCTTCGTCCTCGTCTACTGCACCGCCGGTATCTCTGGTGGTCACATCAACCCAGCTGTGACTTTCGGTCTGTTCTTGGCGCGT…	646	3	no significant hit
MMN2.Contig_1110	GAGGAGAAGGATGAGGAGAGGCAAGGAGGAATACGATGAAGTTGAGCAGTTGCTCCAAGCCGCTCAAGACGAGATGATTCTCAAGCTCTCCGTCGATTCTCATGCATCACGCTCCAGATCTGATTACCTCGATCCGGATCTTCACTCTAGATTCCTCGCTCTCAGATCCAAACCTTCGCAGCAGCAGAAGAAGACGACGACGACGACGGAGCAGAAACGGCGGCCGGTTTCTCCGACGAAATCGAAGGATGCTGAAGAAACGCCGGACGATCTCATGCTCAGATTCGCCGCTCTGAAGAGTACTCTTCCCTCCTCCTCTGTTCCGCCGTCAGTCCTTCGTCCGGGTGAAATGGGAGATGATGCTGATGAATTAGGAGAAGATGATGAAGTTGAGAAGCT…	591	2	AT1G04770.1	male sterility MS5 family protein		similar to male sterility MS5 family protein [Arabidopsis thaliana] (TAIR:AT5G48850.1); similar to unknown [Populus trichocarpa x Populus deltoides] (GB:ABK96519.1); contains InterPro domain Tetratricopeptide-like helical; (InterPro:IPR011990); contains I	93.67	158	10	0	117	590	2	159	4e-80	293
MMN2.Contig_1111	GGATTCCATCAACTTGTGAAAGATGTGGAAGTTTAGGTCACAAAGCAAAGAGGTGTCTACTAAAGGAAGACAAGATTCCACCAACAGATGAAAAAAGATCTGAACACAAGGATGTGAATATCCCAGTGGTTGCTATAGACTCTCTTTTGGATAATACTGATTCTGATGTCCAGCAGAATCAACATGTTCCCTTTGAAGTAGGGAAGCCAGTAGCGTCCTCAACGGACATTAGTTCTTCACCAGCAACTACAGAGTCTATGTCTCCTCAGGTAGCTAATTCTCACAAGGATAGCCCTGCTACTCATGATAATTCACTTCCGAATGCAAAGTTTACTCTATCTTCTACACTAGCAGGTACATCATCTGCTCACACTTCTTTAAAAGTTATGGACGATGCTC…	537	2	AT1G05850.1	POM1 (POM-POM1); chitinase	Encodes an endo chitinase-like protein AtCTL1. Essential for tolerance to heat, salt and drought stresses. Also involved in root hair development, cell expansion and response to cytokinin. Allelic to erh2. 11 alleles described in Hauser (1995). Mutant	similar to chitinase [Arabidopsis thaliana] (TAIR:AT3G16920.1); similar to chitinase [Brassica rapa] (GB:ABV89660.1); contains InterPro domain Endochitinase (InterPro:IPR016283); contains InterPro domain Glycoside hydrolase, family 19, catalytic; (InterPr	89.93	139	14	0	121	537	1	139	1e-60	229
MMN2.Contig_1112	GACACTATCACCAACAAACTCCTTAGAGGAAAGAAAACACATAATCATAGATGTTTTACTATGTGATTATTCTCTCTTTAGCTCTCTTTCTTGTGGCTTACAAACTCATATTCTCATCCAAAAAGCAACGTTTCAGCCTCCCTCCTTCTCCGCCTTACGCTCTCCCCATCCTCGGTCACCACCTCCTCATCAAACCGCCGGTCCACCGTCTCTTCCACCGCCTCTCAAAGACCTACGGCCCAATCTTCTCCCTCAGAGTTGGCTACCGCCGCACCGTCGTGATCTCCTCCTCCTCACTGGCATCAGAATGCTTCACGGGCCAAAACGACGTCCTCATCTCAAACAGGCCTTGTTTCCTAACCGCAAAATACGTCGCATACAACTACACAACCGTCGGGA…	779	2	AT1G07040.1			similar to unknown protein [Arabidopsis thaliana] (TAIR:AT1G27030.1); similar to unnamed protein product [Vitis vinifera] (GB:CAO41035.1)	81.06	227	33	4	128	778	32	257	1e-96	349
MMN2.Contig_1113	GGCATTCAGATTGACAACAACAACAAAAATCTACGATGCTACTTGTGCGATCCCTCTGCCGTACCGCTGCGGCGGCCTCCGTCGCTACGCTCCGATCATTGAGATCCGCCCCTCCAAATCAGCTATTGCGCAATCGTTCCCTCCTCACGCGAGGATTCTTCGCTGTTTCTTCATTTCCTTCAAATCGAACTCCTTACGCTGCAGATTGTCGGTATCCTCGGGCAATTGGCATAGGAAGTGTGCGCAACTTTAGCGAAGATGTGTCTCACATGCCTGAACTCAAAGACAGTGATGTTCTTAATGCTTTCAAAGGTTTGATGGCTACAGACTGGTCAGCGCTGCCTTCTGCTGTTGTTAACGAGGCGAAAAAGGCAGTCTCGAAAAACACAGACGACAAGG…	600	2	AT1G08570.1	thioredoxin family protein		Identical to Thioredoxin-like 1 [Arabidopsis Thaliana] (GB:O64654); similar to thioredoxin family protein [Arabidopsis thaliana] (TAIR:AT2G33270.1); similar to unknown [Populus trichocarpa] (GB:ABK96076.1); contains InterPro domain Thioredoxin family (Int	68.64	169	47	4	111	599	3	169	1e-52	202
MMN2.Contig_1114	GATTACTAATTGGATCAGATTCTTTCTTCCTCTCTAAACAACAACAGATTCTTTCTTCCTCTTTATCTTCACCACTTTCACGTTTCATCTTTCTCTCCAAACACTCCAACTCAAACAACATGACACGCTCCTCTAGATTCCTTGGAACTGAGTCGGCGCCGCCACCGCCGGAAGAAATACTAGCCGCCGAAACCGACATGATTGTGATACTCTCAGCTCTTCTCTGCGCTCTCATATGCGTAGCCGGCTTGGCCGCCGTAGCTCGATGCGCCTGGATCCGCCGTCTGGCCGGCGTTAACTCCTCCGCCGTAGGAGAATCTCCGCCGCCATGTGCTTAATGGAGTTTTCAGACGGAGAAGAGATCAGGATATTACCCTTATGCAGACACGCCTTCCACGT…	597	2	AT1G08570.1	thioredoxin family protein		Identical to Thioredoxin-like 1 [Arabidopsis Thaliana] (GB:O64654); similar to thioredoxin family protein [Arabidopsis thaliana] (TAIR:AT2G33270.1); similar to unknown [Populus trichocarpa] (GB:ABK96076.1); contains InterPro domain Thioredoxin family (Int	71.18	170	30	5	144	596	5	171	3e-55	211
MMN2.Contig_1115	GACATTTAACAAACATCATCAAAAACATTAAGTTGCGAGTTAAAAAACAGTGACTTTACAAGTTTACATCCAGAGTAATGGAGAAGAACATCAAGTTTCCTGTTATAGACCTGTCTAAGCTCAATGGTGAAGAGAGAGACCAAACCATGGCTTTGATCGACGATGCTTGCCAAAACTGGGGATTCTTTGAGCTGCTAAACCATGGAATACCATATGATCTTATGGACAACATTGAGAGGATGACAAAGGAACACTACAAGAAATTTATGGAACAAAAATTCAAGGAAATGCTTCGTTCCAAAGGTTTAGATACTCTCGAGACCGAAGTGGAAGATATAGATTGGGAAAGCACTTTCTTCCTTCATCATCTCCCTCAGACCAATCTTTATGACATCCCTA…	758	2	AT1G08830.2	CSD1 (COPPER/ZINC SUPEROXIDE DISMUTASE 1)	Encodes a cytosolic copper/zinc superoxide dismutase CSD1 that can detoxify superoxide radicals. Its expression is affected by miR398-directed mRNA cleavage.	Identical to Superoxide dismutase [Cu-Zn] (SODCC) [Arabidopsis Thaliana] (GB:P24704;GB:Q9FRQ6); similar to CSD2 (COPPER/ZINC SUPEROXIDE DISMUTASE 2), copper, zinc superoxide dismutase [Arabidopsis thaliana] (TAIR:AT2G28190.1); similar to Cu-Zn superoxide	94.08	152	9	0	106	561	1	152	4e-81	297
MMN2.Contig_1116	GTTGGTCAGGCACAAGCAATTGCGTCACTGGAAGCTTTAAAACAGCACTCATTTTCCGTTGTGAATGCACTCAATAATATTCTCACAGATTCCAAGGTCTTCTGGAGAATACGGATTGGGGCAGCTTTTGCATTGGCTAAAACGGCATCAGAGGAGAATGACTGGGCGGGTTTGCAACATCTGATAAAATTTTATAAAAGTAGAAGATTTGATGCAGAGATCGGACTCCCCAAGCCGAACGATTTTCGTGATTTCCCAGAATATTTTGTGCTTGAGGCTATTCCACATACCATTGCAATGGTTAGGGGTGCTGATGGGAAAAGCCCACGAGAAGCGGTTGAATTTATCTTACAGCTACTAAAGTACAATGACAACAGTGGAAATCCTTATTCTGATGTA…	563	2	AT1G09560.1	GLP5 (GERMIN-LIKE PROTEIN 5); manganese ion binding / metal ion binding / nutrient reservoir	germin-like protein (GLP5)	Identical to Germin-like protein subfamily 2 member 1 precursor (GLP4) [Arabidopsis Thaliana] (GB:P94014;GB:O80538;GB:P94097); similar to GLP10 (GERMIN-LIKE PROTEIN 10), manganese ion binding / metal ion binding / nutrient reservoir [Arabidopsis thaliana]	85.38	171	25	0	51	563	5	175	2e-81	297
MMN2.Contig_1117	GGGCGTTGATATTACGCTTCCTCGTCCCCATTGGGGCTCGCGCCTCTACACAGAGGGCGCTGCAAAATTCTTGGATTCAGAGTCTCTCTCGAAACAAAAGGCATGAACTTTATCGCTCCCAGAGAAGAAGCGAGACGTTCTCCTCTGTAAATTGATTCTCTCTTTTTCACCAGTGAGCCAACAATGGGGATTGTTTTGGAACCTCCTTGTCCGAGAAGCGTCGATGGGATTAGCATTGACCCTGAGCCTAACTGGAACTTCGCTAGCTTACTCTCTGAAATCGAGTCTGTTGAGAAGAAGCTCAATGTCTTTTCAAAGTTTCCTCAGCCTCTCACTCAGACAGCCTTACGGATGGGAAGGAGAGGTGGAGGATTTGTGATGCGTGTATCAGAAGATGAG…	533	2	AT1G11750.1	CLPP6 (Clp protease proteolytic subunit 6); endopeptidase Clp	One of several nuclear-encoded ClpPs (caseinolytic protease). Contains a highly conserved catalytic triad of Ser-type proteases (Ser-His-Asp). The name reflects nomenclature described in Adam et. al (2001).	Identical to ATP-dependent Clp protease proteolytic subunit 6, chloroplast precursor (CLPP6) [Arabidopsis Thaliana] (GB:Q9SAA2;GB:O48891); similar to CLPP5 (NUCLEAR ENCODED CLP PROTEASE 1), endopeptidase Clp [Arabidopsis thaliana] (TAIR:AT1G02560.1); sim	85.62	146	18	2	105	533	1	144	3e-61	231
MMN2.Contig_1118	GGTGCTACGTCAAATCGGCTCTACTTTACACAGTTTAAATCTGGGCTATTTTTGTGGGTTGCCAATACATTTCTAATGGCCCATATCAAACCCATCTCTCCTATACCAATTTTCGTCTGAACTCTGAAGGGTTGATGGTTAATCGTCTCCGACTCTTCCATTTCGTCGTCACCGTCTCGGCTCTTTGTAATTCGCCTTTACTGCGACCCACTTTTATTAATCAATTATGTTCGTTACTCCTTTCGTCTCCTTTTATATAGAGCTTTCAGTTCCTGGACATGTTACCCATCGGGTCTAGGGTTTCGATCCAATCCCATCTATGTTGATTAATTTGTCACCCAAAAAGATTCAATAACGCTTGGAAGTTCTTCTTGGATTGCTCTTCCTCTTCTGAAAGAA…	557	2	AT1G11840.4	ATGLX1 (GLYOXALASE I HOMOLOG); lactoylglutathione lyase	Encodes a glyoxalase I homolog ATGLX1.	similar to lactoylglutathione lyase, putative / glyoxalase I, putative [Arabidopsis thaliana] (TAIR:AT1G67280.1); similar to putative lactoylglutathione lyase [Brassica rapa] (GB:BAF81517.1); contains InterPro domain Glyoxalase/bleomycin resistance protei	78.49	93	20	0	156	434	191	283	3e-36	144
MMN2.Contig_1119	ATCCTCAGTTGAGGGAAATGATGCAGAACCCAGATTTCCTTCGTCAGTTTAGCTCCCCGGAGATGATGCAGCAAATGATGACTCTACAGCAATCACTTTTCCCTCAGAATAGGAATACTACCAGCCAGGAACCGGGACAAACTGGTGCTGCGGCCGCAGGGACAGGCAACAACGCAGGGCTGGATTTATTGATGAATATGTTTGGCAGTCTTGGTGCTGGCGGCCTGAGTGGCACGAACCAGTCCAATGTTCCTCCAGAGGAACGCTTCGCGACTCAGTTGCAACAGCTGCAAGAAGTGGGATTCTATGACAGAGCAGAGAACATAAGAGCTTTGCTTGCAACCAATGGAAACGTTAACGCTGCTGTAGAACGACTCTTGGGAAGTATTGGCCAGTAGC…	559	2	AT1G12410.1	CLPR2 (Clp protease proteolytic subunit 2); endopeptidase Clp	Encodes a ClpP-related sequence. Though similar to ClpP proteins, this does not contains the highly conserved catalytic triad of Ser-type proteases (Ser-His-Asp). The name reflects nomenclature described in Adam et. al (2001).	Identical to ATP-dependent Clp protease proteolytic subunit-related protein 2, chloroplast precursor (CLPR2) [Arabidopsis Thaliana] (GB:Q9XJ36;GB:Q93ZD4); similar to hypothetical protein [Vitis vinifera] (GB:CAN62361.1); contains InterPro domain Peptidas	94.32	176	10	0	30	557	1	176	1e-94	341
MMN2.Contig_112	GGTGTTCACCGTCTACGGAGAGCACTGGCGTAAGATGAGGAGGATCATGACGGTTCCTTTCTTCACCAACAAGGTTGGTGCAGCGGAACAGAGAAGGATGGGAGTTCGAAGCCGCGAGCGGTGGTCGAGGACGTGAAGAAGAATCCAGACTCTGGCGACCAAAGGGATCGTGTTGAGGAAACGCTTGCGGTTGATGATGTACAACAACATGTTCCGTATCATGTTCGATAGAAGGTTCGAGAGTGAAGATGATCCTCTCTTCCTCAGGCTTAAAGCCTTGAACGGAGAGAGAAGYAGRTTGGCTCAGAGCTTYGAGTAYAACTATGGAGATTTCATCCCTATCCTTAGGCCGTTCCTTAGAGGCTACTTGAGGATCTGTCAGGATGTGAAGGACAGAAG…	545	2	AT1G12790.1			similar to unnamed protein product [Vitis vinifera] (GB:CAO44590.1); contains InterPro domain RuvA domain 2-like (InterPro:IPR010994)	79.89	179	35	2	9	542	5	182	3e-74	274
MMN2.Contig_1120	GGTGAAATCAAAAATCAAAAATAAACAGAAAAAAAAAAAGAAGCTGAGTAAAGCCGTGCAGCCCTGAACTTCGACGCTTTCTCGTCTTTCAACCAATCCGTTCAACGCTAAGCTTCATCCCTCACTTTCTCCACAGATCCTTCGTTTCATCCTTCATCTCCCTTTCTTAGATTCCATCGATCACCCAACAGAACCTCCGATCTGCCCCCGTTACTGTTGGATTCTCACGATTTCTAGGGTTTGCGAGGTGCCCCAAGGTTTCAAAAGGGGTACTTGGATCCTGTAGCTGCTTAAATAATGACCTCTAGCACGACAGGAGATCGAAGATGGGGTACTACAAGAAGAAGTGGCATGACTATATTGGGAAAGGTTGCTGTTCCGAAACCGATTAATTTACCA…	546	2	AT1G18640.2	PSP (3-PHOSPHOSERINE PHOSPHATASE)	3-phosphoserine phosphatase acting in the last step of serine biosynthesis within the chloroplast	Identical to Phosphoserine phosphatase, chloroplast precursor (PSP) [Arabidopsis Thaliana] (GB:O82796;GB:Q9FZ85); similar to unnamed protein product [Vitis vinifera] (GB:CAO64433.1); contains InterPro domain Haloacid dehalogenase-like hydrolase; (InterPr	86.71	158	21	1	72	545	1	157	2e-74	275
MMN2.Contig_1121	GGGACCATCAGGCAGCCCATGGTACGGAGCCGAGAGAGTCAAGTACTTGGGTCCATTCTCCGGCGAGCCACCGAGCTACCTTACTGGAGAGTTCCCGGAGTTGCTGGCCAGGAGTGGAGTCAAGTTCGGAGAGGCGGTTTGGTTCAAGGCTGGCTCACAGATCTTCAGCGACGGAGGACTCGACTACTTGGGAAACCCAAGCTTGGTTCACGCTCAGAGCATTTTGGCTATTTGGGCTACTCAAGTGATCTTGATGGGAGCCGTTGAAGGTTACAGAGTTGCAGGAAACGGGCCCTTGGGAGAGGCCGAGGACTTGCTCTACCCAGGAGGCAGCTTCGACCCATTGGGCTTGGCTACTGACCCAGAGGCCTTCGCCGAGTTGAAAGTGAAGGAGGTCAA…	545	2	AT1G19397.1	unknown protein			61.76	34	13	2	424	525	9	38	0.017	35.8
MMN2.Contig_1122	GAATAACTTTGCCACCCGAAGAGTAGATGCTATACAGAAAGGGAATATCATCTTCATTTTGATGGCTTCTTTTCAGAAAGAGCAACAAGGATTTGATCACCAAGAGTCAACCATGCCCTCTGCACCTGATCCTGATACGCTTTTATCACTAGAGGAGTTGCGTGAACGTCGTATAACTGACCCTCAACTACCTAGGAGTTACCGGAACAAAGTTGCAACTGCAAATTTCATTCCATGGCCTATAGAGATTCGGTTTTGTGAGCCCAGTAATTCTACAAACCAGACAAAGTCTCCACCGAGATTAAGGTATTGGTTTAGAGCAAAGGGAAAGCTTTCTGATGACCAAGCTTTGCATCGATGTGTTGTGGCATTTGCTTCGGATTTGATATTTGCAAGTAT…	702	2	AT1G19640.1	JMT (JASMONIC ACID CARBOXYL METHYLTRANSFERASE); jasmonate O-methyltransferase	Encodes a S-adenosyl-L-methionine:jasmonic acid carboxyl methyltransferase that catalyzes the formation of methyljasmonate from jasmonic acid. Its expression is induced in response to wounding or methyljasmonate treatment.	Identical to Jasmonate O-methyltransferase (JMT) [Arabidopsis Thaliana] (GB:Q9AR07;GB:Q9FWR8); similar to BSMT1, S-adenosylmethionine-dependent methyltransferase [Arabidopsis thaliana] (TAIR:AT3G11480.1); similar to jasmonic acid carboxyl methyltransfera	83.33	234	38	3	3	701	64	292	7e-95	343
MMN2.Contig_1123	GACAATACCAAAATCTGTACCCTAACGAGTAGTGGATGATGGCTTCTTCCTCTCCCTGTCTTGTTGCTGTTTTTGTGGCAATTTGGTTACAGTTTCTCTCAATCTCTGCTTCAAAAAAATCCATCGACGCCATACGCCATCATGTCACCGACAAACGCTTCTGCATCAAAACTTTGACTGCTTATCCTCCGGCGGCTTCTGCCACCAACACGTTCCAAACGGTGAGTGCCGCCATCCACATTGCCGAGTCCTATGCCGAGAAGTGTAGAAAATTCACCGAAAAAACTGCAAAAGAGAATCCGAAAATGAAGGAGCAATTCATGGATTGTCAGGATGCCTACCATCGTATTGTAATGTCTCTCAGGAGTGCTGCCGGGGAGCTCAAAGTTTCGCCGGACA…	632	2	AT1G20490.1	AMP-dependent synthetase and ligase family protein		Identical to 4-coumarate--CoA ligase-like 3 (4CLL3) [Arabidopsis Thaliana] (GB:Q3E6Y4;GB:Q9LMV7); similar to 4-coumarate--CoA ligase family / 4-coumaroyl-CoA synthase family [Arabidopsis thaliana] (TAIR:AT1G20500.1); similar to unnamed protein product [V	76.36	55	13	0	416	580	10	64	4e-19	91.3
MMN2.Contig_1124	GATTCATTCATTGATTGTTAGACGGGACGGACGATCATTCATCAGATCTCTTCTGGGAATCGAGGATAAACATGATACATTTCGTGCTTCTAGTTAGTCGGCAAGGAAAAGTGAGGCTCACCAAGTGGTATTCGCCTTATACACAGAAGGAAAGGTCTAAGGTCATACGCGAACTCAGCGGTGTCATCCTCAACCGAGGCCCCAAGCTCTGCAATTTCATCGAATGGCGAGGATACAAGGTTGTCTACAAGAGGTATGCAAGCCTGTATTTCTGCATGTGCATTGATGAGGCGGATAACGAGTTAGAGGTACTGGAGATTATCCATCACTATGTCGAGATTCTTGACCGTTACTTTGGCAGTGTTTGTGAACTCGATTTGATTTTCAACTTCCACAAGG…	747	2	AT1G20500.1	4-coumarate--CoA ligase family / 4-coumaroyl-CoA synthase family		Identical to 4-coumarate--CoA ligase-like 4 (4CLL4) [Arabidopsis Thaliana] (GB:P0C5B6;GB:Q9LMV7); similar to AMP-dependent synthetase and ligase family protein [Arabidopsis thaliana] (TAIR:AT1G20490.1); similar to unnamed protein product [Vitis vinifera]	75.61	246	60	0	3	740	251	496	2e-108	388
MMN2.Contig_1125	GAATCTGTAATGTATTGTCAGCCATGCTCGCACAGTTATCTCCATCGCCGTCTCCTTCCCCGGCGAACTTAACCCACTTCATTCACCGTCGTACCTTCCGAAACTCCACACTCGCAGTCTCCGCTTCTCCTCCCACCGCCAACTCCTCCCGTCCACCAATTCAGATTATTGGAGGAAAGGATTCGACTTTGGATGTTACAAGAAAGAATGATTCAAAGGGTTTCACGTTAGAGGCAAATGAAGAGGAAATCGATTGGATGAATCTTGAATCTGATATTCGACTATGGACTAGAGCGTTACGTCCTGTTCAGTGGTATCCAGGACACATAATGAAAACTGAAAAGGAACTTAGGGAACAGCTTAAGCTAATGGATGTTGTGATTGAAGTCAGAGATGCGA…	616	2	AT1G21460.1	nodulin MtN3 family protein		similar to nodulin MtN3 family protein [Arabidopsis thaliana] (TAIR:AT4G10850.1); similar to unnamed protein product [Vitis vinifera] (GB:CAO60898.1); contains InterPro domain MtN3 and saliva related transmembrane protein (InterPro:IPR004316)	93.48	184	12	0	65	616	1	184	8e-84	306
MMN2.Contig_1126	GGGGCAACACTTGGTGATCTATGAGTTTCATAGAAACGGCTCGTTGCATGACTTTTTACATCTTTCTGAAGATGAAAGCAAACCTTTGATATGGAATCCTCGTGTCAAGATCGCTCTTGGCACTGCACGTGCGTTGGAGTACTTGCATGAAGTTTGTTCACCATCTATTGTTCATAAGAACATCAAATCAGCAAATATTTTACTTGACTCAGAGCTGAATCCGCACCTCTCAGACTCTGGTCTTGCTAGCTTCCTCCCTACTGCGAATGAGTTACTGAACCAAAACGATGAAGGATCCAGTGCACCAGAAGTTTCAATGTCAGGCCAATACTCTTTGCAGAGTGATGTCTACAGCTTTGGAGTAGTGATGCTTGAGCTTTTGACCGGAAGAAAACCATT…	603	2	AT1G22450.1	COX6B (CYTOCHROME C OXIDASE 6B); cytochrome-c oxidase	subunit 6b of cytochrome c oxidase	similar to cytochrome c oxidase subunit 6b, putative [Arabidopsis thaliana] (TAIR:AT5G57815.1); similar to hypothetical protein OsI_011535 [Oryza sativa (indica cultivar-group)] (GB:EAY90302.1); similar to Os03g0390400 [Oryza sativa (japonica cultivar-gro	69.66	178	39	2	114	602	1	178	8e-57	216
MMN2.Contig_1127	TCCATCCTCATGATCATGGCCAAGTTCGAAGGCTTTACATCCATCTCATCCTTAGAGAGACGCTCGGCGTTTAGATACTACATCTTCAACTTCGTCAACGTCTTTCTCGCCAGCGTCATCACCGGAGCCGCCTTTGAACAGCTCAGCGCTTTCCTCAACCAGTCCCCAAACCAAATCCCCAAGACCATAGGCGTGGCCATACCGATGAAAGCGACGTTCTTCATCACTTACATAATGGTCGACGGTTGGGCAGGAGTAGCTGGAGAGATTCTGATGCTGAAGCCTCTGATCATGTTTCATCTCAAGAACACGTTCTTGGTCAAGACTGAGAAGGACAGAGAGGAGGCGATGGATCCAGGAAGCATTGGTTTTAATACCGGTGAGCCGAGGATACAGCTT…	583	2	AT1G25520.1			similar to unknown protein [Arabidopsis thaliana] (TAIR:AT1G68650.1); similar to unnamed protein product [Vitis vinifera] (GB:CAO42107.1); contains InterPro domain Protein of unknown function UPF0016; (InterPro:IPR001727)	92.97	128	7	1	206	583	1	128	3e-51	197
MMN2.Contig_1128	GGGGATTCCATTGATCCAGCTGCTGCGCTCTTTGTTCTCCGGCAACAGCGACACCGCCAGTTCAGTCTCCGTCGCCGTCGAAATCAGCAAGGGAAGAGTTTTTGAAAAGATGGCGTCAAAGTTGCTACAACTGAAGTCCAAGGCCTGTGAAGCATCAAAGTTTGTGTCGAAGCACGGCACGACTTACTACAAACAGTTGCTGGAGAAGAACAAGCACTATATCCAGGAGCCAGCCACTGTCGAGAAGTGCAATGAGTTGTCTAAGCAGCTTCTCTACACTCGCCTTGCTAGCATCCCTGGACGTACAGAGCTGTTCTGGAAGGAAGTGGATCACGTGAAAGGCTTGTGGAAGAATAGGGCGGATTTGAAGGTTGAAGATGCTGGAATCGCAGCACTTTT…	532	2	AT1G27930.1			similar to unknown protein [Arabidopsis thaliana] (TAIR:AT1G67330.1); similar to unknown [Populus trichocarpa] (GB:ABK93495.1); contains InterPro domain Protein of unknown function DUF579, plant (InterPro:IPR006514)	83.65	159	26	0	54	530	1	159	3e-61	230
MMN2.Contig_1129	GGAAACACAGTTTGTCAGCATCCGATATCGATGGAGGGAGACAAACAAACGCACGATGAGAAGAAGCACTCATCCGAGGAAGAATCAATTCGGAGAGAGGATCCCCCGACACCGGAGAACACTGGTGGATGGGGCTGGGGCTTCTCTGTGCTCTCAGATCTTCAAAAAGCCGCGGAAGATTTATCTCGTAATGCTGCAGCAGTGGCGGAGAAAGCAGCGAAAAGCATTGCGGATATGCAAGAAGCGGATGAAGACTCTGAATCTTCTGCCAAGGAAGAAGAGATACCTGATACAGGGCAGGATAGTGATGATGAGAGTCTGAAGTTAAAGAAGTTAGCTTTAGGCAAATTGGAGGATGCAAGTGAAGACTCACTTCTTAGCCAGGGTTTGAAGGTTTTC…	514	2	AT1G28140.1			similar to unnamed protein product [Vitis vinifera] (GB:CAO68697.1)	75.32	154	37	2	54	512	1	153	6e-38	153
MMN2.Contig_113	GGAGAGAAGTCGATTCTAGACTGAGAGAAGAGAGAGAGAGAGAGATGGCAGAAGAAGGTAAGGAGGATGCTGGAATGGATCAGGTAGAGGAGGATTTCTCTATATGGAAGAAGAACACACCGTTCCTCTACGACCTCATGATCTCCAACCCTCTCGAGTGGCCCTCCCTCACCGTCCACTGGGTCCCATCTCCCCCCTCTCCTTACGCTGCGGATCCTCACTTCGGCGTCCACAAGCTCATCCTCGGAACCCACACTTCCGGCGATGCTCAAGATTTCCTCATGGTCGCCGACGCCGTCATCCCAACTCCCGACGCCGAGCCAGGGTTAGGCGGCACAAACCAAGATCCCATAGTCCCTAAGGTGGAGATTAGGCAGAAGATACGTGTCGATGGAGAAG…	585	2	AT1G28190.1			similar to unknown protein [Arabidopsis thaliana] (TAIR:AT5G12340.1); similar to unknown [Picea sitchensis] (GB:ABK21062.1)	73.43	143	38	2	152	580	1	132	9e-53	202
MMN2.Contig_1130	GGGAGATGGCGACGATTATCAGGTGTTGCTCCTCCTTCTCCCATACTTCCGACGGCCGACCTCCGCCGCGAGACAGATCTCGAAGTCTAGAGATTGGAAAGTCTATTGGCTACTCTTTAGTCAGAACACCTGGAGCTTATTATCCTATCTCCAAGATTAAACCTTTGTCTACTAATCCCAAGGAGCGTGAAAGCAAGGGAGTCTTACAAACACCATTAGGCAGTGTAGATGATTTTGACAAGTTATCAGCTTTTGAGATGTGGCAGGGAATTGGGAAGGTCAAGTTACCGATGATGGCATCCCTTCTGATGGGTACACCACTTGAAGCTTTGGCTGCTGAGATGTGTGAGCCTGAGAGCTCCATGTTCAGCATGCCATTTTTGTTGCTTGTTGCTCTTG…	497	2	AT1G31812.1	ACBP (ACYL-COA-BINDING PROTEIN); acyl-CoA binding	Acyl-CoA-binding protein. Bind acyl-CoA esters and protect acyl-CoAs from degradation by microsomal acyl-hydrolases.	Identical to Acyl-CoA-binding protein [Arabidopsis Thaliana] (GB:P57752); similar to ACBP1 (ACYL-COA BINDING PROTEIN) [Arabidopsis thaliana] (TAIR:AT5G53470.1); similar to Acyl-CoA-binding protein (ACBP) (GB:Q39315); contains InterPro domain FERM/acyl-Co	80.43	92	16	1	50	319	1	92	6e-36	146
MMN2.Contig_1131	GGACGATGGTGACCTGAATGAAGGAAGGAAGAAGAACCCACCGGATCTAGGGCTTCTCAGATGGATTCAACACGCAGATGATTCTACCTCTCTGGATTTTTTCACAGCTTTTATCAAATTCTCTTCTCTCCATCTCTCCCGATATTCAAAAAAATTAGGGATTCTCGATGAAAACGATGATGATTGGTTCAATCTTAAGAGTAAGCAGCAGGCTTGATTAATTATTGAGAGTAATTGGACCTTCACCGAATCAAAAGGAAGAAACTTTTATAGATTTGACAAGAAGTGAGTTTACTGTAAAACTATGGAGCACCACCTGCCAGAATCTCAAGATCACCTTCAAGCAAAGTCACATCCGAGCGAGGATAATCTGCCACCTGGTTTCGGTGGACCTCTTTC…	904	2	AT1G32060.1	PRK (PHOSPHORIBULOKINASE); ATP binding / phosphoribulokinase/ protein binding		Identical to Phosphoribulokinase, chloroplast precursor [Arabidopsis Thaliana] (GB:P25697); similar to uracil phosphoribosyltransferase, putative / UMP pyrophosphorylase, putative / UPRTase, putative [Arabidopsis thaliana] (TAIR:AT3G27440.1); similar to	92.31	273	21	3	85	903	1	268	1e-131	466
MMN2.Contig_1132	GAAACCCGAACGCGTGTGACTCCCCCTCTCTTCCTTCGTATACGACACGACCGTCCATCGATTCGGACCGTAACAGAGTGAAACTTTTAATGATGACGATCTGAAATTTTCTTTCCTCTTACATATTGAATTCTCCGACAACAGATTGCTTCCCTGTTCTGTCTGTTTTTTTTAATATTCTGATGCATTAGTTTCAACCGCGATTACGTTACCGACTTCTCTTCTTATTTAAACATCCACCACTGCTTCGACGTGTATACAAATTCGATTCGAATACTGTCGATTAAAAAATCGTATGAACTGGAGTCGAAGATTTAATTTTTTGTTTCGGAGTTGGTGAATCGATTTGATTGCGATTTGATCTGAGATGGTACATCTCCAGAGCTCAATCTCCGTCGT…	898	2	AT1G32450.1	proton-dependent oligopeptide transport (POT) family protein		similar to proton-dependent oligopeptide transport (POT) family protein [Arabidopsis thaliana] (TAIR:AT4G21680.1); similar to unnamed protein product [Vitis vinifera] (GB:CAO70438.1); similar to unnamed protein product [Vitis vinifera] (GB:CAO63418.1); si	84.21	76	12	1	670	897	410	484	1e-32	137
MMN2.Contig_1133	GGTGACGAATTAAACTCTTTCGAAAATCGGTGTTGGACATGCTATGGTCTAGACTTTAGAGCGAGTGAATAATTTTCATATTAAAAATAGAGTAAAAAGCACACATTCCCCCATCCTTTAAATCCGAGTCTTACTAAGAAATGAAACCGGAAACTAAGAAAACAGAACAGAAGCAATCCCCACAAGTCAAAGATCTTACTCCTCCACCTCTTGCACTTCCATACAAGACATGCAACTTGAAGGTTTCCATTCACTGCGAAGGCTGCAAAAGAAAAGTGAAAAAAATCCTTACCAGCATTGAAGGTGTTTATAGAGTGGACATTGATGTGAAGCAGAACAATGTAACGGTTATGGGAATTGTCTCACCAGAGATTCTGTTAAAGAAGCTTCACAAGGCAG…	694	2	AT1G32540.3	LOL1 (LSD ONE LIKE 1)	Encodes a protein with 3 plant-specific zinc finger domains that acts as a positive regulator of cell death.	similar to LSD1 (LESION SIMULATING DISEASE) [Arabidopsis thaliana] (TAIR:AT4G20380.5); similar to LSD1 (LESION SIMULATING DISEASE) [Arabidopsis thaliana] (TAIR:AT4G20380.6); similar to LSD1 (LESION SIMULATING DISEASE) [Arabidopsis thaliana] (TAIR:AT4G2038	93.81	97	6	0	403	693	26	122	3e-39	158
MMN2.Contig_1134	GGTCGTCGTTTGGGGGATTCGAACAAGAAAGGTATACAATACAGAGTGGTCGTCTTGCTCTGTGTCTCTCTTGTTCTTTCCGCTGTCGTCTGCGTCCGCCATGTTTAGTCAATCCTCCGCCCAGCTTGTGCGACCTAACCTCGTCGGGTTTACGCTTTCTCCTCCTGGAAAAGCATCGATCGCTTCTTCTTCGCTTCCCCGATTTTTAAGGACGGAATCCCAATCTCAGCCTCTCCAATCTATCTCCTGCGCTTCTTCACCAAGCAATAACCTCTCTCAGGCTACTCCTTCTTCTTCCCTAATCGAATCAGCTCGAATAGGAGAAGTGAAGAGAGTGACAAAGGAGACTAATGTGTCAGTGAAGATAAACTTGGATGGCACTGGAGTTGCTGATAGTTC…	612	2	AT1G34190.1	ANAC017 (Arabidopsis NAC domain containing protein 17); transcription factor		similar to ANAC016 (Arabidopsis NAC domain containing protein 16), transcription factor [Arabidopsis thaliana] (TAIR:AT1G34180.1); similar to ANAC016 (Arabidopsis NAC domain containing protein 16) [Arabidopsis thaliana] (TAIR:AT1G34180.2); similar to unna	87.18	156	20	0	142	609	7	162	5e-80	293
MMN2.Contig_1135	GGAGGTGGTTTGAAATGGCTTGAGAGGTTGTCCTACATTAACTCCGTGGTTTACCCGTGGACCTCTCTTCCTCTCATCGTTTACTGTTCCCTCCCTGCCATCTGTCTTCTCACAGGAAAATTCATCGTTCCTGAGATAAGCAACTATGCAAGTATCCTCTTCATGGCGCTCTTCTCGTCCATTGCCATAACGGGTATCCTCGAGATGCAATGGGGCAAAGTTGGGATCGATGACTGGTGGAGAAACGAACAGTTTTGGGTCATAGGAGGTGTCTCTGCGCATCTCTTTGCTCTCTTCCAAGGTCTTCTCAAGGTTCTTGCTGGTGTGGACACTACCTTCACGGTCACGTCAAAGGCAGCTGATGACGGCGAGTTCTCAGACCTTTACCTCTTCAAATGG…	790	2	AT1G36160.1	ACC1 (ACETYL-COENZYME A CARBOXYLASE 1); acetyl-CoA carboxylase	Encodes acetyl-CoA carboxylase. Mutant displays uncoordinated cell divisions which are enhanced by cytokinins. Mutant also has aberrant organization of the apical region in the embryo and abnormal root and shoot development.	similar to ATP binding / biotin binding / catalytic/ ligase [Arabidopsis thaliana] (TAIR:AT1G36180.1); similar to acetyl-CoA carboxylase [Medicago sativa] (GB:AAB42144.1); similar to acetyl-CoA carboxylase [Brassica napus] (GB:CAC19875.1); similar to acet	94.68	263	14	0	2	790	1922	2184	2e-140	494
MMN2.Contig_1136	GAGATATGATAGGCTAAAAAAAAAAAAAATTAATTACTCCTCCTTCTCTCTAAACTTAATCCGGAAACCCTAGGTGTACTCTGCTCCGGCGGCCGCCTCCGCAGTCCTTTTGCGGTCGCCGGAGCCCCTCTCTCCTTTACAAGCTTTTCCCTTCTGTATCCCTTGTGTCTCTTCGAACCTTTCTTTCTGTGCGGCGGAGGTGAAACTCGTTGGGTCCTTTTCCGTTTCAGATCTGGCGGCACCGGCGTAGATCTAGGGTTCTTGCGGCTTGATGGTGTTACTAGAGGACGGTTTCTGCCTCTTGCCGTGATTTTTCTCCAGTTTACTATGGTGTCTCTGTTCGGTGATTTTGCGGATCTCAGCGAGTTTTCTCGAGTAGGTGGTGCGTGAAGCGTCGGG…	606	2	AT1G43670.1	fructose-1,6-bisphosphatase, putative / D-fructose-1,6-bisphosphate 1-phosphohydrolase, putative / FBPase, putative		Identical to Fructose-1,6-bisphosphatase, cytosolic [Arabidopsis Thaliana] (GB:Q9MA79); similar to fructose-1,6-bisphosphatase, putative / D-fructose-1,6-bisphosphate 1-phosphohydrolase, putative / FBPase, putative [Arabidopsis thaliana] (TAIR:AT3G54050.	93.14	175	12	0	81	605	1	175	1e-81	299
MMN2.Contig_1137	GAGAGAGAGACGAAAACAAAAAGAAAAAAAAAATCACAAAACCTTTCTCTCATTTTCCCATCACTTTCTCGGAAGGAATCGTCGTTTCTCTCTTGCCATCATCATCCTCACGAACAATCGAGAAAGAGTCATCCTGCCACGGATAACTACTAATCCCAAACTCCCATTACCTTCTCTCGATAAGTTGACCCCGACGAAACCAATCCGCCTGTAGAACGAAATGGCTAGCCAAGGCGGGTCTTCAAGACGGAGCTTATCCGTAACGACTTCGTCTTTGCACGGGAAGAAGAAATCCATGGAACTCGGCGACCGAGGCCTCGACACTGGCCGGAGATCTCTAACCGTTTCGCGTTCTCCTTTGGGTTTAACGGGAGGAGAGCGAACTGTTAAACGTTTAAG…	882	2	AT1G43780.1	SCPL44 (serine carboxypeptidase-like 44); serine carboxypeptidase		Identical to Serine carboxypeptidase-like 44 precursor (SCPL44) [Arabidopsis Thaliana] (GB:Q9MAR8); similar to SCPL41 (serine carboxypeptidase-like 41), serine carboxypeptidase [Arabidopsis thaliana] (TAIR:AT5G42230.1); similar to SCPL42 (serine carboxyp	84.48	58	9	0	549	722	422	479	3e-115	111
MMN2.Contig_1138	GAGGACAACAACATTACATTTTCCTTTCTCTTCCTTCCCCCTTTATTAATTCTTCTCCTAAATTTCGAAGAATCTAAGCTGAACGCGAAAGGTCTTTGAGATGGCATCGAAACGGATTTTGAAGGAACTGAAGGATCTGCAGAAGGATCCTCCCACTTCATGCAGCGCAGGACCTGTCGCGGAAGACATGTTCCATTGGCAAGCCACGATAATGGGTCCATCCGACAGCCCTTACTCTGGTGGCGTTTTCCTTGTTACCATTCATTTCCCTCCTGATTATCCTTTTAAACCTCCTAAGGTGGCTTTTAGGACTAAGGTGTTCCACCCGAACATTAACAGCAATGGGAGCATCTGCCTCGACATCTTGAAGGAGCAGTGGAGTCCTGCCCTCACCATTTC…	631	2	AT1G47640.1			similar to unknown [Populus trichocarpa] (GB:ABK93176.1); contains domain PTHR12869 (PTHR12869)	97.01	167	5	0	92	592	1	167	1e-92	327
MMN2.Contig_1139	GAGACTTTACTTTTCCGTACAGAGAGTCACAGAGACGACGGTTGATTTCACGGAGAGCCGATCGGGGAGGTTAAGACGACGAAGGAAGCTTGCGTTATTGATCGGGTGCTATGGCGGACGAGAATGAGACGAAAGGAGAGGGAAAGCACAAGTATAGCATAATCGTTCCTACCTACAACGAGCGCCTCAATATCGCTCTCATCGTCTACCTCATTTTCAAGCATCTCCGGGATGTTGATTTTGAGATAATTGTTGTGGATGATGGGAGTCCTGACGGCACTCAAGAAATCGTCAAGCAACTTCAGCATTTGTATGGTGAAGACCGCATTCTTCTAAGAGCTAGAGCCAAGAAGCTTGGTTTGGGAACTGCGTATATCCATGGTTTGAAGCATGCTACAG…	660	2	AT1G48860.1	3-phosphoshikimate 1-carboxyvinyltransferase, putative / 5-enolpyruvylshikimate-3-phosphate, putative / EPSP synthase, putative		similar to 3-phosphoshikimate 1-carboxyvinyltransferase / 5-enolpyruvylshikimate-3-phosphate / EPSP synthase [Arabidopsis thaliana] (TAIR:AT2G45300.1); similar to 3-phosphoshikimate 1-carboxyvinyltransferase, chloroplast precursor (5-enolpyruvylshikimate-	97.27	220	6	0	1	660	279	498	6e-113	403
MMN2.Contig_114	GGCCTCCCTGATAATGACGATATCATCTTCCCTTAAACGAAGCTGTAGCTCGCCGGATCTACGTCCCAGTTCTAAGCGGACGATCCCCCAGTCAAGCGGATCTCCAGGGGTGATGCTTTTTCCGAAAGACAGTGGTTGTGTGCTGTACAACCCGAAAGAAGGCACGTTCCAAAGGAAACTGGGAGACTTTTCAGGGTGTCGATTCCTGGCAAACTCGGGTAACTGGCTTTTGTTGTTAGATTCTGGATCCAATTTGTACATCGTAGATGCGTTTAGCGAGAAAAAGATGCGTCTTCCGTCTCTAGAGTCGATTGATTCAGCTGATTGTATTGTCAAGTGCGTGGGAGATAGAAAGTTTATAAGGCAAGATTCTGACAGTATTTTCAGCGATCTGAGTGC…	568	2	AT1G49660.1	ATCXE5 (ARABIDOPSIS THALIANA CARBOXYESTERASE 5); carboxylesterase	Encodes a protein with carboxylesterase whose activity was tested using pNA.	similar to cell death associated protein-related [Arabidopsis thaliana] (TAIR:AT1G49650.1); similar to CXE carboxylesterase [Malus pumila] (GB:ABB89010.1); contains InterPro domain Alpha/beta hydrolase fold-3; (InterPro:IPR013094)	77.22	180	41	0	19	558	1	180	4e-81	296
MMN2.Contig_1140	GGAGAGAGAGAGGGAAGATCGGGAAGGAGGAGGAGGAGGAGAGAAAGATGATGACCGGCGGGAACTACACGACTATCGACGACAGCCGAAAAGTCTCTGGCTCTGTACCTTCTGTTCCAGATCCAGGTCACACCACCGTCAAATTCGCAGAATCAAATCTTCAAACATTTCCTCCATCTGCTACTCAGGGCAAGATCTCTGGTGGTACTAGTAATCCCCCTCGTGATGCCGACGATACATTTTCTGGACCTGGTAGAAGTAGTACAGATGAACCTCACTCTGGTGGTTGGCTCCATAAGTTCACTGTTGGTGCTTACAAGCCCTTCTTTGATGTCGACACTTCGGATGTTGTGGACAGACTCAAAGAATCTCTCTTCCCGTTCCGTGGAACTTTTACGG…	569	2	AT1G54040.2	ESP (EPITHIOSPECIFIER PROTEIN)	Epithiospecifier protein, interacts with WRKY53. Involved in pathogen resistance and leaf senescence.	similar to ATMLP-470 (MYROSINASE-BINDING PROTEIN-LIKE PROTEIN-470) [Arabidopsis thaliana] (TAIR:AT3G16400.2); similar to ATMLP-470 (MYROSINASE-BINDING PROTEIN-LIKE PROTEIN-470) [Arabidopsis thaliana] (TAIR:AT3G16400.1); similar to epithiospecifier protein	79.55	176	36	0	41	568	1	176	1e-80	295
MMN2.Contig_1141	GGGTCTGGTCGTGAAGTTGACATTTCTCCTCCTTCTATTTCTTTTCTCGATTCGTTTCTGTCATCATCCATCCCCAAACTCAAAAAAAAAAAAAAAAAGCATGGAACTTCAAGTTCGACTTCGTCAACTCATCATCTTCTTCTTTCTCTTCTTGACCGTTCTTGAACATGCTTCTTGTTCTCGGATTTTGAGAATCGCCAAGCCTGATAGGCACGATATTGCCGCAAGCGCTCGTTGGCTCGTCTCTCAGAACATTTGGGGTGTTCTCAGCACATTGTCCATTGAGCATGATGGAGCACCTTTCGGGAATGTTGTGTCATATAGTGATGGACTGCCCGGGAAAGGCAAGGGTATACCATACTTTTACTTGACAATGCTTGATCCAACCACAAGAAACGC…	775	2	AT1G56330.1	SAR1 (SECRETION-ASSOCIATED RAS); GTP binding	Encodes a small GTP-binding protein implicated in ER to cis-Golgi transport of other proteins. A member of ARF-like GTPase family. A thaliana has 21 members, in two subfamilies, ARF and ARF-like (ARL) GTPases. The protein is found associated to the ER	Identical to GTP-binding protein SAR1B (SAR1B) [Arabidopsis Thaliana] (GB:Q01474); similar to ASAR1 (Arabidopsis thaliana secretion-associated RAS super family 2), GTP binding [Arabidopsis thaliana] (TAIR:AT4G02080.1); similar to GTP-binding protein SAR1B	90.77	195	17	2	65	646	1	193	6e-73	270
MMN2.Contig_1142	GGAGAGAGAAGAAGGCAGAAGCTACAGACAGCATACACCGTGTCGTAAAAATCGCATCACTCACAACCGTTGGATCTTCATTTCTATCTCCTTCTCTCTCTCTTTCTTCTTCCTCCTCTCTTCTGTCTCTGCCATCTGACCTGTGGGTTATTACAGATATTCAAACAACTCACCCCTATCTCGCTCGCCTCTCTCTCTCTCTCCCCGATTCTAAAGAGCTGATTAAGATTTCTCGATTTGATTCAAACCGTACTTCACCGGCGAAGAGACGAAGATAACAGATAAAACGAGGGAGGAAGGTGACGGATTCGAGCGTGGAGATGGCACAAATCTTGGCGACGGAGATGACGAATTGGTGGGAGGAGGTTAACGAGTCAACTCAATGGCAAGATGGGATCT…	595	2	AT1G56590.1	clathrin adaptor complexes medium subunit family protein		similar to clathrin adaptor complexes medium subunit family protein [Arabidopsis thaliana] (TAIR:AT1G60780.1); similar to unnamed protein product [Vitis vinifera] (GB:CAO17400.1); contains InterPro domain Longin-like; (InterPro:IPR011012); contains InterP	95.05	101	5	0	292	594	83	183	6e-92	200
MMN2.Contig_1143	GGCGACCGCTACCGATGTAAAGAACATCTGAGAGAACTCCGTAAAGAGGTTTAGCCACCATGGGAAGAAGACAAGAGTACTGCACAAGCTGAAGGGTGGATGGTTGGAGTCCGAGGGTGTTAACCATGTGGAAGTTAAGTGCAAGCCACGGGAAACATCTAGAGCCTTGCACCCAATAGCCTAAGCCACACAGAACCGAGATTCCTCCACCACCCATTTGTTCATACCTCGCCGTTTCTTCAGATTCAGACACGCCAGAGTTTCTTCTTTTTCTGGATATTGAGAGACATGAGAATGTCGTGGCTCTTTTTGATTTGGTTTCCACAATGAACAGAGTATTGCTCTTGTTCTGCTTCTCTTGCAGTTGTTGTAGTTTTGTGTTAAAGAAAAGAAATGGTG…	587	2	AT1G62940.1	4-coumarate--CoA ligase family protein / 4-coumaroyl-CoA synthase family protein		Identical to 4-coumarate--CoA ligase-like 1 (4CLL1) [Arabidopsis Thaliana] (GB:Q9LQ12); similar to 4CL2 (4-coumarate:CoA ligase 2), 4-coumarate-CoA ligase [Arabidopsis thaliana] (TAIR:AT3G21240.1); similar to 4-coumarate:CoA ligase-like [Nicotiana sylves	93.33	195	13	0	2	586	169	363	6e-91	329
MMN2.Contig_1144	GGCCAAGTCTCCAGACTCTCAACTAAATCTCTATCTCTCCTCTCCGAATGTCGCCAGAGAGAGAGCAAGCTTAAAAATCTTCTCTCATGGAGTCGCTCACATCATCAAACCCTTCCTTCTCTTGTTTCTCGAAAAGCTTATCTCTTTACCCTTCTTCTCCTCTCTCCTTCGTTAAGCTCCCTCCTTCTATCCCCAACAACAACACCATCTCCTTATGCTGCAAACCATCCTCGAACCCTCAACCTGATAGCGCCAATGCAAAGCTCAACCCTTTACGCGCAATCATCCGAACGTTTAAAGGCCTGGTCTCGTCCCAGTCCGGCAATGGACGGCGCGTTTCCGAGCTTACAGGGACGATACGGCGGCGTTTTCGGAGCACTTCTTCGCCGGAGAAGATTT…	679	2	AT1G66120.1	acyl-activating enzyme 11 (AAE11)		similar to AMP-dependent synthetase and ligase family protein [Arabidopsis thaliana] (TAIR:AT1G68270.1); similar to acyl-activating enzyme 12 (AAE12) [Arabidopsis thaliana] (TAIR:AT1G65890.1); similar to BZO1, benzoate-CoA ligase [Arabidopsis thaliana] (T	79.11	225	47	1	3	677	352	569	1e-90	329
MMN2.Contig_1145	GGCTCCTAATATCATATTTTCAAGAAAACAAGATACAGGAGGACTCTCTCTTCTCACTACAGCTTTGGTCGTATGGATGATCTAAAGGAGAACAAGAACTCGCCATGGCTATCAGTACCACAGTTTGGAGACTGGGATCAGGAAGGAGGAACCATTCCTGACTACTCAATGGATTTCACAAAGATCAGAGAGATGAGGAAACAGAACAAGAGAGATCCTTCTCGAGCCAGTCTTGGCAACGAAGAAGACCTCATTAACCCTTTTCATAACCAACCTACTTCAGTTGATAATACTAAGCCTAAACTCACGACTGTTCACAGCGACAACAACAGAACGAACACTGAGTTCTCTCACCACCAGCCACTTTCTCCATCTACGAGGAGAGGAATCTTCAGCTGC…	412	2	AT1G68490.1			similar to unknown protein [Arabidopsis thaliana] (TAIR:AT1G13390.2); similar to unknown protein [Arabidopsis thaliana] (TAIR:AT1G13390.1); similar to unknown [Paeonia suffruticosa] (GB:ABW74476.1)	67.11	152	30	4	17	412	1	149	5e-49	189
MMN2.Contig_1146	TTTTGTTGTAATATAAAATCCATGTTTTCGGGTTAGCCGAATCTCTCTTCCGTTGCGGATCTAATAACCTTCGCTATGGCGATGTCTTTTGTTGTGTTTTTTTCTTGTTCTTCATCGAAGCTAATCTTCAATCAATTCTCTTTATCTTCGATGAAGAACTCTCAGATAACTTTCCACTTGTTCTTACTGCAATCCCGTAGGCTACTGAACGGGTTTCTTTGTTTCCCGCTCACCTTAATCTCTCCTTCTAAGAGATTCAGTCTTTCTTGTTAAGTAGCCGGTATGGCGTGAAGAAAGCTTCTCTGATTAAGGGTTAATGAGGTTTGATGGATCTTGCAGTCAACTTTGGAATAGATCAAGAAGAGTCGGCGCTTTTAGCGGTCCGGTAAATGGTCTTCT…	637	2	AT1G69180.1	CRC (CRABS CLAW); transcription factor	Putative transcription factor with zinc finger and helix-loop-helix domains, the later similar to HMG boxes. Involved in specifying abaxial cell fate in the carpel. Four putative LFY binding sites (CCANTG) and two potential binding sites for MADS box prot	Identical to Protein CRABS CLAW (CRC) [Arabidopsis Thaliana] (GB:Q8L925;GB:Q9LQA3;GB:Q9XHD1); similar to YAB5 (YABBY5), transcription factor [Arabidopsis thaliana] (TAIR:AT2G26580.2); similar to YAB5 (YABBY5), transcription factor [Arabidopsis thaliana] (	94.74	171	8	1	81	590	1	171	2e-77	285
MMN2.Contig_1147	GAGACAAAAAAATTGTGGATCGGAGAGCTACGTAGCCTGGGAATTGTCGTGACCCCACCCCTTGGTCGTTCTTCTCTGATCTTCGACTTCTTTGTGACAAAATCATGTCTCTCTCTCGATTGGGTTCTCCAATTCTGTAGCGGGATAAGAGAAAAATTCACACTTTCGGATTCTCTCGTAACCAATCTAGGGTTTCGCTCTGAGTTTTGGTCTGTGATCGTGGGAGAGGATGTCTCGGTGTTACCCGTTCCCACCACCTGGTTATGTACGAAACGAAACTCGGGATGAGTCTCTGATCGGATCGATCAAGGGGACAAAGGAGGAAGTTAAGAGAGATAGAAAACACAAGAACGACAAAAAGAGGAAGGAGAGAGATACTGAGGCTGACAACAGTAGCAA…	600	2	AT1G74050.1	60S ribosomal protein L6 (RPL6C)		Identical to 60S ribosomal protein L6-3 (RPL6C) [Arabidopsis Thaliana] (GB:Q9C9C5); similar to 60S ribosomal protein L6 (RPL6B) [Arabidopsis thaliana] (TAIR:AT1G74060.1); similar to unnamed protein product [Vitis vinifera] (GB:CAO15090.1); contains InterP	91.25	160	14	0	43	522	1	160	4e-81	297
MMN2.Contig_1148	CAAATGAAACAGTAATTGTGTATTTTAAATAAACTTGCGATCTTTGATAGAGTTATTTAGAAACTTTGGCATATATATTGTCAATTTGTCATGGTATTTTGCATTCAGAAACAAAATTATAGAATAGAATAATACGAAACACTCGCTGTGAATTAAATTAAAGGAATAACAATCAAATATAATATAGGTATTAGCGGTGACTCCGGGTTGCGTAAGTGGCTTGACGCTAACCTTCCGGCTAAAAAGGCAGTCTTAGGGTTCTCATACTGTGGTTGGGCCTGGAAACTCGAAGACCCCAAGGCTGATGGCTATGATGCAGCCACTGATGGAGCGGCGATAACACCCGACGGTTCTGTGACCTACGATGAGATAAAGGACTATATTGTGTCTAGCGGAGCA…	657	2	AT1G74820.1	cupin family protein		Identical to Germin-like protein subfamily T member 3 precursor [Arabidopsis Thaliana] (GB:Q9S772;GB:Q1PFD3); similar to germin-like protein, putative [Arabidopsis thaliana] (TAIR:AT1G18980.1); similar to germin-like protein [Ananas comosus] (GB:AAM28275.	64.06	64	23	0	286	477	163	226	3e-15	78.6
MMN2.Contig_1149	GACCACTGAACAAACCGATCTGAGAGAGAGAGAGAGAGATGAAGAAGCTGAAGAGCTGTTATCTGCAAGTCCGTCGTCACCAGCAACAAGCCTCAGACCGGAGATGGATCCTCCCATTAGCAATCGGATCCATCTGCTCTCTCTTCCTCCTCCTCCTAACAACCTTAGCTTCCTCCTCCAGCCAAGCTCGCTTGGATTCCGTTATCAGTCTACGGCCTCAGATCCTCCGTCTTCATCAATCTCAGCGCATCTGATTACCCTCTCGTCACGCAAGATGATCTGTTGCATACGTTTTCGTATCTGCCTAGGGATCTCAACTTCATCGATCATACGAGCAACATTGGGTGGAAAGAGTCGCATCGAGCAAAGCCGATAATTATAGATCCTGGTTTGTATATG…	543	2	AT1G75760.1	ER lumen protein retaining receptor family protein		similar to ER lumen protein retaining receptor family protein [Arabidopsis thaliana] (TAIR:AT1G19970.1); similar to ER lumen protein-retaining receptor-like [Oryza sativa (japonica cultivar-group)] (GB:BAD33333.1); contains InterPro domain ER lumen protei	90.71	140	13	0	124	543	12	151	3e-68	253
MMN2.Contig_115	GGTTCACACTGAAACTACAAAGATTCTTTCTCTCTCTCTCTCTCTCCTCCGCACCAACGCTCTTCACGACCTTTTTCTCGCAACAGAGAAGGGAAGAGTTCTCGTTTTCTTGTTCACAAAAAAAAAAAACTAAACACCAGTTCATTACTAAATGGGCCATGATAATATCGCGAAGCTGGCGAGTCTACTCGTAAAGCTACACAGAGCTCCATCAGGTTGGCTCTGTCTCCATCCCCGRCCGAGCCGATCCATCAGCGACCGCGGCGAAGGAGGAAAGAACCAACGAAAGATCAAGCTCGTARGATCCGACGGCTCTTTAGAAGTATACGACCGTCCAGTGGTGGTCTCGGAGCTCACAAGAGACTTCCCAAAGCACAAAATCTGCAGATCAGACTCGCT…	908	2	AT1G77120.1	ADH1 (ALCOHOL DEHYDROGENASE 1)	Catalyzes the reduction of acetaldehyde using NADH as reductant. Requires zinc for activity. Dimer. Anaerobic response polypeptide (ANP). Fermentation. The protein undergoes thiolation following treatment with the oxidant tert-butylhydroperoxide.	Identical to Alcohol dehydrogenase class-P (ADH1) [Arabidopsis Thaliana] (GB:Q9CAZ2;GB:Q9CAZ3); similar to ADH2 (ALCOHOL DEHYDROGENASE 2), formaldehyde dehydrogenase (glutathione) [Arabidopsis thaliana] (TAIR:AT5G43940.1); similar to alcohol dehydrogenas	94.1	288	17	0	45	908	1	288	2e-144	508
MMN2.Contig_1150	GCAAGGATAACAGACTCGTGGAATCTCAACCAAGAAGATCTAAAAATGGAGTTGCAGGCGAGGAAACAGCGAGAAGCAGTTCTAGAGGCCACGTTAGCTGAGAAACAATGCTTGGAAGAAGAGTACAGGAAAAAGGCGGAAGAAGCAAAGAGAAGAGAGGAGGCTTTGGAAAACGATTTAGCCAACATGTGGGTACTTGTTGCCAAGTTGAAGAAAGCAAGTGGTGGGGTTTTGTCCGGGCCAAAGAGTCACGAACCTCCCATCACTGAGTCTACAATGGAAGACGAAGCTACAGATTTAGAGAACGAGAGTCAAAACAATGGCATTTTGAAAGAGAGACAAGTGTTGATTGCACCTGAAGAAGTAATAGTTGCCAAGGCTGAAGAGACACCAAAGGAG…	623	2	AT1G79000.1	HAC1 (P300/CBP ACETYLTRANSFERASE-RELATED PROTEIN 2 GENE); H3/H4 histone acetyltransferase/ transcription cofactor	Homologous to CREB-binding protein, a co-activator of transcription with histone acetyl-transferase activity. No single prior lysine acetylation is sufficient to block HAC1 acetylation of the H3 or H4 peptides, suggesting that HAC1, HAC5, and HAC12 can	Identical to Histone acetyltransferase HAC1 (HAC1) [Arabidopsis Thaliana] (GB:Q9C5X9;GB:O64548); similar to HAC12 (HISTONE ACETYLTRANSFERASE OF THE CBP FAMILY 12), H3/H4 histone acetyltransferase/ transcription cofactor [Arabidopsis thaliana] (TAIR:AT1G1	90.82	207	19	0	3	623	1468	1674	3e-106	380
MMN2.Contig_1151	AAGGCGTCAATCCCTCTTAACCAAGCCACAAATCCTGGAGCCGATGTTTTACTCGCTTATGAGATGAATGGAGAGATCCTGAACAGGGATCACGGGTATCCGTTAAGGCTGGTTGTCCCGGGTGTGATTGGTGCTCGTTCGGTTAAATGGCTTGATTCCATCAATGTAATCGCTGAAGAATGCCAGGGATTTTTCATGCAAAAAGATTACAAAATGTTCCCACCTTCTGTCAATTGGGACAATATTGACTGGTCCACAAGGAGGCCCCAAATGGATTTCCCTGTTCAGAGTGCAATCTGCTCTTTGGAGGACGTGCAAATGGTGAAGCCTGGAAAGGTAAGCATCAAAGGATATGCGGTTTCTGGAGGTGGGCGAGGGATCGAGCGAGTGGATATATCA…	557	2	AT1G79040.1	PSBR (photosystem II subunit R)	Encodes for the 10 kDa PsbR subunit of photosystem II (PSII). This subunit appears to be involved in the stable assembly of PSII, particularly that of the oxygen-evolving complex subunit PsbP. Mutants defective in this gene have reduced amounts of subunit	Identical to Photosystem II 10 kDa polypeptide, chloroplast precursor (PSBR) [Arabidopsis Thaliana] (GB:P27202); similar to Photosystem II 10 kDa polypeptide, chloroplast precursor (GB:P49108); contains InterPro domain Photosystem II protein PsbR; (InterP	92.86	140	8	1	23	436	1	140	6e-62	233
MMN2.Contig_1152	GGTTCTTGTTCTTGGATCTGGTCTTCTTCGCCTGATGTGATTTCCTTCGTCTTTTCGCGTCTCTGGGATTTAATTAACAGTAGCTGCTGCAGTTATTCAATTAGTCCATAGTACATAGATGGCAGAAAAGGCTTGTATAAAACGTCTCCAAAAGGAATATAGAGCACTTTGCAAGGACCCAGTCTCCCATGTTGTGGCTCGTCCTTCCCCAAATGACATTCTCGAGTGGCATTATGTGCTCGAAGGTAGTGATGGAACACCTTTTGCTGGTGGATATTACTATGGAAAGATCAAGTTCCCTCCAGAGTATCCTTACAAGCCACCCGGAATCACGATGACTACACCAAATGGTCGATTCATGACACAAAAGAAAATCTGTCTGTCTATGAGTGATTTTCA…	977	2	AT1G79090.2			similar to unknown protein [Arabidopsis thaliana] (TAIR:AT3G22270.1); similar to unnamed protein product [Vitis vinifera] (GB:CAO23830.1); contains domain PTHR21551 (PTHR21551)	84	325	52	2	3	977	449	769	1e-152	536
MMN2.Contig_1153	ACCGGAAGTGCAGGGGAAGAAGCAAGGAGATAACGTGGGGAGCAGGTTTCCTGTTTTACGGCGACGTGAACGGCTTATAGTTATAGCTGTTGATTGCTATAACGAGGAGGGAGCGGTAGATGTAAAATCTATGGTGACGATGATTCAGAACATCATCAAAGCCGTGAGATCGGATCCTAAGATGGCTAAGAACTCTGGTTTCGCGTTATCCACTTCGATGCCGCTTGATGAGTTGACTAGCTTCTTCAAGTCTGCTAAGATTCAGGTGAGCGAGTTCGACACGTTGATATGCAGCAGTGGGAGCGAAGTGTATTACCCGGGAGCTGAAGAAGGGAAGCTTCTTCCTGATCCTGACTATGCATCGCATATAGATTATAGATGGGGTAATGAAGGGCTTAA…	578	2	AT2G01110.1	APG2 (ALBINO AND PALE GREEN 2)	mutant is Albino and pale green; Chloroplast Protein Translocation (tatC)	similar to hypothetical protein [Vitis vinifera] (GB:CAN69811.1); contains InterPro domain Sec-independent periplasmic protein translocase (InterPro:IPR002033)	71.43	168	46	5	81	578	1	160	3e-57	217
MMN2.Contig_1154	GAATCAAATCTGGATCTCCTCCTAGTCTTCTTGTTCCTCAGCTCTTCCTAGCTATCTTCTTCTACTTCTTTTTGACATAAAAGAATCAGGACAATAATCTTCGGGCCATGTCTGATTATGCCAAAGACGCGTGGCGGAAGTATCTGATTCAGCTCCAAGCTCACCCTTTACGAACCAAGGCGATCACAGCTGGGGTTTTGGCAGGTTGCAGTGATGCCATAGCTCAGAAGATCGCTGGAGTTAAAAAGATTCAGTTCCGTAGATTGTTTCTTCTTATGTTGTATGGGTTATGTTATGGTGGGCCATTTGCTCACTACTTCCACAAATTGATGGATGCTCTTTTCAAAGGCAAGAAGGACAACACAACTGTAGCCAAAAAGGTTTTGCTGGAACAACTTA…	576	2	AT2G01350.1	QPT (QUINOLINATE PHOSHORIBOSYLTRANSFERASE); nicotinate-nucleotide diphosphorylase (carboxylating)	At2g01350 encodes quinolinate phosphoribosyl transferase involved in NAD biosynthesis as shown by heterologous expression in E. coli.	similar to unnamed protein product [Vitis vinifera] (GB:CAO42261.1); contains InterPro domain Quinolinate phosphoribosyl transferase; (InterPro:IPR002638); contains InterPro domain Nicotinate-nucleotide pyrophosphorylase; (InterPro:IPR004393); contains In	85.47	172	25	2	60	575	1	167	2e-74	274
MMN2.Contig_1155	GGTCGTCGGCGTCATCTTAAGATCGAGAATCATTGGAAATGTCTACATTCAGTGGCGATGAGACCGCTCCTTTCTTCGGCTTCCTTGGCGCGGCCGCAGCCCTCGTCTTCTCCTGCATGGGAGCTGCATATGGGACAGCCAAGAGTGGTGTCGGAGTGGCATCTATGGGTGTTATGAGACCTGAGTTGGTGATGAAGTCTATTGTCCCCGTTGTTATGGCTGGTGTCTTGGGTATCTACGGTTTGATTATTGCTGTGATCATCAGTACCGGGATTAACCCCAAGGCGAAATCTTACTACCTCTTTGACGGATATGCCCATCTCTCTTCTGGTCTCGCTTGTGGCCTTGCTGGTCTCTCTGCTGGAATGGCCATTGGTATCGTTGGTGATGCTGGTGTCA…	575	2	AT2G16770.1	DNA binding / transcription factor		similar to bZIP transcription factor family protein [Arabidopsis thaliana] (TAIR:AT4G35040.1); similar to hypothetical protein [Vitis vinifera] (GB:CAN73631.1); contains InterPro domain Basic-leucine zipper (bZIP) transcription factor; (InterPro:IPR004827	79.1	134	21	2	195	575	1	133	1e-46	182
MMN2.Contig_1156	GGAAACCGACGGAAGAGAAAAGAAAAAAAGAAAGGGCCAACATTTGCCGCCGATTGAGATGGAGACGGAGGTCGATAAGGAGATTCTAAAATCCGCCGGAGCTGAGCTTCTTCCCGACGGACGTAAAGGCTTAAGAATCCATGACTGGGGGATCGAAACCATCCGCGGCACGATTCTCACTTCCCTCGCTCACGAACAGTGGGAAGAGAAGCTCAAGACGTCTCACTTACCTGAAATGGTGTTTGGCGAGAATGCGTTGGTACTTAAGCACTTGAGCAGTAACACGAAGATTCATTTTAACGCGTTTGATGCACTTGCGGGATGGAAGCAAGAAGGGCTTCCACCTGTTGAGGTTCCTGCTGCTGCAAAATGGAAGTTTAGGAGCAAGCCGTCTCAGCA…	579	2	AT2G17390.1	AKR2B; protein binding / transcription regulator	Highly homologous to AKR2A. Involved in chloroplast biogenesis. Double mutants of AKR2A and AKR2B have yellow leaves, significantly reduced chloroplast proteins, and no thylakoid membranes.	similar to AKR2 (ANKYRIN REPEAT-CONTAINING PROTEIN 2), protein binding [Arabidopsis thaliana] (TAIR:AT4G35450.1); similar to AKR2 (ANKYRIN REPEAT-CONTAINING PROTEIN 2), protein binding [Arabidopsis thaliana] (TAIR:AT4G35450.3); similar to AKR2 (ANKYRIN RE	69.35	186	51	4	38	577	1	185	5e-59	223
MMN2.Contig_1157	GACATGTATTCTATCTTCTCTCCTCTTCTTCCTTCTAACTCTCCTCCTCAAGAAATATTCTTGAAACCAAACCGCCTCCCAAAAAACAATGGGCGTAGCTGTTCTAAATCCACAGGACTGTCTCAAACAACCTTTCTCCCACATGAAGTATCCTCGTAACCACACCGCATGCCCCAACAGGCATCAGAAGAAGCCGGTTCCAAACCGCACGCGCCGGAGTCCTCCGCGCAATCAGACAACCAGATCTCCTCCTAAAGCTCCGCCTCCGCCTCCTCAACGCGCCGCCGTCTCTTCTTACGTCCCGAAGGGAACGGTTGAGAAGAGTCCCACCAAAAACGTCGTCGTTGGTCAGGTTAGGATCCTGAAGCGCGGCGAGGAGATCCCTAAGAAGACATTAGA…	623	2	AT2G21270.3	ubiquitin fusion degradation UFD1 family protein		similar to ubiquitin fusion degradation UFD1 family protein [Arabidopsis thaliana] (TAIR:AT4G38930.2); similar to unknown [Populus trichocarpa] (GB:ABK95938.1); contains InterPro domain Ubiquitin fusion degradation protein UFD1; (InterPro:IPR004854)	94.89	176	9	0	94	621	21	196	4e-97	350
MMN2.Contig_1158	GACAAAATCTTGAGGAGACCGGAATGGGATATGGGCTGGAAGTTGAGATGATCGCAGAGGCGCATAGAATGGGGCTGTTGACGACTCCATATGCTTTCAACTCAAAAGAAGGAGAAGAGATGGCGAAAGCAGGAGCTGATATAATAGTAGCACACATGGGTCTTACTACTTCTGGGAATATCGGGGCGAAGACCGCAGTGTCGATGGAAGAAAGCGTGGTTCGTGTACAAGCTATTGCAGATGCTGCTCGTAGATTCAACCCGGACATCATAGTGCTCTGCCACGGAGGTCCGATATCGGGACCAGAGGAGGCGGAGTATGTGTTGAAGAGAACAAAAGGTTGTGTACATGGATTCTATGGAGCGTCAAGCATGGAAAGGCTACCTGTAGAGCAAGCTA…	527	2	AT2G21870.1			Identical to Probable ATP synthase 24 kDa subunit, mitochondrial precursor [Arabidopsis Thaliana] (GB:Q9SJ12;GB:Q8LBN3); similar to unnamed protein product [Vitis vinifera] (GB:CAO71749.1)	85.23	88	13	0	2	265	153	240	3e-29	124
MMN2.Contig_1159	GACTCAGTATCACAATTACACACATCTACTTTTGCAAATCCGCAAAAACGCTAAGAGAAAAAACAAATGGCCGGTCTAGTGAGATTGGCATGCTCGGTCTTGGCCTGCATGATTGTGGCAGGTCCCATCACATCAAAGGCGGCTTTGAGCTGCGGCACCGTTAACACCAACGTGGCGGCATGCATTGGCTACTTGACCCAAGGTGGACCCCTTCCCAGAGCGTGCTGCACCGGTGTTAGTAAGCTTAACAGTATTGCCCGTACAACTCCCGACCGTCAGCAAGCTTGTCGTTGCCTTAAAACTGCTGCGAGCGCCTTAGGCTCTGGTCTCAACGTTGGCCGGGCAGCTGGACTTCCTAAGGCATGTGGAGTCAATGTTCCTTTCCCCATTAGCACTAGC…	552	2	AT2G22680.1	zinc finger (C3HC4-type RING finger) family protein		similar to EDA40 (embryo sac development arrest 40), protein binding / ubiquitin-protein ligase/ zinc ion binding [Arabidopsis thaliana] (TAIR:AT4G37890.1); similar to EDA40 (embryo sac development arrest 40), protein binding / ubiquitin-protein ligase/ z	75.66	189	39	4	5	550	123	308	2e-71	264
MMN2.Contig_116	GACAATCAAACACAAACAAAACCCAAAGAAGATCTAAGTTCATCATGTCTACGACCGGACAAATCATTCGATGCAAAGCTGCCGTTTGCTGGGAAGCTGGAAAGCCACTAGTGATGGAGGAAGTGGAGGTTGCTCCACCGCAGAAGCATGAAGTTCGTATCAAGATTCTCTTCACTTCTCTCTGTCACACTGATGTGTACTTCTGGGAAGCTAAGGGACAAACGCCTTTGTTTCCACGTATCTTCGGACATGAAGCTGGAGGTATTGTGGAGAGTGTTGGAGAAGGAGTGACTGATCTTCAACCAGGAGACCACGTTCTCCCCATCTTCACCGGAGAATGCGGAGACTGCCCTCACTGCCACTCGGAGGAGTCCAACATGTGCGACCTTCTCAGGATCA…	682	2	AT2G25070.1	protein phosphatase 2C, putative / PP2C, putative		similar to protein phosphatase 2C, putative / PP2C, putative [Arabidopsis thaliana] (TAIR:AT4G31860.1); similar to unnamed protein product [Vitis vinifera] (GB:CAO44355.1); contains InterPro domain Protein phosphatase 2C-related; (InterPro:IPR001932); con	87.63	194	24	1	100	681	1	193	9e-98	352
MMN2.Contig_1160	GGCCCATAATACTGTTCCGAGAGCGTACGAGTGAAAACCTTCAAACCGGTTTTAACTAACCGGTTCCAATGGATAATCTACTCTGCGACGAGTCATGGCTCTCGGATCCTTTAACTCCAGAGCCTGGTACCAAACTTCCGCTTAAACATTCATGACGATCACGTGGTGGTGTCTCCGGGCATAGATGCAGCGACGGTAGAGGAAGCCATTTCTATAGATTTGGAGAAAGAATCATGTTTCAGTAATCACGGACACAAGTTTGTTGAGTTTCTTGCTTCTAAGAAGTTAATCGATGCTAGGTTTCGAACAGTTCAATGGCTCATTCAGACTCGGAGTCGACTTAATCTTTCATTTGAAACGCTTTTTTCTGCGGCAAATTGTTTTGACCGGTTTGTCAAT…	653	2	AT2G25910.2	3'-5' exonuclease domain-containing protein / K homology domain-containing protein / KH domain-containing protein		similar to unknown protein [Arabidopsis thaliana] (TAIR:AT2G25920.1); similar to hypothetical protein [Vitis vinifera] (GB:CAN82846.1); contains InterPro domain Polynucleotidyl transferase, Ribonuclease H fold; (InterPro:IPR012337); contains InterPro doma	93.03	201	14	1	49	651	1	200	4e-107	383
MMN2.Contig_1161	GATACCTCAAGCTGTTTCTTCACAAGCTCTAGAGGATAGAAAACCAATGGATATGAACAATGATATTCCGGCCACCACCTTAAAACGGCGGTCTCCGGATGACGTGGATGATCGTGATCACCGAGATTCACCAAAAGCTCCAAGATTATACCAAAACAAGAGCACTAATCATGAAGAACAACAAAACCCTCATGACCAATTACCATTTAGAAAAGCTAGGGTTTCCGTACGAGCGAGATCTGATGCCACCACGGTAAACGATGGATGTCAATGGAGAAAATACGGTCAAAAAATGGCCAAGGGGAATCCATGCCCTCGCGCTTACTATCGTTGCACCATGGCCGTTGGATGTCCTGTCCGTAAACAGCTCCAAAGATGCGCCGAGGATACGACCATCTT…	587	2	AT2G28190.1	CSD2 (COPPER/ZINC SUPEROXIDE DISMUTASE 2); copper, zinc superoxide dismutase	Encodes a chloroplastic copper/zinc superoxide dismutase CSD2 that can detoxify superoxide radicals. Its expression is affected by miR398-directed mRNA cleavage.	Identical to Superoxide dismutase [Cu-Zn], chloroplast precursor (SODCP) [Arabidopsis Thaliana] (GB:O78310;GB:Q541D5;GB:Q9SUJ8); similar to CSD1 (COPPER/ZINC SUPEROXIDE DISMUTASE 1) [Arabidopsis thaliana] (TAIR:AT1G08830.2); similar to CSD1 (COPPER/ZINC	91.78	73	6	0	360	578	123	195	5e-64	139
MMN2.Contig_1162	GACACAAACATTTTATAAAAGATCACACAAAAAAAATGATGGCTAACAATCAAGCATCTGTTATGGTTAACAAAGTGAAACCACACAAGGATTCATGGAAAGTGCACGTCAAGCTACTCCATTCATGGACTCAAAACACAACTTATGGAGGGGAGACTCTAGAATGTGTCCTTGCTGATCAAACGGGCGGTAAAATACATGCAAGTTGCAAAAGAACTCAGATGTTTCGTCTTCAACGAAGTCTCCCGCTTGGTGAATGGAGATTCATTGAAAACTTCAAGGTTTCAGCTTCTGGTGGTAAATATCGCCCAACGCCGCTACCTTACAAAATAACTTTCACGAGTGACACACTGATAGGGAAGTCAGTGTTTGAGGACGATGATCCTTATCTTAATCTTG…	841	2	AT2G30490.1	ATC4H/C4H/CYP73A5 (CINNAMATE 4-HYDROXYLASE, CINNAMATE-4-HYDROXYLASE); trans-cinnamate 4-monooxygenase	Encodes a cinnamate-4-hydroxylase.	Identical to Trans-cinnamate 4-monooxygenase (CYP73A5) [Arabidopsis Thaliana] (GB:P92994;GB:O04995;GB:O49834;GB:P92993); similar to CYP98A3 (CYTOCHROME P450, FAMILY 98, SUBFAMILY A, POLYPEPTIDE 3), monooxygenase/ p-coumarate 3-hydroxylase [Arabidopsis th	87.19	281	35	2	2	841	118	396	4e-137	484
MMN2.Contig_1163	GATTCAAAAGGCAATAATCAATAATCAAGAGAGAAAGAAGACATGGCGACTTTGGATTCTCCACTAGAGGCGTTGGCTTTCCAGTACGCTAGCTTCGGTGTTCTCGCCGTCGTCAACAACGTCTGGACATGGATCGCTGTCGTGACGGCTGCTGTCAGCTTCTGGAGGATGAAAGTCACTACCATCGGAGACAACGGTGGTCATGCAGGGTGTAGCTTGTTGGAGGATGTAACCGCCTCCAAAGCTGAACAAGAATCCGATCATCAAGAACCGCAAAAAATGGCTGGTCCGGTGGAGGCAGCGGAGGCGCCTCCAGTGAATGAAACGGAGGTTAATTGGGAGCCGTTGATGTGCGATGACGGAGTGACGAAAGGGACGAAGCTGACGATGTACTACGAG…	554	2	AT2G33040.1	ATP synthase gamma chain, mitochondrial (ATPC)		Identical to ATP synthase subunit gamma, mitochondrial precursor (ATPC) [Arabidopsis Thaliana] (GB:Q96250); similar to ATPC1 (ATP synthase gamma chain 1) [Arabidopsis thaliana] (TAIR:AT4G04640.1); similar to unnamed protein product [Vitis vinifera] (GB:CA	93.67	158	10	0	79	552	1	158	1e-76	282
MMN2.Contig_1164	GACCAGACTCTCTGGACGGACACGGAGATGGCATTGTGTTACTGGAAACCTCTGTCACTACTACTACTGCTTCAATGCCTTCTCAGTGTTTCCTATGCTAGTCTTGGCGATGCCGATCCAAACTACAGGGCATGTGTTGGAGAATGCGAGGTAAGCGGCTGCGTTGGACAACTATGCTTTCCTCAGTGCAGCTCTTCATCCAACACTGGTCCATGGTACACACAAGAGCCTCTGTACCAACAATGGCAAAAGTGGGGATGCCAAGGTGATTGCCGTTACCACTGTATGGTCAATAGAGAGAAAGAACGCGAAACTCTCGGTCAACCCCCACTCAAGTATCACGGTAAATGGCCTTTCAAGCGTCTCCTTGGGATTCAGGAGCCTGCTTCTGTTGCTTTC…	566	2	AT2G34690.1	ACD11 (ACCELERATED CELL DEATH 11)	Gene product transports the glycolipid precursor sphingosine between membranes in vitro. Mutant constitutively expresses defense-related genes that accompany the hypersensitive response normally triggered by avirulent pathogens.	similar to glycolipid binding / glycolipid transporter [Arabidopsis thaliana] (TAIR:AT4G39670.1); similar to unnamed protein product [Vitis vinifera] (GB:CAO40411.1); contains InterPro domain Glycolipid transfer protein, GLTP; (InterPro:IPR014830)	81.33	150	28	0	117	566	1	150	6e-67	249
MMN2.Contig_1165	GGATCTAAATCCTCTGAAGAAAAAATCTATGAAGAAGTTAGCGAGAAGATGGCGGAGAACTCGCGGCGACGACGAAGATGATGATGATAAGCTCGCCCTTCCTACTTTTGACGACATCGATTCTCGGCCTATCGATACACAAGAGCAAGAAGAGTACGTCAGGTCGCTCGAAGAAGCTCACGCTCAGCAAAGTCGTCAATGGAAGAGCGTGTTCGCCGTTCTTCTGGTTTGCTACGGAGCTTTCCTCTTCTACTCCAGTTTTCAGCAGTTCATGTCACCGTGGGAGCTGCGGTATCATGCCTACTTCATGGAAGATCTTAAGTCGTGGATGGTCATTTCAGCTGAGTGGATTGCTATCATGGCTTGCTGCCTCTCAATTGTGGGGCTACTAGATAAGAA…	764	2	AT2G36530.1	LOS2 (Low expression of osmotically responsive genes 1); phosphopyruvate hydratase	Involved in light-dependent cold tolerance and encodes an enolase.	Identical to Enolase (ENO) [Arabidopsis Thaliana] (GB:P25696); similar to enolase, putative [Arabidopsis thaliana] (TAIR:AT1G74030.1); similar to LOS2 [Capsella bursa-pastoris] (GB:AAS66001.1); similar to los [Brassica rapa subsp. chinensis] (GB:ABD92697	68.42	19	6	0	707	763	426	444	2e-133	32.3
MMN2.Contig_1166	GACATCAATTCACATTCTCTCAGAAACCAAACAGCAAAAAGAGTAATAAACCCAAATGGCTCGTACCAAGCAAACCGCTAGAAAATCCACCGGAGGAAAGGCTCCGAGGAAGCAGCTGGCGACGAAAGCGGCGAGGAAGTCGGCTCCGGCCACGGGAGGAGTGAAGAAGCCGCACAGATTCCGTCCCGGAACCGTCGCCCTTCGTGAGATCAGGAAGTACCAGAAGAGCACCGAGCTTCTCATCCGCAAGCTTCCCTTCCAGCGTCTGGGTCCGTGAGATCGCTCAGGACTTCAAGACGGATCTGAGGTTCCAGAGCAGCGCCGTCGCGGCTTTGCTAGAGGCTGCTGAGGCTTACCTTGTTGGTTTGTTCGAAGACACCAATCTCTGCGCGATTCACG…	596	2	AT2G38310.1			similar to unknown protein [Arabidopsis thaliana] (TAIR:AT5G05440.1); similar to unnamed protein product [Vitis vinifera] (GB:CAO48777.1); contains InterPro domain Bet v I allergen; (InterPro:IPR000916); contains InterPro domain Streptomyces cyclase/dehyd	91.72	145	9	1	171	596	1	145	8e-71	263
MMN2.Contig_1167	TCATCAACACGAGACTAACCTCTCTGGGGCAGGAGAGTTCCAGTGTTACGACAAACACATGCTCTCCGCTCTCAAACACTACGCTGTGTCCACAGGAAACCCTCTTTGGGGACTTGGTGGTCCGCACGACGCTCCTGCTTACGATCAACAGCCTCATTCAACTCCTTTCTTCTCGGACGGCGGCTCTTGGGAGTCTCAGTATGGTGATTTCTTCTTGACTTGGTACTCGTCTCTTCTCACCTCCCATGCAGACAGAGTCCCCTCTGTTGCTTCATCAGCATTTAAGGGTACTGGAGTGTCTCTATGTGGGAAGTTACCTCTCTTGCACCAATGGAACAAGCTTAGATCTCATCCTTCTGAGCTAACAGCTGGATTCTACAGCTCTGGTGGTCATGACAG…	622	2	AT2G39170.1			similar to unnamed protein product [Vitis vinifera] (GB:CAO68899.1); contains domain PTHR21146 (PTHR21146)	75	148	34	2	186	620	1	143	6e-53	203
MMN2.Contig_1168	GAAACTCAAAATCAAAACCATACAACATGGATAATAAAACACATACGACACTGCTTTTCTCGCTCCTGTTTTTCATCACACACCTCACGAACGCGTCATCAAAAGATCAATGTAACCAAAACGACAAAAAGACCCTCCTCAAGATCAAGAAGTCCCTAAATAACCCTTACCACCTCGCCTCTTGGGACCCTAAAAGCGACTGCTGCGCCTGGAACAGCCTCGAGTGCGACGACGCCACCGTTAACCGCCGCGTCATCTCCCTAACCATATCTCCGCTCAGATCTCCGGTCAGATCCCTCCTGAAGTCGGTGACTTACCGTATCTTCAGAAGCTTGTCTTCCGCAAAATCACTAACCTCACCGGTCAGATACCACACACCATCACCAAGCTCAAGTATCT…	648	2	AT2G40330.1	Bet v I allergen family protein		similar to unknown protein [Arabidopsis thaliana] (TAIR:AT2G38310.1); similar to unnamed protein product [Vitis vinifera] (GB:CAO48777.1); contains InterPro domain Streptomyces cyclase/dehydrase (InterPro:IPR005031)	81.32	182	31	1	112	648	1	182	1e-77	286
MMN2.Contig_1169	GGTTGCTGCAAGTAGTGACCACGAAGCCGGAAAGACGAAAAACCCTAGAAAGAGCTAGGGTTTGTTACTTGGGATCATTGACGAAGATGCAACTAACTCTCGAATTCGGGGGTGGTTTAGAGCTGCTCTGTGATTCTGAAAAGATCCATAAAGTAAACGTCGATTTGCCCAATGGAGTAGAAGAGTTAACAATGAAGGATTTGCTTTCGTGGGTTCGCACAAATGTGATCAAAGAGAGGCCTGAGATGTTCATCAAGGGAGATACTGTGAGACCTGGTGTTCTTGTGCTAGTGAATGACTGTGATTGGGAGCTTAGCGGTCAGCTTGAGACCACTATCGAAGATAAAGATGTTATCGTTTTCATCTCGACCTTGCACGGTGGATAAAAGAACATGTAAC…	717	2	AT2G40475.1	unknown protein			87.23	47	6	0	370	510	14	60	3e-23	90.9
MMN2.Contig_117	GACTGAATTAATKAATAAGAATAGTATCTTTAGCCAAGAACATTTTAATTCTCTTAGCTAGATTTCATCTTCACTTCTCACTTCTCCTTCTTTTATTTCTGATCACAGTCWTACAAACCCAGCTATAGGGTTGATATMAATGGAGGGTGGYGCGAGTGATGAAGTAGCAGAGAGCAGCAAGAAGATAGGGAGAGGGAAGATAGAGATAAAGAGGATAGAGAACACCACGAATCGCCAAGTCACTTTCTGCAAAAGACGCAATGGTCTGCTCAAGAAAGCTTATGAGCTCTCTGTCTTGTGTGACGCTGAGGTTGCTCTTGTCATCTTCTCCACTCGCGGTCGTCTCTACGAGTACGCCAACAACAGTGTAAGAGGAACGATCGAAAGGTACAAGAAAGC…	1137	2	AT2G41290.1	strictosidine synthase family protein		similar to strictosidine synthase family protein [Arabidopsis thaliana] (TAIR:AT3G57030.1); similar to unnamed protein product [Vitis vinifera] (GB:CAO63059.1); contains InterPro domain Strictosidine synthase; (InterPro:IPR004141); contains InterPro domai	80.21	374	73	2	17	1135	1	373	1e-175	612
MMN2.Contig_1170	GGGGTCTTGAGTGCCTTCGTTATGAGATAAGGGATATCATGCCTCCTAATGGAGTGAGGGTTGCTATGGAGATGCAAGCTGAAGCTGAACGTAAAAAGAGAGCCCAGATTCTCGAGTCTGAAGGAGAACGCCAAGCCCATATCAACATAGCTGATGGTAAGAAGAGTTCTGTAATCTTGGAATCAGAAGCTGCAAAGATGGGCCAAGTCAATCGAGCATCAGGCGAGGCAGAAGCAATATTAGCTAGAGCACAAGCAACAGCGAGGGGGCTGACCATGTTATCTCAATCCCTCAAGGAAACTGGTGGAGTGGAGGCTGCGAGTTTGAGAGTTGCGGAGCAATACATTCAAGCTTTTGGGAACATAGCCAAGGAGGGTACAACGATGCTGCTTCCGAGTT…	612	2	AT2G41290.1	strictosidine synthase family protein		similar to strictosidine synthase family protein [Arabidopsis thaliana] (TAIR:AT3G57030.1); similar to unnamed protein product [Vitis vinifera] (GB:CAO63059.1); contains InterPro domain Strictosidine synthase; (InterPro:IPR004141); contains InterPro domai	80.65	186	35	1	16	570	1	186	1e-83	305
MMN2.Contig_1171	GAGAGTGTGGAGAAATTAGAGAAGAAGAAATTATCGGTGTGCTTCGATGGCGATGACAGTAGCAGCTTCGATGGCGATGGCAGTGATGGTTCCACGTGTCCCCTCCGTCTCGGCCCGCTGCTCCGCCGTTCCTTACCTTCCTCCTCGCTCTTTTGGCCGATCCTCTTTCACTGTTCCGGCGAAGCTACTTTCAGGGAATGGTTTACACAAGGTCGAATTGATGAAGACGAGAGCTTCTTCATCAGACGAGACCTCAACGGCCATTGACACCGATGAACTCTTCACAGACTTGAAGGAAAAGTGGGATGGTCTTGAGAACAAGACAACTGTGGTTATCTACGGAGGAGGAGCCATTGTTGCTGTTTGGTTATCTTCCATTGTTGTTGGTGCCATCAACTC…	743	2	AT2G42490.1	copper amine oxidase, putative		similar to copper amine oxidase, putative [Arabidopsis thaliana] (TAIR:AT3G43670.1); similar to unnamed protein product [Vitis vinifera] (GB:CAO16112.1); similar to peroxisomal copper-containing amine oxidase [Glycine max] (GB:AAD40979.1); similar to hypo	80.67	150	29	0	144	593	508	657	2e-93	250
MMN2.Contig_1172	GGGGACACACTTTGAACGCTTGGGTCTGCCTCGAGATTATGACCAGACCTTAGAGGCAAGGGATCCAGCACGCAATTACACTTGCAGGTTTGAAACAAATGTTCGGCTTGCCACTGAGAATAAAGATTGCTTCCATGTTGTCACAACCCGCTGCAGGCCCTTGCCCCCACCTCCTCCTCCAGGGGAAGATGGATTCCAATGTGGATTTGACACACTCTCCGTGGATGAGCTTTTCAAAGGCAACATGCCCGATTGGTTGCCTGATGACTATGCCACTAGTACGCTGCTGCTGCAATACTACGAGATGAAAGAATCAGAGGTGGAACAAGCCAAAGAATGGCTTCATCTTTACGCTGAACTAGCCTTGTACACCAAGAAGCAGACGGACCCGTTCATGTT…	567	2	AT2G43270.1	F-box family protein		Identical to F-box/Kelch-repeat protein At2g43270 [Arabidopsis Thaliana] (GB:Q1PEU9;GB:O22843); similar to F-box family protein / S locus-related [Arabidopsis thaliana] (TAIR:AT2G43260.1); similar to F-box domain containing protein [Brassica oleracea] (GB	51.72	174	76	4	69	566	2	175	5e-45	177
MMN2.Contig_1173	AGATGAGCTTTTCTCTGGTGTATAGAGTTTTTTCGAAAAGACATTTATGATCTTGAAAGAGATGTGAAAAGGTCCGAACTCCGAAACCAACTGATGCTATCACTCTTTTCTTTTTTACGATGCTGTTGATTACTGGTGAGCATATATATAATGTTTAGTTCGTTGTTTTCAAATGATTTTTAGATTATCCCCATTCCCAATTAAGATCGGGTGATCACAATTTCAATT	519	2	AT2G43550.1	trypsin inhibitor, putative	Encodes a defensin-like (DEFL) family protein.	Identical to Putative trypsin inhibitor At2g43550 precursor [Arabidopsis Thaliana] (GB:O22869); similar to trypsin inhibitor, putative [Arabidopsis thaliana] (TAIR:AT2G43535.1); similar to putative trypsin inhibitor I6 [Arabidopsis lyrata subsp. petraea]	75.26	97	23	2	8	295	8	103	3e-23	104
MMN2.Contig_1174	GTTGAGAAGGTTCCCGACTCTACATATGACATGATTGGTGGTCTTGACCAGCAAATTAAGGAAATAAAAGAGGTCATTGAGCTGCCTATCAAGCATCCTGAACTGTTCGAGTCTCTTGGAATTGCGCAGCCAAAGGGTGTGTTGTTATATGGTCCACCTGGAACTGGGAAGACACTTTTGGCTCGAGCTGTGGCACATCACACTGACTGTACGTTCATCAGAGTTTCTGGTTCCGAGCTGGTCCAGAAGTACATTGGAGAAGGTTCTAGAATGGTCAGAGAACTCTTTGTGATGGCAAGGGAGCATGCACCATCAATCATCTTCATGGATGAGATCGATAGTATTGGGTCTGCTCGTATGGAATCTGGAAGTGGAAACGGTGACAGTGAGGTGCAACGG…	579	2	AT2G45140.1	vesicle-associated membrane protein, putative / VAMP, putative		similar to VAP27-1 (VAMP/SYNAPTOBREVIN-ASSOCIATED PROTEIN 27-1), protein binding [Arabidopsis thaliana] (TAIR:AT3G60600.1); similar to unnamed protein product [Vitis vinifera] (GB:CAO24545.1); contains InterPro domain VAMP-associated (InterPro:IPR016763);	89.29	168	17	1	78	578	1	168	2e-81	298
MMN2.Contig_1175	GGCGCTCTGCGCAAGATAATCTTGACTGCATCTGGTGGAGCTTTTAGAGATTGGCCAGTTGAAAAGCTCAAGGAAGTTAAAGTAGCAGATGCGTTGAAGCATCCTAACTGGGGCATGGGAAAGAAAATCACAGTCGACTCAGCTACTCTTTTCAACAAGGGTCTTGAGGTCATTGAAGCTCATTATTTGTTTGGAGCTGAGTATGACGATATAGAGATTGTCATTCATCCTCAGAGTATCATACACTCCATGATTGAAACTCAGGATTCATCTGTGCTTGCTCAACTGGGATGGCCTGATATGCGTTTGCCGATTCTCTACACCATGTCATGGCCCGACAGGGTTCCTTGTTCTGAAGTAACTTGGCCAAGACTTGACCTTTGCAAACTGGGTTCGTTG…	635	2	AT2G45580.1	CYP76C3 (cytochrome P450, family 76, subfamily C, polypeptide 3); oxygen binding	member of CYP76C	Identical to Cytochrome P450 76C3 (CYP76C3) [Arabidopsis Thaliana] (GB:O64638;GB:Q8GXM0); similar to CYP76C4 (cytochrome P450, family 76, subfamily C, polypeptide 4), oxygen binding [Arabidopsis thaliana] (TAIR:AT2G45550.1); similar to unnamed protein pr	84.71	157	24	0	163	633	50	206	8e-72	266
MMN2.Contig_1176	GGACTTGACTATGTGTAGATTCTAACGTCAATATGGGTTTTAGATTTCATCTACTGCCCTATTTCTTCCCTCTTTCTTGAAGAGCAAAAAAAACTCCTTATTGTGTCTGAAACTCATTTATCTCTGTGTTTTCTACACTGAAAATTAAAGTCCCCTGTTTTTGCTCTGTTTCTGTGAAAAAGAATGGCGTCTAATAACAGGAAGTTGCAACCAGGACAAGGTTGCACCTTCACGTTCTACTTGACATACCCACCGCCACCGCCACCACCTCCACCGCCGCCGCAGAGAGATCTCTCTGTTATAGTCTCCACCTCAATCTGCATAATAGGCTCAGTCCATTCTTCCTATTCCTCATCGTCTTCCTCTACCTCTACATCACGAAGTCATCACGACGGAGGA…	603	2	AT2G45580.1	CYP76C3 (cytochrome P450, family 76, subfamily C, polypeptide 3); oxygen binding	member of CYP76C	Identical to Cytochrome P450 76C3 (CYP76C3) [Arabidopsis Thaliana] (GB:O64638;GB:Q8GXM0); similar to CYP76C4 (cytochrome P450, family 76, subfamily C, polypeptide 4), oxygen binding [Arabidopsis thaliana] (TAIR:AT2G45550.1); similar to unnamed protein pr	89.02	82	9	0	171	416	50	131	3e-39	158
MMN2.Contig_1177	GACACACCACCATTTACCACCATCGTCACTCTCCTCTCCTCTGACTCGTACTCTGCACAGCTCGTACCAAAGAAAACAATCATGGTTAAAGGTCCAGGACTCTACACCGAAATCGGCAAAAAGGCCAGAGATCTTCTCTACAAGGACTACCAAGGAGACCAGAAGCTCAGCGTCACCACTTACTCTTCCACCGGCGTTGCAATCACCACCACTGGAACAAACAAGGGAGACTTGTTTGTTGGTGATGTAACTACCCAAGTCAAGGACAAGAACTTCACTGCCGATATCAAAGTCGCCACTGATTCTTCTCTGCTGACCACCTTTACCTATGATGAGGCTACCCCTGGATTGAAGGCAATCGTCAGCGCCAAGGTGCCTGATCAGAAATCTGGCAAGGTT…	551	2	AT2G45960.3	PIP1B (plasma membrane intrinsic protein 1;2)	a member of the plasma membrane intrinsic protein subfamily PIP1. localizes to the plasma membrane and exhibits water transport activity in Xenopus oocyte. expressed ubiquitously and protein level decreases slightly during leaf development.	Identical to Aquaporin PIP1-2 (PIP1-2) [Arabidopsis Thaliana] (GB:Q06611;GB:Q8L5V4); similar to PIP1A (PLASMA MEMBRANE INTRINSIC PROTEIN 1A) [Arabidopsis thaliana] (TAIR:AT3G61430.2); similar to PIP1A (PLASMA MEMBRANE INTRINSIC PROTEIN 1A), water channel	95.73	164	7	0	59	550	1	164	2e-72	268
MMN2.Contig_1178	GACGTCGACCGGCTCTCGTTTCTTCTCACCGTCGCTTGCTAAAACATGGTGCTCGATGCTTATGCTTCGTCAAACCCTAATCAGGTACACGAGGACGTTCTTCAGAAATCTAGAGATGCTTGCTACAAGGCAAGAGATGCTTTTTACACTTGTCTGGAGAAGGAATCTGGTAAGAAACCCACTGAGATTGCCTCCGTAGGTCTTCTCTACCCTAAAGAGTGCAGCCTTTCCAGAACCGAGTTCGTTAAGAGCTGCCGCTCTTCCTGGGTGAAGCATTTCGATAGGGAGTACTGTCGGAACAAGAGAGTGCAAAGGCTGCTAGATGATGGAGATGAGAGGAAAGGCCCAATGTCACTCCCTCAGCCTTACACTTTCAAGCCTTCTCCTTCTACGTAGATC…	708	2	AT2G47390.1	serine-type endopeptidase/ serine-type peptidase		similar to hypothetical protein OsI_010936 [Oryza sativa (indica cultivar-group)] (GB:EAY89703.1); similar to unnamed protein product [Vitis vinifera] (GB:CAO40114.1); similar to hypothetical protein OsJ_010143 [Oryza sativa (japonica cultivar-group)] (GB	96.6	235	8	0	2	706	593	827	3e-120	427
MMN2.Contig_1179	GGCGACTCATCTTCTCGAAAAAGCAGCGGAAGTAGCTTACGGCGATGGTGAAGGTGTTGACCTACTTTGGGATGACGTTGGCTGCTTTCGCCTTCTGGCAGTCCATGGACAAAGTCCACGTCTGGATCGCTCTTCACCAAGACGAGAAGCAAGAAAGGATGGAGAAGGAGGCTGAGGTCAAGCGGGTTAGAGCTGAGCTGCTGCGGAAGGCTAGAGAGGAGGATCCTCTTGCCTGATCATCATCTTCAGTTGTAATTTGGATTTCTAACCAAATTTGAGTTTTTTTTTTTTCCCATTGTTATGGACCCAAAATGGAGTTTGCATAAAACGACAATATCAAAATCCTCTTTGGATATGGATATGCTATTGAATGTGGGAATGATGATCATGAATAAATAG…	652	2	AT2G47440.1	DNAJ heat shock N-terminal domain-containing protein		similar to DNAJ heat shock N-terminal domain-containing protein [Arabidopsis thaliana] (TAIR:AT3G62570.1); similar to unnamed protein product [Vitis vinifera] (GB:CAO40097.1); contains InterPro domain Heat shock protein DnaJ, N-terminal; (InterPro:IPR0016	65.06	166	55	3	3	491	391	526	8e-45	176
MMN2.Contig_118	GACACCAAAAAGAAACAAAAGGAACAATTAGAGAAAATAAAACATTTTTCATCTTTCTCTCCCYCTCTCTATCTCTCTTCTTCCTTAAAGCAATGGAYCGTCAAGATTCCGATGACATAATGAAGTTTCTCGACGGCATGGCTAGCTCCGACGATGTTTTATTTGGTTTCCTCGACGGWGGAAACCATTCACCGGAGGTTTACCCTGACACCGGTAACTTTGCCGCCGGTGAAGATTCCGATGCAGAAAACGATGCAGCCGGTTGCAATTCCGAAGAGAACAAAACCTTTTGGCTTGAACAAGAACAACTTCTCCAGGCGACACTGTATAGGACAAGTTCAATTGAGACAAAGATTCGACAAGCAGCGAAACAAGCGTTGAAAGAAGTGAGATCAGAAG…	678	2	AT2G47910.1	CRR6 (CHLORORESPIRATORY REDUCTION 6)		similar to hypothetical protein [Vitis vinifera] (GB:CAN77780.1); contains InterPro domain Protein of unknown function DUF1817 (InterPro:IPR014946)	74.32	183	43	3	140	676	2	183	7e-71	263
MMN2.Contig_1180	GGTCGTCGTCACTTGCGTCTCTTCGATGGGAAGACTAAAGGAGTCAAGTCCCGTGATTCCCCTCCTCCTCCTCCTCCTACTCTTTCCTCTTCTTCTTCTCTCTCAGGTGTCGGGAGAATCTGAATCTTCCAGAGAAGGTAATGCTCCAGAGATACACTGTTCCCGACATAGAAGTAGAGCAGCTTGGCAGATTATACAAGATTACTTGACGCCGTTTGTTGAAAGGGAAAGATACCAGATCCCAAACAAGTGCAGGCTCCATCCCGACAACGACCTCTACAGAGACCAAGAACAGCACAAGGTCCACGTGGATATATACGAGTGGAAATGCGGTTACTGCAGGAAGAGTATCAACGAGGAGAAGTTTCTTGACCAGCACTTCGACACTAGACACTATAA…	562	2	AT3G01530.1	AtMYB57 (myb domain protein 57); DNA binding / transcription factor	Member of the R2R3 factor gene family.	similar to ATMYB21 (MYB DOMAIN PROTEIN 21), DNA binding / transcription factor [Arabidopsis thaliana] (TAIR:AT3G27810.1); similar to MYB24 (myb domain protein 24), DNA binding / transcription factor [Arabidopsis thaliana] (TAIR:AT5G40350.1); similar to My	83.64	165	26	3	71	562	5	166	2e-73	271
MMN2.Contig_1181	GTCACCATGCGCTGTGATATCTCGACCTGTTCTTCAGCACACATATCAATGCTGGTGTCTGGAAATGCGCAGACATGTTTCAGTGATCAGCTTTTGGAAAATCACATAAAACATGAGGTGGTCGAGAAGATTCAATTAGTCCACTCAGTGGGTGAACTCAGAAGAAACAAAGCAGGTCTTCTCTGAGCCTCGGAAATCTGCCTCAATAGCTTGTGGGGTAAGTGTGTACGAAGTTTCGATGCAAGTTCCAACATGGGCTCTGCAGGTTTTAAGACAGCTGGCGCCTGATGTGTCATACCGCAGTTTGGTTGTCCTTGGAGTAGCCAGCATTCAGGGGTTGTCTGTTGCTTCCTTTGAAAAAGATGATGCACAACGTCTACTTTTCTTCTGCGGAAAACA…	621	2	AT3G01920.1	yrdC family protein		similar to yrdC protein-related [Arabidopsis thaliana] (TAIR:AT5G60590.2); similar to unknown [Populus trichocarpa x Populus deltoides] (GB:ABK96713.1); contains InterPro domain Sua5/YciO/YrdC/YwlC (InterPro:IPR004388); contains InterPro domain SUA5/yciO/	88.04	209	22	2	4	621	9	216	2e-100	361
MMN2.Contig_1182	GGCAGAATTCGATTTCTTCAAATGTCTTACGCTTACCTCTTCAAGTATATCATCATCGGCGATACTGGAGTAGGGAAATCATGCCTTCTGCTTCAGTTCACGGACAAGAGGTTTCAGCCGGTGCATGATCTCACCATCGGTGTTGAGTTTGGGGCGAGGATGATCACCATCGACAACAAGCCCCTCAAACTCCAGATCTGGGATACCGCTGGTCAAGAATCATTTAGGTCTATTACAAGGTCCTACTATAGAGGTGCTGCTGGGGCTTTGCTTGTCTACGATATCACTAGGAGGGAGACGTTTAACCATCTAGCTAGCTGGTCAGAGGATGCAAGGCAGCATGCAAATGCTAATATGACTATTATGCTCATTGGGAATAAGTGTGATCTTGCTCACAGG…	817	2	AT3G02310.1	SEP2 (SEPALLATA2); DNA binding / transcription factor	MADS-box protein, binds K domain of AG in vivo	Identical to Developmental protein SEPALLATA 2 (SEP2) [Arabidopsis Thaliana] (GB:P29384); similar to SEP1 (SEPALLATA1), DNA binding / transcription factor [Arabidopsis thaliana] (TAIR:AT5G15800.1); similar to SEPALLATA2 [Arabidopsis lyrata subsp. petraea	93.3	179	12	0	277	813	1	179	6e-92	333
MMN2.Contig_1183	GACACACAAAGCAAAGTACGATCGCTTTCTCTCTCCCTCTCCGTCTCCGCCGTCGCGTAATCCCTAATAGTTTCTGATTCTCTGTTCGTCGGCGGCGAGGTTTTGGGGGGAAGGGAAGAGAATGGGGTTTCTATCCAACAAGATTGCCAGAGATGAAGTGAAACCAGGCGATCACATCTATTCATGGCGTCAGGCCTATGTCTACGCTCATCACGGAATCTATGTGGGTGAAGGACAAGTCAACCATTTCACTCGTGGGGATGGTCAAGAGACTGGAACCGGGACTTTCTTAGACAATCTCATTGTCAGTTCATCCCTTAATCACGGGGACACCCCGTGTCCTAACTGTGGTGATATAACCAAGGTTGGTGGTGTGATCTCTTCCTGTCTCGACTGCTT…	585	2	AT3G03100.1	NADH:ubiquinone oxidoreductase family protein		Identical to Probable NADH dehydrogenase [ubiquinone] 1 alpha subcomplex subunit 12 [Arabidopsis Thaliana] (GB:Q9M9M9); similar to unnamed protein product [Vitis vinifera] (GB:CAO62196.1); contains InterPro domain NADH:ubiquinone oxidoreductase 17.2 kD su	92.45	159	12	0	32	508	1	159	2e-88	321
MMN2.Contig_1184	GTCCTTCTGAAGGTTCATCAGAATGTTTCGACGCATCACTTCAAGATTCAGTTGAAGCACAGAGACCATTGTCTGATGTGTTAGGACCCCCACCAGCAAGTGGATCATCATACCTGTTAACAGAAGTCCAACGGTTAACGATCGTTCATCCTCCAACGAAGCTCCAAGTCTTGCATCAGTATGCAGAAGCACTTACAGAAGTAGCTCGCGAGATGGACAATGCAGGACAGGTGAAGGAATCTTTTGCAGTCACACTCGTTGTTTTAGCTGCATGGAGGAAAGCTTTAGAGATATGCGATTCTTGGATGGTGTCCGTCGGAGAGGATAAAGTGAACACAACAGCTCCAGGGACTTCAAATTCACCAGCAGTGGCTAAAACTTGGGTGACACAAGAGTTTG…	599	2	AT3G03690.1	UNE7 (unfertilized embryo sac 7); acetylglucosaminyltransferase/ transferase, transferring glycosyl groups		similar to glycosyltransferase family 14 protein / core-2/I-branching enzyme family protein [Arabidopsis thaliana] (TAIR:AT3G15350.1); similar to glycosyltransferase family 14 protein / core-2/I-branching enzyme family protein [Arabidopsis thaliana] (TAIR	91.98	187	15	0	38	598	1	187	2e-75	278
MMN2.Contig_1185	GATGGTTTCTAGATTTCACCAAGTGCATGTCTCTCTCTCTCACCGCAGAGACCATCGAGTGTCTTCCTCCTCCCCCCCAAAAGAGCTTAGGTAGAGATGGATCATATGTACAAGAGCCAACTGCAATCATATGCTCTGAAACAAAACATGGAGCTTCCCGTCTATGCCGCTGAGAGACAAGGCCCTGCGCATGCTCCGCGATTCCGATGTAAGGTCACTGTTTGCGGACAGACGTTTCAGAGCCAAGAGTTCTGTCCAACACTAAAAGCGGCTGAACATGCTGCTGCTAAAGTAGCATTGGCTTCCTTGACCCCTTTGAATCCAGAGGGAGTTGTTGTTGATGTTGCTTACAAGAACCTGTTACAAGAAATTGCGCAGAAAGAAAACTCTCTTTTACCG…	546	2	AT3G04090.1	SIP1;1 (SMALL AND BASIC INTRINSIC PROTEIN 1A)	Belongs to a family of plant aquaporins. Similar to yeast and radish aquaporins. Located on ER.	Identical to Aquaporin SIP1-1 (SIP1-1) [Arabidopsis Thaliana] (GB:Q9M8W5;GB:Q0WWC3); similar to SIP1,2 (SMALL AND BASIC INTRINSIC PROTEIN1B) [Arabidopsis thaliana] (TAIR:AT5G18290.1); similar to small basic intrinsic protein 1 [Vitis vinifera] (GB:ABD467	88.1	84	10	0	293	544	83	166	3e-55	91.7
MMN2.Contig_1186	GATCACAAATCCTCTAGAACTGAAACTAAATAGTAAAGAAAAAAAAAGTATCAATGCAAATGACAAAACCACACGCCGCCATGTTTTCAAGTCCCGGAATGGGCCACCTCATCCCGGTGATCGAGCTCGCTAAACGTCTCTCCACTAACCACGGCTTCCGCGTCACCGTCTTCGTCCTCGAAACCGACGCAGCCTCCGCTCAGTCCAAGTTCTTAACCTCGAGCGGCGTGGACTTCGTCAACCTTCCATCGCCGGACATTTCTCAACTAGTGAACCCCGCAGATCACGTGGTGACCAAGATAGGAGTCATTATGCGTGAAACCGTTCCAGCCCTCCGTTCCAAGATCGCCGAGATGAATCAAAAGCCAACGGCTCTGATCATCGACTTGTTCGGAACAG…	1034	2	AT3G10340.1	phenylalanine ammonia-lyase, putative		Identical to Phenylalanine ammonia-lyase 4 (PAL4) [Arabidopsis Thaliana] (GB:Q9SS45;GB:Q53ZM8); similar to PAL2 (phenylalanine ammonia-lyase 2), phenylalanine ammonia-lyase [Arabidopsis thaliana] (TAIR:AT3G53260.1); similar to PAL3 (PHENYL ALANINE AMMONI	89.2	287	31	0	173	1033	382	668	4e-162	469
MMN2.Contig_1187	CCTCCGGTTGGGAGCAAAAAATGGGAATTCTCAACGACGACGCCGTTTTAATCGAACCGGGAAAAAACTCCGGCGATCCCACCATGGTCACCGTGAATTGCCCAGATGAATCAGGTCTTGGTTCAACTCTCTGTAGAATCATCCTCGAGTTCGGTCTCTCCATCACCAAAGCAGATTTTTCAACGGATGGAAGATGGTGTTACATAGTGTTTTGGGTCAGTCCTGATAACGGTTCTTCTAGATTCGATTGGGACAGCTTGAAGAACCGTCTCTTGTCTGCTTGTCCGTCTTGCTTGGGTTCCTATTACTCCTCTCTTCAGTCTTCTAATGTCTCTAAGCCTCCTTCTCTTTACCTCCTCAAGTTCTTCTGCCGCGACAGGAAAGGACTGCTTCACGATG…	571	2	AT3G11780.1	MD-2-related lipid recognition domain-containing protein / ML domain-containing protein		similar to MD-2-related lipid recognition domain-containing protein / ML domain-containing protein [Arabidopsis thaliana] (TAIR:AT5G06480.1); similar to hypothetical protein [Vitis vinifera] (GB:CAN73359.1); contains InterPro domain Immunoglobulin E-set (	78.23	147	32	0	62	502	1	147	4e-63	237
MMN2.Contig_1188	GATCCGGGTCGCGCTTCTTAACGGGTTGAAGAGAAATGAGAAAATAATCATCGTCCTTGAAGGCGCGTCTATGTGTGAACTGTGTATTACATTTTTTCTTACTCTATTTAAAATTTCTTTTTTTTGGTGTAATTTTTTTTTGGTAAAATTTTTTGGTGTAATTTTGTCAATCGTGTATTACACAAGCTACGATGAACAATGAAACCCAATACAAATCCTATCATTT	653	2	AT3G11800.1			similar to unknown protein [Arabidopsis thaliana] (TAIR:AT3G44150.1); similar to expp1 protein precursor [Solanum tuberosum] (GB:CAJ77501.1); contains domain PTHR21454 (PTHR21454); contains domain PTHR21454:SF1 (PTHR21454:SF1)	84.26	197	29	2	13	597	1	196	3e-89	299
MMN2.Contig_1189	GATAGGCAGTGGCATATCAGGTCTGGCTGCTGCTAGGAGCCTCTCTGAAGCTTCTTTTAACGTGACTGTTCTCGAATCACGTGATAGGATTGGTGGTCGTATCCATACCGATTACTCCTTTGGTTGTCCTGTTGATATGGGAGCTTCTTGGTTGCATGGAGTCTCCAACGACAACCCCTTGGCTCCTATTATACGCCGTCTAGGGCTCACTCTATACCGAACTAGCGGGGATGACTCCATCTTGTATGATCATGATCTCGAAAGTTATGGACTTTATGACATGCACGGGAATAAAATTCCGCCGCAGTTGGTCACTCAAGTTGGAGATGCGTTCAAGAGAATTCTCGAAGAGACGGAGAAAATAAGGGATGAAACTGCCAATGACATGTCAGTTCTTCA…	562	2	AT3G12260.1	complex 1 family protein / LVR family protein		similar to Os07g0640100 [Oryza sativa (japonica cultivar-group)] (GB:NP_001060420.1); similar to unnamed protein product [Vitis vinifera] (GB:CAO42797.1); contains InterPro domain Complex 1 LYR protein (InterPro:IPR008011)	95.49	133	6	0	77	475	1	133	2e-60	228
MMN2.Contig_119	ACAGCAATTATTAGGAAACAACCGAGTTAGAGCTGTAGCTATGAGCGCGACCGAGGGTTTAAAGAGAGGGATGGACGTGGTTGATATGGGAAATCCTCTAAGTGTTCCAGTCGGCGGAGCGACTCCTAGGACGAATTTTCAATGTACTTGGGGAACCTGTTGATAATTTAGGTCCTGTCGATACTCTCACAACATCTCCTATCCATAAATCCGCGCCTGCTTTTATAGACTTAGATACAACCTTATCTATTTTTGAAACAGGAATTAAAGTAGTAGATCTTTTGGCCCCTTAYCGTCGTGGGGGAAAAATCGGACTATTCGGTGGGGCTGGCGTGGGTAAAACAGTACTAATTATGGAATTGATCAACAACATTGCCAAAGCTCATGGTGGTGTATCCG…	593	2	AT3G12760.1			similar to unknown protein [Arabidopsis thaliana] (TAIR:AT1G15860.1); similar to SM10 [Nicotiana tabacum] (GB:ABI49160.1); contains InterPro domain Protein of unknown function DUF298 (InterPro:IPR005176); contains InterPro domain UBA-like (InterPro:IPR009	90.6	149	13	1	149	592	1	149	3e-73	271
MMN2.Contig_1190	GAACAGAGAATCTTCTCCAACACTAAAGTTTTCTCAAGAAAAAGAAAAAACCCAATTTCCATCGGAAAAAATGTCGGGTCGTGGAAAGGGAGGAAAGGGTTTGGGCAAAGGAGGAGCCAAGCGTCACAGGAAGGTTCTGAGAGACAACATCCAGGGAATCACCAAGCCGGCGATTCGGAGGCTGGCACGTAGAGGTGGAGTCAAGCGTATCAGTGGTTTGATCTACGAGGAGACACGTGGCGTCCTCAAGATCTTTTTGGAGAACGTTATTCGTGACGCTGTGACCTACACTGAGCACGCCAGAAGGAAGACTGTGACTGCGATGGATGTGGTCTACGCGTTGAAGAGGCAAGGGAGGACGCTTTACGGATTCGGCGGTTAAGGGACTTTTTAGATTCG…	586	2	AT3G14420.2	(S)-2-hydroxy-acid oxidase, peroxisomal, putative / glycolate oxidase, putative / short chain alpha-hydroxy acid oxidase, putative		Identical to Probable peroxisomal [Arabidopsis Thaliana] (GB:Q9LRR9;GB:Q8VZA4;GB:Q944K6); similar to (S)-2-hydroxy-acid oxidase, peroxisomal, putative / glycolate oxidase, putative / short chain alpha-hydroxy acid oxidase, putative [Arabidopsis thaliana]	98.44	192	3	0	10	585	1	192	4e-99	357
MMN2.Contig_1191	GGTCGACATAAGTTTGATCTCTCTCTCAAATCGTTTCTTCGCGATCGGATCTCATCGGAAGAGACGCACAATTCACGACGAGCGATGGCTTCAGGTTTCAGCGGCGATGAAACTGCTCCTTTCTTCGTATTCCTCGGCGCCGCCGCCGCTCTCGTTTTCTCCTGCATGGGAGCAGCGTACGGGACAGCGAAGAGTGGGGTCGGTGTGGCGTCGATGGGTGTGATGAGACCAGAGCTTGTAATGAAATCGATTGTTCCGGTCGTTATGGCTGGTGTGTTAGGTATCTACGGTCTCATCATTGCTGTCATCATCAGTACTGGAATCGACCCAAAGGCCAAGTCTTACTATCTCTTCGACGGCTACGCTCATCTCTCTTCCGGTCTCGCTTGTGGTCTCGCC…	782	2	AT3G14690.1	CYP72A15 (cytochrome P450, family 72, subfamily A, polypeptide 15); oxygen binding	putative cytochrome P450	similar to CYP72A14 (cytochrome P450, family 72, subfamily A, polypeptide 14), oxygen binding [Arabidopsis thaliana] (TAIR:AT3G14680.1); similar to CYP72A13 (cytochrome P450, family 72, subfamily A, polypeptide 13), oxygen binding [Arabidopsis thaliana] (	90.57	212	20	0	5	640	301	512	2e-111	398
MMN2.Contig_1192	GAACATAATTCATTTTTGGAGGTGATGTATGCTTTGCTTTATTGATTTTCACAAATAAACATTACAAATCTATGATAGAAACATTGATTTTAACAAAATCTCAACGGAGCACTGCCGTGGAGCGATTTAACGCCGTAGAATCGGTCAATCCGCCCGAGTTTTAGAACAGAACCCCCGGCGACTACACCGTCGAACTTTAGATTCTTTCACAATGGTATCACGGGTTTTGTTCTCAGGCCAACTCACCTTCCCAGCGAAGCCGCCACGAGAAACCCCGATTGCTCCGTTAACGCCTTCCCGGAACGTTCTCTCCTTCCCCTTGCGAAGTTCTGTAGACAGATTCGCGATGCGGATTGTAAAAGCTGCTTCCTTTACTCGGACGGTAGCAAAGGTTGACGA…	748	2	AT3G15115.1			similar to unknown protein [Arabidopsis thaliana] (TAIR:AT1G53180.1)	75.22	226	50	5	87	746	1	223	7e-73	270
MMN2.Contig_1193	GGTTGTTCCGTCTTTGCTCATTGTTTGATTCTCTCTCCGTGGAGATTTCTTTGAAAAGATGCTCAAGGTCCCTGAACACCAAGTCGCTGGCCACATCGCCAAAGATGGGAAGCTAGGCCCCCTCGTAGACAACCAAGGACGATTCTACAAGCCGCTTCAAGGCGACGCACGCGGCGAAAACGAGGCTAAGTTCTACGAGTCCTTCTCCTCAAACAAGAACGTTCCTGACCACATCCGTGGTTACTTCCCTGTGTACCACGGCGTTCAGCTCGTTGAAGCCTCTGACGGATCAGGCAAGCTTCCACACATGGTTCTTGAAGACGTTGTTTCGAGCTACGTGAAGCCTTCTGTTATGGATGTTAAGATTGGGTCTAGGACTTGGTACCCTGACGTGTCTGA…	635	2	AT3G15510.1	ATNAC2 (Arabidopsis thaliana NAC domain containing protein 2); transcription factor	Note of caution: not to be confused with another protein (AtNAC6 locus AT5G39610) which on occasion has also been referred to as AtNAC2.	similar to NAM (Arabidopsis NAC domain containing protein 18), transcription factor [Arabidopsis thaliana] (TAIR:AT1G52880.1); similar to unnamed protein product [Vitis vinifera] (GB:CAO39227.1); contains InterPro domain No apical meristem (NAM) protein;	97.67	43	1	0	2	130	113	155	1e-77	94.7
MMN2.Contig_1194	TCGAGACAGTACATGGAATCAGCCATGTATGAACACGGGTTCATTGATTCTGAGCCAAATGAGAGTGCGGAGGATACCGTTGGACCTGAGAAGGATGCTAAAAAGGCAAGACACGACCTTCCTTGCGAAGCCTGGTGGAGAAGGAGAGCTGTTTCCATGTATATACGCACGAGAGAAGCCAATGCGATGTGGTCTTTGTTCTTTGCAGCTGCTGTCACGGGGCTAGTGGTTCTTGGTCAACGCTGGCAGCAAGAGAGGTGGCAGGTTTTGCAACTCAAGTGGCAGTCAAGCATCAGTAGCGAGAAGCTGAGCAGGGTACTTGAACCTCTCTCTCGCTTGAAAGGTGTGATTGTGAGAAGTAACCCACAAGCTTCTCTCGTAAGGAGTGGCACCTCCAGT…	606	2	AT3G15840.3	PIFI (POST-ILLUMINATION CHLOROPHYLL FLUORESCENCE INCREASE)	Encodes a chloroplast-targeted protein localized in the stroma that is a novel component essential for NDH-mediated non-photochemical reduction of the plastoquinone pool in chlororespiratory electron transport.	similar to chloroplast post-illumination chlorophyll fluorescence increase protein [Nicotiana tabacum] (GB:ABI51594.1)	91.5	153	13	1	146	604	35	186	6e-81	296
MMN2.Contig_1195	GGTTCAAACATTTCATAATCCTTAAATTACAATATTTTCTTTCAAAAAAAAATCCTTATCTCCAATCAAGAATGGGAGAGAAACAAGAAGGTGCCAAAGTTGAACAAGAGAAGCAGACAGCCACCGTATTTTCTGCCGAGACGATCGACAACAAGCCAAAGAGCAGTGAAGGAGATTTTGCTGCTGCCCCGGCCGCCGCGGCTGCTACTTCCGCCTTTGTTTACAAAGTGGATATGCACTGTGGAGGTTGTGCAAAGAAGATCAAGCGAATGGTGAAGCACTTAGACGGAGTGAAAGATGTGACGGCGGATATGAGTGGTAACAAGCTCACGGTGGTCGGAAAGATCGATCCGGTGAAGTTCCAAGAGACGTTGGAGGAGAAAATGAAGAGAAAGGTGT…	653	2	AT3G17440.2	NPSN13 (novel plant SNARE 13)	member of NPSN Gene Family	Identical to Novel plant SNARE 13 (NPSN13) [Arabidopsis Thaliana] (GB:Q9LRP1); similar to ATNPSN12 (novel plant SNARE 12), protein transporter [Arabidopsis thaliana] (TAIR:AT1G48240.1); similar to unnamed protein product [Vitis vinifera] (GB:CAO70926.1);	95.57	158	7	0	180	653	1	158	3e-82	301
MMN2.Contig_1196	CAGGGTTGTGTATCTTGACCGTAGCTCATGTGATACTGGAGGTGGTGTCACTGTGAACCATCACGACTTTGTTCCCGTTGGCACTACTAATGAGAAAGAAGAAGCTTCTGCTGCTGCTCCCTTTATAACCTTGCTCTATCGTCCAGGCCATTACGATATCCTCTACCCCAAGGTACTGGACAATGTGGAAAAATGATCATTTAATGTTTGCAAAACTGTGGTAATATGGATTCATTGAATCATGATACACCATCTCTTTGCTCCTTGATTATGATCAAAAACCCTTGCGACATCACAAAATGGATTTTTTTTGTTTGTTTGTTTTACTATAACATTCATGATGGTCTCTCCTTTTGTGAAGTGTACTAAAATGAACCAGAAGTGTTTGCAATATAAACA…	627	2	AT3G20800.1	rcd1-like cell differentiation protein, putative		similar to rcd1-like cell differentiation protein, putative [Arabidopsis thaliana] (TAIR:AT5G12980.1); similar to unnamed protein product [Vitis vinifera] (GB:CAO38914.1); contains InterPro domain Cell differentiation proteins, Rcd1-like (InterPro:IPR0072	99.32	147	1	0	186	626	29	175	2e-82	281
MMN2.Contig_1197	NGGGAGAGTATCAAATAATCAAACCACAGCGAGAGAGAGAAAACAAAAGAGAACCCCAAAGAAGCTAATATTTACAGTTTCGCCGCAAAGTTTGTGTTTCTGAACATTTAACCCCCCCCTCGAATCTGAGCTATTCGCCATGTGTGGAGGAGCTATAATCTCCGATTTCATCCCTCCGCCGAGTTCCCGCCGCGTCACGAGCGAGTTTCTCTGGCCGGATCTGAAGAAGAACAAGGGGAAAGCTTCGAAGAAGCGATCCGATTTCTTCGATCTGGACGATGAGTTCGAGGCTGACTTTCAAGGGTTTGAGGATGACGACGCGTCTTTTGACTGCGAAGACGATGATGAAGATGATGATGTCTTCGCTAAAGTGAAGCCCTTTGTCTTCACCGCGACCAC…	616	2	AT3G22845.1	emp24/gp25L/p24 protein-related		similar to emp24/gp25L/p24 family protein [Arabidopsis thaliana] (TAIR:AT3G07680.1); similar to unnamed protein product [Vitis vinifera] (GB:CAO71233.1); contains InterPro domain emp24/gp25L/p24; (InterPro:IPR000348); contains InterPro domain GOLD (InterP	91.76	182	15	1	69	614	1	179	7e-88	319
MMN2.Contig_1198	GCAGCTGAGAGTCCAACACCATGACTTCAACTACTTTTCAAGAATGGCTCACCGATGATTTTCAACTGTAGATTTGTTTTTATATATCTTATCTCTTTTTGTTTTTCATGGTCGCAATAACCTTGTTTGGAGCAGCAGTAGCGGTGACGAGGAGGGCTCAAACCGCTCACTGAGCGTTTATTTATAAAGCGGCTGCTGCGTTTTGGGTGTAGAATAGCTTTTGAGTCCTATATATGGGAGATTTCGTATATTATGGAGTGGTAATCTTTGTTGAAAGAGTGTTTGAAAGAGTGTTTCTTGTTTCTTGATAACATTGGGTCTTGTTCTTGTACCACAGTAACATTTTAATGAAATAGTAACCATCTGATCATC	600	2	AT3G23490.1	CYN (CYANASE); cyanate hydratase	cyanase	Identical to Cyanate hydratase (CYN) [Arabidopsis Thaliana] (GB:O22683); similar to hypothetical protein [Vitis vinifera] (GB:CAN67990.1); contains InterPro domain Cyanate lyase, C-terminal; (InterPro:IPR003712); contains InterPro domain Cyanase; (InterP	92.86	168	12	0	42	545	1	168	2e-85	311
MMN2.Contig_1199	GGATCCAGATTCTATCCTCTGCTCCTTCCTCGTACTGCGCACCGTCCACATACTACGATGGGTGCTAACGACACGGATGTGGAGAGCAAAGAGTACCGTCTCTCTCGAGAAGTGAAGGAAGCTCTACAAGCTATAGCCTCAGAGTGGGAACACGTGATCGATTCCAAGGCGCTGCAAGTGATTCCTCTGAAAGGTGCGATGACCAACGAGGTGTTTCAGATCAAGTGGGCCACTAGGGAAAGTGGGGCCTTCTCGTAAGGTTCTCGTAAGGATTTACGGTGAAGGCGTTGGGATTTTCTTTGACCGTGAGGATGAGATCAGGACGTTTGAGTTCATGTCTAACCATGGTCATGGGCCTTTGTCGTTGGCAACGTTTGGTAATGGTCGTATCGAAGAGTC…	519	2	AT3G27240.1	cytochrome c1, putative		similar to cytochrome c1, putative [Arabidopsis thaliana] (TAIR:AT5G40810.1); similar to unknown [Populus trichocarpa] (GB:ABK94651.1); contains InterPro domain Cytochrome c1; (InterPro:IPR002326); contains InterPro domain Cytochrome c, monohaem; (InterPr	94.52	146	8	0	82	519	1	146	1e-51	198
MMN2.Contig_12	GAAATCAGKAGAAGAAAAAAAAAAGYTCTCAGATTTCCAAAAAGAAAAAGCTTCGAAGAAGGAAAATGGCGGATCAGCTGACCGATGACCAGATCTCAGAGTTCAAGGAAGCCTTCAGCCTCTTCGACAAGGATGGCGATGGTTGCATCACCACCAAGGAGCTTSGGAACCGTGATGAGGTCTCTGGGGCAAAACCCGACAGAAGCTGAGCTCCAAGACATGATCAACGAAGTCGACGCTGACGGGAACGGGACCATCGACTTCCCTGAGTTCCTGAAYCTGATGGCGAGGAAGATGAAGGACACTGACTCGGAGGAAGAGCTCAAGGAAGCCTTCAGGGTGTTTGATAAGGACCAGAACGGTTTTCATCTCCGCGGCTGAGCTTCGACATGTGATGAC…	596	2	AT3G27690.1	LHCB2:4 (Photosystem II light harvesting complex gene 2.3); chlorophyll binding	Encodes Lhcb2.4. Belongs to the Lhc super-gene family encodes the light-harvesting chlorophyll a/b-binding (LHC) proteins that constitute the antenna system of the photosynthetic apparatus.	similar to LHCB2.1 (Photosystem II light harvesting complex gene 2.1), chlorophyll binding [Arabidopsis thaliana] (TAIR:AT2G05100.1); similar to hypothetical protein [Vitis vinifera] (GB:CAN71610.1); contains InterPro domain Chlorophyll A-B binding protei	95.58	181	8	0	54	596	1	181	2e-101	364
MMN2.Contig_120	GGAKAACAAACACTCACCACATTCTCTCTCACTTTTCTTCTKGGCTCACAAACAAAGAACAAAGATGAACATAGCTCACACCATCTTCGGCGTCTTCGGAAACGCAACTGCTCTGTTTCTCTTCTTGGCTCCTGCGATAACATTCAAGAGAATCATCAAGAACAAATCTACTGAACAGTTCTCTGGCATCCCTTACCCTATGACTCTCCTCAACTGTCTCCTCTCCGCCTGGTACGGACTACCCTTTGTGTCAAAGGACAACACGCTCGTGAGCACAATCAACGGAACAGGAGCAGCGATAGAGACAATCTACGTCCTGATCTTCCTTTTCTACGCACCGAGGAAAGAGAAAGCCAAGATCTTTGCTATCTTCGCCGCCGTCYTGGCCGTSTTCGCAAC…	605	2	AT3G27810.1	ATMYB21 (MYB DOMAIN PROTEIN 21); DNA binding / transcription factor	Encodes a member of the R2R3-MYB transcription factor gene family. Induced by jasmonate. Involved in jasmonate response during stamen development.	Identical to Transcription factor MYB21 (MYB21) [Arabidopsis Thaliana] (GB:Q9LK95;GB:O22684;GB:Q9SBG4); similar to MYB24 (myb domain protein 24), DNA binding / transcription factor [Arabidopsis thaliana] (TAIR:AT5G40350.1); similar to MYB transcription f	89.94	169	16	2	102	605	1	167	2e-78	288
MMN2.Contig_1200	GATCAAAGTATTGAACAGCTCAATGATGTCACTGCAGTCAGTGGTGTTAATCTCAGGGAAGAGGAAGAACAATTGTTCTCTGGGGGAAAGGAGGATGGTCGTGTTTCTGAAGCATCTCGGAGAGTTGTGCACGAAGAGGAAGAAAGACTAATTTTGCAGAAAATTCCTCTGCAGAAAAAGCTGGCTGAAATTATGGCAAAAGTCGGCTTAAAGCAGATAAGCAATGATGTTGAACGGTGCTTGTCTTTGTGTGTGGAAGAAAGGATGCGAGGACTATTATCTCATATAATTCGGTTGTCCAAGCAGCGAGTTGATACTGAGAAATCCAGACACCGGACTGTTATCACGTCAGATGTTCGGCAGCAAATCAACGAAGTGAATCAGAAGGTGAAAGAGGAA…	560	2	AT3G28970.1	AAR3 (ANTIAUXIN-RESISTANT 3)	Identified in a screen for mutants resistant to an anti-auxin. Encodes a protein with unknown function that shares homology with DCN protein family.	similar to unknown protein [Arabidopsis thaliana] (TAIR:AT3G12760.1); similar to unnamed protein product [Vitis vinifera] (GB:CAO14997.1); contains InterPro domain Protein of unknown function DUF298 (InterPro:IPR005176); contains InterPro domain Defective	80	135	26	1	159	560	1	135	2e-56	215
MMN2.Contig_1201	GAAGAACAAAAGCTTATCTGTTGTTAGAGATGGGGAATACAGAGCTCATCTTCATCCCAACACCGACTGTTGGGTCATCTTGTTCCTTTCCTTGAGTTCGCTAGGCGTCTCATTGACCAGGATGATGGGATCCGTGTCACCGTCATCCTGTTGAAGCTACGAGGTCAGTCTCATCTGGATACCTATGTTAAGTCAATTGGCTCGTCTCAGCCCTTTGTTAGATTCATTGATGTCCCTGAGTTGGTAGAGAAACCATCATTTGGTAGTTTTCAGTCTGTGGAAGCCTTTGTGTACGATTTCATCGAGAGAAACATCCCTCTTGTGAGAGATATAGTCATGGGTATCTTATCTTCTCCTGGAGTCTCGGTGAAAGGGATAGTTGCTGATTTCTTCTGTCTC…	551	2	AT3G29035.1	ANAC059/ATNAC3 (Arabidopsis NAC domain containing protein 59); protein heterodimerization/ transcription factor	Encodes a protein with transcription factor activity. Note: this protein (AT3G29035) on occasion has also been referred to as AtNAC3, not to be confused with the AtNAC3 found at locus AT3G15500.	similar to ANAC092/ATNAC2/ATNAC6 (Arabidopsis NAC domain containing protein 92), protein heterodimerization/ protein homodimerization/ transcription factor [Arabidopsis thaliana] (TAIR:AT5G39610.1); similar to unnamed protein product [Vitis vinifera] (GB:	85.06	154	19	1	98	547	1	154	6e-77	283
MMN2.Contig_1202	GGCGAGCAATTTCACCACTCTGTCTGTGCTATTCTCCTCCACTCGTCCGCCGTATTCGTCGTCTCTGCCACCTTGATTATCAGGTGGTACGAAGCCATGACAGTTTCAGACGCTTATCGTCCTCCTCTGTTCAGTATTGCCCCGATGATGGGATGGACTGACAATCACTACAGAACTTTGGCACGTCTTATATCAAAACACGCATGGCCCTACACGGAAATGTTAGCAGCTGAAACCATTGTTTATCAAGAAGAGAACCTGGACAGCTTTTTGGCGTTTCCCCCTGACCAGCATCCCATCGTTCTTCAAATTGGTGGGAGAAACTTGGACAATTTGGCCAAAGCAACCAAGCTTGCTAATGCATATGGCTATGATGAAATTAATTTCAACTGTGGATGT…	595	2	AT3G43810.1	CAM7 (CALMODULIN 7); calcium ion binding	EF hand domain protein encodes a calmodulin. Can functionally complement a yeast CaM mutant.	Identical to Calmodulin-7 (CAM7) [Arabidopsis Thaliana] (GB:P59220); similar to CAM3 (CALMODULIN 3), calcium ion binding [Arabidopsis thaliana] (TAIR:AT3G56800.1); similar to CAM5 (CALMODULIN 5), calcium ion binding [Arabidopsis thaliana] (TAIR:AT2G27030	95.71	70	3	0	157	366	31	100	7e-57	138
MMN2.Contig_1203	GGATGAGTTCTGCATCTTCAATTTCTCACTAAACCCAACATTCGTTTCCTCGTCGAATTCAATTTCTGAAGAAAAGTCTCTACCTTTATTCTCTGCTCTGTTTCAAAAAAGATTAGATTTTTTTTTCTCTCCCCATCGATCGAGATTGGTTGTTGACTATGCATAGATCCGGGACAACAATGGCGTGGAACGTCTTCAAATTCTGCACAGCTCTACGCGGACTCGGATCGATCATGATCCTCATGGTCTTAGGCATCGTTGGCGTGTCCTATTACGCCGTCGTTTGGACCAGTTACGGCCCCGCGTTATCCGTTGGAGGGCTCGAATCTCTCGCAGCTCTCGTTGTTATACTCCTTTTTCATTTCCTGTTGGGGATGCTTTTGTGGAGTTACTTCTCTG…	549	2	AT3G46830.1	AtRABA2c/AtRab11A (Arabidopsis Rab GTPase homolog A2c); GTP binding		Identical to Ras-related protein Rab11A (RAB11A) [Arabidopsis Thaliana] (GB:Q96283); similar to AtRABA2d (Arabidopsis Rab GTPase homolog A2d), GTP binding [Arabidopsis thaliana] (TAIR:AT5G59150.1); similar to Ras-related protein Rab11C (GB:Q40193); contai	96.77	124	4	0	178	549	1	124	3e-64	240
MMN2.Contig_1204	GGCCTTCCCTTCTTCTCAAAACTTCTCTCCACGTCTCTCTCTTTATTCTGCAGAAGCATTCAACAACTCTCACGATGATGGCGGTGGATCTTCTATCGGAAAACTCTAACATGAGTCCAAGAATCTCCTTCTCTCGTGACTTTTGCCAATCCGATGCAATACCGGTCGAGAAACGTCCGTTACGATCATCGTCGAACTCCAAACCGTCGAGTCTCAATTCAAGCGTCGATTTCGATTTCTGCATTCCCGGCGGCGTAACTTCCGGCGAAAGCTTCGACCAAGGCTCTTGGTCCGCCGACGAGCTCTTCCGCAACGGTAAAATCTTACCGACCGAAATCAAGAAGAAGAAACCCGAATCGCCACCGCCCGAGAAACGCAATCCGGGTAAAAAAGTATCCG…	581	2	AT3G47160.1	protein binding / zinc ion binding		similar to zinc finger (C3HC4-type RING finger) family protein [Arabidopsis thaliana] (TAIR:AT5G58787.1); similar to Os04g0679800 [Oryza sativa (japonica cultivar-group)] (GB:NP_001054282.1); similar to hypothetical protein [Vitis vinifera] (GB:CAN81290.1	87.12	132	17	0	175	570	2	133	7e-64	239
MMN2.Contig_1205	GGAAGCAGCAGATGGAGCGGAGGAGACAGTTGGCTCAACTAGGCTCTGCCTCTGGTGTCTACAAAACCCTTGTCAAGTACTTGGTTGGGGTGCCACAGGTGTTGTTGGATTTTGTTCGACAAATAAATGATGATGATGGGCCAGTGGAAGAACAACGACAACGTTATGGACCTCCTCTATACACTCTCACAAAAATGGCCACGGCTATCAGGGTTTTCTTAACCCTTCTCTGGCAAAGATATGATACTTTCAAACTGAATAAAGAACAAATGAATCTCCTGTCCGAAGCTGCTATCGTCTACACATCTGAGTTTGAAAGATTCGTCGCATTTATCAGCGATGTATTTGCCAATTCCCCCTTCTTCATTTCAGCAGATGCCGCTGGGATATTGGGTTCAA…	856	2	AT3G47730.1	ATATH1 (ABC2 homolog 1); ATPase, coupled to transmembrane movement of substances	member of ATH subfamily	Identical to ABC2 homolog 1 (ATH1) [Arabidopsis Thaliana] (GB:Q84K47;GB:Q9STU0); similar to ATATH15 (ABC2 homolog 15), ATPase, coupled to transmembrane movement of substances [Arabidopsis thaliana] (TAIR:AT5G61690.1); similar to ATATH11 (ABC2 homolog 11),	91.2	284	25	1	3	854	641	919	3e-139	491
MMN2.Contig_1206	GGTGTTGGTATGGCTGTGGATGTGTGGTGGTGTGATGGATGGTGGGAAGGATTCGTGGTGGAGAAAGTTTCAGAAGAGAAATTTGAAGTTTACCTGCCAGGTGAAAAGAAAATGTCTTCCTTCCATCGCAGTGATCTTAGACAGTCTATGGAATGGTCGTCAGATGAGTGGGTACACATAAAATCAAGATCCGATCTCGTGAGTCCTGTCTTATCCTTGATGAAGGAGAAAGAGGTCGAAGTGAAACATGATGAGAAGCTATCTGAAGTTGGTGTTGGTGTTGGTGTGATGTCTCCAAAGGATGAAGCTAAACCCACCATCTCTCTCCCGGTATCTACATCCAGTAAGCCATCTACTAAGAAACCAGTTCCAGATCT	553	2	AT3G47850.1			similar to hypothetical protein [Vitis vinifera] (GB:CAN75379.1)	64.96	137	45	5	71	472	31	160	4e-33	137
MMN2.Contig_1207	GGATCAAAAGCTCACATCGAGGGAGAAGTGGAGAAGTCTTTCACAGCAAAAAAAAAAAAAAAGAAAAAAAAGTAAAAACCCCACCGGGAGAAAAAGAAGAAGATGTCGTGGCAATCGTACGTTGATGACCACCTTATGTGCGATGTGGAAGGCAACCACCTCACCGCCGCCGCGATTCTCGGTCAAGACGGCAGTGTCTGGGCTCAGAGCGCCGATTTCCCTCAGTTGAAGCCTGAAGAGATCAAAGGAATCACCACGGACTTCGAGGAGCCTGGGTTCCTTGCCCCAACCGGTCTCTTTCTCGGTGGAGCCAAGTACATGGTTATTCAAGGTGAACCAGGAGCTGGTCATCCGAGGCAAGAAGGGACCTGGAGGCGTTACTATCAAGAAGACGACTCA…	569	2	AT3G48210.1			similar to unnamed protein product [Vitis vinifera] (GB:CAO64278.1); contains InterPro domain Kinetochore-Ndc80 subunit Spc25 (InterPro:IPR013255)	73.1	171	44	2	62	568	1	170	8e-64	239
MMN2.Contig_1208	GTTTCTGGATTTGGTGCAACCGCTGGTGCGTCTCTCGCAAGTCACATGGACGTTGACAAGCTTGCTTTCACAGGATCGACTGATACTGGTAAAGTTATATTTGGACTGGCTGCTAACAGCAATCTCAAGCCGGTGACTCTGGAACTTGGAGGGAAGTCACCCTTCATCGTATTCGAAGATGCTGATATTGATAAGGCTGTGGAGCTTGCTCACTTTGCTCTCTTCTTTAACCAGGGGCAATGTTGCTGCGCGGGGTCTCGTACATATGTTCACGAGAAAGTGTATGATGAGTTCGTTGAGAAAGCAAAGGCACGCGCTTTAAAACGTGTGGTTGGTGATCCTTTCAAGAAAGGCATTGAACAGGGTCCTCAGATCGACTCAAAGCAATTCGAGAAAGTG…	540	2	AT3G48530.1	KING1 (SNF1-RELATED PROTEIN KINASE REGULATORY SUBUNIT GAMMA 1)		Identical to SNF1-related protein kinase regulatory subunit gamma 1 (KING1) [Arabidopsis Thaliana] (GB:Q8LBB2;GB:Q9S7W6); similar to CBS domain-containing protein [Arabidopsis thaliana] (TAIR:AT1G69800.2); similar to CBS domain-containing protein [Arabid	92.18	179	14	0	2	538	70	248	6e-87	316
MMN2.Contig_1209	GAAGTTTAACCCTAATTTCTCCGTCGTATATAAACAAACGCCTCTCTCCACCAAATCTTCATCATCCGTCTTATTGACTTTTAGCTTTGGACTTCGTTGATTCTTCATCTTCGATTCTCTCGTCGTCTTCTAAGAACATAGGAGGTAACAGTTTCGATCCCCTGCAAGTGGAAGCTTTCTTTTATGTCTGACAAGATTTCACCGTTTTGCTATCAATCTGGTTGCGTGGAAACTACTCTCCTGCATCCGGAACTACGTACTACCACAAGCTCTTTCATCACTGTGGGCTCACGCATCTTCAAACCCGAGACTCCCCCTCCTCTCTTTGACTAAACTAAAACATGGCGCTGCAGAACATTGGTGCGTCCGACCGCAACGATACCTTTTACAGGTACAAGA…	574	2	AT3G50810.1	integral membrane protein, putative		Identical to UPF0497 membrane protein At3g50810 [Arabidopsis Thaliana] (GB:Q9SVL7); similar to unknown protein [Arabidopsis thaliana] (TAIR:AT4G37235.1); similar to unnamed protein product [Vitis vinifera] (GB:CAO41610.1); contains InterPro domain Protein	78.57	154	33	0	74	535	1	154	4e-65	243
MMN2.Contig_121	GAAACTAAAATAAAATAAAAAAGCATTCATCTTTTGTGCASACTTCAACAAACTTTGTTCCGGCCACGCTCTCTCTTCTCCGTCCGAGCGTCGTCTCTCTACTCTCTCTCCGTCGCCGAGTGTCCGAGTAGATCACTCCGCTGACTCCATCTGAAGAAGATCGGAGTTTTGTAGCTGATTCGCTGTTGATACTAATTCAGCAGCCATGAGCTCGGTTTTGCAGGGTTTTACGAAGTCACTCGCCATGACTTTTGTCTCCGAGATTGGTGATAAGACCTTCTTCGCCGCCGCTATTCTGGCGATGCGTTATCCTAGGAGACTTGTGTTGGCTGGTTGTGTATCAGCTCTGATTGTCATGACTATCCTCTCTGCTACTGTTGGATGGGCTGCTCCAAATCT…	1026	2	AT3G52930.1	fructose-bisphosphate aldolase, putative		similar to fructose-bisphosphate aldolase, putative [Arabidopsis thaliana] (TAIR:AT2G36460.1); similar to unknown [Populus trichocarpa x Populus deltoides] (GB:ABK96406.1); contains InterPro domain Aldolase-type TIM barrel; (InterPro:IPR013785); contains	97.12	278	8	0	1	834	81	358	7e-154	540
MMN2.Contig_1210	AGCTCTCAGGAGAGTCACGTCTTCTCCGGGGCCTTAGCTAACTTCATCGCTGGCTCCGCGGCTGGATGCACGGCTTTGATTGTTGTTTACCCTCTTGATATAGCTCATACGCGTTTGGCTGCTGACGTTGGGAAGAAGGAGGCTCGTCAGTTCAGAGGGATTCATCATTTCTTGACGACGGTTCAGAGGAAAGACGGTGTTAGAGGGATCTACAGAGGGTTGCCTGCGTCTCTGCACGGTGTGATTGTTCACCGTGGGCTGTACTTTGGTGGGTTTGATACGGTTAAGGAGGTTTTGTCTGAAGATAAGGAGTTGGCGTTGTGGAAGAGATGGGTTTTGGCTCAGGGTGTGACTACTTCTGCTGGTTTGGCTTCTTACCCGTTGGATACGGTTCGGAGG…	598	2	AT3G54640.1	TSA1 (TRYPTOPHAN SYNTHASE ALPHA CHAIN); tryptophan synthase	Catalyzes the conversion of indole-3-glycerolphosphate to indole, the penultimate reaction in the biosynthesis of tryptophan. Functions as a heterocomplex with tryptophan synthase beta subunit (TSA2).	similar to tryptophan synthase, alpha subunit, putative [Arabidopsis thaliana] (TAIR:AT4G02610.1); similar to tryptophan synthase, alpha subunit (TSA1) [Isatis tinctoria] (GB:CAH56477.1); contains InterPro domain Ribulose-phosphate binding barrel; (InterP	87.64	178	21	1	67	597	1	178	2e-84	308
MMN2.Contig_1211	GAAGTCCAACCAATCTGATATTCGGACACGACCCCCTTTTTTCTCTCTGGCTTTTAGTTTAACCCTAATTTTGAGGTTGTTCGGTTTCGATCTGCAGATTCTTGTTCTTACCGGAACTTGAGAAGCTTCAGTTTTCGGAAATCTTGGTCGGATGGTGATCTTCTCGATGTCTGTGCTAGGTTAATGTTAAGCTCTGATTAAAAATTACTATCTGCTGGTTAGAGATTCTTGTTGGTTCTTTTAATGGCTGAGGTGGGAAAAGTCTTGGTTAGTGACAATTCAAGCGAGACTAAAAAAGCACCTGATGCTGTTGTTGTTGCTTCCCCTGATAAAATGGAGGCTACACCAGTGGCTACTGAAACTGAGCAATGTTCAGCCGAGATTCCGGAATCTACGGAC…	620	2	AT3G55030.1	PGPS2 (phosphatidylglycerolphosphate synthase 2); CDP-alcohol phosphatidyltransferase/ CDP-diacylglycerol-glycerol-3-phosphate 3-phosphatidyltransferase	Encodes a phosphatidylglycerolphosphate synthase.	similar to PGP1/PGPS1/PGS1 (PHOSPHATIDYLGLYCEROLPHOSPHATE SYNTHASE 1), CDP-alcohol phosphatidyltransferase/ CDP-diacylglycerol-glycerol-3-phosphate 3-phosphatidyltransferase [Arabidopsis thaliana] (TAIR:AT2G39290.1); similar to unnamed protein product [Vi	86.23	167	22	1	122	619	3	169	1e-64	242
MMN2.Contig_1212	GGGTTACATATTATAAATTAACGAGGCCGCGTCTCCCTCGGTCTCGGTCTTGTGCCCCACCGCTTCTCCACCAATCACTTCCTTCTCTCTCTCTCAGATCTGCATTTACCAGAGATTCTCCTCCTTTCTGCATCTTTTAAAAGCACCATGGTTGGACCTCTGGAATCTGATCATACAATCCTTGCCATGTCTGAAAAAGTGGAAATATTGTCTGATGATTTCGATCCAACCGCTCTAGTCACCGAACCGTTACCTTCCCCGGTAACAAACGGTGGAGGAGAAAGAGAAATGGTCCTCGGGAGGAATGTGCACACGACGTCTCTTGCCGTGACGGAACCGGAGTCAAACGACGAGTTCACCGGAGACAAGGAAGCTTACATGGCTAGCGTTCTCGCTCGT…	559	2	AT3G55290.1	short-chain dehydrogenase/reductase (SDR) family protein		similar to oxidoreductase [Arabidopsis thaliana] (TAIR:AT3G55310.1); similar to unknown [Populus trichocarpa] (GB:ABK93994.1); contains InterPro domain Glucose/ribitol dehydrogenase; (InterPro:IPR002347); contains InterPro domain Short-chain dehydrogenase	80.35	173	34	2	41	559	7	177	2e-73	271
MMN2.Contig_1213	GGTAGCAGATGATTACGGTCTTGAAGTCTCTGTTGGACTGCCTCAGGCTGCTGGCCATGCCATTCCTACTGCAACAGAGGAGAAAGTTGATGAGGATGATTTGTCCAGGAGGCTTGCAGAGCTCAAGGCCAGAGGTTGAACCATGCTTGGACTATCTGCCACTTAGGACGAGTTCCTTATCGAAATATTACAGCTATTATCTGCGAACATTGACGCATTTGTGTATATTGCTCACTTTGAGACATGCTTTGTTTACTAACTTTATATAAAACCTTCGTGTGTGCTTTGTTTTTATCATTTCAATGATATGAGTTTGTGCAACAAAAAAAAAAAAAAAAAAAAAAAAAAAAAAAAGG	541	2	AT3G55440.1	ATCTIMC (CYTOSOLIC TRIOSE PHOSPHATE ISOMERASE); triose-phosphate isomerase	Encodes a cytosolic protein with triosephosphate isomerase activity.	Identical to Triosephosphate isomerase, cytosolic (CTIMC) [Arabidopsis Thaliana] (GB:P48491;GB:Q9M2T5); similar to TIM (TRIOSEPHOSPHATE ISOMERASE), triose-phosphate isomerase [Arabidopsis thaliana] (TAIR:AT2G21170.1); similar to Triosephosphate isomerase	93.75	144	9	0	109	540	1	144	3e-65	244
MMN2.Contig_1214	GACCCACATCGAGAAATGTCAAGCAGAGAAAAAAACCCAAACGGAATCTGCGAAAACATCCCAAATCTCATCTCCACCTTCGTCGACACCTTCGTCGACTACTCCTTCTCCGGCACATTCCCGCCGCACGATCCCACCCCACCGCACGAGATCCCGCAAACGCGTTTCGAGAAACCGGACCGCCTCGTCGCAATCGGCGATCTCCACGGCGATCTCGAGAAATCCAAACAAGCGTTCAAACTCGCCGGATTGATCGATTCGTCGGAGCGATGGACAGGCGGATCACCATGGTGGTCCAGGTCGGCGACGTGCTCGATCGCGGCGGAGATGAGCTGAAGATCCTCTACTTCCTCGAGAGGCTGAAGCGAGAGGCCGAGAGAAACGGAGGTAAAGTCCTGA…	589	2	AT3G58180.1	PBS lyase HEAT-like repeat-containing protein		Identical to Deoxyhypusine hydroxylase [Arabidopsis Thaliana] (GB:Q94JW0;GB:Q9M2J8); similar to PBS lyase HEAT-like repeat-containing protein [Arabidopsis thaliana] (TAIR:AT3G62530.1); similar to unnamed protein product [Vitis vinifera] (GB:CAO70690.1);	79.56	181	32	3	61	588	1	174	7e-55	209
MMN2.Contig_1215	ACCAAGAAACTGCAGTGATACTGCAAAGTCCGTCTTGTTCTTTGCTTCACTTCTACTTTTTATGTTTGTGGCTGTTCCTTCTTGGATACAGTTTGTACACGATTTCCACCAGCATCCATTCTTATGGGTGCTCACATTTGTCTTTTCTGAACCTCTGAAGAGACTGTCATTGTGTATCTACTGGGTTCTGTTGATCGTTGTGTCTGTGTCACGGTTTTATAACATCTCAAGAGGTAGCAAGGTTGAGAGAATCTTGCTCCGGAAGTACTACCATCTGATGGCTGTTTTAATGTTCTTGCCGGCTCTTGTCTTACAGCCTAAGTTTCTCGATCTAGCATTTGGTGCAGCCTTGGCGGTTTTCATTGCATTGGAGATCATTAGAATCTGGAGAATTCAGCC…	582	2	AT3G59100.1	ATGSL11 (GLUCAN SYNTHASE-LIKE 11); 1,3-beta-glucan synthase/ transferase, transferring glycosyl groups	encodes a protein similar to callose synthase	similar to ATGSL07 (GLUCAN SYNTHASE-LIKE 7), 1,3-beta-glucan synthase/ transferase, transferring glycosyl groups [Arabidopsis thaliana] (TAIR:AT1G06490.1); similar to ATGSL03 (GLUCAN SYNTHASE-LIKE 3), 1,3-beta-glucan synthase/ transferase, transferring gl	26.19	84	62	2	192	443	1797	1868	8.7	26.9
MMN2.Contig_1216	CACGCGTCTCGCTATAGCATCGATAGGGAAGCTCATGTTCGCTCAGTTCTCCGAGCTCGTCAACGACTTCTACAACAACGGTCTTCCTTCTAACCTAACCGCTTCGAGGAACCCTAGTTTGGACTACGGTTTCAAAGGAGCGGAGATCGCTATGGCTTCCTACTGTTCAGAGCTTCAGTACTTAGCCAATCCAGTTACAACCCATGTTCAATCCGCGGAGCAACACAACCAAGACGTGAACTCTTTAGGACTAATCTCGTCTCGCAAGACGGCAGAAGCTGTTGACATTCTCAAACTCATGTCGACGACGTTCCTTGTCGCAATCTGCCAAGCTGTGGATCTAAGACACTTGGAGGAGAATCTAAAACAAACCGTGAAGAACACGGTCTCTCAAGTGGC…	773	2	AT3G60240.4	EIF4G (EUKARYOTIC TRANSLATION INITIATION FACTOR 4G)	protein synthesis initiation factor 4G (EIF4G). A mutation in this gene (cum2-1) results in decreased accumulation of CMV coat protein in upper, uninoculated leaves. Likely affects cell-to-cell movement of the virus, also affects TCV multiplication.	Identical to Eukaryotic translation initiation factor 4G (EIF4G) [Arabidopsis Thaliana] (GB:Q76E23;GB:Q9LKQ7;GB:Q9LY39;GB:Q9M4Q5); similar to MIF4G domain-containing protein / MA3 domain-containing protein [Arabidopsis thaliana] (TAIR:AT2G24050.1); simil	76.58	269	51	5	3	773	1329	1594	1e-109	392
MMN2.Contig_1217	GGGGGGGAGAAAAAAAATAATCTGCAGCGTGAGAGAGCAATGGAGGATCTATGGAAGAGGGCGAAATCATTCGCGGAGGAAGCAGCGAAGAAGTCTCAAACCATAACCTTACAATCATCTTCCACCTCCTTCGTCAACCTCGTCTCCGAAACCGCCAAGAAATCGAAAGAGTTCGCAATCGAAGCCTCTAAGAAAGCCGATCAGCTCAACGTCTCCGAGTTCGTGGCCGAGACGGCGAAGAAGTCGAAGGAGTTTGCAGCTGAGGTGTCAACGAAGGCGGATCAGCTCAAGGTCGTCGCGATGAAGCAGGCGGATCAGATCCAGAATATGAAGTCCATTGCCGACATTATTCCTCCTCAGCTTGCTTCGTTCGGGTCCGGATCGGGATCTGGATCTGTG…	589	2	AT3G61470.1	LHCA2 (Photosystem I light harvesting complex gene 2); chlorophyll binding	Encodes a component of the light harvesting antenna complex of photosystem I.	similar to LHCA6 (Photosystem I light harvesting complex gene 6), chlorophyll binding [Arabidopsis thaliana] (TAIR:AT1G19150.1); similar to LhCa2 protein [Brassica juncea] (GB:ABO71660.2); contains InterPro domain Chlorophyll A-B binding protein; (InterPr	97.56	123	3	0	220	588	49	171	4e-71	263
MMN2.Contig_1218	GAGAAACAATATTATCTAATAAAGGCGTCATCTTTTTGGAGTTGTAGCTTCTGTGAAAGCGGTATGGTCTGTAGAGTGTGGATAGGAGGTAGTTTGGCACTCGGTTCTCTTACTAGTTCGAAGGTTGCTCTTTTCCGGAGGAGGTGTGCCCGATATGTCTCACTGATCCTCTTGTTCGGTGGGTTAAATGGGTGTATACGGTCTTGGGTTTGGAGGGTTGGAGGCAGCAATCTCCAGTTCCCCGTCCCGCACGACGGCACCGCCTATCTGTGGACTCCTCCTCGTGCTGCCGGTGGGGCGATGTTGAATGGGTTTGCAGCATCGTGATGTATTTCTTTGTGGTTGTGTTGATGATTGAGTCTCTTGGAAGCTGTAGGTCTTTACCCGTTGTTTCAAGGT…	894	2	AT3G63520.1	CCD1 (CAROTENOID CLEAVAGE DIOXYGENASE 1)	Encodes a protein with 9-<i>cis</i>-epoxycarotenoid dioxygenase activity. The enzyme was shown to act on a variety of carotenoid including &#946;-carotene, lutein, zeaxanthin, and all-<i>trans</i>-violaxanthin. When those compounds are used as substrates	Identical to Carotenoid cleavage dioxygenase 1 (CCD1) [Arabidopsis Thaliana] (GB:O65572;GB:Q8GRI2;GB:Q9LY63); similar to NCED4 (NINE-CIS-EPOXYCAROTENOID DIOXYGENASE 4) [Arabidopsis thaliana] (TAIR:AT4G19170.1); similar to 9,10[9',10']carotenoid cleavage	90.66	289	27	1	28	894	11	298	8e-148	519
MMN2.Contig_1219	GGCCTTAAGAACAATAAATAGAAATAAAACTCTTTATTTTCTCTCATCAGCCGCCGCTTTCACTTGACCTCTTCATCTTTTCTTCTTCTTCTACCTTCTTCTCGTACGTTTTTGTACACTGTGCAGCTCGCAAATCTGGATATCATAAACCACAACCACAAGCTTAACTTCGGGGCCTTCAAGGCCAACCACAAGAAAGTCATGGGACCGATGATAAGAACAGAGGAACAAGAAGACGACTACATGAGTCCACCGTGGCTAATGCCAATGCTACGAGGCAGCTACTTCGTCCCCTGTTCGATCCACGCCGATTCCAACAAAAACGAATGCAACTTGTTCTGTCTCGACTGTGCTGGAAATGCCTTTTGCTCTTAC	593	2	AT4G02075.1	PIT1 (PITCHOUN 1); protein binding / zinc ion binding		similar to zinc finger (C3HC4-type RING finger) family protein [Arabidopsis thaliana] (TAIR:AT2G02960.1); similar to zinc finger (C3HC4-type RING finger) family protein [Arabidopsis thaliana] (TAIR:AT2G02960.4); similar to zinc finger (C3HC4-type RING fin	75.93	162	35	3	118	591	1	160	1e-61	232
MMN2.Contig_122	GACTCATCTGAAAGAAACAAAAAAAATTAAATAAAATAAAAAAAAGAAAAAACGCAGCGATATCCACGCTGCTCCATCTCTCTCTCGCCAGATATCAATCAATCATCGACTSGCTCCTCAGATTTCAGATCCAAATCTACACACAAAAAGCYTCRACATGTCTACCTTCAGCRGCGATGAAACAGCTCCTTTCTTCGGCTTCCTCGGCGCCGCCGCCGCTCTCGTCTTCTCCTGTATGGGAGCTGCTTATGGAACGGCGAAGAGTGGTGTTGGTGTGGCTTCCATGGGAGTCATGAGGCCCGAGCTGGTGATGAAGTCCATCGTACCAGTTGTTATGGCTGGTGTGTTGGGTATCTACGGTTTGATTATTGCTGTTATCATCAGTACTGGTATTAACCC…	521	2	AT4G02380.1	SAG21 (SENESCENCE-ASSOCIATED GENE 21)	Encodes AtLEA5 (late embryogenesis abundant like protein). Also known as SENESCENCE-ASSOCIATED GENE 21 (SAG21). Has a role on oxidative stress tolerance. mRNA levels are elevated in response to various stresses.	similar to late embryogenesis abundant 3 family protein / LEA3 family protein [Arabidopsis thaliana] (TAIR:AT1G02820.1); similar to protein induced upon tuberization [Solanum demissum] (GB:CAA66948.1); contains InterPro domain Late embryogenesis abundant	83.51	97	13	1	141	422	1	97	3e-39	157
MMN2.Contig_1220	TGCGCACGGTGTCGCTTACACAAGCTAGGATTGACATGAGTGAGCTTGATGAGGATTCTGATGGTTTCCTTCAATCTCAAGAAATGGAGTCATATATCTCTGGTCTAATCCCTAACTTGGCACAACTGAGGGACATGCCTGATGCATTTACTAACATGTATTGCCGCATAGCTTCTCAAAAGTTTTTCTTCTTCTGTGATCCTCATAGGCGAGGAAAAGCATGTATTAAGAAGATACTGCTCAGCAACTGTCTGCAGGAACTAATGGAATTGCATCAGGAAAGCGAGGAGGAAGTCACAGACACAGAACAGGCTGAAAATTGGTTTTCTTTGACTTCAGCTCAACGTATATGTGATATGTTTCTTGCACTTGATAAAGATTGTAGTGGATCGCTGAGCA…	609	2	AT4G02580.1	NADH-ubiquinone oxidoreductase 24 kDa subunit, putative		Identical to NADH-ubiquinone oxidoreductase 24 kDa subunit, mitochondrial precursor [Arabidopsis Thaliana] (GB:O22769;GB:Q940Z9); similar to unnamed protein product [Vitis vinifera] (GB:CAO22632.1); contains InterPro domain Thioredoxin-like fold (InterPr	94.97	179	9	0	73	609	18	196	6e-98	353
MMN2.Contig_1221	GAACGAGTTCTGGTACTCGCTGCTACCAACAGACCATTTGACCTCGACGAAGCAGTTATCAGACGGCTTCCCCGGAGATTGATGGTGAATCTTCCAGATGCGACGAACAGATCAAAGATCTTGAGCGTTATTCTTTCTAAAGAAGAAATAGCACCTGATGTTGATTTAGAAGCGATTGCTAATATGACAGATGGCTACTCAGGAAGTGACTTAAAGAATCTTTGTGTAACTGCGGCGCATCTTCCAATTCGAGAGATACTGGAGAAAGAAAAGAAGGAAAAAACTGCAGCTGAGGCTGAGAACCGTCCAACGCCTCCGTTGTATAGCTGCACAGACATTCGTTCACTGACAATGGCAGATTTCAAGGCTGCACATGAACAGGTATGTGCTAGTGTGTCT…	835	2	AT4G03260.2	leucine-rich repeat family protein		similar to protein binding [Arabidopsis thaliana] (TAIR:AT1G78230.1); similar to hypothetical protein [Vitis vinifera] (GB:CAN75055.1); contains InterPro domain Leucine-rich repeat; (InterPro:IPR001611)	84.09	264	42	1	28	819	418	677	4e-114	407
MMN2.Contig_1222	GAATGACAATCAACCAAAACGGATAACCAAAGAAGCAGAGTTAGAGAGAGAGACGACGATGAGAGCTCTGACATGGACAGGATTATCTCCGCCGCCGCTGCCGGCTATGGTGGCGCGAATGACGACGACTTCGAAGATGGTTGCCTTACGACGGATGAACCTCCGAAAAGATCGTGTCTGTGTTAGCGCCACGGCGGTTTCAAGCGGAGGAGGAGTAGTGGAAGCGGTGGAGTTGGCTGAGATAGGAGAGAAGAGTAAGAAGTGGAAGTGGAAGGGAGAATACTCAATCAATTACTTTGTCAAGGGTTCGCCGGAGGAAGTAACTCCGGCGAGTCAGACTGTTCTCTTAGTTCATGGCTTTGGCGCCTCTATTCCTCACTGGCGAAGGAATATAAATGC…	670	2	AT4G03320.1	TIC20-IV (TRANSLOCON AT THE INNER ENVELOPE MEMBRANE OF CHLOROPLASTS 20-IV); P-P-bond-hydrolysis-driven protein transmembrane transporter		similar to TIC20, P-P-bond-hydrolysis-driven protein transmembrane transporter [Arabidopsis thaliana] (TAIR:AT1G04940.1); similar to unknown [Populus trichocarpa] (GB:ABK93337.1); contains InterPro domain Chloroplast protein import component Tic20; (Inter	75.94	187	38	3	130	669	1	183	5e-74	273
MMN2.Contig_1223	GGTCCGTGATAGAGCAACACTTTTTTTGAGCGTCCTTGGCGGCGATGGTACTGTTGACACTGATAAAGATAGCACGGAGTTTCTATTTGGTTCCCTAGAGGTTCCTCTGGTCAACATGGAAACTAGTCTGAAGAATTATGATCCCTCTGAAGAGGCTTTTGATATCAACTCTGTGCCTAGGGAAGTAAAATCCCAGCCCCTTGCGGAGAAGAAAGCCCAGGGTAAGAAGCCCACTGGTCTCGGTGCGCCACCGGCTGCACCTGCTTCTGGCTTTGATGGCTATGAAAGACTTCTCTCATCTATTCCAGAGTTTGCCGCCTTTGGAAAACTTTTCAAGTCTTCCCCAGTGGAGCTTACTGAAGCAGAAACAGAATACGCTGTCAATGTTGTAAAGCATAT…	733	2	AT4G08150.1	KNAT1 (BREVIPEDICELLUS 1); transcription factor	A member of class I knotted1-like homeobox gene family (together with KNAT2). Similar to the knotted1 (kn1) homeobox gene of maize. Normally expressed in the peripheral and rib zone of shoot apical meristem but not in the leaf primordia. It is also expres	Identical to Homeobox protein knotted-1-like 1 (KNAT1) [Arabidopsis Thaliana] (GB:P46639;GB:Q8S3L9;GB:Q8S3M0); similar to STM (SHOOT MERISTEMLESS), transcription factor [Arabidopsis thaliana] (TAIR:AT1G62360.1); similar to BREVIPEDICELLUS [Cardamine hirs	82.72	81	14	1	489	731	215	294	1e-105	138
MMN2.Contig_1224	GGCAGAGAGGCGAAATCGATCTAACGAATCTTTCTCTATCTATCTCCTGCGATTCACCATGGCGAGCAACGGAGTTACGGTGGAGAATGTCTCTGGCGAAATCCCCAAGAAAATCGTTGACCTCAACATTGCGGAGCCAGATGAGATTCTCGACGGAGAAGTGAAGGAATCCACTGATGTTTCTGGTGAGAAGAAGGACGAATCGGACTCCAAGTCGGCTGGTGATGCATCTCCGGTGGATGATGTTCAGAAGAAGATTCGACGTGCGGAGAGGTTTGGAGTCTCTGTGAAGCTAACCGAAGAGGAGAAGCGCAATTCTCGCGCTGAGAGGTTTGGGACTGTAGCAGCTGTGAAGGACTCACAGGGAACGAAGAAAGCTGAGGACTTGAAGCGAAAAGC…	616	2	AT4G10610.2	RBP37 (RNA-BINDING PROTEIN 37); RNA binding	RNA-binding protein, putative. Member of a family of proteins having an PABC binding domain (PAM motif).	similar to CID11, RNA binding [Arabidopsis thaliana] (TAIR:AT1G32790.2); similar to unnamed protein product [Vitis vinifera] (GB:CAO48581.1); contains InterPro domain Ataxin-2, C-terminal (InterPro:IPR009818); contains InterPro domain RNA recognition moti	68.31	183	50	4	92	616	1	172	4e-53	204
MMN2.Contig_1225	AAAATTTCGGTGAAACACAAAAGTTGTCATCTTGTTCCTGAAGATGTCTGTATTTGATGATTCGTTCGTTATACTATGAGACGATGCATCTGAGTCCGTTCCGGTCTCATCCTACTAAGGTTCTGTCCACGTAGATAACTCCACCGATGACGTTTTCGCTGCACCTTCTTCTGATTACGGAGGTTACTCTAACGGAGCTGACGTCTACGGATCAAGCGGTGGTCACGACGGTCCTATCTTGCCACCGCCTTCGGAGATGGAGTCTGATGAGGGAGCTGCTCTCAGATAGTGGAGAAGATCATAATGCAATTCAAGTTG	738	2	AT4G10920.2	KELP	Transcriptional co-activator. Forms homodimers or heterodimers with the kiwi protein. Both proteins are involved in gene activation during pathogen defense and plant development.	Identical to RNA polymerase II transcriptional coactivator KELP (KELP) [Arabidopsis Thaliana] (GB:O65155); similar to zinc knuckle (CCHC-type) family protein [Arabidopsis thaliana] (TAIR:AT4G00980.1); similar to putative transcriptional coactivator [Brass	73.33	165	41	1	55	540	1	165	5e-57	217
MMN2.Contig_1226	GGGGGAAACTTACCAGGTCCAGACATAGTAAGGATTGACAGACTGAGAGCTCTTTCTTGATTCTATGGGTGGTGGTGCATGGCCGTTCTTAGTTGGTGGAGCGATTTGTCTGGTTAATTCCGTTAACGAACGAGACCTCAGCCTGCTAACTAGCTACGTGGAGGCATCCCTTCACGGCCGGCTTCTTAGAGGGACTATGGCCGTTTAGGCCAAGGAAGTTTGAGGCAATAACAGGTCTGTGATGCCCTTAGATGTTCTGGGCCGCACGCGCGCTACACTGATGTATTCAACGAGTTCACACCTTGGCCGACAGGCCCGGGTAATCTTTGAAATTTCATCGTGATGGGGATAGATCATTGCAATTGTTGGAGGAGCTGGAACGTGGGGAGAAAGGTATTG…	577	2	AT4G11010.1	NDPK3 (NUCLEOSIDE DIPHOSPHATE KINASE 3); ATP binding / nucleoside diphosphate kinase	nucleoside diphosphate kinase 3 (ndpk3), located to the inter-membrane space in mitochondria	Identical to Nucleoside diphosphate kinase III, chloroplast/mitochondrial precursor (NDPK3) [Arabidopsis Thaliana] (GB:O49203); similar to nucleoside diphosphate kinase 4 (NDK4) [Arabidopsis thaliana] (TAIR:AT4G23900.1); similar to putative nucleoside di	92.98	171	9	1	72	575	1	171	7e-69	256
MMN2.Contig_1227	GGCCACATAAAATTAACCGTCGTCACCGGAGCTCCGATCCTCGCCATTCGACAACATGTCTCTTTCCGATGATGAAGACGAGTGCTTCGCCCGCTTCCTCGAATCAGAAGTTGAGGACGAAGATAAAACGAAAGAACCTGAACCAAAACGACAACGTATTGACAAGGACAAAGCAAAGGCTGTAGACAAGGATGGAGATCAAAAGGAAGATGGTAGCAACAGAGATAGAAATGTTGTAAAGAGAATAGAGAGTGGAGTTTTCAGCAAAGTTCCTACAGAGCTGTTTCGTCATATCTTCAAGTTCTTATCCTCTGAGGATCTTCTATCATGCTCTTTAGTGTGTAAATTTCTCAACTTTGCTGCCTCTGATGAATCCTTATGGCGTCGCCTATACTGTAT…	680	2	AT4G11570.2	haloacid dehalogenase-like hydrolase family protein		similar to haloacid dehalogenase-like hydrolase family protein [Arabidopsis thaliana] (TAIR:AT3G10970.1); similar to hypothetical protein [Vitis vinifera] (GB:CAN82996.1); contains InterPro domain Haloacid dehalogenase-like hydrolase; (InterPro:IPR005834)	67.97	153	32	4	272	679	7	154	9e-50	193
MMN2.Contig_1228	GGCTTCAGGGGTTTAATCTCTCTCTCTGATTCAATGTATAGCGGATCTAGCGATGGGGAAAGCCACGACACAACACCACCGACGCAGAGGAAGATCCCGCCGGCGTCCTCGATGCTTTGGGTTAGAAATCTACGGCGGTATATTGGCTCCGGCGCCGGATTAGGATCCGAAGCTCTAATGGAGCTTGAAACGAAGAGAATCTTGCTAGAGATATTCAAAGACAAGCAGCAGAAGAGCCAAGAAGCAGGCACTATACCGAGTTTCTACAAGAAGAAACCAGAAGAAGGGTCTATTAGTGGAAGGGTCCAGAGGCTTGCAAAGTACCGCTTCTTGAAGAAACAATCGGATCTTTTGTTGAATTCTGATGATTTGGCTGCTATGTGGAATTGTTTGAGAGAA…	887	2	AT4G13590.1			similar to unknown protein [Arabidopsis thaliana] (TAIR:AT1G64150.1); similar to unnamed protein product [Vitis vinifera] (GB:CAO71558.1); contains InterPro domain Protein of unknown function UPF0016; (InterPro:IPR001727)	80.84	261	45	3	119	886	1	260	4e-102	367
MMN2.Contig_1229	GGATTGTGTCAGTCTTGCTCGTCGTTTAGCTTCCGGGGACGAGATTCGGCGAGCTTTTGATTCAGTCGTAACTAGTTCCGATCAACGAAATTATCAACTTCTTTCTTAAAGAGGTCATCAAAAGCAGAAGCAATGATTGGGTTGTTTAAAGTAAAGGAAAAGCAAAGAGAACAAGCTCAAAACGCTAGTAGAGGAGGAGGAGCTTCTGTTAAGAAGCAATCTGCTGGTGAACTTCGTCTTCACAAAGATATATCAGAGTTGAACCTTCCAAGCTCGTGTACGATATCTTTCCCTAATGGCAAAGATGATTTGATGAACTTTGAAGTCTCCATTAAACCCGATGATGGTTACTACCATAATGGTACATTTGTTTTCACGTTCCAAGTGTCTCCTGTGTAT…	586	2	AT4G14410.1	basic helix-loop-helix (bHLH) family protein		similar to basic helix-loop-helix (bHLH) family protein [Arabidopsis thaliana] (TAIR:AT3G23210.1); similar to unknown [Picea sitchensis] (GB:ABK23190.1); contains InterPro domain Basic helix-loop-helix dimerisation region bHLH; (InterPro:IPR001092); conta	73.46	162	39	3	112	585	1	157	1e-47	185
MMN2.Contig_123	GAAAGCCAAAAACTTTTGTCTGCACTTAGCCGTGAGCGCAGAGGCAAATTTTGCTTTTTTCTTCCCTTTTATCAGATGATAGGAGGCAGGAACACATCAGAAGATTCCAATTCCTTATCTCCGCTGAAAATCAATCACCGATTCGCCTCTTTTCTCTCTGCTCCGTCGTCCTCCAGAGTTTCCTAATGCATGRGTTCTCTACTGTTGATGGTTTTGCGGAGATAAACGAGAGCTTAGCCGAGATGATTAAGTACATCGCCAACGAACCCTCAGTGGGTCTTTACTACATCCAGCAGCACGTCCGCAACGCAGCRCCCAAYGTCCTKAACCTCAACGCCCAAGTCTTGGACRAGTCYCGTGAAACTGCTCTCCATACTGAAGACTCGGAAGATTCTATAG…	656	2	AT4G14710.2	ATARD2; metal ion binding		Identical to 1,2-dihydroxy-3-keto-5-methylthiopentene dioxygenase 3 (ARD3) [Arabidopsis Thaliana] (GB:Q8W108;GB:O23327;GB:Q2V3I4); similar to ATARD1, acireductone dioxygenase [iron(II)-requiring]/ metal ion binding [Arabidopsis thaliana] (TAIR:AT4G14716.	95.74	188	8	0	53	616	1	188	2e-109	391
MMN2.Contig_1230	GACAGGAGATGCGGGGAGAGCTAGGGAGTATTTCGAGGAAAGGATTCGGGTTTGGTAGATCCAGGTCTCAGCGCGTGGTTCAGGACTCTTGTGTAGTCCCTGTGGATGCTTTCAAGCAGAGCTGCTGGGCTACGATGCCCCCTGAGCTCCTCAGGGATGTCCTCGTGCGGATCGAGGCTTCCGAAGACACTTGGCCCTCTAGGAAGAATGTTGTTGCCTGCGCTGGTGTCTGCAGGAACTGGCGTGCTCTCGTCAAAGAGATCGTCAAAGTTCCTCAACTTTCCTCCAAACTCACCTTCCCAATCTCCCTCAAACAGCCCGGTCCCAGGGCATCTTCTTCGCTTCTTCAGTGCTATATCATCCGAAACCGCACCAATCAAACTTACCATCTCTACCTCG…	589	2	AT4G15093.1	catalytic LigB subunit of aromatic ring-opening dioxygenase family		Identical to 4,5-DOPA dioxygenase extradiol-like protein [Arabidopsis Thaliana] (GB:Q949R4;GB:O23363); similar to hypothetical protein [Vitis vinifera] (GB:CAN61349.1); contains InterPro domain Extradiol aromatic ring-opening dioxygenase, DODA type (Inte	91.01	178	16	0	54	587	1	178	6e-92	333
MMN2.Contig_1231	GAATGGCAACTCGCTCGATCTTCCGTACCATTAGAGGTCGATTGACTGTCGGAAGCAATCTCACTCGAAACGCCGAATCTTCACGTTTCTCAAAGCCGTACAGTGCTGACGCGGCAATCGGAGGCTCAATTGTCGAGGATTCTGAGGAGAAAGACGATCTGAGGAGCGGGATTTTCAGATTGAGACTACCGAAGCGGAGCGCGACGACCGTTCTCGAGAAATGGGTTGGCGAAGGGAATCAGATTACAGTCAACGAACTTCGAGAGATCTCCAAGGAGCTCAGAAGAACTCGCCGTTACAAACACGCTCTAGAGGTTACAGAGTATTTGGTTCAGCATGAAGAAACCAACATCTCAGATGCTGACTACGCATCGCGTATAGATCTGATCTCAAAAGTCT…	502	2	AT4G16690.1	esterase/lipase/thioesterase family protein		similar to hydrolase, alpha/beta fold family protein [Arabidopsis thaliana] (TAIR:AT5G58310.1); similar to hypothetical protein [Capsella rubella] (GB:CAC82615.1); contains InterPro domain Alpha/beta hydrolase fold-1 (InterPro:IPR000073); contains InterPr	79.85	134	27	0	96	497	10	143	7e-58	219
MMN2.Contig_1232	GGAGAAAGGCAGAAACTTTGATCGGAGGTTCAGGTCGAAGATGTTAACGGAGAGACGTCCAATGACCAACGAAGAGAACGCTATGTTCCTTGACATATTACAAGAAGCGCCTTTATTCGGTCACAGGAAATCGAGAAGCCTAGTTGGAAGTTACCTCTATCTGATTCTATTGGCAGGCTATGCCGTTTTAGCTGCAGGAGCTCCTTGGATATTTCATCATCTCCACCATTTGACACCTTCTTTGCTCTGCTGCTGCGATGTTGCGCTTTTGATTCTCACAGGTATCTTTCAACAGTACTTTGTTTTTCAAGTCCAGAAAATACGTCTTCAGGGTTATTACAGTTTCAGTCAGAAGTTGAAGCATGTTGTTCGTCTTCCATTTGCAATTGCTTCATATGG…	532	2	AT4G18040.1	EIF4E (EUKARYOTIC TRANSLATION INITATION FACTOR 4E, LOSS-OF-SUSCEPTIBILITY TO POTYVIRUSES); RNA binding / translation initiation factor	eIF4E protein. The cum1 mutation affects the local spreading of CMV within the inoculated leaf, delaying accumulation of cucumber mosaic virus coat protein.	Identical to Eukaryotic translation initiation factor 4E-1 (EIF4E1) [Arabidopsis Thaliana] (GB:O23252); similar to eukaryotic translation initiation factor 4E, putative / eIF-4E, putative / eIF4E, putative / mRNA cap-binding protein, putative [Arabidopsi	80.79	151	27	2	84	530	1	150	7e-57	216
MMN2.Contig_1233	GGTGTACATAAACATCCCAACACACAAAAGGCTGTCTCTCTTTCTCTCTCTCTCCCTCCCTCTTTATAATCTTTGCAGAAGCCTTTGAAGATCTGAGAGCCAAAAAGACAATGGATGAAAGTCAAGAACTTGCTTTGACCCAGTTGAGAACATCGGTCGAGAAACTCTCTTCTTCCACAGAGGGATATGAGAAACTGACGTTGATGAGGTTCTTGGTGGCAAGATCAATGAACCCTGACAAGGCAGCAAAGATGTTTGTAGATTGTCAAAAATGGAGAGCCTCCATGGTTCCTCCAAATGGGATCCCAGACGAAGAAGTGAGGGATGAGTTGGAGTTCGGAAAGATCTGTCTTCAGGGTCCAACCAAATCCGGACACCCTTTGGTGCTTGTCTTATGCT…	590	2	AT4G19700.1	protein binding / zinc ion binding		similar to protein binding / zinc ion binding [Arabidopsis thaliana] (TAIR:AT5G45100.1); similar to hypothetical protein [Vitis vinifera] (GB:CAN83796.1); contains InterPro domain Zinc finger, RING-type; (InterPro:IPR001841); contains InterPro domain S-ri	69.1	178	53	4	63	590	1	171	2e-49	192
MMN2.Contig_1234	GTGGAGAAGAATGGTGGGTGCAATCTCGTGAGGTGTATTTGTGGACAGTACTTTTGTTGGCTATGTGGTGGAGCTACTGGAAAGGAACACACTTATAGAAGCATCGCTGGTCACAGTTGTGGTCGGTACGAAGACGACAAAGAAAGGCAGATGGAAAGAGCCAAAAGGGATCTAGACAGGTACACACATTACCACCACCGTTACAAAGCGCATACGGATTCATCAAAGCTGGAAGATAAACTTAGGAACACAATCCTCGAGAAAGTATCAAACTCAGAGAAGAAGGAGCTGAAGCTCAAAGACTTCACCTGGGTCACCAACGGACTCAACCGCCTATTCAGATCGAGACGGATCCTCTCCTATTCGTACGCTTTTGCTTATTACATGTTTGGTGAGGAG…	569	2	AT4G21280.1	PSBQ/PSBQ-1/PSBQA; calcium ion binding	Encodes the PsbQ subunit of the oxygen evolving complex of photosystem II.	Identical to Oxygen-evolving enhancer protein 3-1, chloroplast precursor (PSBQ1) [Arabidopsis Thaliana] (GB:Q9XFT3;GB:O49568); similar to PSBQ/PSBQ-2/PSII-Q (PHOTOSYSTEM II SUBUNIT Q-2), calcium ion binding [Arabidopsis thaliana] (TAIR:AT4G05180.1); simi	83.04	171	29	2	27	539	1	167	7e-57	216
MMN2.Contig_1235	GGAGAGCTCGAAAGAGGGAAAGAGAAGGCTGCTAGGGCTTTAATCCCTCTGTCCGTTTTAGGGGTTTTATTCTCTCTACTCTATTCGAAAGCTAACATCTTTCGTCGAAAGTTGTGACGAAAAATGTACAGCGGATCTAGCGATGGCGAGAGCCACGACACATCTACGCAGAGGAGGATCCCTCCGGCGTCCTCTATGCTCTGGGTTAGAAACCTACGGCGGTACATTGGTTCCGGAGCTGGATTAGGGTCCGAAGCTCTAATGGAGCTCGAGACGAAGAGGATCTTGCTCGAGATATTCAAAGACAAGCAGCAGAAAAGTCAGGAAGCAGGCACGATACCTAGCTTCTACAAGAAGAAACCAGAAGAAGGATCTATTAGTCGAAGAGTTCAGAGGCTT…	813	2	AT4G21560.3	vacuolar protein sorting-associated protein 28 family protein / VPS28 family protein		Identical to Vacuolar protein sorting-associated protein 28 homolog 2 [Arabidopsis Thaliana] (GB:O65421); similar to vacuolar protein sorting-associated protein 28 family protein / VPS28 family protein [Arabidopsis thaliana] (TAIR:AT4G05000.2); similar to	95.51	89	4	0	547	813	1	89	3e-44	175
MMN2.Contig_1236	GACATGATGGAAACAGAGTAGAGAGAAGAAGAAGACGTTTGTTGCAGGAAATGGCGATTCCGATGACAAGAATGATGGTTCCTCCTCAAGTAAGCTCTTCGCTTCGTCTCTCGCATCCGAATCTATCAAACTCCACTCGCGTTCCTTTGCTCTGTCGCTGTGCTCCATCACAACTCCAACCACTTCGGTCTGGACTCTCTCTGTCGGCAGGAGCTCACGCCATCCCGCATCCAGATAAGATAGAGAAAGGTGGGGAAGATGCTCTCTTTGTAAGTAGCTACAGAGGTGGTGTCATAGCTGTTGCTGATGGTGTTTCCAGCTGGGCTGAACAAGATGTTGATCCTTCCTTGTTCTCCAAAGAGCTCATGGCTAATGCTTCTCGTCTAGTTGATGACGAAG…	721	2	AT4G24550.2	clathrin adaptor complexes medium subunit family protein		similar to clathrin adaptor complexes medium subunit family protein [Arabidopsis thaliana] (TAIR:AT5G46630.1); similar to Os07g0620300 [Oryza sativa (japonica cultivar-group)] (GB:NP_001060299.1); similar to unnamed protein product [Vitis vinifera] (GB:CA	97.18	213	6	0	81	719	1	213	9e-115	409
MMN2.Contig_1237	ACGGGTGAGAGGAGATATGGTAGGCGGCGGATTAGGTGGTCGTGGCGGTAACAAAGCGGAGGCAAATCAGTTGCTTGTAACATCGGAGAAGCTTCTATCGTCTAGTGACTTTCAAGGAGCCAAGGCGTCAGCGATCCGCGCATGCAAATCCGACCCGAGCCTAGCGGAAGCGGCGGACTCCATCCTCACAATCTGCGACGTTCTCATAGCCAGCGAGATTCGTCTAGGCGACTCAAAATTACCTGACTGGTACGCCGCGCTGCGACTCGGTCGGTTAGCTCAGAACCCCGAACACGTCGCGACTCAGTACCGCAGGCTCGCTCTCCTCCTCAATCCGTCGGTTAATCGCTTTCCGTTAGCCGATCAGGCGTTTAAGGTCGTCTCCGATGCTTGGCGCGT…	535	2	AT4G24820.2	26S proteasome regulatory subunit, putative (RPN7)		Identical to Probable 26S proteasome non-ATPase regulatory subunit 6 [Arabidopsis Thaliana] (GB:Q93Y35;GB:Q9SZX2); similar to FUS6 (FUSCA 6) [Arabidopsis thaliana] (TAIR:AT3G61140.1); similar to 26S proteasome subunit RPN7 [Capsicum annuum] (GB:ABK42076.1	91.77	158	13	0	61	534	1	158	2e-76	281
MMN2.Contig_1238	GAAGGATCTAGAGCATCTGCTGCATCTGCTTGAAGCTGGGAATGATAAGATGGAGTGGCAGTCTATGATGGATAAGTCTACTCCAAACATGAGCTACCAGGCCTGGCGCCATGAGCCTCAGACAGGACCTGTTGTTTACCGAAGTAGGACTGTATTTGAGGATGCAACTCCAGATATTGTTAGGGATTTCTTCTGGGACGATGAGTTTCGACCTAAGTGGGATCCTATGCTTGCCTACTTCAAAACTTTGGAAGAGGATCCTCAGACAGGAGCAACCATCGTTCACTGGATCAAAAAGTTCCCATTTTTCTGTAGTGACCGGGAATACATCATTGGTAGGAGAATATGGGAATCTGGAAAAAAGTATTATGCTGTCACTAAGGGAGTACCGTATCCAAC…	592	2	AT4G24990.1	ATGP4 (Arabidopsis thaliana geranylgeranylated protein)	geranylgeranylated protein ATGP4	Identical to Membrane-anchored ubiquitin-fold protein 3 precursor (MUB3) [Arabidopsis Thaliana] (GB:Q9SW27;GB:Q9ZRD4); similar to MUB4 (MEMBRANE-ANCHORED UBIQUITIN-FOLD PROTEIN 4 PRECURSOR) [Arabidopsis thaliana] (TAIR:AT3G26980.1); similar to unknown [P	91.53	118	10	0	237	590	1	118	2e-51	198
MMN2.Contig_1239	CGGGTCAGCAGAGGCGGTTATGGGTTAAGGACCGGAGCAGAGCGTGGTGGGAAGAGTGTAACCGTTTCGACTACCCGGAAGAGGACTTCAAAAGAGCGTTTCGAATGTCCAAATCCACGTTTGAGCTAATCTGCGAGGAGCTGAACGCAGCGGTCGCGAAAGAAGACACCGCGTTACGAAACGCGATTCCCGTGCGGCAGCGAGTCGCGGTTTGCATATGGAGGTTAGCTACTGGAGAGCCTCTCCGTCTCGTCTCCAAGAAGTTCGGTTTAGGAATCTCGACTTGTCACAAGCTTGTTCTCGAGGTATGCAAAGCGATTAAAGATGTTTTGATGCCTAAGTATCTTCAGTGGCCTGATGATGAGTCTTTGAGAAGCATTAGAGAGACGTACGAGTCCA…	1098	2	AT4G27830.1	glycosyl hydrolase family 1 protein		similar to glycosyl hydrolase family 1 protein [Arabidopsis thaliana] (TAIR:AT4G27820.1); similar to hydrolase, hydrolyzing O-glycosyl compounds [Arabidopsis thaliana] (TAIR:AT3G62750.1); similar to glycosyl hydrolase family 1 protein [Arabidopsis thalian	82.52	206	33	1	20	628	1	206	4e-156	357
MMN2.Contig_124	GGAAAGACAAAGAAAAATGATGAAACTCTTCTTGGTGGTGGCGATATGTGTTGCCCTTTTCTTGAGCCTCACAGATTTTTCCGGCAAGAGTCCAAAACATGGGGAGTCAATGCTGACTGTTCATTTCCCTGAGTTCCGTCTGATTCCGACCACCGGAGCTTCAGGACCAGAGAGTTTTGTCTTTGATATCTCCGGTGAAGGTCCTTACACAGGTTTATCTGACGGTCGAATTGTTAAGTGGATAGCTAATGAGAGCCGTTGGATCGATTTCGCCGTCACCACACCAACAAGAGAAGGTTGTGAGGGCCCGCACGAGCACCAACGAACGGAGGACGTGTGTGGTCGACCATTGGGGCTGGCCTTTGAAAAATCCACAGGTGATCTTTATATAGCCGATGC…	609	2	AT4G27960.2	UBC9 (UBIQUITIN CONJUGATING ENZYME 9); ubiquitin-protein ligase	ubiquitin conjugating enzyme	Identical to SUMO-conjugating enzyme UBC9 (UBC9) [Arabidopsis Thaliana] (GB:P35132;GB:Q42014;GB:Q8RXQ0;GB:Q9FPH9); similar to UBC10 (UBIQUITIN-CONJUGATING ENZYME 10), ubiquitin-protein ligase [Arabidopsis thaliana] (TAIR:AT5G53300.2); similar to UBC10 (U	96.69	151	5	0	77	529	28	178	1e-77	285
MMN2.Contig_1240	GTCGTAGCACGTGGGGATAAAAGCGGAGAAGATGGTATCCCTATGTTCCTGAAGATTCCACGCATGTTTGATCCGTGGGGAGGCTATAGCATTATTGGATTCGGTGATATTCTTTTGCCCGGTTTGCTAATCGCATTTGCTCTCAGATATGACTGGTTAGCTAACAAGACTCTTCGAACCGGCTATTTTATATGGGCAATGGTTGCCTACGGATTAGGTCTTTTGATTACTTACGTGGCTCTAAACCTAATGGATGGACACGGCCAACCAGCATTGCTCTACATTGTCCCTTTTACTCTCGGAACAATGTTAACACTAGCTCGAAAACGAGATGATCTTTGGATTCTATGGACGAAAGGAGAGCCAGAAAGGGCATGTCCTCACCACGTCAGGCTTGAA…	652	2	AT4G28025.1			similar to unnamed protein product [Vitis vinifera] (GB:CAO66511.1); contains domain Chlorophyll a-b binding protein (SSF103511)	82.79	122	16	2	119	469	36	157	3e-39	158
MMN2.Contig_1241	GACGCCATTTCCACAAGCCACAACACAAATCCTCTCAAGCACACAAAAATGGCCTCAACAGCTCTCTCAAGCGCCATTGTCGGAACATCCTTCCTCCGCCGCCAAACAACTCCCATCAGCCTCCGTTCCCTCCCCTCAGCCAACACTCAATCCCTCTTCGGTCTCAAATCTGGCACCGCACGCGGCGGACGCCGTCACCGCCATGGCTACATACAAGGTCAAGTTTATCACTCCAGAAGGTGAGCAAGAGGTTGAGTGCGACGACGACGTCTACGTCCTCGACGCTGCGGAGGAAGCCGGGATCGACTTGCCTTACTCTTGCCGTGCTGGTTCGTGCTCAAGCTGTGCCGGCAAAGTTGTTTCTGGATTTGTTGACCAGTCTGACCAGAGTTTCCTCGA…	1020	2	AT4G32470.1	ubiquinol-cytochrome C reductase complex 14 kDa protein, putative		similar to ubiquinol-cytochrome C reductase complex 14 kDa protein, putative [Arabidopsis thaliana] (TAIR:AT5G25450.1); similar to unknown [Populus trichocarpa] (GB:ABK92701.1); contains InterPro domain Cytochrome bd ubiquinol oxidase, 14 kDa subunit; (In	93.75	112	7	0	610	945	9	120	6e-47	184
MMN2.Contig_1242	GGTCATCAGTGTCTTCTTCTTCTCTCCACCGTTTAAAGCGATGCACAGTGTTCTCCAGCTTCTTCTTTCTTCTCATCACCACCGTCACGATCTCGATCCCTGTTTTCGCAGAGAACGATTCGATATACGACGTCCTTCGAGCACACGCCTTACCGATGGGGCTATTACCAAAGGGCGTAAAGGAGTTCAACGTCGACGTGGAGACAGGACAGTTCTCTGTTTTCTTAAACCAATCCTGCAAGGCCAAGTACGAGAGCGAGATACATTACGAAGCCAACATCACGGGAACGATAGGCTACGGAAGCATCGGAGGTTTGACGGGTGTGTCGGCGCAGGATCTCTTCCTGTGGTTTCCGGTCAAAGGGATCCGTGTGGACATACCAAGCTCAGGCGTTATAT…	623	2	AT4G32480.1			similar to unknown protein [Arabidopsis thaliana] (TAIR:AT2G20670.1); similar to unnamed protein product [Vitis vinifera] (GB:CAO69754.1); contains InterPro domain Protein of unknown function DUF506, plant (InterPro:IPR006502)	77.97	177	39	1	93	623	1	173	4e-75	277
MMN2.Contig_1243	GGAAATCGAACCATTCAAAGGTTGAATCGCCGATCTCTCGACGGAGTCACACACCGGCGACTGCCTTTCTGCTGAAGAACCTGAATCAGAAGGACCTAAGAGGCGTGAAAGGAGGACACTTCCTTGTTCGTGAGTAACGAACGACATGTCCCGTGGTTCAGAAAAACCTGACGAATCACCGAAATGGATGAGTTTCCGTACCCTGCTCGTATCCTCCATGCTCCTCCGCGTGTTCCTGATCATCTACGGAGAATGGCAAGACGCTCACATGGAGGTCCGCTACACAGACATCGACTACACCGTCTTCTCCGACGCCGCCTCCTTGATGGCCTCCGGTGAATCTCCTTACAAGAGAACCACTTACCGTTACTCTCCTCTCCTCGCGCTTCTCCTCGTCCC…	541	2	AT4G32930.1			similar to unnamed protein product [Vitis vinifera] (GB:CAO43772.1); contains InterPro domain Protein of unknown function DUF866, eukaryotic (InterPro:IPR008584)	95.81	167	7	0	34	534	1	167	1e-95	345
MMN2.Contig_1244	GACATCCACCTTTAACCATTTTGCCCTCGTCCTCCTTCACTATTTACAGTTGTGCCACTCTTGTTATGATAGCTTCCTGTGACCGGCGCCAATACAAGAACCTCCCGCCACTCCTGGCGTCGTCAGATTGAAAAGCCGCTGATTTTTCAAGCATGCCGGTAAACTCGAAGAACGCTAACCGGAAAGGAACCACCGGAGAAACGGAGAAAAATCGTCGAGGAAAGCTACAGGAGAAAGCGATGTCGTTTCACGGCAGAGGAACGGTGCCTCATTCGAACCCAGGAGAGCTTCGAAGACCGAAGACGTTGCCGGAATTATTCTCCAGCGGTCGAACCGTCGTCGAACCGGTGTCTTCTAAACCGCTGCGTCTGACGAAACTGCCTCTCAACGTGACGGTTC…	896	2	AT4G33010.1	ATGLDP1 (ARABIDOPSIS THALIANA GLYCINE DECARBOXYLASE P-PROTEIN 1); glycine dehydrogenase (decarboxylating)		Identical to Putative glycine dehydrogenase [decarboxylating] 2, mitochondrial precursor [Arabidopsis Thaliana] (GB:Q94B78;GB:O82642;GB:Q8GTY1;GB:Q8VZF0); similar to ATGLDP2 (ARABIDOPSIS THALIANA GLYCINE DECARBOXYLASE P-PROTEIN 2), glycine dehydrogenase	89.09	220	24	0	237	896	807	1026	2e-114	408
MMN2.Contig_1245	GGTCTTTCGAAGATGTAAGAGATCTTATTATTACCTTAAAATAATCGGTCTCTTTGTAATAATCTCCATAGATTTCTCTCTGTCTCTCCTCTCTAGCCGACTCCACAAAGCTTGAGCTGTCTTCTCATACTAAGAACGTGTGAAGAGCCTGTTTCTCTTTAATGGCTAAAGTTTACTGGCCGTATTTCGATCCTGAATATGAGAACTTGAGCACCAGAATCAATCCTCCAAGTGTTTCTATAGACAATACTAGCTGCAAAGAATGCACTCTTGTCAAGGTTGACAGTATGAACAAACCTGGAATACTACTTGAAGTTGTGCAAGTTCTAACCGATCTCGATCTCACTATCACCAAAGCTTACATCTCTTCTGATGGTGGATGGTTCATGGACGTATTCC…	629	2	AT4G33460.1	ATNAP13 (EMBRYO DEFECTIVE 2751)	member of NAP subfamily	Identical to Non-intrinsic ABC protein 13, chloroplast precursor (NAP13) [Arabidopsis Thaliana] (GB:Q8H1R4;GB:Q9SZC3); similar to MDR3/PGP3 (P-GLYCOPROTEIN 3), ATPase, coupled to transmembrane movement of substances [Arabidopsis thaliana] (TAIR:AT4G01820.	91.08	157	14	0	157	627	36	192	2e-78	288
MMN2.Contig_1246	AGGGGTTAAGGCGGCTTTTGGAACAGACAGCGACATCAAAGCTCCAGAGACAGAAAGTGCAGGAGATGGAGCATATGGGGAATAGTGGAGCTATGAATGGGTCAGCTCAAGCTCAGATGGCGTTGACTCAAGGAACAATGAACGGCCTAATTGGCAACAACAACAACAACAACAGCTCCAACTCCAACAATCACCATCAACTTGTTGGTCGTGGAGCAATGAATGGCTCGGCTCAAGCAGCAGCAGCTCTGACCAACTACCAAAGCATGCTTATGAGGCAAAACGCTATGAATAACCCAAACTCAAATGTGGTCAAAGAAGAGGGGTTCTCTACTCAGAACCCAACCCAGAGCCCATCTTCTTCCTCCCGTCAGAGGCAGAACTTAGCAACGCCTGGAT…	607	2	AT4G34720.1	AVA-P1 (vacuolar H+-pumping ATPase 16 kDa proteolipid subunit 1); ATPase/ hydrogen ion transporting ATPase, rotational mechanism	vacuolar H+-pumping ATPase 16 kDa proteolipid (ava-p1)	Identical to Vacuolar ATP synthase 16 kDa proteolipid subunit 1/3/5 (AVAP5) [Arabidopsis Thaliana] (GB:P59227;GB:Q39037;GB:Q39038;GB:Q39039;GB:Q42424;GB:Q96298); similar to vacuolar ATP synthase 16 kDa proteolipid subunit 5 / V-ATPase 16 kDa proteolipid	99.39	164	1	0	80	571	1	164	1e-57	219
MMN2.Contig_1247	GACATGTATTCATCTTCTTCTAAATTATTTTATTATCTTTCCTCTTCTTCCTTCTAATCACCCGTAGACAATCTGCCCTTCCCAGTAACCATGGGCGTCGCCGTTCTAAATCCGCAGGACTGCTTGAAGCATCCTTTATCTCACATGAAACATCCACGTAACCCCAGCGCATGCCCCAACAAGCAGAAAAAAACGGTTTCAAACCGCACGCGACGCAGCCCGCCGCGAAAACAAACCTCCCCATCTCCCCCTGTAGCCCCGCCGCTTCCAAAGGGAACGGTGAAAATAAGCCCCAACAACAACAACGTAGTCGTTGGTCAGGCTAGAATCCTGAAGCGCGGCGAGGGGATCCCTAAGAAGACAGCAGATCTGGTCGTAGAAAAGACAGATCTTGTGTCT…	698	2	AT4G34720.1	AVA-P1 (vacuolar H+-pumping ATPase 16 kDa proteolipid subunit 1); ATPase/ hydrogen ion transporting ATPase, rotational mechanism	vacuolar H+-pumping ATPase 16 kDa proteolipid (ava-p1)	Identical to Vacuolar ATP synthase 16 kDa proteolipid subunit 1/3/5 (AVAP5) [Arabidopsis Thaliana] (GB:P59227;GB:Q39037;GB:Q39038;GB:Q39039;GB:Q42424;GB:Q96298); similar to vacuolar ATP synthase 16 kDa proteolipid subunit 5 / V-ATPase 16 kDa proteolipid	98.78	164	2	0	158	649	1	164	1e-56	216
MMN2.Contig_1248	GAGAGAAAAATTGGAACACTTTTTATCTTCTTCGGAGCTGAAATTGAGAGAATTTTTTTATATCTGTGTCTCTGTCGGAGAGAAGGAGAGGACGTGTCTTTGCATCTTTGTCTGACTCTTTCTCTATAATTTAGCTGATAAAACAATGGGAACAAGCGAAGAAAAGACGCCTTCTAAACCAGCATCCTCAACACAGGACATTCCTCCCACACCATATCCAGACTGGTCAAACTCAATGCAGGCTTATTATGGAGGAGGAGGTACTCCGAATCCTTTTTTCCCATCTCCTGTTGGATCTCCTAGTCCTCACCCTTACATGTGGGGTGCTCAACACCATATGATGCCACCTTATGGGACCCCGGTTCCGTACCCAGCCATGTATCCCCCAGGGGCGGTTTA…	593	2	AT4G35120.1	kelch repeat-containing F-box family protein		Identical to Putative F-box/Kelch-repeat protein At4g35120 [Arabidopsis Thaliana] (GB:O49618); similar to kelch repeat-containing F-box family protein [Arabidopsis thaliana] (TAIR:AT4G19870.2); similar to kelch repeat-containing F-box family protein [Arab	47.17	159	84	4	117	593	30	158	1e-14	76.6
MMN2.Contig_1249	GGGCACACGAAACGACGAGCCAAGCCAATTCTTCTTCTCCAATGGCGTCCTCTTCTCTTGTTCGAATCGCCGTTGTGGGAGACGTCCATGGCTTCTGGAATCTAGGTGAAGATCAGAAAGCTCTTCAGCTACTACAGCCGCAATTGGTGCTCTTCACAGGTGATTTTGGTGAGGAGGATGTGCCACTTGTGCAGAGCGTTGCTGCTCTTCCTTTCCCTAAAGCTGTTATTTTGGGCAATCATGATGCTTGGCACACCAAGAAATTCTCAACCAAACAAAACGGTGTCCAAATGCAGCTTGACGTCCTTGGTGATGAGCACGTAGGATATCAACGCATGGACTTCCCCTCACTTAAGCTCAGTGTTGTTGGTGGTCGCCCCTTTTCACATGGCGGAAATA…	987	2	AT4G35160.1	O-methyltransferase family 2 protein		similar to O-methyltransferase family 2 protein [Arabidopsis thaliana] (TAIR:AT4G35150.1); similar to unnamed protein product [Vitis vinifera] (GB:CAO47448.1); contains InterPro domain O-methyltransferase, COMT, eukaryota (InterPro:IPR016461); contains In	81.7	224	41	0	315	986	149	372	2e-158	389
MMN2.Contig_125	GAASACGTTTCTTCTTCTTCKTCTTCGCAGCGCTTACTCTCAAGCTCGCAGAGAGAAAAGSTATAATGGGAGGAGGATTYAGAGTATTGCATCTGGTGAGGCCRTTCTTGCCTTTTCTCCCAGAGGTGCAGAGTGCTGACAGGAAGATTCCATTCAGGGRGAAAGTCATCTACACAGTCATCTCCCTCTTCATCTTCCTCGTCTGCAGCCAGCTTCCTCTCTACGGAATCCACGCCACCACAGGGGCTGATCCCTTGTATTGGATGCGTGTCATTCTTGCTTCCAACCGTGGTACYGTCATGGAGCTTGGTATCACTCCYATTGTCACCTCTGGTCTCGTTATGCAGCTCTTGGCTGGGTCTAAGATCATTGAGGTTGACAACAATGTTCGTGAGGATC…	1044	2	AT4G35180.1	LHT7 (LYS/HIS TRANSPORTER 7); amino acid transmembrane transporter		similar to amino acid transporter family protein [Arabidopsis thaliana] (TAIR:AT1G47670.1); similar to unnamed protein product [Vitis vinifera] (GB:CAO47496.1); contains InterPro domain Amino acid transporter, transmembrane (InterPro:IPR013057)	81.82	33	6	0	898	996	272	304	7e-124	63.9
MMN2.Contig_1250	GGCTAAAGCAAAAATTAAATTAACTTGTTCCGTTACAAATCGTAGTACTATACTAGTAGAGAACCGGGTCGGATAGAAAAACCCGTATTAAACGGGTCGGATACTAAATCCTCGTCAAAGATAAACACAACTTCTCCTTTCTATATATACGATTGCTCCTCCGACGCCTTTGAACGACCGTCACTTTCACTTCCACTTCCACTTCCACTTCCTCTCTATTGTTCATCAACAGCCAAAGCCATGCCATTAGAGGAGAGCTATTGGGAGATGATGAAGTCTGGATGTGCTGATATGGTCAACACAGGCGGGCGTGCAGGAGGTTCCATCACCGCAGCTCTCTTCCTGAAACAGTTTGTGAGCGAGAAAGTACAATGGATGCATATAGACATGGCTGGGCCA…	602	2	AT4G35480.1	RHA3B (RING-H2 finger A3B); protein binding / zinc ion binding	Encodes a putative RING-H2 finger protein RHA3b.	Identical to RING-H2 finger protein ATL4L (ATL4L) [Arabidopsis Thaliana] (GB:Q9ZT49); similar to RHA3A (RING-H2 finger A3A), protein binding / zinc ion binding [Arabidopsis thaliana] (TAIR:AT2G17450.1); similar to unnamed protein product [Vitis vinifera]	73.53	170	37	2	117	602	1	169	2e-57	218
MMN2.Contig_1251	GGCAATGGTTGGGCCTTTGTGCAGATAGCAGCGTATGGGAAAGGATTTGTGAGGGCGTCACAAGACACATGGAAACTGTTTGAGGATGCAGATATGGTTGAGATAGTAGATGCAGACATAACAAGCTCCATCTGCTTCCTTACAGGCATTTGTAGTGGCTGTGTCTGTGTTATTATGGCGGCTGCTTGGACATACACGGTTTACAAACCTTTTACAGCTACCATCTCCTTGCTTGCCTTCTTCATTGGATACCTCATGACGAGAATCTCAATGGCATTGCCTCACGCCTGCGTAAGTTGCTACTATGCATGCTACGCTGAGAATTCAGAAAGTAGATTCTTCGACAAAACTATAAGAGATAGACAAGCTTTGATCAAGAATGGCCGTGTCGTTGTCCCT…	881	2	AT4G37070.2	PLA IVA/PLP1; nutrient reservoir		similar to PLA IVB/PLP5 (Patatin-like protein 5), nutrient reservoir [Arabidopsis thaliana] (TAIR:AT4G37060.1); similar to unnamed protein product [Vitis vinifera] (GB:CAO71828.1); contains InterPro domain Acyl transferase/acyl hydrolase/lysophospholipase	83.33	54	9	0	73	234	171	224	6e-99	100
MMN2.Contig_1252	ACCAAACAACATAATTGAAGAAACATTGTCAATAGGACAGAGTCAAGACTTTGACCTCATAGTGGGTGGAAGAGGGAGGTTGCCGTCCGCCGAGGTGGCGACGTTAGCTGAGCGTCAGGCCGAACATCCTGAGTTAGGTCCTATCGGGGACGTGCTTGCCTCTTCGATCAACCAAATCATCCCATCAATACTTGTGGTTCAACAACACAACAAAGCTCATGTAGAAGAGATGACGGTTTCCAAAATCGTCAATGAGTCTTCTCTAAGTATTAACGGAGATACAAATGTATAAACATAAGGTATTGATGTACCTAGTTGAACTTTGCCTTAGTGCTTAAAGTGGTAAGAATTGTAGAAAGATCGTTCTACTTATAAATAAATAACCATGATTATGCATCA…	688	2	AT4G37210.1	tetratricopeptide repeat (TPR)-containing protein		similar to hypothetical protein [Vitis vinifera] (GB:CAN61830.1); contains InterPro domain Tetratricopeptide-like helical; (InterPro:IPR011990); contains InterPro domain Tetratricopeptide TPR-1 (InterPro:IPR001440); contains InterPro domain Tetratricopept	82.86	35	6	0	128	232	217	251	4e-10	61.6
MMN2.Contig_1253	ATCTGTCTTGCTCCAGCTACGATAGAGATTCATCTGTGTGGTTCGTTTTTTCTTTTTGCTGAATTACAAGGCTGTGTGGTTCATTGTGGTGGAGTTGAATCGAGAAATGGCGGAGGAGTACAAGGAGGCGTTGTTGGAGAAGCACAAGTACCACGAGGGATGTCCTGGATGCAAGGTCGAGCAGATGAAGCAGCTCCGGAAAGGATATCCTTATTTGGAGCTTTCCTTTGTTTGGATCATCGTCCTCTCCACTTCTCTGCCGATTTCTTCACTCTATCCCTTCCTCTATTACATGATTGAGGATTTTGGTGTTGCAAAGACAGAGAAAGATATTGGGTTTTATGCTGGTTTTATAGGATGCTCATTCATGCTTGGCAGAGCACTAACTTCAGTTTTCTG…	763	2	AT4G37610.1	BT5 (BTB and TAZ domain protein 5); protein binding / transcription regulator		similar to BT4 (BTB AND TAZ DOMAIN PROTEIN 4), protein binding [Arabidopsis thaliana] (TAIR:AT5G67480.2); similar to BT4 (BTB AND TAZ DOMAIN PROTEIN 4), protein binding / transcription regulator [Arabidopsis thaliana] (TAIR:AT5G67480.1); similar to unname	84.54	194	27	1	190	762	23	216	6e-91	330
MMN2.Contig_1254	GGGAAAACAAATATTTAGACAGTCGCAGTACAGTTTTCTCTCTCATCTCTGTTCTCTCTCTCGTATCCTTCACAGAGAGGAGATTGAGAAAGCTTTGTTGTCAGTTTTTACGATGGTTTTCTTCGCCATCGTTCAAGCCTCTCACCGGCTTCGGTCTCATCCGACCGGTTTTGGTCTCCGGCATCGCATCTGTCATGATGGATGGTCGGCTTTGGTCTCCGGCGTTCTCACCTTTCTCTCCGGTGAAGAACAGCTGGCTCCTGTCTCCGCGTCGCACTTTACTTTGTGTTGACGGCGGCTTCTCCTCGGGTTCATCCCGATTTTGTTTCAGTCTACGGTTCTTGTGGTTCCTCATTGCAATCGACTCTCTTCTAATCTCCTGTCGTCTGATCTTTCTCC…	536	2	AT4G37830.1	cytochrome c oxidase-related		similar to unknown [Populus trichocarpa] (GB:ABK95790.1); contains InterPro domain Cytochrome c oxidase, subunit VIa; (InterPro:IPR001349)	91.18	102	9	0	36	341	1	102	2e-51	198
MMN2.Contig_1255	TGGTGATTGGGGGCATGGAATCTGTTTGCTGCTTGCAACTATGTACTTGATAGTGAGAGAAAAGAAACTTTCCAGCCAGAAACTTGGGGACATTATGGAAATGGCTTTTGGTGGCCGTTATGTTATAATGATGATGTCACTCTTCTCAATATACACTGGTTTAATCTACAACGAATTCTTCTCTATTCCATACCCATTGTTTGCTCCCTCAGCCTATGACTGCCGTGATGCCTCATGCAGCGAGGCTACAACAATTGGTTTGATAAAGGTGAGGGACACTTATCCATTTGGTCTAGATCCTGTGTGGCATGGTACCCGCAGCGAGCTGCCGTTCCTGAACTCGCTGAAGATGAAAATGTCAATCCTTCTCGGAGTTTCTCAGATGAACCTCGGGATCAT…	549	2	AT4G38800.1	ATMTN1; catalytic/ methylthioadenosine nucleosidase		similar to ATMTN2, methylthioadenosine nucleosidase [Arabidopsis thaliana] (TAIR:AT4G34840.1); similar to unknown [Populus trichocarpa] (GB:ABK92454.1); contains InterPro domain Nucleoside phosphorylase; (InterPro:IPR000845)	84.76	164	20	2	73	549	1	164	2e-74	274
MMN2.Contig_1256	GATCTAACGTCCATGTGAACGTTTGGGCGGTGGCTAGAGACCCATCCGTATGGGAAAACCCATTAGAGTTTAGACCAGAGAGGTTCTTGGAAGAAGATGTTGACATGAAAGGTCATGACTTTAGGCTGCTTCCCTTCGGAGCAGGAAGACGAGTCTGTCCCGGTGCACAACTTGGTATCAATCTGGTGACTTCGATGATGGGTCATTTGCTTCACCATTTCGTTTGGACACCACCTCAAGGCACTAAACCAGAGGAGATTGACATGTCTGAAAACCCTGGACTCGTTACTTACATGCGTGTTCCTGTTCAAGCCGTTGCAACGCCTAGGTTGCCTTCTGAACTTTATAAACGCGTGCCTTTCGATATGTAACCGTCTCTCTGATCCACATCCTGCTGCT…	619	2	AT4G39090.1	RD19 (RESPONSIVE TO DEHYDRATION 19); cysteine-type peptidase	Similar to cysteine proteinases, induced by desiccation but not abscisic acid.	Identical to Cysteine proteinase RD19a precursor (RD19A) [Arabidopsis Thaliana] (GB:P43296); similar to cysteine proteinase A494, putative / thiol protease, putative [Arabidopsis thaliana] (TAIR:AT2G21430.1); similar to senescence-associated cysteine pro	86.7	203	27	1	11	619	1	202	2e-99	357
MMN2.Contig_1257	TCAAACGAGGAAAGGCTTACGGTGGATACCTAGGCACCCAGAGACGAGGAAGGGCGTAGTAGGCGACGAAATGCTTCGGGGAGTTGAAAATAAGCGTAGATCCGGAGATTCCCGAATAGGTTAACCTTTTGAACTGCTGCTGAATCCATGGGCAGGCAAGAGACAACCTGGCGAACTGAAACATCTTAGTAGCCAGAGGAAAAGAAAGCAAAAGCGATTCCCGCCGTGGTCTTCACCGTCGCTTCTCTCTACACCGGGAAGCCGGTCTCCTTCTCCTCCACCATCTCCGCCATCCCCAAAGTCTTTAAACGACTTTTGATCACTTTCCTTTGGGTCGCTCTCTTGATGTTCGCTTACAACGCGGTCTTCTTTGTCTTCCTAGTGATCCTCTTCGTAGCT…	547	2	AT5G02910.1	F-box family protein		Identical to F-box/LRR-repeat protein At5g02910 [Arabidopsis Thaliana] (GB:Q9LYZ4;GB:Q8LG97); similar to F-box family protein [Arabidopsis thaliana] (TAIR:AT3G28410.1); similar to hypothetical protein [Vitis vinifera] (GB:CAN83117.1); contains InterPro do	47.62	21	11	0	266	328	37	57	5.9	27.3
MMN2.Contig_1258	GAGGAAAGAGATTGATTCAAATTAAATCATCATTCATCCTACAAATCTTATTTCTTCTTCCCCGGTCAACAATCAGAATCTGGGTTTTTGCAAAAAGATGCTAACTTCCAAAGTGCTGTTCACAGTTCAAACATAGCTGGAACCGTGAGCTCGAAAGAAAAATAAGAAAACATGCGTATTTTGTGCGATGCCTGTGAGAGCGCCGCCGCGATAGTCTTCTGCGCCGCCGACGAAGCTGCCCTCTGTTGCTCCTGCGACGAAAAAGTTCATATGTGCAACAAGCTAGCTAGCCGACATGTCCGTGTAGGTTTGGCTGATCCCAGCAATGCGCCAAGCTGTGACATATGCGAAAATGCACCTGCCTTCTTTTACTGTGAGATAGACGGTACTTCTCTTTGT…	488	2	AT5G05370.1	ubiquinol-cytochrome C reductase complex ubiquinone-binding protein, putative / ubiquinol-cytochrome C reductase complex 8.2 kDa protein, putative		similar to ubiquinol-cytochrome C reductase complex ubiquinone-binding protein, putative / ubiquinol-cytochrome C reductase complex 8.2 kDa protein, putative [Arabidopsis thaliana] (TAIR:AT3G10860.1); similar to Cytochrome b-c1 complex subunit 8 (Ubiquino	90.28	72	7	0	42	257	1	72	5e-34	140
MMN2.Contig_1259	GGTGGAGTACCTTAGCCTGCAGAATCAAATGTGACGATGCTGTGGATGAACGTTGGGACGATAAGGCAGTAGATGATTTCTACAAAGATGCATTAATGCCCAAATGGTTGTCTGATGAAGAATTGGCGTCTGACAATAAAAAGTATTATGTGGTGCAAGAATCAGAGTTGCAGGAGAATGACTGGCTCTATCTATTCGCCGAAATTGCGTTCTACTCAAAAACAAATAACGTGTTGACTGCTCCCCCACCCTTGGAGATCGAGAAGGTGGTTGTAGTAACTAAAGAAGACACAGAAGAAGGCCATGAGAAGCTGAAAGCCCAAAATGCAATCTACTATGTAAGTTACAAGTATAATGGTGAATCTTTAGAGTGGGCACGTGACCACAAAGCGGTAATAA…	575	2	AT5G05670.1	signal recognition particle binding		similar to signal recognition particle binding [Arabidopsis thaliana] (TAIR:AT2G18770.1); similar to unnamed protein product [Vitis vinifera] (GB:CAO66106.1); similar to Os08g0524000 [Oryza sativa (japonica cultivar-group)] (GB:NP_001062284.1); contains d	91.77	158	13	0	102	575	1	158	7e-69	256
MMN2.Contig_126	GAATCTSAACATGGATCGTCTCAAGCTTTCYCTCTCCGTCTTCGTTCYCYTTTTCMTYGTCSTCTCCGCCTCCTCCGACRGCAACGAAGGCGGCGATGATCTCGTGATCAAGCAAGTGGTTGAYGGAGGAGCCGAGCCCAACGTTCTATCCTCCGAGGATCACTTCTCTCTGTTCAAGAAAAAGTTCGGCAAGGTCTACGCKTCCAGCGAGGAGCACGACTACAGATTCTCCGTTTTCAAARCCAACCTCAGGCGAGCGAGGCGTCAYCAGAAGCTSGATCCCTCTGCKCGTCACGGCGTTACGCAGTTCTCCGATCTGACTCGSTCTGAGTTCAAGAAKAAGCATCTCGGKGTTAGAGGCGGGTTTAAGCTTCCCAAGGACGCTAACAAGGCTCCGAT…	546	2	AT5G05760.1	SYP31 (T-SNARE SED 5); SNAP receptor	A SNARE protein (ortholog of syntaxin 5), a membrane fusion machine component involved in cytokinesis	Identical to Syntaxin-31 (SYP31) [Arabidopsis Thaliana] (GB:Q9FFK1;GB:O65099); similar to SYP32 (syntaxin 32), SNAP receptor [Arabidopsis thaliana] (TAIR:AT3G24350.1); similar to unnamed protein product [Vitis vinifera] (GB:CAO41331.1); contains InterPro	57.14	21	9	0	65	127	1	21	6e-45	28.1
MMN2.Contig_1260	ACAGCTTCGGAGTTGTACTTCTTGAGTTGTTAACCGGAAAGACTCCGGTTCAACCGATTGACCAAGGTGGAGATCTTGCCACGTGGACAAGAAACCATATCAGAGATCATTCGTTGACAAGTGAGATACTTGATCCTTATCTAACGAAAGTAGAAGACGATGTGATTCTTGCTCACATGATCACGGTTACGAAAATTGCTGTGCTCTGTACTAAAGCTTCGCCGTCGGATCGACCTACGATGAGGGAAGTAGTGTTGATGCTGATAGAGTCTGGAGAACGTGCGGGGAAAGTGATTGTGTCCGCCACGTGCGGCGATTTACCTCCACCGGTGCAGTCGTGTTAACTTAGTGGGTTTCTGTATAGATTAAATATGATTTGTATAGTCACTATAGAAGAAA…	580	2	AT5G06980.2			similar to unknown protein [Arabidopsis thaliana] (TAIR:AT3G12320.1)	66.46	161	53	5	99	578	1	147	2e-48	188
MMN2.Contig_1261	GGAAAAGTCTCTCTCTCTCTCTCCTCCTGCGGATCATATTTTTATTTCTTTCCATTGGGTTTTCTCGGCGGCTTCATTCGAATCGTTTTTTCCTGGGGGATAAAGCTTCCTCCTTTCTGAAAACGCCATGTCGGACAAAGGCCGCCCCTTGCCCAAGTTTGGAGAATGGGATGTGAATGATCCAGCATCAGCAGAAGGTTTCACAGTCATATTCAACAAAGCTAGGGACGAGAAGAAGACCGGTGGCAAACCAGGATCACCTGGTAAATCCACTGATGGTCATGCTAAGTCCGGAGGAGGAGGAGATACTAGTAAACCCCAGCCTAAAAAGTGGCTCTGCTGCATGCAGTCTCCAGCAGTGGACTCTTGACGGACACAAAGATTGGATTTTACTTGCTG…	581	2	AT5G08139.1	zinc finger (C3HC4-type RING finger) family protein		similar to zinc finger (C3HC4-type RING finger) family protein [Arabidopsis thaliana] (TAIR:AT5G60820.1); similar to unnamed protein product [Vitis vinifera] (GB:CAO67946.1); contains InterPro domain Zinc finger, RING/FYVE/PHD-type (InterPro:IPR013083); c	57.47	174	50	7	130	579	3	173	5e-33	137
MMN2.Contig_1262	AATCATTATCTATCTCTCTTCAACCCTTTTTTTTTTAATCTGGAAATGGCGGCATCGTTTGCCACTCTCCCTACATTAAGCTTCGCCAATTCCTCCTCGAGAAGGAGAATCGATGCTTATTGCTCCAAAAAACGCCTCGGAGTTCTTCGTTGTTGCTCCGGCGAATATAAGCAGAGAGGAGGAGGAGGAGGAGGGGCATTGAAAGAATGTGCGATTACATTAGCTTTATCGTTGGGTCTGATAGCTGGAGGAGGAGCACCTTACGCGGCAGTGGCGGCGAACCCAGCGATTCCACAAGTCTCAGTGTTGATCTCCGGTCCTCCCATCCAGAGGGTCCTGCGGAAGGATTTATAGATCCAAGCACAGAGAAAGTGAGGACTGCTCCTCTTGAGATTATGG…	547	2	AT5G08139.1	zinc finger (C3HC4-type RING finger) family protein		similar to zinc finger (C3HC4-type RING finger) family protein [Arabidopsis thaliana] (TAIR:AT5G60820.1); similar to unnamed protein product [Vitis vinifera] (GB:CAO67946.1); contains InterPro domain Zinc finger, RING/FYVE/PHD-type (InterPro:IPR013083); c	55.62	169	50	7	114	545	3	168	1e-30	129
MMN2.Contig_1263	GATTGACGAACATAATCAATCTCCTCGATCATTTTGCAGATTTTCTCAGTGGAAATGGAGGCAACTGATGGTATTTGGGGTGAAATTGAACGTTCTGAGAGCTACCTAGTTTGCTCTATGTATGAAGAGGCAGAGTCATTATCTTCCTCCATACTAAAAGGAATCTTTGGCAACGTTGAAACTCTTGGTGATCGTCAATTGCTTGACATGCTTGAATCTGCTGGCATGGTTCTAGTCCAGTCCTTGAATGGACTCGGCAGGGGAGGTGAGATTGTAAATGAGCTAAGACAAGTGTTTGGCGAAACTGCAGCTGTTCCTGTTCAAGTTCTTCTCACTGGAATATGCCTTCAAATATCAAACGGTTCCTACTCTGGTGTACGTGAGATTCTGGAAGAGTTC…	509	2	AT5G08690.1	ATP synthase beta chain 2, mitochondrial		Identical to ATP synthase subunit beta-2, mitochondrial precursor [Arabidopsis Thaliana] (GB:P83484;GB:Q8RY05;GB:Q8VX26;GB:Q9C5A8;GB:Q9C5B0); similar to ATP synthase beta chain 1, mitochondrial [Arabidopsis thaliana] (TAIR:AT5G08670.1); similar to ATP sy	97.63	169	4	0	1	507	292	460	4e-90	326
MMN2.Contig_1264	GGTCGCAAAGATCGAAGACTCATCGTCATCATCATCTCAAACCTTCTCCGATTATTCTTCGGATTGATTAATTAAGGGTTAAAAGCGGACTAAACCCATAATAGCAGTTTAAGCTGCCAGTGAATTAAAAAAAAAAAGGATGGCTTGTAGAGGTTGTTTGGAGTGTTTGCTAAAGTTACTCAACTTGATTCTTGCTGTTGCTGGACTTGGCATCATTGGTTATGGTATCTACTTGTTTGTTGAGTTCAAGAGAGCAACTGATCACTCTGTTTCATTCATTCCCACAAATGTCAACGACCAAAGTTACGTCTCTTTTGGGAGGCCCATGCTTATGGCTGTCGCCCTCTCTTCCAATGTCTTTGACAATCTTCCCAAAGCTTGGTTCATCTACTTGTTCAT…	945	2	AT5G10010.1			similar to unknown protein [Arabidopsis thaliana] (TAIR:AT5G64910.1); similar to 117M18_4 [Brassica rapa] (GB:AAZ66923.1)	77.4	146	33	1	507	944	150	291	6e-57	218
MMN2.Contig_1265	GGAGGCGACGAAGAACTGCTGATCTAGACCAAGAAAGAGAAAAAAAGGGTTAGGAAAAATGGACGCGAGCATGATGGCTGGACTCGATGGTCTTGCTGAAGAAGACAAAGCGAAAATGGCCTCCATGATCGATCAGCTTCAGCTACGTGATAGCTTGAGGATGTACAATTCGTTGGTGGAGAGGTGTTTCGTGGACTGTGTGGATTCATTTACGCGCAAGACTCTTCAGAAACAAGAGGAGACTTGTGTTATGCGGTGCGCTGAGAAGTTCCTCAAGCACACGATGCGTGTTGGTCAGCGGTTTTCTGAGCTCAATCAGAACGCACCAACTCAAGACTGAAGTGTCTACTTGTGTTGGTTTGGTTTTTAGTCCGGTTTATGTGTTGGAACACGGAATAA…	707	2	AT5G10780.1			similar to unknown [Populus trichocarpa] (GB:ABK95804.1); contains InterPro domain Uncharacterised conserved protein UCP017207, transmembrane-p85 (InterPro:IPR016687); contains InterPro domain Protein of unknown function DUF1077 (InterPro:IPR009445)	94.44	180	10	0	134	673	1	180	3e-83	304
MMN2.Contig_1266	GATCTTCGTCTTTGTTTGCTGTCTTCACGAGAGTGACTTTCTCATTTTGCTGTTACTCTTTCCTTCTTCTGAGCTCTATGGTGTGAAATGAAATGATGGCAGGAGGAGAAGCAAGAGCAGTGTGGCAAAGAACAGTTAACCGTTACTTAGTCCAAGAAGACGCTAAAAGAGCTCCCAAGTTCACCTCTTCCCACTCTTCTTCTTCTTCATCATCAACAACCAAACAGTTGTTGGATCATCATCCCCATCACCTTCACGTGAAGACGCCATTGGAAGCTGAGGTTAATATCTCTGAGAAGAAACCTGAGCTGGGAGCAAAGGAGACTAGAGAGAGTTATGGTTCTTTTGGCAAAGATGAATCCTCTGAGATACCTTTCGATCCGAGCTCTCCATGGAATC…	623	2	AT5G15120.1			similar to unknown protein [Arabidopsis thaliana] (TAIR:AT5G39890.1); similar to unnamed protein product [Vitis vinifera] (GB:CAO14912.1); contains InterPro domain Protein of unknown function DUF1637 (InterPro:IPR012864)	74.19	186	44	3	75	620	4	179	2e-70	261
MMN2.Contig_1267	TGGTATGGCTGTGATTGGTATCGCTATCCTTTACTCTACGTTTTATGTTTGGTTGGGAGTGGATTCACCAGGCGCAATGAGTGTTAATGACCTGCCTCTTCTTCTCGTGGGATATGGTTTTGGTGCTTCGTTTGTCGCTTTATTTGCTCAGTTGGGTGGTGGAATATACACTAAGGGAGCTGATGTCGGGGCAGATCTCGTCGGAAAAGTTGAGCAGGGTATTCCCGAGGATGATCCTCGAAATCCTGCTGTTATTGCTGATTTGGTTGGAGACAATGTGGGGGACTGTGCTGCCAGAGGTGCTGATTTATTTGAAAGTATAGCTGCAGAAATTATCAGTGCTATGATACTAGGTGGAACAATGGCTAAGAAGTGCAAAATTGAAGATCCATCAGGCTT…	601	2	AT5G15910.1	dehydrogenase-related		similar to binding / catalytic/ coenzyme binding [Arabidopsis thaliana] (TAIR:AT5G10730.1); similar to hypothetical protein [Cleome spinosa] (GB:ABD96868.1); contains InterPro domain NAD-dependent epimerase/dehydratase; (InterPro:IPR001509); contains Inte	77.27	66	14	1	84	278	1	66	8e-60	76.6
MMN2.Contig_1268	GATCATGTGATAATCATCAAGATTTGGAGGAAGCAAATCATCAGAGATGAGTGACTGTCTGAGCTCAGAGACATATCGCAACTCCTCAACATCATGTATGTCTTCAAAGGTAAGAGATGGAGTCCGATCGATGCTTCTTCCCTTGCTTGGTCTCCTCTTCCTGCTCAGAGAACGTCTAAGTTTGCTAGAAGCCTTTGACGCTTTCTTCTTGAAGATTCCGATTCTAGTCTTCTTCTCATCCTCTGAAACTTCGAAATCTGACTTCCGTTCTCTTCTCTCATCAGTGCTGGAGAAACCTTCAAAACCTTGAAAGACAAACAATTCAAGATTCATATTAAAAAAAAAATAATACAATTGAGAAAAGTAAAAAAGATGTAATCTTCACTCTCTAGACATATT…	634	2	AT5G16450.2	dimethylmenaquinone methyltransferase family protein		Identical to Regulator of ribonuclease-like protein 2 [Arabidopsis Thaliana] (GB:Q9FFE0;GB:Q8LEV6); similar to dimethylmenaquinone methyltransferase family protein [Arabidopsis thaliana] (TAIR:AT3G02770.1); similar to hypothetical protein [Vitis vinifera]	95.78	166	7	0	125	622	1	166	8e-90	326
MMN2.Contig_1269	GAGGTGGATCCATGGTTCTTCTCTTCCACAAGTTAACTTCTGTCTTCGGTTTCAAACTCATCAACGGAGCTGAGAACGGTATTATTATATCGTCCTCTTCTTCTTCCTCGTCGTCGTCTCTCAAGAAACCTCCTCTCCTCTCATCGTCTGAATAGTAACCGCGATCAGCCGGAGATTCCTCTTCACGTTTCATCTCAACCGCCCAATCAAAACCTCCTAAACCTTCACGAGTGCTCGCAAACTTCTTCATCTGACCTAACGACGGCACCGCCGCGGATGAAACCACCGTGACCGGATGTTCAGTGGCCGCGGTGGGACGTGATTTTCTTGATGAGTTTCCACTTCCAGCCGCCGAGGAGAACGAGAAGAGGCGCTTGATCATCGAAACAC	610	2	AT5G16830.1	SYP21 (syntaxin 21); SNAP receptor	member of SYP2 Gene Family. Over-expression of the gene in tobacco protoplasts leads to a disruption of vacuolar transport from the prevacuolar compartment (PVC) to the vacuole, but not from the Golgi apparatus to the plasma membrane.	Identical to Syntaxin-21 (SYP21) [Arabidopsis Thaliana] (GB:Q39233); similar to VAM3 (syntaxin 22), SNAP receptor [Arabidopsis thaliana] (TAIR:AT5G46860.1); similar to syntaxin-like protein [Brassica oleracea] (GB:ABB83612.1); contains InterPro domain Ta	84.78	184	28	0	59	610	1	184	5e-72	266
MMN2.Contig_127	GAKAGAGATTAGAGATCGTAAGAGGAGAGACAGAGAGAGAGAGAGAGAGAGAAGAAATGGCTGCTTCAGTGATGCTTTCATCGGTTACGTTGAAACCTGCGGGTTTCACGGTGGAGAAGATGTCGGTGAGAGGATTGCCGTCGCTCACAAGAGCTCCTTCTTCCTTCAAAATCGTCGCTAGTGGCGTTAAGAAGATCAAGACCGACAAGCCTTTTGGTGTTAACGGCAGCATGGACTTGAGGGATGGCCTCGACGCCTCCGGCAGAAAGGGCAAGGGATATGGTGTTTACAAATTCGTTGACAAGTACGGAGCTAACGTGGATGGATACAGTCCTATCTACAACGAGGACGAGTGGTCAGCRAGTGGTGATGTGTACAAGGGAGGAGTCACCGGATTAG…	848	2	AT5G17720.1	hydrolase, alpha/beta fold family protein		similar to hydrolase, alpha/beta fold family protein [Arabidopsis thaliana] (TAIR:AT5G17780.1); similar to unnamed protein product [Vitis vinifera] (GB:CAO45431.1); contains InterPro domain Alpha/beta hydrolase; (InterPro:IPR003089); contains InterPro dom	77.97	286	59	3	1	846	28	310	2e-127	452
MMN2.Contig_1270	GAGAATGAAGATTTTGACAAGTTTGATCGCGTACGTTTCCCAAAGATTCGTTACGCAGGAATGCTCCAATATGACGGAGAGCTAAAGCTTCCTAGCCATTACCTTGTTTCCCCACCATTGATTGGCAGAACGTCTGGTGAATATCTTGCACACAATGGCGTCCGTACTTTTGCTTGCAGTGAAACTGTCAAGTTTGGCCATGTTACCTTCTTCTGGAATGGAAACCGCTCTGGATATTTCGACGAGAAGCTAGAGAAGTACGTTGAGATTCCGAGTGACAGCGGAATATCATTCAATGAACAGCCGAAGATGAAAGCGCTGGAAATTGCTGAGAAAGCAAGGGACGCTATCCTTAGCGGCAACTTTGACCAGGTGCGTGTTAACCTGCCAAATGGAGAC…	538	2	AT5G17770.1	ATCBR (NADH:CYTOCHROME B5 REDUCTASE 1)	Encodes NADH:cytochrome (Cyt) b5 reductase that displayed strict specificity to NADH for the reduction of a recombinant Cyt b5 (AtB5-A), whereas no Cyt b5 reduction was observed when NADPH was used as the electron donor.	similar to NADH-cytochrome b5 reductase, putative [Arabidopsis thaliana] (TAIR:AT5G20080.1); similar to NADH:cytochrome b5 reductase [Vernicia fordii] (GB:AAV69019.1); contains InterPro domain Flavoprotein pyridine nucleotide cytochrome reductase; (InterP	90.91	154	14	0	75	536	1	154	4e-71	263
MMN2.Contig_1271	GACATCGCGCGGATCCAAATCCAGATCATACCAAGGAAGAAGAAGAGACGCACCATCTTCCATCTCCAAGAGGGAGCTTTCATTTGAATCTGAATTGAGGATCAAAAGATGGGATTCCTAATAACAAGCCTAATCTTCGTGGTCGTTGGGATAATTGCTTCTTTGTGCGTTCGAATCTGCTTCGCTAGAGGCCCCTCCACAAATCTGCTTCACTTTACCTTGGTCATTACTGCGACTGTCTGCTGTTGGATGATGTGGGCGATTGTATACATTGCGCAGATGAATCCTCTGATTGTCCCAATCCTAAGCGAAACAGAGTAAAATAGTCTACTCGGACTAAAACTAGGGAAAAGTTATGCGCAATTCCGGGTTGGCTACCTTCTTCTATTTGGATCCTTG…	635	2	AT5G18140.1	DNAJ heat shock N-terminal domain-containing protein		similar to DNAJ heat shock family protein [Arabidopsis thaliana] (TAIR:AT2G22360.1); similar to unnamed protein product [Vitis vinifera] (GB:CAO23479.1); contains InterPro domain Heat shock protein DnaJ; (InterPro:IPR003095); contains InterPro domain Heat	72.2	205	56	4	19	630	1	198	1e-66	249
MMN2.Contig_1272	GACAGAAGGGAGCATAAAAAATGATTATTGGATATTGTTGAAGAAGAGTTTTTGTCTGAAAAAACGCGTTCGTCCATTTAAGTGGCTCTGCTGCTTCCTTCGTTAAGAAGCCACATGATCGGATCCAAATCTATTTCAAACACACAATTGTAATCTGCTTCACAAATATTTTTTTTATTAAGTTTTTTTTTTTTTTAAAGTCGCACACTTTAGAGTTCAATGCAATCCCTCTACTCGTGTTCTTGCGGAACGTGAGAGACTCTTCAGAGTCACAAGATTTGAGTTCGAAGGTTGAAAGTGAGGTTGCGATTGCTTTTAAAGCGTGAAGAAGAAGAAAAAAATGGCTTTAGAGTACGAGTCTCTGAACGAAAACGTGAAGAAGTGTCAGTATGCTGTAAG…	601	2	AT5G19120.1	aspartic-type endopeptidase/ pepsin A		similar to extracellular dermal glycoprotein, putative / EDGP, putative [Arabidopsis thaliana] (TAIR:AT1G03220.1); similar to unnamed protein product [Vitis vinifera] (GB:CAO71101.1); contains InterPro domain Peptidase aspartic, catalytic; (InterPro:IPR00	70.29	175	44	1	99	599	29	203	1e-53	205
MMN2.Contig_1273	GGATTCTTGTCGTATAGATGCCCAAATTAAATTCATCACAAGCTCCCATATTGTTTTTCCTTATTCTCGTTATTCTACTTTGTTCAACGCAAACACAATGCCACACCAAAGGTCTACGATTACGACCAAGAAACCAGAATAATGTGAACACGGCGAGTCAGAGACAAAACCCTGAAGAGGAATTCATGAAATGGGTCAGATTCGTTGGGAGCCTTAAACACTCGGTGTTCAAGGCAGCCGAGAACAAACTCTTCCCTTCATATACACTCACTGTCCATAAGAATCAGAATAAAGGTGACTTCACTAATATCCAAGACGCCATTGATTCTCTTCCTCTCATCAACCTCGTTCGTGTCGTCATCAAAGTTCATGCTGGAGTTTTCAAGGAGAAGGTGAACA…	588	2	AT5G19140.2	auxin/aluminum-responsive protein, putative		similar to unknown protein [Arabidopsis thaliana] (TAIR:AT5G43830.1); similar to aluminum-induced protein [Brassica rapa] (GB:ABV89631.1); contains domain PTHR11772 (PTHR11772); contains domain G3DSA:3.60.20.10 (G3DSA:3.60.20.10); contains domain SSF56235	95.18	166	8	0	89	586	1	166	9e-88	319
MMN2.Contig_1274	GATCATCACAAACATCATCATCATATCTCCCTAGCAATGGCTAATGTTCCACAAATATTTCTTCAATCCTCCTTACACTCTGCTTCACTCTCTTCACGACTCCAGCCCTCTCAGACTACCTTAGCCCCTTACAAGACTTCTGTGTAGCTGATCTCCAAGCTACCCCATCCAACACTGGCTACCCATGCAAGTCACCTCATGACGTTTCCAGGACTTAACACGATGGGAATCTCCATGTACAACGTTGCAGTGGCCGCAGGAGTAGCTAACCCGCCTCACTCGCATCCTGGTGTGACCGAGGCAGGGATCGTGGTCGAAGGCTCGGTCTTGATTGGGTTCTTGACGAATAACTACACGTTGTACTCGAAGGTTGCTGGTCCTGGTGACATGTTTGTGATT…	986	2	AT5G20830.2	SUS1 (SUCROSE SYNTHASE 1); UDP-glycosyltransferase/ sucrose synthase	Encodes a protein with sucrose synthase activity (SUS1).	Identical to Sucrose synthase 1 (SUS1) [Arabidopsis Thaliana] (GB:P49040); similar to SUS2 (SUCROSE SYNTHASE 2), UDP-glycosyltransferase/ sucrose synthase/ transferase, transferring glycosyl groups [Arabidopsis thaliana] (TAIR:AT5G49190.1); similar to SU	95	200	10	0	1	600	449	648	0	394
MMN2.Contig_1275	GGTTACATTATTTCAATGGGATGTACCTCAAGCCCTAGAAGATGAATATGGCGGTTTCTTGAGTGACCTTATCTTGGAGGACTTCCGGGAGTTTGCGAAATTTGCTTTCAACGAATATGGTGATAGAGTGAAGCATTGGGTTACTATAAACGAGCCTTATGAGTTTAGCCTTGGTGGTTACGGCACTGGAGAGAAAGCACCAGGAAGATGCTCTAAATACGTCAATGAGAAATGCGTTGCGGGTGATTCTGGACATGAAGTCTACACCGTCAGTCACAACTTGTTGCTGGCTCATGCTGAAGCTGTTGAAGAGTTCAGAAAATGTGCAAAGTGCAAAGATGGGAAGATTGGTATCGTTCAGAGTCCAATGTGGTTTGAGCCTTACGAGAAGAAGTCTTC…	889	2	AT5G21100.1	L-ascorbate oxidase, putative		similar to L-ascorbate oxidase/ copper ion binding [Arabidopsis thaliana] (TAIR:AT5G21105.1); similar to ascorbate oxidase [Brassica juncea] (GB:AAF20933.1); similar to ascorbate oxidase [Brassica juncea] (GB:AAF20931.1); similar to ascorbate oxidase [Bra	85.04	254	37	1	130	888	25	278	2e-124	441
MMN2.Contig_1276	GAAGACAGCTTCTGTGTGAACTTGGTTTGGTCTTGAGAGAAACTTGCAATACGGTTCTGTAATCAGCAGTGTTTAGTTTAGTTTCGTTTCGATTTCATGGAGTTTGTAATTGAAGAAGGAAAGCGAGTCCATGAAGAATGCTCGACTTTGATTCTACCTGCATTGTCAATTGGGAACGTAGGGCAGCTAGCTGTTGATCTTCTAGTGTCATCTACTGCTGTTGAAAGAGTTGGTTATCTCGATGATCCCAATCTGCTTCCTTGTGTTGGCAATGATGCTTATGGACCTCTTCCTTGTGGTGATCTCGCTCTTCCTCTCGAGGTGTATGAGTCATCTTCAACTGCTATTACTTTTGCTCAGCAACGGTCTCCTGTTGCAAAGGGAATGATGATTAAATTT…	819	2	AT5G24890.1			similar to unknown protein [Arabidopsis thaliana] (TAIR:AT2G24550.1); similar to putative KID-containing protein [Brassica napus] (GB:AAO53442.1)	79.44	180	31	6	228	749	1	173	1e-58	223
MMN2.Contig_1277	GATCAAAGCGATGAGCGTGAACGCATTGAGAATGCTGGTGGTTTTGTCATGTGGGCTGGGACTTGGAGAGTTGGAGGAGTTCTTGCAGTTTCTCGCTCCTTTGGTGATCGACTTCTTAAAGAGTATGTTATTGCTGACCCTGAAATCCAGGAAGAGAAGATTGATGATTCTCTTGAGTTTCTGATCCTTGCCAGCGATGGACTTTGGGATGTTTTCTCTAATGAGGAAGCTGTTGAAGTGGTGAAAGAGGTTGAAGATCCAGAGGAGTCAACCAAGAAACATGTGGGAGAAGCAATAAAGAGAGGAAGTGCAGACAATATTACATGTGTAGTCGTACGTTTCCTGGAGAGCAAGAATGCTAATTCCAACGCAGATGCCAGCTCATCTCAGGAGATAGCA…	907	2	AT5G25290.1	F-box family protein		Identical to F-box protein At5g25290 [Arabidopsis Thaliana] (GB:Q4PSE7); similar to F-box family protein [Arabidopsis thaliana] (TAIR:AT1G27540.2); similar to F-box family protein [Arabidopsis thaliana] (TAIR:AT1G27540.1); similar to At3g03730-like protei	42.42	297	153	9	71	907	48	338	4e-48	188
MMN2.Contig_1278	GATCACAATCTTCTCGTCGTTCCTCTTTCTTTACTCTTGAGGGAGAGAGAAGAGAAGATGAAGGCACCGAACATGGAGACGATAACAAAATCTCTTGAGAAATCAATGCAAAATTTTTCTCTGAGTGATCGGAGAAGAAGAGTCGGAGACAGGTTCGGAAGATCGTCAACGACGACCGAAGAGAGCAGCAACGAACATGTTCCTCCGATCTCAGACAGAACACTGGAGCTTAACTCTCACATATCTCTTCCTTGTCACTGGGAACAATGTCTTGATCTCAAGACAGGAGAGATTTACTACATAAACTGGAAAAATGGAATGAGAGTGAAAGAGGATCCAAGAAAGGTGATGATGAATGCAGATAATGACAGTGGAGAATCATGTGGAACATTTTGCTCA…	1075	2	AT5G25350.1	EBF2 (EIN3-BINDING F BOX PROTEIN 2)	Arabidopsis thaliana EIN3-binding F-box protein 2 (EBF2) mRNA. Part of the SCF complex, it is located in the nucleus and is involved in the ethylene-response pathway.	Identical to EIN3-binding F-box protein 2 (EBF2) [Arabidopsis Thaliana] (GB:Q708Y0); similar to EBF1 (EIN3-BINDING F BOX PROTEIN 1), ubiquitin-protein ligase [Arabidopsis thaliana] (TAIR:AT2G25490.1); similar to unnamed protein product [Vitis vinifera] (G	86.63	359	46	1	3	1073	154	512	5e-163	570
MMN2.Contig_1279	GAAGAATTTGGCGAGATACATAGCAACATGACGGACACCAACACTGCCCGGACGATCGTCGGAATCATCGGAAACGTGATCGCCTTCGGCTTGTTTTCTGCTCCAATACCAACGATGGTGAAGATATGTAAGATGAAATCGGTGTCAGAGTTTAAGCCAGATCCATACGTAGCTACAGTTTTAAACTGCATGATGTGGACCTTTTACGGACTTCCTTTTGTCCAACCTGATAGTCTCCTCGTCATCACCATTAATGGGGCTGGTCTTGTCATGGAACTCGTGTATGTCGTCATCTTCTTCATCTTTGCTACCTCGCCTGTCCGCAAAAGGATCACAATAGCTATGGTGATTGAGGTGATATTCATGGCTGTGGTGGTCTTCTGCACATTGTATTTTTTG…	620	2	AT5G28640.1	AN3 (ANGUSITFOLIA3)	Encodes a protein with similarity to mammalian transcriptional coactivator that is involved in cell proliferation during leaf and flower development. Loss of function mutations have narrow, pointed leaves and narrow floral organs. AN3 interacts with membe	similar to GIF3 (GRF1-INTERACTING FACTOR 3) [Arabidopsis thaliana] (TAIR:AT4G00850.1); similar to unknown [Populus trichocarpa] (GB:ABK94681.1); contains InterPro domain SSXT (InterPro:IPR007726)	73.18	179	39	6	109	618	17	193	3e-42	168
MMN2.Contig_128	GGGCGAGAAACRGAGAGAAGAAATGGCTGCTTCAGTGATGCTATCATCGGTGACGTTGAAACCGGCGGGTTTCACGGTGGAGAAGATGTCAGCGAGAGGATTGCCGTCGCTCACAAGAACTTCATTCAAAATCGTCGCGAGCGGTGTCAAGAAGATCAAGACCGACAAGCCCTTTGGAGTTAACGGCAGCATGGACTTGAGGGACGGCGTCGACGCCTCCGGCAGAAAGGGCAAGGGATACGGTGTTTACAAGTTCGTTGACAAGTATGGAGCTAACGTCGATGGATACAGTCCTATCTACAACGAGGAGGAGTGGTCACCAGGTGGTGATGTGTACAAGGGAGGAGTCACTGGATTGGCTATTTGGGCGGTAACACTCGCCGGAATTCTCGCCGGAGG…	595	2	AT5G36290.2			similar to unknown protein [Arabidopsis thaliana] (TAIR:AT1G25520.1); similar to unnamed protein product [Vitis vinifera] (GB:CAO22988.1); contains InterPro domain Protein of unknown function UPF0016; (InterPro:IPR001727)	80.49	164	26	3	121	594	3	164	6e-63	236
MMN2.Contig_1280	GTCAGTTTCTCTTCCACATTCCAAATTTGAAACCACTCTCTAGCAATTCCACACAAGATGTCGTCACGTGAAGAGAATGTGTACATGGCGAAACTAGCGGAACAAGCGGAGCGTTACGAAGAGATGGTTGAGTTCATGGAGAAAGTTGCTAAGACCGTTGACTCTGAAGAACTCACTGTCGAGGAGAGGAACCTTCTCTCCGTTGCTTACAAGAACGTGATCGGGGCGAGGAGGGCTTCGTGGAGGATCATCTCTTCCATCGAGCAGAAGGAAGAGAGCAAAGGGAACGAGGAGCACGTTGCTATCATCAAGGAGTACAGGGGGAAGATCGAAACCGAGCTTAGCAAAATCTGCGACGGGATCTTGAATGTTCTTGAAGCTCATCTCATCCCCTCTGCT…	882	2	AT5G37640.1	UBQ9 (ubiquitin 9)	polyubiquitin gene with 4 ubiquitin repeats. The first ubiquitin repeat has 16 amino acid replacements.	similar to UBQ3 (POLYUBIQUITIN 3), protein binding [Arabidopsis thaliana] (TAIR:AT5G03240.3); similar to UBQ3 (POLYUBIQUITIN 3), protein binding [Arabidopsis thaliana] (TAIR:AT5G03240.2); similar to UBQ4 (ubiquitin 4), protein binding [Arabidopsis thalian	92.08	202	16	0	16	621	64	265	6e-114	354
MMN2.Contig_1281	GAACATCGAAAAATGGCTTCTCACTCTTTGACTCTCTTCTCTTCTTCTTCTACATTTGCTCCCTTCTCCTCTCATCAAATTCACTCACCCAATCTATCTACCGTCCGTTTCCCCCGACCAATCAATACCAAACCCAATCATCACTCCCTCCGTTGTTCCGTCTCGATCGAGAAAGAAGTCCCCGAAACGGAACGACCCTTCACATTCCTCAGAGACTCTGACGACGATTCCACTCACTCTTCTTCAGTCAGGGCTCGTTTCGAAGCCATGATTAGAGCTGCTCAAGACAGCGTCTGCGAGGCCATCGAAGCCGTCGAATCCGGTCCGAAGTTCAAAGAAGATGTCTGGTCTCGACCCGGCGGAGGCGGAGGGATCAGCCGCGTGTTGCTGGACGGGAAT…	596	2	AT5G41350.1	zinc finger (C3HC4-type RING finger) family protein		similar to RHB1A (RING-H2 finger B1A), protein binding / zinc ion binding [Arabidopsis thaliana] (TAIR:AT4G00335.1); similar to RHB1A (RING-H2 finger B1A), protein binding / zinc ion binding [Arabidopsis thaliana] (TAIR:AT4G00335.2); similar to unnamed pr	84.62	143	22	1	166	594	1	142	5e-54	207
MMN2.Contig_1282	GGGAGTGGTGACTGAGGCGATGAACCTGATCCAAACGACGTCGCCTACTTGGAAGTCCGCGGTGGCTAACAATGTGTTGATATTCGTTCTCGGGTCGCCGCTTCTCGTCACCGGATTGTCGGCTTCCGGGATCGCCGCGGCGTTCTTGCTCGGGACTTTGACTTGGAGGGCTTATGGGTCTGCTGGGTTCCTCTTAGTCGCTGCTTATTTTGTTTTGGGAACAGCGGCGACAAAGGTTAAGATGTCTGAGAAGGAAGCACAAGGTGTAGCCGAGAAGAAAAAAGGTAGAAGAGGACCACGCAGTGTGATTGGTTCAAGTGCTGCTGGTTGTGTCTGCGCTTTTCTTTCAATATATCAAGTGGGAGGATCAGCTTTTTCTCAGCTTTTCCGCCTTGGTTT…	499	2	AT5G42300.1	UBL5 (UBIQUITIN-LIKE PROTEIN 5)		Identical to Ubiquitin-like protein 5 (UBL5) [Arabidopsis Thaliana] (GB:Q9FGZ9); similar to ubiquitin family protein [Arabidopsis thaliana] (TAIR:AT3G45180.1); similar to unknown [Populus trichocarpa] (GB:ABK94311.1); contains InterPro domain Ubiquitin; (	97.26	73	2	0	59	277	1	73	1e-36	149
MMN2.Contig_1283	GATGTTGTTATTGATCAATCTTTATACTGACTGATGTTTTATTTTCAGCGACGTTAATTTAATTCGCTCACATTTAAATGACGCAACTGCGGACACGCAAACTCGATCTGCACAATTATTTAGACTTTTAATTTGTGGCGAGAGTTTAATTTTAAATATTTCGATTAATAAAAACTTGTAGATAACGTTCGTTTCGGGTAGCAATTTCTGGATTAATTTTCGAGGTTTATTCATAAGTAGAGTTTGAATATTGTCCGTTCACCTCCATTGTAAATATTAGATATAATTAAATATAGAAACAAATCCTATATATTTTAAAAAATTAAAACTCCAAAAAAGCTACATTGTTAGGATTCCGACCGACGGAGAGCCCAGCGCGCTCGACACGATCGCGATAAC…	568	2	AT5G46110.4	APE2 (ACCLIMATION OF PHOTOSYNTHESIS TO ENVIRONMENT)	mutant has Altered acclimation responses; Chloroplast Triose Phosphate Translocator	similar to GPT1 (glucose-6-phosphate transporter 1), antiporter/ glucose-6-phosphate transmembrane transporter [Arabidopsis thaliana] (TAIR:AT5G54800.1); similar to Triose phosphate/phosphate translocator, chloroplast precursor (cTPT) (GB:P52177); contain	97.08	137	4	0	3	413	258	394	2e-61	231
MMN2.Contig_1284	GGGAGCCAGGCGAGAGAGATGATGGCGCGAGTTCTTCCCCTTCATCATCCATACAGAGCGACGACGGTACGAGCATCTTCCTCAGACGAAAAGAAATACGACGGCGTCGTTCCGGAGGTCAAGCTCGCGGATCCTACGAGGAACTACCGGGTCTTGGTACTGGGCGGAACGGGTCGGGTCGGCGGGTCTACTGCTGTTGCTCTCTCTAAGCTCTGTCCCAAGCTTAAGATCGTCGTCGCTGGACGGAACAGAGAGAAAGGTGAAGCAATGGTGGCTATGCTGGGAGAGAACTCTGAGTTTTGTCAAGTTGATATCAATGACGCTAACATGCTTCAGACAAGTTTAAAAGACGTTGATCTTGTAGTTCATGCTGCTGGACCTTTCCAGCAAGCTCCTAAG…	524	2	AT5G47540.1	Mo25 family protein		Identical to Putative MO25-like protein At5g47540 [Arabidopsis Thaliana] (GB:Q9FGK3); similar to Mo25 family protein [Arabidopsis thaliana] (TAIR:AT4G17270.1); similar to MO25 protein -related [Brassica oleracea] (GB:ABD64974.1); contains InterPro domain	93.65	126	8	0	147	524	1	126	2e-62	234
MMN2.Contig_1285	GGGAAAAGGAACGATGCTGGGACGCTCTTACGGTGAGATTCTAGTCATCATCGGCGCAACAGCTGCTGTTGTAGGGCCAAAGGATCTTCCGATAATCGCAAGAGCAGGAGGAAGATTATTCGGACGAGCGATTGGTTACATTCAAATGGCGCGTGGCCACATAGACGGAGTCATGAAACAACCTCAAATGCAGCAGATTTCGAAAGAAGTTCAAGATTTGCGAGCACAAGTTGATGCTATTAGCCATGGCGCAAGTTTCTCTCTTTTTAACTCCAATCCTTTGACTCGAAGAGTGGACAACCAATCTCAAGAACCTTCTAATACAACCACCACCACTGGGAATGTTACATCTCTCAGTGTTGAGGAAAGACATAAGGTTTCAGATCATTGGACAAAGGC…	965	2	AT5G48630.1	cyclin family protein		Identical to Cyclin-C1-2 (CYCC1-2) [Arabidopsis Thaliana] (GB:Q9FJK7); similar to cyclin family protein [Arabidopsis thaliana] (TAIR:AT5G48640.1); similar to unknown [Populus trichocarpa] (GB:ABK96032.1); contains InterPro domain Cyclin (InterPro:IPR0066	92.25	142	11	0	417	842	112	253	8e-132	276
MMN2.Contig_1286	GGAACTCTCTGCTCTATCTCCACCTGCTCCCCTCGCTACTCTACCTACTCATCCTCTGGTCAGAGAAGCTTCTGATGGCTCCTCTTACACTCTCTGTTGATGTGAAGAGCTCTTCAGCCAGTGCTCCCGATGTTTCGAATAGATTAGTGCAGATTCCACAGATCAAAAAGAGCAAAGGCTTTGCTTCAGTCAGTACACAAAACGAAAACGAAAACCCTTTTGATTTCTTCCGCACTCTCTTTGAGGGGTTTATAGCAGGAGGTACAGCTGGAGTTGTAGTTGAAGCAGCTTTGTACCCTATTGATACTATAAAGACTAGACTTCAGGCAGCTCGTGGAGGTGGGAAGATTGTGTTGAAGGGTCTATATTCAGGATTAGCTGGAAATATCGCTGGTGTCT…	521	2	AT5G48880.3	KAT5/PKT1/PKT2 (PEROXISOMAL 3-KETO-ACYL-COA THIOLASE 1, PEROXISOMAL 3-KETO-ACYL-COA THIOLASE 2); acetyl-CoA C-acyltransferase	Encodes a peroxisomal 3-keto-acyl-CoA thiolase 2 precursor.	Identical to 3-ketoacyl-CoA thiolase 5, peroxisomal precursor (KAT5) [Arabidopsis Thaliana] (GB:Q570C8;GB:O65339;GB:Q9S774); similar to KAT2/PED1 (PEROXISOME DEFECTIVE 1), acetyl-CoA C-acyltransferase [Arabidopsis thaliana] (TAIR:AT2G33150.1); similar to	82.78	151	24	1	75	521	1	151	6e-57	216
MMN2.Contig_1287	GAGGAAAAAAAAAAAGAGAGAAGAAGAGTTTGGTTTGGTTAGGAAGAATGGTAAAGGTAATCGATTCCCACTACCTGACCATCACCGCCATTGTCACCGTGGTGTATCAATTAATATTCTTCGTGATCACAGCTCTTTTCAAATTCGATCAAGTTACCGACTTTGCCGGAAGTACAAACTTCGTGATACTTGCTGTCTTGACTCTGGTTCTCAAAGGCACTTGGCATTTTCGTCAGGTAGTCTTGACTTCACTAGTAGTCGTATGGGGACTTCGTCTTGGCATGTTCCTCCTTATGCGGATCCTGAAATGGGGTGAAGATCGACGCTTTGATGAAATGCGTGAAAACATGGGGAAACTAGTAGTCTTTTGGACTCTTCAGGCCGTGTGGGTTTGGACAG…	632	2	AT5G53350.1	CLPX (Clp protease regulatory subunit X); ATPase	CLP protease regulatory subunit CLPX mRNA, nuclear gene	similar to ATP-dependent Clp protease ATP-binding subunit ClpX, putative [Arabidopsis thaliana] (TAIR:AT1G33360.1); similar to hypothetical protein [Vitis vinifera] (GB:CAN75136.1); contains InterPro domain ATPase AAA-2 (InterPro:IPR013093); contains Inte	97.62	210	5	0	2	631	255	464	6e-111	396
MMN2.Contig_1288	GAGTCTTGCGATGGAGACGCTTCCAATTTCGGCGGAGAGCTTCAAGGTAGGGTTCGTCGGAGCTGGAAAGATGGCGGAGAGTATAGCCAGAGGCGTCGTTGCCTCCGGGATGCTTCCTCCGAACCGTATCTCCACCGCCGTTCACTCGAATCTGAATCGCCGTCAAGTCTTTGAGTCCTTTGGCGTCAAGGTCTTCTCCAGTAGCGAAGAAGTTGTTAGAGAAAGCGATGTTGTGATCTTCTCTGTGAAACCTCAAGTTGTTAAGAAGGCCATCACGGAAGTAAAGTCAACGCTCTCTAAGGATAAGGTTCTTGTTTCGGTTGCAGCGGGGATCAAGTTGAAAGATCTTCAGGAATGGTCTGGTCAAGATCGATTCATAAGGGTGATGCCTAATACACC…	423	2	AT5G54620.1	ankyrin repeat family protein		similar to ANK (ANKYRIN), protein binding [Arabidopsis thaliana] (TAIR:AT5G54610.1); similar to Ankyrin [Medicago truncatula] (GB:ABO82122.1); contains InterPro domain Ankyrin (InterPro:IPR002110)	38.46	26	16	1	117	194	353	377	5.8	26.6
MMN2.Contig_1289	CTCTCGCAAGAGCCTTCTGTCCTCAAGCAGTTGACAGGCCACTCCAAAGATGTCACAGATTTTGACTTCTCGTCAAACAATCAGTACATTGCGTCTTCATCACTTGATAAGACAGTACGAGTATGGGAGTTGTCAAGAGGTGTTTGTATTAGAGTTATATATGGAATCTCTGCACAGTTTTGTATACGTTTTCACCCTGTTAATAACAATTTCCTCTCTGCTGGAAATGCAAACAAGGAAGTCTCGGTGTTCAATTTCAGCACTGGGAGAACTATTAAAACACTGTCGTTCGATGGTGAGGTGACAGCTATGGACCATGACCACACTGGTCAAATCATTTTCTGTGGTGATGGACAGGGAACTGTATATTCAGTGAGCATGGATTCTCATACAGGCTCA…	626	2	AT5G54770.1	THI1 (THIAZOLE REQUIRING)	Thiamine biosynthetic gene, has dual function in thiamine biosynthesis and mitochondrial DNA damage tolerance.	Identical to Thiazole biosynthetic enzyme, chloroplast precursor (THI1) [Arabidopsis Thaliana] (GB:Q38814); similar to Thiazole biosynthetic enzyme, chloroplast precursor (GB:O23787); contains InterPro domain Thiamine biosynthesis Thi4 protein; (InterPro	92.22	180	13	2	90	626	14	192	6e-85	310
MMN2.Contig_129	GACGGAGGAGATGGAAACGTGCCGGAAAACGTCGGCCATGGCTGGAGATTAGTAAACCAGAGGGTTTTGAAGAACGCGCCGTGTTCCGTGGCGGTTCTTGTTGACCGTGGACTTGGCTCCATTGAGGCCCAAAGTTCGAACATTGATGGCTCTAATGTGGTGGAAAGGGTTTGTGTGATTTTCTTTGGTGGGCCTGACGACCGTGAGGCTTTAGAGCTCGCCGGGAGRATGGCGGAGCATCCTGCGGTTAAAGTTACCGTTATTAGGTTTTTGGTGAGAGAAACGTTGAGGAGTAACGCCGTCACGTTACGGCCGGCACCGAGTAAATGCAAGGAGAAGAATTATGCCTTCTTGACAAACAACGTGGATCCAGAAAAGGAAAAGGAATTAGATGAAGGA…	570	2	AT5G55210.1			similar to unknown protein [Arabidopsis thaliana] (TAIR:AT4G22320.1); similar to unnamed protein product [Vitis vinifera] (GB:CAO38898.1)	81.66	169	25	3	37	525	1	166	8e-56	213
MMN2.Contig_1290	GACACGATCTTGTAAAGCCTTTGAAAGCCATAGAGACTCTCTCTCTCGACAATGGCGACGAAGCTGTTTTCTCCGTCGTTGTCTTGTCCATGGGTGACTTCAAGAGATGTTGTAATCAAAGGGAGGAGACGGGACTTTGTCACGAAACGAAACAGAGTCTCCCCTGTTACAGCCATGGTTGTGGTTGTGGAGCCTCTCAGTGCTGTTTCTTCATCGGCGGTTCAGACTCATCAATGGTGGGAACAGAGTCCTAACTCATTACTGTTGATGGCTGAGACTGGTGGTGGTTACTCGTTGGCTAGCTACTACACGTCGTTGGGTTTGTTCGTTATTTCAGTTCCGGGTCTTTGGTCTCTCATCAAACGCTCAGTTAAATCAAAGATAGTGAGGAAGACGTTC…	662	2	AT5G56630.1	phosphofructokinase family protein		similar to phosphofructokinase family protein [Arabidopsis thaliana] (TAIR:AT4G32840.1); similar to phosphofructokinase family protein [Arabidopsis thaliana] (TAIR:AT4G29220.1); similar to phosphofructokinase family protein [Arabidopsis thaliana] (TAIR:AT	89.86	138	14	0	3	416	195	332	1e-103	248
MMN2.Contig_1291	GAAGTCGGTGGTCGGAAAAGGAATTGTCAAAAACAGGGTGAAAGGGAAAGAGACGACGGGCATAGGAATCGGAAAGTTTGGTTTTTGAGCAGAACCATCGAATAGATTGAGAGAGAGCAGCAAGTATATTATTATTATCAAGACAGATGCGGAGATTCGTGATTGGCCAAGCCAAAAATCTCATTGATCAGACTCGTCGTCGTCGTCCTCAACCTCACCATCACAATAACCTCCGCCTCCTCTCTCTTCTCCGTCCTTCCGCTTCCGATTCTACCGCTGTTTATTCTCCGCGTCTCTTTTCTTCTTCTTCTTCATCCGACATGCCTGCCTCTGATTCATCAACCTCCTCTCTTCCCGTTACTCTCGACTCCATCAACCCCAAGGTTCTGAAATGCGAGT…	619	2	AT5G57655.2	xylose isomerase family protein		Identical to Xylose isomerase (XYLA) [Arabidopsis Thaliana] (GB:Q9FKK7;GB:Q8L759); similar to hypothetical protein [Vitis vinifera] (GB:CAN65150.1); similar to Xylose isomerase (GB:Q40082); similar to unnamed protein product [Vitis vinifera] (GB:CAO43316	94.7	132	7	0	1	396	346	477	7e-67	249
MMN2.Contig_1292	GGTGTCGGCGCGAGTTTTCCTCTTCTTCTCTCTTCTCTCTCTCTCTTCCTCCGCCGTCCATAGAGAGAAAATCGGAAAAACATTCAAGATGTCGACTGGATTAGATATGTCTCTCGACGACATGATCGCCAAGAACCGTAAGTCCCGCGGATCTGGTCCCGCCCGTGGATCTGGGTCCGGATCTGGATCCGGCCCAATCCGCCGCAACAACCCTAATCGGAAATCAAACCGATCTGCTCCATACCAATCGGTCAAGGCGCCGGAGTCCACCTGGGAACACGACATGTACTCCGATGGCTCACAAGCTTTCCCTTCCCGTTCTTCCGCCGGAATCGAAACCGGGACGAAGCTCTACATCTCCAATTTAGATTACGGCGTCATGAACGATGACATCAAGGA…	613	2	AT5G58330.1	malate dehydrogenase (NADP), chloroplast, putative		similar to malate dehydrogenase, cytosolic, putative [Arabidopsis thaliana] (TAIR:AT5G56720.1); similar to hypothetical protein [Vitis vinifera] (GB:CAN70407.1); similar to Malate dehydrogenase [NADP], chloroplast precursor (NADP-MDH) (GB:P21528); similar	86.41	184	25	1	61	612	1	183	3e-69	258
MMN2.Contig_1293	GACACCACACGTACGATTCCTCTGCTCTCCTCTCTCTCTCTCTCTCTACAAACCCTGCGATCCTCTTCCTCAAGAATCGAGTATGAAAGGAGGTAAATCGAAGACTGAAACCAGGAGCTCCAAGCTCCTCTGTGGCTAAGAAGCCTGCTAAAGCAGCAGGTCGTAGCAAAGCGGCGGCTAAGGATCCTAACAAACCTAAGAGGCCAGCCAGTGCCTTCTTCGTTTTCATGGAGGACTTCCGTCAGACTTACAAGAAGGATCACCCCAACAACAAATCTGTTGCTGCTGTTGGTAAAGCTGGTGGAGAGAAGTGGAAGTCGTTGTCTGACTCTGAGAAGGCTCCCTTCGTAGCTAAGGCTGATAAGCGCAAGGTTGAGTATGAGAAGACCATGAAAGCCT…	672	2	AT5G58430.1	ATEXO70B1 (exocyst subunit EXO70 family protein B1); protein binding	A member of EXO70 gene family, putative exocyst subunits, conserved in land plants. Arabidopsis thaliana contains 23 putative EXO70 genes, which can be classified into eight clusters on the phylogenetic tree.	similar to ATEXO70B2 (exocyst subunit EXO70 family protein B2), protein binding [Arabidopsis thaliana] (TAIR:AT1G07000.1); similar to hypothetical protein [Vitis vinifera] (GB:CAN59816.1); similar to unnamed protein product [Vitis vinifera] (GB:CAO21368.1	97.01	67	2	0	472	672	390	456	5e-110	131
MMN2.Contig_1294	GACAGAACCAAAACGTTTACTTTCCCTCAAATCGATTTCAATGGCGGGGCGCGGCAAAACTCTTGGATCCGGGGCCGTGAAGAAGGCAACATCTAGAAGCAGCAAAGCGGGTCTCCAATTCCCGGTGGGGTATCGCTCGTTTCCTGAAGAAAGGCAAGTACGCCGAACGCGTCGGGGCCGGAGCTCCGGTCTACCTATCCGCCGTTCTCGAATACCTCGCCGCCGAGGTATTGGAGTTGGCTGGAAACGCGGCGAGGGATAACAAGAAGACGAGGATTGTGCCGAGGCACATTCAGCTCGCGGTGAGGAACGACGAGGAGTTGAGTAAATTGCTGGGAGATGTTACCATTGCTAACGGAGGAGTGATGCCGAATATTTACAATCTTCTTCTTCCTAAGA…	601	2	AT5G59160.3	TOPP2 (Type one serine/threonine protein phosphatase 2); protein serine/threonine phosphatase	Encodes the catalytic subunit of a Type 1 phosphoprotein Ser/Thr phosphatase, expressed in roots, shoots and flowers.	Identical to Serine/threonine-protein phosphatase PP1 isozyme 2 (TOPP2) [Arabidopsis Thaliana] (GB:P48482;GB:Q24JM8;GB:Q94B57); similar to TOPP5 (Type one serine/threonine protein phosphatase 5), protein serine/threonine phosphatase [Arabidopsis thaliana	88.16	152	18	1	145	600	6	156	8e-76	279
MMN2.Contig_1295	TGCTATAAATATGGATTATTAAAAAAATAAGACATGTATTTGGATATTTCCCTTCAACTCCACAATATTGTATTATTTTTTTGACATAAAAAGTTGAAGGGAATTCTATGAAGAGAAAATGGATTATGGGAGTGTGTGGCTTGAACTATTGATCGGGCCGTGCAGAAATATGACTTTATCTGCTACATTGGAATTCACAACCAAATGTGTCTTTGTTCCAACCACTGTGTAAGCCCCATACAGGGGATAGGCTGGTTCACTTGAAGAGAATCTTTTCTATGATCATAATATCCGACGATGTCGTGGATGAGTGGGCTCCGTAAAATCCAAAAATCCAGGAGATTAAGGGATGGAACATAATCAGGATTATGTTTTTAGCTATTTTTTAGTAAAAAATAG…	1012	2	AT5G60790.1	ATGCN1 (Arabidopsis thaliana general control non-repressible 1)	member of GCN subfamily	similar to ATGCN3 (Arabidopsis thaliana general control non-repressible 3) [Arabidopsis thaliana] (TAIR:AT1G64550.1); similar to unnamed protein product [Vitis vinifera] (GB:CAO16780.1); similar to ATP-binding cassette transporter [Pteris vittata] (GB:AAS	95.71	280	12	0	2	841	133	412	0	538
MMN2.Contig_1296	GGTATCTAGAGAGAGAAAGATGGGTGTAGTCGAGGAAGCTCACAACGTGAAGGTGATTGGCACAGGAACTCAAGCAACGATCGTATTAGGTCACGGGTTCGGCACGGACCAGTCAGTATGGAAACACCTGGTCCCACATCTGCTCGAAGATTACCGCATCGTTCTCTACGACAACATGGGAGCCGGTACGACTAACCCAGACTACTTTGACTTCGATCGTTACTCAACTCTCGAAGGTTACTCCTTTGATTTGATCGCAATCTTGGAAGATCTTCACATTGAGTCTTGTATCTTTGTTGGTCACTCTGTTTCCGCCATGGTTGGTCTCTTGGCTTCTCTTAACCGACCTGATCTCTTCTCCAAAATCGTCATGATCTCTGCTTCCCCAAGGTACGTGAA…	631	2	AT5G61670.2	heat shock protein binding / unfolded protein binding	Encodes a close homolog of the Cauliflower OR (Orange) protein. The function of OR is to induce the differentiation of proplastids or other noncolored plastids into chromoplasts for carotenoid accumulation. Both proteins contain a Cysteine-rich zinc fin	similar to chaperone protein dnaJ-related [Arabidopsis thaliana] (TAIR:AT5G06130.2); similar to OR [Brassica oleracea var. botrytis] (GB:ABH07405.1); contains InterPro domain Heat shock protein DnaJ, cysteine-rich region; (InterPro:IPR001305)	90	190	17	2	67	630	1	190	7e-76	280
MMN2.Contig_1297	ATGGAAGAGCAGGTGGGTCTTATCTGATTGGAAGAGAAACGAAGGCAAAGCTGGTACCTTTAAGCACACCGCCGGTAAATGGCCCGGCGATCCCGACAATAAAGGTATCCAGACGTATAATGACGCCAAGCATTATGCAATCTCTGCAAAGATTCAAGAGTTTAGCAACAAGAACCGGACCCTTGTTGTCCAGTACTCTGTCAAAATCGAGCAGGACATTGAATGTGGTGGCGCTTACATCAAGCTCCTCTCTGGCTACGTTAACCAGAAGCAGTTTGGTGGTGATACTCCTTACAGTCTTATGTTTGGACCAGACATATGTGGAACGCAGACGAAGAAGCTTCATGTGATTCTTTCATACCAGGGACAGAACTATCCGATTAAAAAGGATTTGCAGTG…	569	2	AT5G63400.2	ADK1 (ADENYLATE KINASE 1); adenylate kinase	encodes a protein similar to adenylate kinase.	Identical to Adenylate kinase 1 (ADK1) [Arabidopsis Thaliana] (GB:O82514;GB:Q9FMW2); similar to adenylate kinase, putative [Arabidopsis thaliana] (TAIR:AT5G50370.1); similar to Os11g0312400 [Oryza sativa (japonica cultivar-group)] (GB:NP_001067759.1); si	91.48	176	15	0	41	568	4	179	2e-91	331
MMN2.Contig_1298	GCTAGCGAGCGGAAGCGATCAATCGTGAGATAAAGAGAACAGACAGGGAGATGGGGAAGAAGAAGAAGAGAGCGACGGAGAAGGTGTGGTGCTATTACTGCGACAGAGAGTTCGAGGACGAGAAGATACTAGTGCAGCACCAGAAAGCGAAACACTTCAAGTGCCATGCCTGCCACAAGAAGCTCTCTTCAGCTACCGGCATGGTCATTCATGTCCTTCAGGTTCATAAAGAGACCGTTACTAAGGTTCCTAATGCTAAAGACGGTCGAGATTCAACTGATATTGAAATATACGGAATGCAAGGAATCCCACCTCATCTCTTGGCTGCTCACTACGGAGAAGAAGAGGAAGAGTCTCTAGCCAAAGTTGCCAAAGTTGAGATTCCTTCCGTCCCTCTTG…	580	2	AT5G64040.1	PSAN (photosystem I reaction center subunit PSI-N); calmodulin binding	Encodes the only subunit of photosystem I located entirely in the thylakoid lumen. May be involved in the interaction between plastocyanin and the photosystem I complex.	Identical to Photosystem I reaction center subunit N, chloroplast precursor (PSAN) [Arabidopsis Thaliana] (GB:P49107); similar to unknown [Populus trichocarpa x Populus deltoides] (GB:ABK96256.1); contains InterPro domain Photosystem I reaction centre su	89.53	172	14	3	62	565	1	171	4e-69	257
MMN2.Contig_1299	GGCCGAGGAAAAAGAAGAGAAAAGACGCACACCGAAGAAAAACACAAAGACTTCATCATCATCTCCTGCTTTTTCTTCTCAGCAAGAAACTAGTTTGATTCAGCCATGGCTAATGCGGCGTCAGGAATGGCAGTCCACGATGACTGCAAGCTCAAGTTTCTGGAGCTGAAGGCCAAGAGGACATACCGTTTCATTGTCTACAAGATTGAGGAGCAGCAGAAGCAAGTGGTTGTAGAGAAACTCGGCGAGCCTGGTCAATCCCATGATGACTTTGCAGCTAGTCTTCCTGCTGATGAATGCCGATACGCCATTTTCGATTTTGATTTCGTCACTGCTGAGAATTGCCAGAAGAGCAAGATCTTCTTCGTTGCATGGTCTCCGGACACGGCTAGGGTGAGA…	1006	2	AT5G64170.2	dentin sialophosphoprotein-related		similar to unknown protein [Arabidopsis thaliana] (TAIR:AT3G54500.1); similar to unknown protein [Arabidopsis thaliana] (TAIR:AT3G54500.2); similar to hypothetical protein [Vitis vinifera] (GB:CAN64446.1)	77.65	340	71	4	1	1005	252	585	9e-130	459
MMN2.Contig_13	GGAAAGAAAAAATTTACTCAATATGGAGTACGAAAGAATAGAATAATAAATGTCTTTGACATCCAATTATACCACTGAAAAACTTTTTTCATTTTTGAATGGCAGTTCCAAAAAAACGTACTTCTATCTCGAAAAAGCGTATTCGTAAAAAAATTTGGAAAAGGAAGGGATATTGGACATCGTTGAAAGCTTTTTCCTTAGGGAAATCGCTTTCTACAGGTAATTCAAAAAGTTTTTTTGTACAACAAAATAAATAAAAAACACTAGAATCATTAGAATTAGCCTAACGTAAAAACCAATTTTGTAGAATACATATAAATTAAAAAAATCTATAGGAACC	555	2	AT5G65360.1	histone H3		Identical to Histone H3.2 (HTR1) [Arabidopsis Thaliana] (GB:P59226); similar to histone H3 [Arabidopsis thaliana] (TAIR:AT5G10390.1); similar to histone H3 [Arabidopsis thaliana] (TAIR:AT5G10400.1); similar to histone H3 [Arabidopsis thaliana] (TAIR:AT3G	99.26	136	1	0	55	462	1	136	2e-59	225
MMN2.Contig_130	GATTCTCTATGCGCTTTCCTTCGWCTTTSACATAGCATYRCTCATGAACTTGKACTSMCAKTCWKGMAACAGTSWTMTAGCCTYAGMATKSWCCWMRWCCWKAGATSTCTYCGGTYRAATMKGTYTCCTCAAASSMCAACTCTCTGAGYAWSAGCTCACGGAYTCTRCATMKWWSSMTGCAAWCAGAGCGTATGGTCCACCATGGTCYMTASMRSATCCTGYTCTKSRARWCMTCGWAGAATCTGGCCTTYSATRSCYWTGAGMAGGRRCTTTTYWGAMTCTGAGCMGKMGYATCWGSWWMAGMTGYMTCGCTCYSTGMWYKCTCCTTGAAAGMWGRRMYGGAGKYGGAGARGRGMTCSRKCYRAGRGTAATCCTCMGTGGAGCGAGKACGGYSTTCCC…	602	2	AT5G65660.1	hydroxyproline-rich glycoprotein family protein		Identical to Uncharacterized protein At5g65660 [Arabidopsis Thaliana] (GB:Q9LSK9); similar to hydroxyproline-rich glycoprotein [Medicago truncatula] (GB:ABY48133.1)	80.65	124	24	1	122	493	1	119	3e-44	174
MMN2.Contig_1300	GATTTTTGTCTGTCTCTCTAACCTATCTGAACTGAAGAACACATGTCGGGACCTCAGTGCTGCGAAAACCCGCCGGCTCTTAACCCGGTCTCCGGGTCGGGTCATGTGGAGAAGCTGGGTGGGCTCAATGCTTACGTCTCTGGCTCTCTTGATTCCAAGTTGTGCGTCATCCTCATCTCTGATGTTTTTGGGTATGAAGCTCCAAACTTGAGGGCGCTTGCGGATAAGGTTGCGGCTTCTGGATTCTATGTTGTGGTTCCTGATTACTTCTATGGAGATCCTTTTGATGCCTCTAATCAGGAGAGACCCATCTCCCTCTGGCTCAAAGACCATGGCGCTGATAAGGGATTTGAAGACACAAAGCCAGTAATTGAAACCATAAAGAGCAAAGGCATAACT…	965	2	ATCG00280.1		chloroplast gene encoding a CP43 subunit of the photosystem II reaction center. promoter contains a blue-light responsive element.	Identical to Photosystem II 44 kDa reaction center protein precursor (psbC) [Arabidopsis Thaliana] (GB:P56778); similar to PSII 43 KDa protein [Capsella bursa-pastoris] (GB:YP_001123369.1); similar to PSII 43 KDa protein [Arabis hirsuta] (GB:YP_001123195	99.33	298	2	0	71	964	103	400	1e-179	594
MMN2.Contig_1301	GATCCAAAACTCTCTCGAAGCTCCAATGGCTCTTCTTCGTCTCCCTCCCATTTCCCTCCAATATCTAGGTCACAAATCTGAACAAAAAACCCCAAATCCCGGAGTTTCGCTCACAAATCTCTCTCTCACAATATCATGGTCTACTCCTCGTCTCCATCTAGCAAAACCCAGAAATCTTACCTCTTACTTCTCCGCCACTACCCAGGAGCCAATCCTCGAGCCTTCTTCTTCTTCGGAAGAGATTTCCAAAACCAGATTGATTGCTCAAAACGTTCCTTGGACCTCTACCCCCGAAGACATAAGGTCGCTGTTCGAGAAATTCGGCAATGTCGTCGACGTTGAGATGTCTATGCACAAGAAGGAAAGGAATCGAGGTTTGGTTTTCATTGAAATGGCTTC…	603	2	no significant hit
MMN2.Contig_1302	GACCGAAACAAACCCCAACCTCCTTTTTCTTTCTTCTCCATCTCATTCCTTTTTGTCTTCGTGTGCTTCGGAATCGACGCCATGGAGGTTGAAGAAGAAGTGAGACGGATCGTGGAGCAGGTTAAGGAGCTTAACGACTCTGCGACCTCCTTCGTCTCTTCTTCTTCCCACGAAGAGCTCTCCCTCCGCAAGAGATCCTCCCTCGTTGACGCTTCAATCACCCGCCTACACTCCACCCTCCTCTCCGACAAACATCATGATCCCAAGCTTCTCGACAAGCTAGAGGAGGATCTGCAACGGGCAAGATGCATGCTTGCAGATGGAGACACTTGCTCTTTTCTCCCCTCCAAACCTCAAGGACGCTTTGTGAGGATGTTCTTAGGGCCACTCAATGTTCGA…	599	2	no significant hit
MMN2.Contig_1303	GGCGAAGATGGGAGACAAAGCAGAATTGTCTGCAACAATGAAGTGGCCGAAGATCAAAGCCAAACCCAATCTCAGTGTCTCGTATCTCAAGAATCTTGATCTCTTCACGGTGGAGAATTGTCTCACTAGTGATGAATCAAAGGGCTTTGTTAAAATCGCAGAGTCTCTTGGTTTCACTCACCAAGGAAGCCGTGGCCCTGCTTATGGTGAAGCGTTTAGAGATAACCATCGGATCTCTGTGAACGATCCTGTCCTTGCCGATACGTTGCGGCAATCCGGCTTTCTAATTTGTTTACTGATATCAAGATTCGGAGAAAAGTAGCTGTTGGCTTGAATCCAAACATTCGTTTTTACAGGTATAGTGCTGGTCAGCATTTTGGTCGTCACATTGATGAAAGT…	549	2	no significant hit
MMN2.Contig_1304	GGACACAAAGATATCAAAATAAAAAAGTAAATCTAAGCCTCTAATCTTCATCATGGCTTCAGTAACCTCAGCCACCGTCGCAATCCCATCGTTCACCGGTCTCAAATCAACAATCTCCAAACCCTCCGCCGTTGTTAGAATCCCCATGGCCGCAACATCATCAAAGCTCACCGTGAAGTCATCTCTAAAGGACTTCGGAGTCGCGGCCGTAGCGGCTGCAGCTTCCATCGCTCTGGCTGGAAACGCCATGGCGATAGATGTTCTCTTGGGATCAGGAGATGGAGCGTTAGCTTTCGTTCCCAACGAGTTCACAATAGCGAAAGGAGAGAAGATTGTGTTCAAGAACAATGCTGGATTCCCACACAATGTTGTGTTCGATGAGGATGAGATCCCAAGTGG…	552	2	no significant hit
MMN2.Contig_1305	CGTCTTTATGCCAATATTATCTCAGAGGCACCCACAAGCAATTGCGTTTTCTGCATCCCTTATTCACAAGTTTTATGGGAACAAATTGAAACCTTTTCTTGATGGTACTGAACACCTGACTGAGGATGTAGTCTCTGTTTTTCCTCCGGCTGATAGCCTTGAGCAATATTTACTGGAGCTAATGACTTCTGTCTGCGGAGAGGATACAAATGGACCTTATTTCAGAAAATTAATTCCTTATGAGCTCGAATCTCTCTCTGGCACATTGGTTTTGAGATGGATCAATGCACAGCTGGGAAGAATTTTGAGTTGGGTGGAGCGAGCTTTTAAACAAGAGCATTGGGACCCAATATCAGCTCAACAGCGGCATGGGAGCTCAATTGTTGAAGTTTTCAGGAT…	788	2	no significant hit
MMN2.Contig_1306	TGACTACATGGCAGTATACACCTCTGGCCTTGTGAATGCAGTTCGAAAAGCAGCAGGAGATTTAGAGAAGCCTCTAGAGGGATTCCACATAGTTGTTGATGCTGGAAATGGAGCTGGAGGATTCTTTGCTGCTAAGGTGCTTGAGCCTTTAGGAGCAATTACTTCTGGCAGTCAATTTCTGGAACCAGATGGTATGTTTCCAAATCATATCCCTAACCCGGAAGATAAGACTGCGATGCAAGCTATAACCAAGGCTGTTCTTGATAACAAGGCTGATTTGGGTATCATCTTTGATACTGATGTTGATAGGTCCGCTGCTGTGGATTCATCTGGCCGTGAGTTCAACCGTAATCGTCTTATTGCCTTGCTTTCAGCAATTGTTCTAGAGGAACACCCTGG…	649	2	no significant hit
MMN2.Contig_1307	GGACGATAAAAAACGACCAATCTCATCACGGTTCCTGTCCTAAAAGAGGCTCTTTCTTCTTTCTAGCTTCCAAGAAAAGTTGCGTCAGTTGTTTGCTGTTGGCAATGGCGAGGATAAAGCCTCAGGCTCTTCTTACTCAGAGCAAGAAGAAGAAAGGTCCAAGTCGTATAAGTATCTCCACGATTGTCGTGTGTAATCTTGTAGTTGCTGTAGTCGTACTTTCCTTGGTCACTACTTATCGCCATTGGTCCCAGAGGTCAAGAAACGCTATTGAAACCCAGAGTCAAAGATTTGAGGACACAAATGCTGCTTCAGAACATAAGAGTTACGATCTTCCTGGTTATGCCGATATAAGCACATCAAAAGGTCTCATAACTGTGGAACTCTTTAAAGATGCTT…	558	1	AT1G01050.1	ATPPA1 (ARABIDOPSIS THALIANA PYROPHOSPHORYLASE 1); inorganic diphosphatase/ pyrophosphatase	Encodes a soluble protein with inorganic pyrophosphatase activity that is highly specific for Mg-inorganic pyrophosphate.	similar to ATPPA3 (ARABIDOPSIS THALIANA PYROPHOSPHORYLASE 3), inorganic diphosphatase/ pyrophosphatase [Arabidopsis thaliana] (TAIR:AT2G46860.1); similar to unknown [Populus trichocarpa] (GB:ABK94595.1); contains InterPro domain Inorganic pyrophosphatase;	92.9	155	11	1	93	557	1	153	3e-81	297
MMN2.Contig_1308	GTGCGTTACGAGCTTTTGATATGATGGAGGAGAAGGATGTGATATCTTGGACGGCTGTTATATCCGCTTGTTCGAGAAAAGGGCATGGGAACAAAGCTATAGTTATGTTTATCGGAATGTTGGAGCATGGGTTTTTGCCTAATGAGTTTACGGTGTGTAGTATCTTGAAGGCTTGTAGTGAGGAGAAAGCGTTGAGATTTGGGAGGCAAGTACACGGCTTGGTGGTTAAGAAGATGATTAAGAAAGATGTTTTTGTAGGAACTTCGTTGATGGACATGTATGCTAAGTGTGGGGAGATTTCAGATTGTAGGAAAGTGTTTGATGGGATGAGCAATAGAAACACGGTCACGTGGACTTCGATAATCGCTGCACATGCTCGGGAAGGTTTTGGTGAGGATG…	472	1	AT1G01050.1	ATPPA1 (ARABIDOPSIS THALIANA PYROPHOSPHORYLASE 1); inorganic diphosphatase/ pyrophosphatase	Encodes a soluble protein with inorganic pyrophosphatase activity that is highly specific for Mg-inorganic pyrophosphate.	similar to ATPPA3 (ARABIDOPSIS THALIANA PYROPHOSPHORYLASE 3), inorganic diphosphatase/ pyrophosphatase [Arabidopsis thaliana] (TAIR:AT2G46860.1); similar to unknown [Populus trichocarpa] (GB:ABK94595.1); contains InterPro domain Inorganic pyrophosphatase;	95.37	108	5	0	148	471	6	113	4e-55	210
MMN2.Contig_1309	GATGCAAGATTTCAAGACGGCTCATTACACGATGACGTCGCCCAAGGCTATGTTCGTTAGCCAGATGATCGGGACGATCGTTGGATGCATCGTGACGCCGTTGAGTTTCTTCTTGTTCTACAGAGCGTTCGACGTTGGGAACCCTAACGGCGAGTTCAAGGCTCCTTACGCTTTGATATACAGAAACATGGCGATCCTTGGGGTGCAAGGTTTCTCTGCTCTGCCTCTTCACTGTCTCCAGATGTGCTACGGGTTTTTCGGGTTTGCGGTTTTGGTCAACGTCGTCTGGGATCTTACTCCGGCGAAGGTGGGGAGGTTCATGCCGCTACCGACGGCCATGGCGGTACCGTTTCTTGTCGGAGCTTATTTAGCTATTGACATGTGTGTAGGGACTGTGAT…	548	1	AT1G01470.1	LEA14 (LATE EMBRYOGENESIS ABUNDANT 14)	Encodes late-embryogenesis abundant protein whose mRNA levels are induced in response to wounding and light stress. Might be involved in protection against dessication.	Identical to Putative desiccation-related protein LEA14 (LEA14) [Arabidopsis Thaliana] (GB:O03983;GB:Q42314); similar to late embryogenesis abundant protein, putative / LEA protein, putative [Arabidopsis thaliana] (TAIR:AT2G46140.1); similar to Late embry	88.08	151	18	0	69	521	1	151	7e-76	279
MMN2.Contig_131	GAATATCAACTSGCCACAACCTTCTCTCTTACTCGTCACTCTTTCTTTTATATTCCTCTCCATCTATAGCTATAAGTTATAAATTAATAAATAAGAATAAAATGGACAAAAGAGGAGGAATATGTAGTGGAGGTTCGGGATCMTCAGGAGAAACAGAGGTGAGAAAGGGACCGTGGACGATGGAAGAAGATCTTATTCTTATCRACTATATCGCCAACCACGGCGATGGCGTTTGGAACACTCTCGCCAAATCWGCAGGTCTAAAACGCACCGGGAAAAGTTGCCGGCTCCGGTGGCTGAACTATCTCCGCCCTGACGTACGRCGTGGAAACATCACGCCGGAGGAGCAACTTATCATCATGGAACTTCATGCTAAGTGGGGAAACAGGTGGTCAAAAA…	548	1	AT1G01490.2	heavy-metal-associated domain-containing protein		similar to heavy-metal-associated domain-containing protein [Arabidopsis thaliana] (TAIR:AT5G23760.1); similar to Unknown (protein for MGC:78286) [Mus musculus] (GB:AAH71252.1); contains InterPro domain Heavy metal transport/detoxification protein; (Inter	94.12	68	4	0	223	426	1	68	5e-21	97.4
MMN2.Contig_1310	GGTGATGGTGAAGCATTGTCAATGTATGGGAAGTTGATATGGGAGACGAAAAGAGATGAGAAGCGAGCTCGTGGTTACTTTGATCAAGCTGTTATTGCTTCTCCTGGTGATTGTATGGTTATGGGATCATACGCACATTTCATGTGGGAAGCAGAGGATGATGATGATGATGAAGACTTGATGGTTGCATCACCAGCTATGGTTTCTGCCGTTTAGCAAAGCCAAAGACTTAACACGAAGAAGAGTAATGGAGACTGTGACTATATGTATCAACCACCTTCAGCGTATTTTGACTATTTTCTAACTGTTTTTGTTTTACTTGCATGAAGAGCAAATAAACATATATATAATATATGTGACAAAAATGAATGTAATTATTATATCTAATAGATAATAAAA…	547	1	AT1G01500.1			similar to unknown protein [Arabidopsis thaliana] (TAIR:AT1G19400.1); similar to unknown protein [Arabidopsis thaliana] (TAIR:AT1G19400.2); similar to unknown [Picea sitchensis] (GB:ABK24253.1); contains domain PTHR10996:SF1 (PTHR10996:SF1); contains doma	75.25	198	33	6	2	547	129	323	8e-72	266
MMN2.Contig_1311	GATATGTTCGTAGAAGGAGGAGGAAGGTGTCCTAAAGACGGTGATGAAAAGCATCTGCTCTCTTTTCGGCAGAAAGAAGAAGATGGCGGCGAGAAGCATCTCTTACATCACCTCCACTCAGCTCCTTCCTCTTCATCGTCGTCCCAACATCGCCATCATCGATGTCAGGGATGAAGAGAGGAACTATGATGGGCATATAGCTGGTTCTCTGCACTATGCTAGTGGCTCTTTTGAAGACAGGATCTCTCATCTTGTTCAAAATGTCAAGGATAAAGACACACTTGTCTTCCATTGTGCTTTGAGCCAGGTTCGTGGCCCAACACGTGCTAGAAGACTGGTGAATTACCTCGACGAGAAGAAACAAGAAACTGGAATAAAAAACATAATGATCTTGGAACG…	593	1	AT1G01710.1	acyl-CoA thioesterase family protein		similar to acyl-CoA thioesterase family protein [Arabidopsis thaliana] (TAIR:AT4G00520.2); similar to unnamed protein product [Vitis vinifera] (GB:CAO39602.1); contains InterPro domain RmlC-like jelly roll fold (InterPro:IPR014710); contains InterPro doma	89.85	197	20	0	2	592	211	407	4e-98	353
MMN2.Contig_1312	CTTCACTCACGTGATGCACCTCGCGGCTCAGGCCGGGGTTCGATACGCGCTGAGAATCCTCAGTCGTATGTTCACAGCAACATCGCCGGCCTAGTCAACCTCCTCGAGACTTGCAAGGCGGCGAATCCTCAGCCGGCGGTGGTATGGGCTTCGTCGAGCTCCGTTTACGGTCTTAACGAGAAGGTGCCTTTCTCGGAATCGGACAGGACAGATCAACCGGCGAGTCTCTACGCGGCGACCAAGAAAGCCGGTGAGGAAATCACCCACACTTATAATCATATTTACGGTCTTGCCATTACCGGTTTACGGTTCTTCACGGTTTACGGTCCGTGGGGTAGACCGGACATGGCTTACTTCTCATTCACGCGGAATATTCTCCAAGGTAAACCGATCACGATA…	567	1	AT1G01790.1	KEA1 (K EFFLUX ANTIPORTER 1); potassium:hydrogen antiporter	K efflux antiporter KEA1	similar to KEA2 (K+ efflux antiporter), potassium:hydrogen antiporter [Arabidopsis thaliana] (TAIR:AT4G00630.1); similar to hypothetical protein OsJ_015941 [Oryza sativa (japonica cultivar-group)] (GB:EAZ32458.1); similar to H0124B04.17 [Oryza sativa (ind	84.62	78	12	1	114	347	1116	1192	1e-36	97.8
MMN2.Contig_1313	GGCCGATTGTCGTCACGTTCTCCTCATCCATCTTCTGCTCTCACGAGCTTTTTGATTCGGCTAAAGCTAAGGCTTTTCTTTCGATCTTGAGGAAACGTCAGATGCCAACGTTACAAGGATTGAACTGAGAGCGAAAGGAAGCTTCTTTTTTTATGGGTACCGGGTCAGGTTCGGATCCGGAGCCGAGTTCGTCCGGGTGGAGCAGGGCTCCTGATTTGGTAGTGAAGACGCTGGTTCTGATCGGCGGCGCCGTTCTCCTGAAGCGTCTCACGAAATCCACCACTCGCTGGGACCACTCTCACGTCGTCTCTCGCTCCCTCAGCGGCGAAAAGTTTTCTAAGGAGCAAGCATCAAGGGATCCTGATAATTACTTCAACATAAGAATGATGAGCTGCCCAG…	592	1	AT1G02205.2	CER1 (ECERIFERUM 1)	Expression of the CER1 gene associated with production of stem epicuticular wax and pollen fertility. Biochemical studies showed that cer1 mutants are blocked in the conversion of stem wax C30 aldehydes to C29 alkanes, and they also lack the secondary alc	similar to catalytic [Arabidopsis thaliana] (TAIR:AT2G37700.1); similar to CER1 protein, putative [Arabidopsis thaliana] (TAIR:AT1G02190.1); similar to CER1 protein, putative [Arabidopsis thaliana] (TAIR:AT1G02190.2); similar to unnamed protein product [V	86.73	113	15	0	253	591	371	483	2e-94	197
MMN2.Contig_1314	GATCTCACTCTTGTTCCTATTAAAACTCCTCCTTTGATTTCTTTTGCTCGCTTTTGACTCTTTAAAGAGAACTTTCATGGCTATGTCACTCTCAGGATCAGCTGTTCTCATTGGGATTGGTTCTTCTTTCTCCAGCGGCATAGCCAAGCAGAGCGGCGTTGGCGCCGTCGGTTTTGGCCGGAAAACTGAGCTCGTCGTCGTCGCTCAGCGCAAGAAGTCGTTGATCTACGCCGATAAAGGTGACGGCAACATTCTGGATGACCTCAATGAAGCCACAAAGAGAGCTTCGGATTACGCGACGGAGAAGACAAAGGAGGCGTTGAAAAATGGCGAGAAAGCAAAAGACTACGTTGTTGATAAGAACGTTGAAGCCAAAGACACTGCAGTGGATGAAGCTCA…	585	1	AT1G02205.2	CER1 (ECERIFERUM 1)	Expression of the CER1 gene associated with production of stem epicuticular wax and pollen fertility. Biochemical studies showed that cer1 mutants are blocked in the conversion of stem wax C30 aldehydes to C29 alkanes, and they also lack the secondary alc	similar to catalytic [Arabidopsis thaliana] (TAIR:AT2G37700.1); similar to CER1 protein, putative [Arabidopsis thaliana] (TAIR:AT1G02190.1); similar to CER1 protein, putative [Arabidopsis thaliana] (TAIR:AT1G02190.2); similar to unnamed protein product [V	91.05	190	15	1	22	585	1	190	1e-89	325
MMN2.Contig_1315	GGGCCAGTGTGCGCTCTACGTCTGCGTCATCAACACCTCAGACACCGCCAAGAGGAAGAGAAAAAACAGTCACTCTAGCGTTTGGTCGACCAGTGGCAACCACAAGGAATGTAACTTCGCCCAAACGTAACACATCTCCTGATGTTACAAGAACGAGGTCCAAAGAGAAGTCTGCTTCTTCTTCTTTGATTCCTTCCTTTTCAGGCCTTTCACGTACACCAGCAAGGGCAAAGCCTGTTAAGTCATCTGCAGCTGTTTCGGATCCAACAAGGTCCGGAAAAAAAGTGTCAAATGCTTCGGTTCAAATTGCTAACAATCACATGGACGCACGAAAGGGGAAAGCAAATCCGTTTTTAGGCACAATGTTGTACCCACAAAGCATCAAATCTTATTCAAGAA…	504	1	AT1G02270.1	endonuclease/exonuclease/phosphatase family protein / calcium-binding EF hand family protein		Identical to Uncharacterized calcium-binding protein At1g02270 [Arabidopsis Thaliana] (GB:O81916;GB:Q940T7); similar to calcium-binding EF hand family protein [Arabidopsis thaliana] (TAIR:AT5G54130.2); similar to unnamed protein product [Vitis vinifera] (	74.83	147	34	1	73	504	46	192	4e-53	203
MMN2.Contig_1316	GCTTGGGATGAAGACGATAAAGATGCTTTGATTGATTTGTTTGGAAAAGTTAGAGATGATTGGATTAACAATGACTTGACCACTTGGATTGGTGCCAATAGATTCTATCCAGGAGTTTCAGATGCACTGAAGTTTGCCAGCTCAAAGATTTACATTGTCACCACTAAACAGGGCCGGTTTGCAGAAGCGTTGCTGCGTGAAATAGCAGGTGTAATCATACCACCAGAAAGGATTTACGCTTTGGGTTCAGGGCCAAAGGTGGAAGTGCTAAAGCTACTCCAGAACAAGCCAGAACATCAGGGCTTGACGCTGCATTTTGTGGAAGACAGACTCGCAACGCTGAAGAATGTCATCAAGGAGCCTGAACTAGACAAATGGAACCTATACCTAAGTAACTGG…	561	1	AT1G02305.1	cathepsin B-like cysteine protease, putative		similar to cathepsin B-like cysteine protease, putative [Arabidopsis thaliana] (TAIR:AT1G02300.1); similar to Peptidase C1A, papain; Somatotropin hormone; Peptidase C1, propeptide [Medicago truncatula] (GB:ABD32840.1); contains InterPro domain Peptidase C	81.29	155	28	2	100	561	10	162	2e-67	251
MMN2.Contig_1317	GTCACCCGGAACCTATGAAAGAAGGGCAGGAATTGTTTCGCAAAGGACTTCTGAGTGAAGCAGCGCTTGCTCTAGAAGCTGAGGTTATGAAAAATCCTGAGAATGCTGAAGGTTGGAGATTACTTGGGGTCACACACGCAGAGAACGATGATGATCAACAGGCAATAGCTGCAATGATGCGGGCACAGGAGGCTGATCCCTCAAATCTAGAGGTGCTTCTTGCGCTTGGTGTGAGCCATACCAACGAGTTGGAGCAAGCAACTGCTTTGAAGTACTTATACGGATGGCTGCGGAATCACCCTAAGTATGGATCAATCGCACCTCCAGAGCTTGCTGATTCCCTATACCATGCTGATATTGCTAGATTATTTACTGAAGCCTCTCAGATGAATCCTGAGG…	551	1	AT1G02330.1			similar to unnamed protein product [Vitis vinifera] (GB:CAO40200.1); contains InterPro domain Hepatocellular carcinoma-associated antigen 59 (InterPro:IPR010756)	81.98	172	30	2	39	551	1	171	2e-52	201
MMN2.Contig_1318	GGCGTTCCACTTCATAAAAAGTGAAGCGTCTTCCTCGTGCTTCGACATTTTCCCGAGAAAGTTTCATCTCGAGAAAATTTGGAATGGGGGTGAAAGTAGCACCATACACTTCTCCCTTCCTCCAATGGGCGTCTTCTTCTCAAACCCTAGCTTCCGGCGCCATTACATCACGACGACAGAGACTGAACCGTCCGTCTCTCTTCGGAACGCCACTACTCTATCGCTCCAAGTCCTGTGAACTATCCAAACCGACCAAAACGCAGTCGTTTCGAAGAGTTTCTAGCGCAAGCTTCTCCGACGAGGAGTTTTCGAAAAAGATCCAAGAGCTAACTCTCAGATTCAACCACGAGAGAGATGCCAACGAGATGGTGCACTTGTCGAGTATCGAAATGAAAGCAA…	599	1	AT1G02410.1	cytochrome c oxidase assembly protein CtaG / Cox11 family		similar to unnamed protein product [Vitis vinifera] (GB:CAO62202.1); contains InterPro domain Cytochrome c oxidase assembly protein CtaG/Cox11; (InterPro:IPR007533)	79.52	166	30	4	113	598	1	163	1e-61	232
MMN2.Contig_1319	GGCCCACCTTCCTCATTAGCTACCACGCACTTAACAATTGTTCCCTTTTTCCAACTCTCGCTCTCTCTTAAACTTTTTTCCTCTCTCTCAAAATGAAGCTTTCTTTGCGTTTGATCTCAGCTGTTCTCCTCATGTTCATGATATTCGTTGCTTCAGGGATGGGTCCAGTAACCGTGGAGGCACGCACGTGTGAGTCGAAGAGCCATAAGTTCAGGGGTCCTTGTGTAAGCAGACACAACTGCGCAAACGTGTGCCACAACGAAGGTTTTCATGGAGGTAAATGCCGTGGGTTCCGTCGTCGTTGCTACTGCACCAGACATTGCTGATCCATCCATCGATCGAGACTCATAACACAAAATCTTCAATCCATCGTCTCGTCTCATGTTTGTTTGTTTCTAT…	616	1	AT1G02560.1	CLPP5 (NUCLEAR ENCODED CLP PROTEASE 1); endopeptidase Clp	One of several nuclear-encoded ClpPs (caseinolytic protease). Contains a highly conserved catalytic triad of Ser-type proteases (Ser-His-Asp). The name reflects nomenclature described in Adam et. al (2001).	Identical to ATP-dependent Clp protease proteolytic subunit 5, chloroplast precursor (CLPP5) [Arabidopsis Thaliana] (GB:Q9S834); similar to CLPP3 (Clp protease proteolytic subunit 3), endopeptidase Clp [Arabidopsis thaliana] (TAIR:AT1G66670.1); similar t	85.64	188	19	7	76	615	1	180	1e-78	289
MMN2.Contig_132	GCCGAACAAAAAATAAAAATCTTAAACCCCCCCCTTGACCATATTATTTTTCCTCTCAGTTCACCATTGACGATTAGGAAGAAGAAAGCTATGGCGGCACCGATTGTTAACGCTGAGTACATGAAAGAGATCAACAAGGCTCGTCGTGATCTCCGGTCCATCATCTCCAGCAAGAACTGTGCTCCGATCATGCTTAGATTGGCATGGCACGATGCTGGAACCTATGATGCGCAGACGAAGACAGGGGGACCTAATGGGTCTATAAGGAACGAAGAGGAGTACACTCATGGTGCTAATAGTGGTTTAAAGATCGCTCTCGAACTCTGTGAGGGAGTGAAGGCTAAACATCCCAAAATCACATATGCGGATCTATACCAGCTTGCTGGGGTGGTAGCAGTG…	357	1	AT1G02640.1	BXL2 (BETA-XYLOSIDASE 2); hydrolase, hydrolyzing O-glycosyl compounds	encodes a protein similar to a beta-xylosidase located in the extracellular matrix. This is a member of glycosyl hydrolase family 3 and has six other closely related members.	similar to XYL4 (beta-xylosidase 4), hydrolase, hydrolyzing O-glycosyl compounds [Arabidopsis thaliana] (TAIR:AT5G64570.1); similar to BXL1 (BETA-XYLOSIDASE 1), hydrolase, hydrolyzing O-glycosyl compounds [Arabidopsis thaliana] (TAIR:AT5G49360.1); similar	91.55	71	6	0	2	214	698	768	9e-21	95.1
MMN2.Contig_1320	GATATTAGAATTTTTCAAAAGCTATTGGGTATTTAAGATTAAGCTCCTCCTCGTCATCATCATCATCTTTTGTAACGTGTACTCCTTATAAACCAAATATAGACACAAACATCGAAGAAATTGTAGATTGGATTAAAAAAAAAGGAACCATGAATTGTTCAATTCGATTTTCTTGTAGCGCTCTCCCACCCGACATAATCTTGAAGATCGGATCTTATCTTGAGGTGACTGATCTTTGCGCACTCAGTAGCTGTTCTAGGTTCTGGAGAGAGCTATGTGGTTCTGACATCTTATGGGAACCTCTGTTTAAGGAAAGATGGCCCGTGTTGTCCACTTTTGATGGAGACAATACTCTGTTTCCTGATGCACAAACCGATGAAACTTCTCAGGTGGAGGGAG…	506	1	AT1G02770.1			similar to unknown protein [Arabidopsis thaliana] (TAIR:AT1G19060.1); contains InterPro domain Protein of unknown function DUF626, Arabidopsis thaliana (InterPro:IPR006462)	42.61	115	50	6	207	503	13	121	7e-13	70.1
MMN2.Contig_1321	GAGAGTAAAGCACATTCTCCAAGTGTTTCTCTCCTCTCTGTTCCTAACTCTCTTTTGTCCTAACGAGTTGAGATGGGATTAAGGATATCAGAATCAGCTAAACCATACTTTGCAATGATTTGTCTTCAGTTTGGATACGCCGGTATGAACCTGGTCACTAAAACCGTCCTTGACCGTGGTATGAGCCATTACGTTCTTGTTGCATACCGCAACGCTTCTGCCACAGCCGCGATCGCACCTTTCGCATTTCTCTCCGAAAGGAAAGTGAGGTCAAAGATGACGTTTTCAATATTCATGCACATATTTGTTCTTGCTCTTCTTGGGCCCGTGATTGATCAGAACCTATACTACATCGGTCTGAAACTCACATCTCCGACGTTTTCCACGGCCGTCAGCAAC…	491	1	AT1G02990.2			similar to zinc ion binding [Arabidopsis thaliana] (TAIR:AT3G62900.1); similar to unnamed protein product [Vitis vinifera] (GB:CAO22392.1)	77.65	170	31	3	2	490	956	1124	3e-66	247
MMN2.Contig_1322	GAAAGCGTAAAAATCCCAATGGCTGTGACATCAAGGCGACGTTCTTCATTTCGCACAAATACACCAACTACTCCGCCGTGCATGAGACACACCGCAAAGGTCACGAGATTGCAGTTCATTCTATTACGCACAACGACGATGAACGCTTCTGGAGCAATGCTACTGTTGATGATTGGGGCAAGGAAATGGCAGGCATGAGGGTTATAATTGAGAAGTTCGCAAACATTACTGACAACAGTGTAGTTGGAGTACGCGCACCCTACCTCCGAGTCGGTGGCAACAACCAATTCACCATGATGGAAGAACAAGCTTTCTTATACGACAGCACCATCACCGCTCCTCTGTCCAACCCCCCACTCTGGCCATACACTATGTACTTCAGGATGCCCCACCGCTGCC…	602	1	AT1G03090.2	MCCA (3-methylcrotonyl-CoA carboxylase 1)	MCCA is the biotinylated subunit of the dimer MCCase, which is involved in leucine degradation. Both subunits are nuclear coded and the active enzyme is located in the mitochondrion.	Identical to Methylcrotonoyl-CoA carboxylase subunit alpha, mitochondrial precursor (MCCA) [Arabidopsis Thaliana] (GB:Q42523;GB:Q9SA61); similar to CAC2 (acetyl co-enzyme A carboxylase biotin carboxylase subunit) [Arabidopsis thaliana] (TAIR:AT5G35360.1)	96.5	200	7	0	1	600	261	460	9e-109	389
MMN2.Contig_1323	GAGAGCAACAATGGCTACGGCTGCTTCTTCCCTTACAATCGCGTCGTCCTTCTCCGAACACCGGACTCGTATTCATTCATTGAAGTGCTCGAACCTCCCGTATAAGGCTAGTTCACGGAGCAAGAGACTCGTCGTAAGCTCGGTTTCATCGCCCAAAGTTGAGCTCCATACAGGCCCCGATGATCTCATATCATCCCTCCTCTCTAAGGTTGCGAACAGCGATGGAGGTGTGACACTTACACCGGAGCAACACAAGGAAGTGGCGCAAGTGGCTGGGGAGCTTCAGAAGTATTGTGTGAGCGAGCCTGTTAAGTGCCCTCTCATTTTCGGAGATTGGGACGTGGTGTACTGTTCTAGACCGACCTCTCCTGGTGGAGGCTACAGAAGCGTGATAGGCCG…	560	1	AT1G03140.1	splicing factor Prp18 family protein		similar to splicing factor Prp18 family protein [Arabidopsis thaliana] (TAIR:AT1G54590.1); similar to unnamed protein product [Vitis vinifera] (GB:CAO22532.1); contains InterPro domain Pre-mRNA processing factor 4 (PRP4) like (InterPro:IPR014906); contain	94.62	186	10	0	2	559	202	387	2e-100	361
MMN2.Contig_1324	GGAGAGAGAGTAAAGAGAATCGATTCGATCATAAAGAAGAAGAAAGTATCTCTCTTTTTTGTTTCCTCCGAAGTCAGTGAGAGAGAGAAGAAGAAACGTTTGAGTTCTGATGAGTTCTGGAGGAATCGTGGCTGGACCAACAGGAGCAGCATCAGCTCCTTCAAGCGGCGGTGGAAACGTGGAGTGGCACGTCAGACCACCGAACCCTAAAAACCCAGTCGTCTTCTTCGACGTCTCTATTGGTGGTATCCCTGCCGGTCGTATCAAGATGGAGCTTTTCGCCGACATTGCCCCCAAAACAGCTGAAAACTTCAGGCAGTTCTGTACTGGTGAACTCAGAAAGGCTGGGAAGCCTCTTGGTTACAAAGAGTGTCAGTTTCACAGAGTCATCAAAGATTT…	559	1	AT1G03150.1	GCN5-related N-acetyltransferase (GNAT) family protein		similar to GCN5-related N-acetyltransferase, putative [Arabidopsis thaliana] (TAIR:AT5G13780.1); similar to hypothetical protein [Trifolium pratense] (GB:BAE71298.1); similar to unnamed protein product [Vitis vinifera] (GB:CAO22531.1); contains InterPro d	98.85	174	2	0	26	547	1	174	1e-98	355
MMN2.Contig_1325	GGAAGCAGAGGTAAGCAGACGAAGATGTCGTGGCAGACCTACGTCGACGACCACTTGATGTGCGATCTCGGGGACGAGCAGCGCCTCACCGCCGCCGCAATTATCGGCCAAGACGGTAGCGTCTGGGCTCAGAGCGCAAATTTCCCTCAGTTGAAGTCTGAGGAAATCGAAGGCATCAACAAAGACTTCACCGAACCTGGAACACTTGCACCGACGGGATTGTTCATCAATGGCGCAAAGTACATGGTAATCCAGGGAGAGCCAAACGCTGTGATTCGAGGAAAGAAGGGAGCTGGTGGTGTTACCATCAAGAAGACCACCCAAGCCTTAGTCTTTGGTATCTATGAGGATCCAGTGACTCCTGGTCAGTGCAATATGGTTGTGGAGAGGCTCGGTGAC…	599	1	AT1G03210.1	phenazine biosynthesis PhzC/PhzF family protein		similar to catalytic [Arabidopsis thaliana] (TAIR:AT4G02860.1); similar to unnamed protein product [Vitis vinifera] (GB:CAO22510.1); contains InterPro domain Phenazine biosynthesis PhzC/PhzF protein; (InterPro:IPR003719)	72.31	195	53	3	17	598	1	191	1e-69	259
MMN2.Contig_1326	GGACCGATTAAAGCTAGAAACTTGTTGACAAAAAAAAAAAAGCTAGAAACTTTTGGTTTTAACTTTTAAGTAAGTGGCTCTCTCCTCTCTCATTCTCTCTCACATCTTCGAGAAGTTTCCGCCGGCGGGAGATCAAAAAACGGTTGATCAAAGATCAGAGAAATGGGCATTCGCTTCTCCATAATATCGGTTCTGTTTCTGTTTCTCCTTTCTTGGACCAGCTTCACCTCAACAGGAGCTTATGATGCACTTGATCCAACTGGAAACATCACCATAAAATGGGATATCATTAGCTGGACTGCTGATGGCTATGTGGCTGTTGTATCAATCTTCAATTTTCAACAATACCGTCACATTCAAGCCCCAGGTTGGCAACTAGGATGGAGTTGGTATAAGAAG…	553	1	AT1G03350.1	BSD domain-containing protein		similar to BSD domain-containing protein [Arabidopsis thaliana] (TAIR:AT4G13110.1); similar to unnamed protein product [Vitis vinifera] (GB:CAO22467.1); contains InterPro domain BSD (InterPro:IPR005607)	78.95	152	31	3	99	551	1	150	3e-58	221
MMN2.Contig_1327	GGCGAGAAGGAAAAAAAAAGGCGAAAAGCTCGCCGATCGGGAGTCCGCGAAACCAAAGAGATCGTGGGTTTTGGATATGGCGTCGAAGCGGATCTTGAAGGAGCTGAAGGATCTGCAGAAGGATCCACCCACCTCATGTAGCGCAGGACCTGTTGCTGAAGACATGTTTCATTGGCAGGCAACGATAATGGGTCCTACCGACAGTCCTTATGCTGGAGGTGTTTTCCTTGTTACCATTCACTTCCCTCCAGATTACCCTTTCAAGCCTCCTAAGGTTGCTTTTAGGACGAAGGTGTTCCATCCCAACATTAACAGCAATGGAAGCATTTGCCTCGACATCTTGAAGGAGCAATGGAGTCCTGCCCTCACCATTTCCAAGGTGCTGTTATCGATCTGTTC…	606	1	AT1G03475.1	LIN2 (LESION INITIATION 2); coproporphyrinogen oxidase	Encodes a protein (AtCPO-I) with coproporphyrinogen III oxidase activity.	Identical to Coproporphyrinogen III oxidase, chloroplast precursor (CPX) [Arabidopsis Thaliana] (GB:Q9LR75;GB:Q546I5;GB:Q94JR5); similar to HEMF2, coproporphyrinogen oxidase [Arabidopsis thaliana] (TAIR:AT4G03205.2); similar to Coproporphyrinogen III oxi	87.57	177	20	3	82	606	24	198	2e-77	285
MMN2.Contig_1328	GACACGCTCTCTCTCTCATCGCCGTGAGAATGGCGTCTGCTTCGAAGCAGAATCCTTCTTCTTCAAAACCTCCAAGACAATCCTTTTCAATCCCCTCGAAAGCCTGCGCTGGGGAAGAATCCCAATTTCGAAACCCTAACCCTAGCTCAAGCCTCTTACCGTCGAATTCGCCGATTTCGATGTCAGTCGAAGATCAGATCCTCGGACGCTCCACTCACCTAACCCGACCCGAGCTTCTCCGACGCCGATCGCACAACCTGAAGCAGCTCGCAAAATGCTACAGAGACCATTACTGGGCCTTAATGGAGGATCTCAAGGCCCAACACAGAGAGTATTACTGGAAGCACGGTGTTAGTCCTTTCAAAGAAGATAATCATCACCACCAAAACAAGAGGCGTA…	593	1	AT1G03590.1	protein phosphatase 2C family protein / PP2C family protein		similar to protein phosphatase 2C family protein / PP2C family protein [Arabidopsis thaliana] (TAIR:AT4G03415.1); similar to hypothetical protein [Vitis vinifera] (GB:CAN68594.1); contains InterPro domain Protein phosphatase 2C-related; (InterPro:IPR00193	78.69	61	13	0	77	259	153	213	9e-85	102
MMN2.Contig_1329	GGAAGCGTTAAGATGGTGGCTGAGGACTCTGATGATCTCTGGTATGCTTATAACCTCATTGCCGTCGGAGATAGTGTAATGGCTGTCACTTTTAGAAAGGTTCAGAGAGAGGTGCCTGGTGGGGGAAGAGACTCTGAACGTGTTAGACTGAAGCTCGAAGTACAAGTTGAGGAGGTGGACTATGACAAAGACGCGGCTGTTCTGCGTATACGTGGGAAGAATATCCTGGAGAATGATCACGTCAAGATTGGTGCATTCCATACTTTGGAGATTGAGCTGAAACGACCTTTTGTATTGAGAAAGGGAATATGGGACTCACTCGCTCTTGACACACTCAAGCAGGCCTCAGATCCCGCTGCTAGTGCTGACCTAGCTGTAGTTCTAATGCAAGAGGGACTT…	557	1	AT1G03680.1	ATHM1 (Arabidopsis thioredoxin M-type 1); thiol-disulfide exchange intermediate	encodes a chloroplast thioredoxin similar to prokaryotic thioredoxins.	Identical to Thioredoxin M-type 1, chloroplast precursor [Arabidopsis Thaliana] (GB:O48737); similar to ATHM2 (Arabidopsis thioredoxin M-type 2), thiol-disulfide exchange intermediate [Arabidopsis thaliana] (TAIR:AT4G03520.1); similar to Thioredoxin M-ty	83.33	168	24	2	63	554	1	166	2e-64	241
MMN2.Contig_133	GGCCGTATCTTAACCAAACTAACCCTACGCAGGAAGAAGTGCATCCATSGTTYAGAGAGAAGAAGAAAGAGGCAAGTTTTGCAATGGCGGTAGAAGACACTTCCAAGCCTGTTGTCGTTGCGGAAGAAGCGAACCCTAACCCCACAGACCATCCGATTGATCGATACCATGAAGAAGGCGACGATGYTGAGGAAGGAGAGATCGCCGGCGGCGAARSAGACGGAGACGAATCGAGCAAATCCGCSGTTCCGCAGTCGCATCCGTTGGAGCATTCGTGGACCTTCTGGTTCGATAACCCTTCTGTTAAATTAAAGCAGGCGACTTGGGGAAGCTCCTTGCGATCCGTGTTCACTTTCTCCACCGTCGAGGRGTTCTGGAGTCTGTTCAATAACATGAAGG…	541	1	AT1G03760.1	prefoldin subunit family protein		similar to hypothetical protein OsI_004919 [Oryza sativa (indica cultivar-group)] (GB:EAY77072.1); similar to hypothetical protein OsJ_004531 [Oryza sativa (japonica cultivar-group)] (GB:EAZ14706.1); contains InterPro domain Prefoldin (InterPro:IPR009053)	78.52	149	32	2	37	483	1	146	3e-63	237
MMN2.Contig_1330	GGAGATCACTCTCCTCTCTGTTTTGCGCAAGCACAGCAGCCATGGTGCAAGTCAGGTTCTACCGCAACTACGGCAAGACCTTCAAGAAGCCGCGACGTCCTTACGAGAAGGAGCGTCTTGACGCCGAGCTGAAGCTTGTCGGAGAATACAGTCTTCGTTGTAAGAGAGAGCTGTGGAGGGTTCAGTACACGCTTAGCCGTATCCGTAACGCTGCCAGGGAGCTTCTCACTCTCGACGAGAAGAACCCTCGTCGGATCTTTCAAGGTGAAGCTCTTCTGAGGAGGATGAACAAGAATGGGCTTCTTGATGAGTCCCAGAACAAGCTCGACTACGTTCTTGCTTTGACTGTTGAGAATTTCCTCGAGCACCGTCTCCAGACTATTGTCTTCAAGTCCGGTA…	546	1	AT1G03905.1	ABC transporter family protein		Identical to Non-intrinsic ABC protein 4 (NAP4) [Arabidopsis Thaliana] (GB:Q3EDJ0;GB:Q9ZWB0); similar to POP1 [Arabidopsis thaliana] (TAIR:AT5G44110.1); similar to unnamed protein product [Vitis vinifera] (GB:CAO40609.1); contains InterPro domain ABC tra	93.49	169	11	0	40	546	1	169	2e-89	324
MMN2.Contig_1331	GATGTTCCATCTGTAGAATACAAAGAGTCTGAATCATCCATCTTCGGTCGGGCTTCCGAAGCCGTCCGGCGCCGGAGGATCCTCTCTTACCCTTATTCCTCCTTTTTCTTTTGCCTTCTCCACTCCAACCCAACTCTAAGACGAGATACGTGTTGCTCTTGTTTGTCGGGGTGACTCCGAAGACTTGTGTGGTCATAAGAGTCATCTCATGGCATTCTTGGAGGAGCTGTGAGTCGAAGGAAGGTGGAAGCAGAGCAGGTTGGCTTTTAGAGCTGAGAGGAGCCGACGAGTCAATTTTCCATTTTTTACTTCGGCGCTCCTCTCACGGCGATGGCACATGGCTCAGTGGGAGATCTCATCCATCTTAGATCTACGGCCTGGTGTGACGGTGGGTGAAAC…	649	1	AT1G04140.2	transducin family protein / WD-40 repeat family protein		similar to transducin family protein / WD-40 repeat family protein [Arabidopsis thaliana] (TAIR:AT5G43930.3); similar to transducin family protein / WD-40 repeat family protein [Arabidopsis thaliana] (TAIR:AT5G43930.2); similar to transducin family protei	83.41	223	30	2	2	649	471	692	2e-90	328
MMN2.Contig_1332	GACACGAATATTCGTACACAGAGGAGGAAGAGAGAGGGAGAGCGATAATGGCGTCTAACGGCTTCGCGATGCTATCGATCCTTGTGTTAGCTCTCTTAGCTTCGTCTATTAGAAGCGAAGAGACGGAGACGAAGGAGTTCGTCTTGACTCTCGATCACTCCAACTTCACCGATACAATCAACAAGCACGACTTCATCGTCGTCGAGTTCTACGCCCCTTGGTGTGGCCACTGCAAGAGTCTTGCTCCTGAGTGTGAGAAGGCTGCAGCAGAGTTGAGCAGCCAAAGCCCTCCCATCTTCCTCGCCAAGATTGATGCTAGCGAGGAGTCTAACAAAGGCATTGCGAACGAGTACAAGATTCAGGGATTCCCCACTATCAAGATTCTGAGGAAGGGAGGGA…	583	1	AT1G04920.1	ATSPS3F (sucrose phosphate synthase 3F); sucrose-phosphate synthase/ transferase, transferring glycosyl groups	Encodes a protein with putative sucrose-phosphate synthase activity.	similar to ATSPS1F (SUCROSE PHOSPHATE SYNTHASE 1F), sucrose-phosphate synthase/ transferase, transferring glycosyl groups [Arabidopsis thaliana] (TAIR:AT5G20280.1); similar to ATSPS4F, sucrose-phosphate synthase/ transferase, transferring glycosyl groups	84.54	194	30	0	2	583	750	943	6e-95	343
MMN2.Contig_1333	GGCCAACAACAGAGAGAGATGAAACTCAGAAACATTTAGATGGAACACAGAAGAAGCTTCACTTCAATCTTCATCAAAGCTGCTTGAAGATGCGCAGCCTCACTTCCGGTCTCATCATCAGATCCTCTTCTCTCCCATCCACACTCTACAAACGGTTTCACTTCCTCAAGCCATGTTCTTCCCTCAAACAGACCAGCAAGAAGCAGAAACAGTCTCTCCCTCCCTCCACCGCCCCTCCTCCTCAGACTCTCCGGTGGCTCTTCACTCCCAAATCCAGTGACGACGAAGACGCTAAATCCTCCACGGATGGGGATGCTGCTCTTAAGGGCACGATTCTTGCCGGAGTTTTGTTGATTGGTAGTGTTGGTGGATTCGCCGGAGTTGGATACGTCTACAGGG…	591	1	AT1G05100.1	MAPKKK18 (Mitogen-activated protein kinase kinase kinase 18); kinase	member of MEKK subfamily	similar to MAPKKK17 (Mitogen-activated protein kinase kinase kinase 17), kinase [Arabidopsis thaliana] (TAIR:AT2G32510.1); similar to unnamed protein product [Vitis vinifera] (GB:CAO24015.1); contains InterPro domain Serine/threonine protein kinase; (Inte	82.39	176	25	1	81	590	1	176	1e-80	295
MMN2.Contig_1334	GCACACCAACAAGATACACTCAACAACAACATCTCCTCGTTCTTTTATCTTCTTCTCCGACATGAAGCTCGCCGCTAGCCTCAAGCGTGTGTTCCGCTCCAAGTCCAAAGGTTCTGTCTCAAGATCCGAACCGTCTTCCCTCAGCTCCGCCGCTTCTTCCTCCTCCTCCGACGGTGGCTCATACGGTAAACTCAAGCCAGGCCCCGCCGCTACACCCGTCAGTGTTCTTCCGCAAAGCTCCGGTGATTTCTACTCCGAGCTGGTCGAAGCGTTTAAGCCGATAGACCGAGACGACGACGGTGTGGTTTCAAGAAAAGATCTCGCGGCCCTTCTTAGCAGGCTCAGCCCTGAACCGCCGAGTCCTGAAGAGGTGAGTATGATGCTCAGAGAAGTAGATGC…	382	1	AT1G05170.2	galactosyltransferase family protein		similar to galactosyltransferase family protein [Arabidopsis thaliana] (TAIR:AT2G32430.1); similar to unnamed protein product [Vitis vinifera] (GB:CAO23998.1); contains InterPro domain Glycosyl transferase, family 31; (InterPro:IPR002659)	90.8	87	8	0	1	261	191	277	3e-41	163
MMN2.Contig_1335	GTGATCGGTGGGCCTCACGGTGATGCTGGACTCACCGGGAGGAAGATCATTATTGATACTTACGGTGGTTGGGGTGCTCACGGTGGTGGTGCTTTCTCAGGGAAGGATCCAACCAAGGTTGACAGAAGCGGTGCTTACATCGTCAGGCAAGCTGCGAAGAGTGTGGTGGCTGCTGGACTCGCGCGCCGCTGTATTGTCCAGGTGTCGTACGCCATTGGTGTCCCTGAGCCTCTCTCGGTGTTTGTTGACACGTACAAGACCGGGACTATTCCGGATAAGGATATCCTTGTGTTGATCAAGGAGGCCTTTGACTTTAGGCCAGGGATGATGGCTATTAACCTTGATTTGAAGAGAGGAGGTAACTTCAGGTTCCAGAAGACTGCTGCTTATGGGCATTTT…	562	1	AT1G05180.3	AXR1 (AUXIN RESISTANT 1); small protein activating enzyme	Encodes a subunit of the RUB1 activating enzyme that regulates the protein degradation activity of Skp1-Cullin-Fbox complexes, primarily, but not exclusively, affecting auxin responses. Acts alongside AS1 to exclude BP expression from leaves.	Identical to NEDD8-activating enzyme E1 regulatory subunit (AXR1) [Arabidopsis Thaliana] (GB:P42744); similar to AXL (AXR1-LIKE), catalytic [Arabidopsis thaliana] (TAIR:AT2G32410.1); similar to auxin resistant 1 [Brassica rapa] (GB:ABV89645.1); contains	87.7	187	22	1	3	560	97	283	6e-82	299
MMN2.Contig_1336	GATCAAACAAAGACGTGATAAGGAAGAAAGTCTATGTCTGTCCCGAGCCAAACTGTGTCCATCATCATCCATCAAGAGCTCTAGGAGACTTAACAGGAATCAAAAAGCATTTCTTTAGAAAACATGGGGAGAAAAAATGGAAATGCGATAAGTGTTCGAAGAAGTATGCGGTGCAATCAGATTGGAAGGCTCATGCTAAGACTTGTGGCACCAAAGAATACAAATGCGACTGTGGAACTCTCTTTTCAAGGAGGGATAGCTTCATAACTCATAGAGCATTTTGTGATGCATTAGCAGAAGAGAGTGCAAGAGCCATACCAAACCCTATTCTCATCCAATCTTCTTCTCCTCATCAAACTCAACACAACATAAACTTCTCTTCCTCCTCACAAAACATCA…	617	1	AT1G05430.1			similar to unnamed protein product [Vitis vinifera] (GB:CAO71187.1)	63.83	188	64	2	40	591	1	185	4e-57	217
MMN2.Contig_1337	GGTTCCAATTCGTTCCGAAACAATCTTCTCAATTCCTTTCGGTTATTATAATCTGAGTTTAAAAAAACAATGGGAGGAGGTAAGGACAAGCATCATGACGAGCAAGACAAAGGGTTTCATGGGTTTCCAGGAGGTGGACATCATTACCCACCCGCTCCTGGAGGTTACCCACCCGCTGGATACCCTCCTCAACAAGGGTATCCTCCAGCTGGAGGCTATCCACCTGGTGCTTATCCTCCTGGACCTGGAGGTTATCCTCCTGCTCCGGGTCACGGTGGCTATCCTCCTGCAGGCTATCCTGCTCCTCACCACTCAGGACACTCTAGTGGTGGACTCGGAGGTATGATCGCTGGTGCAGCTGGTGCAGCCGCAGCAGCCTATGGAGCACACCACGTTGGT…	617	1	AT1G05540.1			similar to unknown protein [Arabidopsis thaliana] (TAIR:AT1G30160.2); contains InterPro domain Protein of unknown function DUF295 (InterPro:IPR005174)	68.63	204	61	4	14	616	1	201	2e-72	268
MMN2.Contig_1338	GAGAACAACTTTGTCTGTATTTAGAAGGTCCTTTCTCTTTGCTTCACCACCGCCTCCGTCTTGCTTGAGTTCTCTGTCTCTGGAGAGTTCACCGGTTTAGACCTTGCTCGCGGGGAGGTTCGAACCCGGTTCGTTTTCTGCTGGTTTTGGAGGCTCTGCACGGAGGTGGAGTAGTTCGCGGTTGGTGGAGTCGGCGTTTAGGGTTTGCTAGGGGGTGTTTTGTCTTTGACCCGCTAGAAGAGGAAGCGGCGCGTGGAGGAAGCGACCAGGCTCTTCGTTCAGATCCGGGCAGTGGATTCACAGATCTACGTCGTCCGGTGTACCGTGGAGTGGAGTTGAGTGGTGGTTGGTGGGTTTGTCTTGGTGTCTCGGCGAATCGCCTCCTCCTTCTCGGAATCA…	447	1	AT1G05570.1	CALS1 (CALLOSE SYNTHASE 1); transferase, transferring glycosyl groups	Encodes a callose synthase 1 catalytic subunit . Member of Glycosyltransferase Family- 48.	similar to ATGSL03 (GLUCAN SYNTHASE-LIKE 3), 1,3-beta-glucan synthase/ transferase, transferring glycosyl groups [Arabidopsis thaliana] (TAIR:AT2G31960.1); similar to ATGSL12 (GLUCAN SYNTHASE-LIKE 12), 1,3-beta-glucan synthase/ transferase, transferring g	47.83	23	11	1	149	214	575	597	3	27.7
MMN2.Contig_1339	GGAGATACTGAAGCTTAAGGATCAACCTAGTTCAAGGCAAAAGTCTATTACTTTCTTTGAGCATGACAAGTCCACTAACGAGCTTCTACCCGCCTGTGTTGAGATACCTACGGATGGAACTGATGAGTGGGAGATTGACATGAAGCAGCTCAAAATTGAAAAGAAAGTGGCATGTGGATCATACGGGGAACTGTATAAAGGAACCTATTGCAGTCAAGAAGTAGCTATCAAAATCCTAAAACCGGAGCGTGTAAATACTGAAATGCTCCGAGAGTTTTCTCAGGAAGTGTATATAATGAGAAAAGTAAGGCGCAAAAACGTTGTCCAGTTTATCGGTGCATGTACACGTTCTCCGAACCTATGCATTGTGACAGAGTTCATGGCTCGGGGGAGCATATA…	574	1	AT1G05860.1			similar to unknown protein [Arabidopsis thaliana] (TAIR:AT2G31600.1); similar to unnamed protein product [Vitis vinifera] (GB:CAO64768.1)	71.81	188	46	5	30	572	1	184	2e-65	245
MMN2.Contig_134	GGAGRGAGAGAGAGATAGACAGAACGGTGTTACCGCTTTAAGGGGAGAGAGAARGATACAGAGAAAAAGTTCCCTTCTTCATTTAGAAATTTAGATACAGAGAAGACAGAGAGTTTGTGATGATGAGTCTGAGAAGAGGAGGAGAGAGACAGGACTTTCCGGCAGCAGCGTACAACGTTGTCCATAAGCTGCCTCACGGTGACAGTCCTTATGTCCGAGCAAAACATGTTCAGCTTGTGGARAAGGATGCAGAAGCAGCGATAGAGCTGTTCTGGAGAGCGATCARAGCGAGAGACAGAGTGGATAGTGCTCTTAAAGACATGGCTTTGCTYATGAAACAACAGAACAGAGCTGATGAAGCCATTGAAGCTATTCARTGCTTTAGAGATCTTTGTTCCA…	542	1	AT1G05940.1	CAT9 (CATIONIC AMINO ACID TRANSPORTER 9); cationic amino acid transmembrane transporter	Encodes a member of the cationic amino acid transporter (CAT) subfamily of amino acid polyamine choline transporters.	similar to CAT4 (CATIONIC AMINO ACID TRANSPORTER 4), cationic amino acid transmembrane transporter [Arabidopsis thaliana] (TAIR:AT3G03720.1); similar to hypothetical protein [Vitis vinifera] (GB:CAN66397.1); similar to unnamed protein product [Vitis vinif	35.71	28	18	0	157	240	457	484	4.5	27.7
MMN2.Contig_1340	GGAACTACCTCTTCCGACCTATCATTATTATGAGTGACAACAAGGTTATTTAAATAATTTCAAGTTGGAATCAGAAACAAGTGCATCTTTCTTCGTTTACACAGATTGAGATAAAGATGGTGATGCGAACTGTGGATCTACGGTCAGACACCGTGACTAGACCTACCGATGCGATGCGTGAAGCAATGGGAAGCGCAGAAGTAGACGATGACGTCCTCGGCTACGACCCAACGGCTCGACGTCTTGAAGAGGAGATAGCCAAGATGATGGGGAAAGAAGCAGCTCTCTTCGTGCCATCCGGTACAATGGGGAATCTCATATGCATTATGGTTCACTGCGACGTGAGAGGCAGCGAGGTGATTCTTGGAGACAACTGTCACATCCATGTCTACGAGAACG…	571	1	AT1G06070.1	bZIP transcription factor, putative (bZIP69)		similar to bZIP transcription factor (POSF21) [Arabidopsis thaliana] (TAIR:AT2G31370.5); similar to bZIP transcription factor (POSF21) [Arabidopsis thaliana] (TAIR:AT2G31370.4); similar to bZIP transcription factor (POSF21) [Arabidopsis thaliana] (TAIR:AT	79.65	113	18	3	238	561	24	134	4e-40	160
MMN2.Contig_1341	GGTGCCGTTGCCGGAGACTGTTTCCATTGGGTTTGCGTGAGCTATTCCTACCTTTCTCTTCAAGGAAGCTCTCATCTTTCACTTGAGATCGCGTTCCCTGGGCTTATTCGCTTCTGTGTGTTGGTTTACAAGATGGCATCTGCGACTCTTAGGAGACGGCTTCATCACGGGGATGTAGATGGGAGAAAGTACGAACGGTATGATGCAGCAGACTCCGAAACTTTAAGAGAGCCCTTGTTGAGAAGTAGTAGCGATAGTAAAGATGCGTACAATGAGGAGCGTACTCTGGAGGATATCTGGGAAGAAGAACGGAAGAAACAGCAAGTTCACTGGACATTAATCTTTTCTCAGCTGATTGCACAATGGGCTCAGTGGATAGCGAAAGTTGTCTTTGGATCT…	522	1	AT1G06510.1			similar to unnamed protein product [Vitis vinifera] (GB:CAO70010.1)	72.19	151	34	1	91	519	16	166	8e-39	156
MMN2.Contig_1342	GATAGTATAATCAAATTCAAAAAAAAAAACAGAAGAAAGAGAGAAACCATGAGTATTAGCTTAAGGTTTATAGTTGCTGGTCTTATTCTTTTCTTTGTCTCGCGATACGCTACATGTCAAGCCATGATGAGAATCCCACTCAAAACGAAAACCTTGTGGAACAAGGACGATGTGGCTTTAACAAATGATCATGACAATACTTACTTCGGGCAAATTATGGTAGGAACTCCGGGTCAGCCTTTCAACGTGTTGTTTGACACCGGGAGTTTCGACCTGTGGGTTCCTTCTTTAGAATGGCCTAAACCGGGAAGCAAAAGGTATAGATCAAGCGCATCAAAGACTTTCAAACGCGATGGGAAGAAAGCAGAAATCAGATACGGAGCAGGTTCTCTGAAGGGG…	601	1	AT1G06645.1			pseudogene, similar to CmE8, blastp match of 51% identity and 3.9e-106 P-value to GP|15721876|dbj|BAB68392.1||AB071820 CmE8 {Cucumis melo}	73.05	167	41	2	111	599	1	167	8e-62	233
MMN2.Contig_1343	GAAGGACCAACCGAAAAGGATAAATCTTCTTCTGCACATTCATCATCTTCTTCTCTGTTTTCCTCAAAGCTCCCTCCTTTCAATGGCGACTCTAAGCTTCAACACCACTCGTATGCGAACACCTTCACTTCCAAGAATCTCTAGACCATCTTCTTTCACTAAACCCATCAAAACCCATCTCTCCTCCTCCTCCTCCTCACAAACCTTATCCAAACGCCACCGTTTCGTCTCTCGATCCTTACCTGAGACAAAAGAAGAGACCCTCATCATCAAACAGGAGGAAGAAACCGAAGACGACGATCCAACCTCTGAGCTGAGCTATCTCGATCCGGAAACAGATGCAGAGAGCATAAAAGAGTGGGAGCTGGACTTCTGCTCGAGGCCGATTCTTGATTCAAG…	573	1	AT1G06760.1	histone H1, putative		Identical to Histone H1.1 [Arabidopsis Thaliana] (GB:P26568); similar to histone H1.2 [Arabidopsis thaliana] (TAIR:AT2G30620.1); similar to histone H1 subtype 5 [Pisum sativum] (GB:AAO74588.1); similar to histone H1 [Pisum sativum] (GB:CAG25587.1); simila	91.55	71	6	0	187	399	60	130	3e-25	111
MMN2.Contig_1344	GGAATTGACGCTGAGAGGAGAGATGAGAGAGAAAAGGGGCAGAAGAAGAGATCCAAATCAGAAAACCCTAGATCCCGTCGGTGAGGATGATGAGTCGCGTGTAGTCACCGGAAAAGATGGAAAAGGGTTCTTCGCCTGCTACATCTTGACCTCCCTTAGCCCTCGTCACAAGGGTCACACCTATATCGGGTTCACGGTTAACCCAAAGCGGAGAATAAGGCAGCACAATGGAGAGATAAGGGGTGGTGCATTTAGAACTAAGAAGAAACGTCCTTGGGAAATGGTCCTCTGTATCTTTGGTTTCCCTACCAACGTCTCTGCCCTTCAGTTTGAGTGGGCTTGGCAGCATCCCAGAGAATCTCGTGCGGTGAGAGAAGCTGCTGCTGCTTTTAAGTCCTT…	593	1	AT1G06760.1	histone H1, putative		Identical to Histone H1.1 [Arabidopsis Thaliana] (GB:P26568); similar to histone H1.2 [Arabidopsis thaliana] (TAIR:AT2G30620.1); similar to histone H1 subtype 5 [Pisum sativum] (GB:AAO74588.1); similar to histone H1 [Pisum sativum] (GB:CAG25587.1); simila	92.54	67	5	0	221	421	62	128	1e-21	99.4
MMN2.Contig_1345	GACCTGACGGGGAGAGAGAGAGAGAGAGAGAGAGGCGATGGAGGAAGAGGAGCACGAGGTATACGGCGGAGAAATCCCCGACGTCGGAGAGATGGATGGAGACATGGACATGATGACTGCAGCTGATGACGATGCCGCTAAGGAGTTGGATGAGATGAAGAAACGATTGAAAGAGATAGAGGACGAAGCTGCTGCTCTTCGCGAGATGCAGGCCAAGGTCGAGAAGGATATGGGTCCTCAAGATCCTGCTACTATGGCAGCAGATCAAGCAGGCAAGGAGGAGGTCGATGCTCGATCTGTTTTCGTTGGCAATGTTGATTACGCATGCACACCTGAAGAAGTGCAGCAACACTTCCAATCATGCGGCACTGTCCACCGGGTGACGATTCTGACAGACAA…	603	1	AT1G07080.1	gamma interferon responsive lysosomal thiol reductase family protein / GILT family protein		similar to OSH1 (OAS HIGH ACCUMULATION 1), catalytic [Arabidopsis thaliana] (TAIR:AT5G01580.1); similar to unnamed protein product [Vitis vinifera] (GB:CAO21403.1); contains InterPro domain Thioredoxin-like fold (InterPro:IPR012336); contains InterPro dom	90	140	14	0	183	602	42	181	6e-76	280
MMN2.Contig_1346	GGGTCGATTCTCCTCCGCCTCACACGACGGGCAACCTCACTTCTTCCTGCCGTCGCGCTAAATCCCACCGCCGATCAATCATGGCTACCGCAAACTCTACTTCCGCCGCGAATCTCGCCACCGTCTTCGGTTTCTCCTCCGCTGATTCGCCTCCTCCCAAGCTCTCTCTCTCCCCCGATCAGCTCAGCTACTGCCACCAAGCTCTCAAGATTCTCCGCGAGAAGATCTCAGATCCTGACTCAATCGCTCGAGAGTTCGCGAATCTGCAGGCTAATAGGATGCTAGCATCGGATATGCTACGAAGCAGTACGGTGGCTATCAACAGTGTCAATTACGAGAAGAACAGATACACTGACGTTGTTCCATTTGACAATAACAGAGTTATTCTGAATCCGTGCA…	588	1	AT1G07110.1	F2KP (FRUCTOSE-2,6-BISPHOSPHATASE); fructose-2,6-bisphosphate 2-phosphatase	Encodes the bifunctional enzyme fructose-6-phosphate 2-kinase/fructose-2,6-bisphosphatase.	similar to fructose-6-phosphate 2-kinase-related / fructose-2,6-bisphosphatase-related [Arabidopsis thaliana] (TAIR:AT3G30200.1); similar to fructose-6-phosphate 2-kinase/fructose-2,6-bisphosphatase [Bruguiera gymnorrhiza] (GB:BAB55655.1); similar to unna	94.36	195	11	0	2	586	405	599	3e-103	370
MMN2.Contig_1347	TCTGCATCACTATCATTACATGGTTGCTTCTTTTGTTTATGATCCCACTACCCTTTATAAAGCTCTTTCCCTTCTCTGTTTTATGTGTAGGAGGAAGACGATGACTAGGACGTTTATGTTTGGTGGCATAATATAGGACGCTGCAAGGATCCCAAGCATGTTCGTTCTTTCTTATCTTCTCTTATAATGTTAACGAGAGATTTGCAGCTCTTTATAAAATATTAAGCCTTTTTATAGCTCGTCGTTTGTTATGATCTTAATGCTCTTTTTAATCTCTTCGACCTCTAATGAAATGGTGACATGGTTGCTTATTAGAGTTTGGTTTAGTAAATTGTATCGTTAAATCTCTAATCAAATCTTAATATACAGTCAATGTATCATTTATCTACACGCAGTAAT…	534	1	AT1G07200.2	ATP-dependent Clp protease ClpB protein-related		similar to heat shock protein-related [Arabidopsis thaliana] (TAIR:AT2G29970.1); similar to hypothetical protein [Vitis vinifera] (GB:CAN78825.1); similar to unnamed protein product [Vitis vinifera] (GB:CAO21445.1); contains domain SSF81923 (SSF81923); co	87.5	16	2	0	75	122	712	727	3e-48	33.9
MMN2.Contig_1348	GAAAAACCGAAGAGAAAGGCGAAGAGAACCAAACCCAAAGTCTCACCTCCACAGAACAATGCAGATCAAGCGAGAACACACCGTGATGCAGCAGAGAAACCGAAGCCAGTGGCAGAGTTACCGACCCAGACCCCACCATTCTTCTTCCCAATTCCGCAACAAGGAGCAGCAAACACGGAGCTGGAATCGATCAAATCCGTGTTGAAAGAGAGCGAGAAGGTTCTTGAGAAGGTGGAGAGACGAGAAAAGAACATTGTCGGTGAAGTGACAGAGAGGGCTAAAGATCTGAGGGAGAAAGAGTTTAAGATCCCTGAACCGAAACCAATGCCTTGCTCTTCGGATCACGAAGCCTGGAAGAAATGCTACGAGGAGAACGTTGGCAACCCGTTGATATGTAGC…	528	1	AT1G07790.1	HTB1; DNA binding		Identical to Histone H2B.1 [Arabidopsis Thaliana] (GB:Q9LQQ4;GB:Q8L950); similar to H2B/HTB2 (HISTONE H2B), DNA binding [Arabidopsis thaliana] (TAIR:AT5G22880.1); similar to hypothetical protein [Vitis vinifera] (GB:CAN78863.1); contains InterPro domain	97.8	91	2	0	189	461	58	148	4e-44	174
MMN2.Contig_1349	GATAACCGCTTTCGTTGATGCACTGTAAACTTTGATTAGGGTTTGAACATGGCGTCGGAATCGCGATCGACGCCGATATCAGCATCATCGCCGGCGTCGTCTTCTTCGCCGAGCGGGAAACGAACAAGAGATCCGGAAGACGATGGGGTCTATCTCGATAACCTCCGCTCCCAAAAACGTTATCTCAGCGAGATAATGGCTTGCAGTTTAAACGGACTAACCGTCGGAGACTCAGTCTCCGTCAACATGTTGGACTCTCCTTCTCGCTCTGAGACCTTTCTTTCTCCCAACAACAACCACAGGCCTGTTTATGTGGATAGATGTGATTGTGTATATATATTATATGTGCTGTTCGTTTGGTTGACGCAGCTACCTGCCTCGGCGTCAGCGTAAATTTTT…	582	1	AT1G07890.8	APX1 (ASCORBATE PEROXIDASE 1)	Encodes a cytosolic ascorbate peroxidase APX1. Ascorbate peroxidases are enzymes that scavenge hydrogen peroxide in plant cells. Eight types of APX have been described for Arabidopsis: three cytosolic (APX1, APX2, APX6), two chloroplastic types (stromal	Identical to L-ascorbate peroxidase 1, cytosolic (APX1) [Arabidopsis Thaliana] (GB:Q05431;GB:Q0WLU2); similar to APX2 (ASCORBATE PEROXIDASE 2), L-ascorbate peroxidase [Arabidopsis thaliana] (TAIR:AT3G09640.1); similar to APX2 (ASCORBATE PEROXIDASE 2), L-	94.29	175	10	0	57	581	1	175	9e-98	352
MMN2.Contig_135	GACAAAGCTAAGCTCATTCAGATTAAATTCACTTCAGACATTTGATAGCTACCATCTTACTCGTTTCAAAAGGGGTACCCTGAGATCACAAAGGATTTACAAACTATGGCCAAGGGAGTTGCAGTTCTGAACAGCAGTGAGGGTGTTAAGGGGACTATCTTCTTCACCCAGGAAGGAGATGGTGCCACAACTGTGACTGGAACTGTTTCTGGTCTTAAACCTGGTCCCCATGGTTTCCATGTCCATGCTCTTGGTGACACYACCAAYGGTTGYATGTCTACCGGTCCACATTTCAACCCTGATGGTAAAACCCACGGTGCACCTGAGGATGCTAATCGTCATGCTGGAGATCTAGGAAACATCATTGTTGGKGATGATGGAACTGCCACCTTCACAATC…	442	1	AT1G08210.1	aspartyl protease family protein		similar to aspartyl protease family protein [Arabidopsis thaliana] (TAIR:AT5G22850.1); similar to unnamed protein product [Vitis vinifera] (GB:CAO62959.1); contains InterPro domain Peptidase aspartic, catalytic; (InterPro:IPR009007); contains InterPro dom	28.36	67	48	2	242	442	214	270	3.9	27.3
MMN2.Contig_1350	GGTCGGAAAGATGATGATTAGCCGTGTGGCGAAAAGCCATGGTTTAATCAGATTGTTGAAGAAGCCATGTGATGGATGTCTACGTTCTCCTCTCTTTCTACGTTTTCCGGCTGATGGGTTCTCTACGTTTCGCAGTTACTCCCTGACGAGGAGCAGATTCATGTCCACGGATCCGATGGTTGGAGAAGAGGCGAGGAACGGTGGTGTTACAATGCTTCCGGCTGTTGAGGACAAGTACGGTGGCGTCATGACGGAGATGACTCGTCCCATGGATCCTTCTGCCTTCTCTGCACTTCTCAGATCCTCTCTCTCTAACTGGACTCTTCAGGGAAAGAAGGGAGTGTGGATCAAATTGCCGAGGCAGCTTATCGGTCTTGCTGAAACTGCTGTTAAGGAGGG…	500	1	AT1G08370.1	DCP1 (DECAPPING 1); m7G(5')pppN diphosphatase/ protein homodimerization	Encodes DCP1 involved in mRNA decapping. DCP1 forms a mRNA decapping complex with DCP2 (At5g13570) and VCS (VARICOSE) (At3g13300). However, unlike DCP2, DCP1 itself does not have mRNA decapping activity in vitro. DCP1, DCP2 and VCS colocalize in cytopla	Identical to mRNA-decapping enzyme-like protein [Arabidopsis Thaliana] (GB:Q9SJF3;GB:O64895); similar to unnamed protein product [Vitis vinifera] (GB:CAO15866.1); contains InterPro domain Dcp1-like decapping (InterPro:IPR010334)	92.11	114	9	1	157	498	1	113	8e-56	212
MMN2.Contig_1351	GATCTGAAAAGTTCGTGTAAGAAAGAACATATCTATCTCTCTGTCTCTCCTCTCGTTGCTTTTTAGAAGAGCAATGAGTTATTCTGCAGCCGGACATGGAAAGCCTGGCTCAGGTAAAAGGAGAATAAGGGAGCTTTTAACTCAATCTGATAACCGATTCTGCGCTGATTGTGGTGCCCCTGATCCTAAGTGGGCGTCAGCAAATATTGAAGTGTTCATATGCTTAAAATGTTGCGGTGTCCACAGAAGCCTTGGCACTCATATCTCAAAGGTCTTATCTGTGACATTAGGTGAATGGTCTGATGAAGAAGTCGATTCCATGATCGAAATTGGAGGCAATGACTCTGCCAATTCAATCTACGAGGCATTTATACCTCATGGTTTCTCTAAGCCTGGACC…	492	1	AT1G08380.1	PSAO (photosystem I subunit O)	Encodes subunit O of photosystem I.	similar to putative 16kDa membrane protein [Nicotiana tabacum] (GB:CAB75430.1)	87.6	129	16	1	1	387	15	140	1e-64	242
MMN2.Contig_1352	TAATGTGGCAAGGAAAGTCTCATGGTTGATGTTGTCAGAACACGAGCAAGGCTGCCGTTATATACCCCAGCTTGGGGATGAAGTTGTTTACTTCAAGCAGGGTCATAAAGAGTTCCTAGACAGTAGAGAATTAAATGACAGCGACCGATCAAGGTACCTTCCTCGAAACCTAGGAGCGGTAGAGTTTTGTAAAGTCGAGAAACTCAACTACGATACATATCCTGGTTCTGGCGAGAGCTGCTGCAAAATGACTCTCAGGGTTCTGGATTCTTCTTCGTCGCATGCCTCCCGCAAAGAGTTCCAACTAACACTGCCTGACCTCATTAATTTTCCGGATTTTATTGTGGAGAAGACTCGATACGATGCTGCAATGAAGACAAACTGGGAAGTCGGAGATGA…	533	1	AT1G08450.1	CRT3 (CALRETICULIN 3); calcium ion binding	Encodes calreticulin CRT3.	Identical to Calreticulin-3 precursor (CRT3) [Arabidopsis Thaliana] (GB:O04153;GB:Q93ZR4;GB:Q9SJE7); similar to calreticulin 2 (CRT2) [Arabidopsis thaliana] (TAIR:AT1G09210.1); similar to calreticulin 3 [Brassica rapa subsp. pekinensis] (GB:AAQ19995.1); c	98.87	177	2	0	2	532	40	216	1e-104	375
MMN2.Contig_1353	GAACTCCATTAACAAACATCTAACCATCTCTTCAGTTTACGTTAACTCTCGACGAGACCTTCAATTCTGAGTCAGCCACTGATCTGAAAGCAGGAAAGATCAAAACTTTAAAAGTAAACATGGAGATTGGTTTCCAAGAAAATGATCAAAATCAAGAACTTGACTCTCACGTTACGCATCTTATGGAGATTAGTTCTGGGTATTACGGGTGCTCACATTATAGAAGACGATGCAAGATCAGAGCACCATGCTGTGATGAAGTATTCGATTGCAGACACTGCCACGACGAAGCTAAGGATTCTCTTCAAACTGAACAGCTCCTTAGACATGATCTTCCTCGACATGATGTTTCTAAGGTCATATGCTCGCTTTGTGAGACAGAACAAGACGTCAAGCAAA…	490	1	AT1G08480.1			similar to unknown [Populus trichocarpa] (GB:ABK92625.1)	96.15	52	2	0	280	435	91	142	1e-56	111
MMN2.Contig_1354	GACAGAGAGAGAGAGAGAGAGATAGAGAGAGACAAAGGTTTCGCCAGACTCGCCGGAGAAATTAGCGACTACGGTGGTCAGAATCTCCAGTCCCTTCTTCGCCGGAAAATCATTGATCTCTACAAATTCTTCAGCTGAGACAAATCGGACAAGAAGCTCCAAAAATGTCGTCGTTAGAACAAGAAATGTTCTTACAGTGGGGAAACAAGAAGAGAATGAGACGCCTAAGAGCCGCCGCCAACAAGGACAACAAACACATCTCGCAACGCCAATCTAACTCTTCATCTCACGAGACCTTCCTCTTCCACTCCTCGAGATTCTCCAGAGGATCAGAAGGTGCAATACTCAGATCCGGAGGATCACTACCAGAGAAAGAGAAAGAGGAGAGGTATTACACTA…	568	1	AT1G08570.2	thioredoxin family protein		Identical to Thioredoxin-like 1 [Arabidopsis Thaliana] (GB:O64654); similar to thioredoxin family protein [Arabidopsis thaliana] (TAIR:AT2G33270.1); similar to Thioredoxin domain 2; Thioredoxin fold [Medicago truncatula] (GB:ABN09825.1); contains InterPro	84.46	148	21	1	126	563	60	207	3e-70	261
MMN2.Contig_1355	GCGTCTTACTGAAATTATATTGAAGGATCATGATTTCTTCCGGAATTTGATGTGTGTGTTTAAAATATGTGAGGAATTGGAAAATGTTGATGGTCTTCACATGATATTCAATATCGTCAAGGGAATCATTCTGCTCAACAGTTCTCAGATCCTTGAGAAAATATTTGGAGATGAGCTGATCATGGAAATTATCGGATGCCTTGAGTATGATCCTGGTGTTCCTCACTCGCAGCATCACCGGAATTTTCTGAAGGAACATGTCGTTTTTAAGGAGGCAATACCAATTAAAGATCCCTTAGTCCTGTCAAAGATACACCAAACCTACAGAATCGGTTACTTGAAGGATGTTGTTTTGGCTAGAGTTGTAGATGATGCTATTGTTGCAAACTTGAATTCAGT…	599	1	AT1G08630.5	THA1 (THREONINE ALDOLASE 1)	Encodes a threonine aldolase, involved in threonine degradation to glycine. Primarily expressed in seeds and seedlings.	similar to THA2 (THREONINE ALDOLASE 2), threonine aldolase [Arabidopsis thaliana] (TAIR:AT3G04520.1); similar to unnamed protein product [Vitis vinifera] (GB:CAO65068.1); contains InterPro domain Aromatic amino acid beta-eliminating lyase/threonine aldola	93.79	161	10	0	117	599	1	161	1e-85	311
MMN2.Contig_1356	GCCGCGAAGGATGGAGGAAAGTTTGATCAAGCGCCTGGAAGCTGCGGTTACGAGGCTCGAGGGGATCTCAAGCACCGGAGGAGGAGGAGTTACTACTCTTTCCCGCGGAGGAGATTTCTCCGCCGGAACCGATGCCGCCGCGTCCTCCGATCCGTCGATCCTGGCCTACGAAGATCTGATTTCGCAGTGCGTCGGCAGGGCTCTGAGCGCGGCGGAGAAGATCGGCGGACCTGTTCTAGACGTGACGAAGATCGTCGCCGAAGCGTTCGCTACGCAGAAGGATCTGCTCGTTCGCATCAAGCAAACTCAGAAGCCTGATATGGCTGGGTTAGCTGGATTTCTCAAGCCGTTGAATGATGTTACGATGAAAGCTGACGCGATGACTCAGGGAAGGAGGTC…	533	1	AT1G08640.1	heat shock protein binding		similar to unnamed protein product [Vitis vinifera] (GB:CAO65063.1); contains InterPro domain Heat shock protein DnaJ, N-terminal; (InterPro:IPR001623)	83.77	154	25	2	72	533	19	168	2e-62	234
MMN2.Contig_1357	GATCACACAATTCTCCCAAACACAAAGCATTCTAAGAATATCTTAAAGATTTCAAGAAAAAAACATGGGGTTAACGGAGGAGACACAGATAACTCCGGTGCAAGTCACCGGACGATGAAGCTGCTCTCTTCGCCATGCAGCTAGCAAGCGCCTCCGTTCTTCCGATGGTTTTGAAAACGGCTTTAGACCTCGATCTTCTCGAGATCATGGCCAAGAACTCTTCCCAGATGTCTCCCTCTGAGATTGCTTCTCAACTTCAGACCAAAAACCCTGAAGCTCCGATCATGCTCGACCGTATCCTTCGTCTTCTTACGTCTTACTCCATCCTCACCTGCTCCAGTCGTACTATTCCCGGCGGCGACAGCGTCGAGAGGATTTACGGGCTTGGTCCGGTTTGCA…	169	1	AT1G08660.1	glycosyl transferase family 29 protein / sialyltransferase family protein		similar to glycosyl transferase family 29 protein / sialyltransferase family protein [Arabidopsis thaliana] (TAIR:AT3G48820.1); similar to sialyltransferase-like protein [Solanum lycopersicum] (GB:CAJ15147.2); similar to unnamed protein product [Vitis vin	89.29	28	3	0	84	167	343	370	5e-08	52.8
MMN2.Contig_1358	AGACGTTGTTGTTGTCGTCTTGGCTCCAAACGTATGAACCAGATTATCTATCCAATCAGCTTCTTTCTTCTTCATCTCGTGATTTAGAAGAAACCCTAAACCGATGATCATCATCATGGACTGCTCATGCAGTACTCGCCCTTCCTCTCTCCTCATCTCTTCCGAGCCGTCTCTTCGCTTCCCTCCCTCGAATCTCAGCTTACTGATACCTAGAGATGCGAAGTTGGTGAAGCATCAGCAGCATATGGTGGTGAGGAGTTGTTCTTCTGGGTCTGCTCAAAACGGCGACGTTGATGGGTTTGCTTTGAAGCCAAACAAACTGTTTGTGCAAGAGGCGATTGGAGCTGAGTATGGAGAAGGGTTTGAGACTTTTAGACAGGACGGTCCTCTTAAAGTCGA…	566	1	AT1G09040.1			similar to unknown protein [Arabidopsis thaliana] (TAIR:AT1G55050.2); similar to unknown protein [Arabidopsis thaliana] (TAIR:AT1G09050.1); similar to unknown protein [Arabidopsis thaliana] (TAIR:AT1G55050.1); similar to unnamed protein product [Vitis vin	40	35	21	0	6	110	531	565	0.34	31.6
MMN2.Contig_1359	GTGGAAAAAAGACTGCGGTGACGGCGCACGAGAGGGGTTGGAAGAACGTGTTCAAGATGATGCCAGGACATGTTACGAGGATACTGGTTCGGTTCTCTTATATCCACAGTAACGCATCTTACCCGTTCGACCCGACCCAAGAACCCGGCTACGTCTACCATTGTCACATATTGGACCACGAGGACAATATGATGATGAGGCCGCTTAAGGTCATCAAGTGATATATGTCAACAAAGTCTAATGGACTCTCTACGAGGTTTTTGTGGTGCGATATAACTCTTCAGAAGATACAATCAAAGCATACATGATATGGGACTAAATCATAAAAAGAAACCCATTGATAATGTAATATAATATTGACTTTTACTAATCCTTGTGTAATATTTCTCGTGTCTCCGT…	548	1	AT1G09130.2	ATP-dependent Clp protease proteolytic subunit, putative		Identical to ATP-dependent Clp protease proteolytic subunit-related protein 3, chloroplast precursor (CLPR3) [Arabidopsis Thaliana] (GB:Q8L770;GB:O04018;GB:Q67XY5;GB:Q680D2); similar to CLPR1 (Clp protease proteolytic subunit 5), endopeptidase Clp [Arabi	93.53	139	9	0	1	417	190	328	2e-70	261
MMN2.Contig_136	GACAACCTCCATGTCCCATATATCTTAAGCAGCAAGAGAACTCAAACAGTTTAGTTTTCTTCAAAACTAGTTTGTTTTTGGGTTTTAGTTGGTATCGTCGGAAGAGAGAGAAAATGTTGGGAATTTTCAGCGGAGCTATAGTATCATTGCCGGAAGAGCTGGTGGCTGCCGGGAACCGAACTCCGTCGCCGAAGACAACCGGATCGGTCCTAGTCAACAAGTTCGTAGAGAAAAATCCCTCTGCCGTGTCCGTACAGGTCGGCGACTACGTGCAGCTTGCTTATAGCCACCACAAAGAGAGTCCTCTCCGGCCAAGGTCATTTGGGGCTAAGGATGAGATATTCTGCTTGTTCCAAGGCTCACTTGACAACCTAGGAAGCCTTAAACAACAATATGGGC…	573	1	AT1G09140.2	ATSRP30.1 (ARABIDOPSIS THALIANA SERINE/ARGININE PROTEIN 30.1); RNA binding	Encodes a serine-arginine rich RNA binding protein involved in regulation of splicing (including splicing of itself). Exists as 3 alternative spliced forms that are differentially expressed.	similar to SR1 (splicing factor 2), RNA binding [Arabidopsis thaliana] (TAIR:AT1G02840.2); similar to SR1 (splicing factor 2), RNA binding [Arabidopsis thaliana] (TAIR:AT1G02840.3); similar to SR1 (splicing factor 2), RNA binding [Arabidopsis thaliana] (T	94.58	166	9	0	72	569	2	167	7e-74	273
MMN2.Contig_1360	GAACCATTAAACATTTTTTTGAGAGACTTTGTGGCCATGGCTGCCTCTCTCCAATCCGCCTCTACGTTCCTTCAGGCCGCTAAAATCTCCACCGCTCCTTCACGCGGCAGTGCTCACCTCCGGTCGACTCAGACAGTCGGGAAATCTTTCGGACTAGAAACATCCTCTGCTCGCCTCACATGTTCCTTCCAATCTGACTTCAAGGACTTGGCCGGTAAATGCTCCGACGCTGTCAAAATCGCTGGATTCGCTCTCGCAACCTCTGCTCTCGTCGTCTCGGGAGCAAGTGCAGAGGGAGCTCCGAAGAGACTGACTTACGACGAGATTCAGAGCAAGACTTACATGGAAGTTAAGGGAACTGGAACGGCCAACCAGTGCCCAACTATTGACGGTGGCTCC…	550	1	AT1G09155.1	ATPP2-B15 (Phloem protein 2-B15); carbohydrate binding		Identical to F-box protein PP2-B15 (PP2B15) [Arabidopsis Thaliana] (GB:O80494;GB:Q8LBR0); similar to ATPP2-B13 (Phloem protein 2-B13), carbohydrate binding [Arabidopsis thaliana] (TAIR:AT1G56240.1); similar to unnamed protein product [Vitis vinifera] (GB	83.33	168	26	1	51	548	2	169	3e-77	284
MMN2.Contig_1361	GGTTGCCATGGAAATCGATGATCCCGTAACCAACGGAAACACCGACGCCGTGATGACGGAATCCGCCCCTCCGTTCACTCCGTCGCCGCCCGTCCCGGCGTCTAGGTCGAGTCAATTGACGGAATCGCTCAAGCTCGAGCACCAGCTCCTCCGCGTTCCGTTCGAGCATTACAAGAAAACGATCCGCGCCAATCACCGCTGCTTGGAGAAAGAGGTTTCCTCCGTTGTCTCCAGCGTCGGAGATTTGGCTGATAGCAATTGGTCCAAAGACGTTACCGTTTCGCGTCTCACCAGCCTCGTTTCTCGGCTGCAAGGCCTCAAACGAAAGTTGGAAGAAGGGAGCAATGTGGAGAATCTGCAGGCTCAGAGATGCCGTGCTCGCATTGATCATTTGGATTC…	641	1	AT1G09210.1	calreticulin 2 (CRT2)		Identical to Calreticulin-2 precursor (CRT2) [Arabidopsis Thaliana] (GB:Q38858;GB:O04152;GB:O80486;GB:Q94AW7); similar to CRT1 (CALRETICULIN 1), calcium ion binding [Arabidopsis thaliana] (TAIR:AT1G56340.2); similar to CRT1 (CALRETICULIN 1), calcium ion b	96.46	113	4	0	89	427	18	130	1e-101	236
MMN2.Contig_1362	CTTTAAAATTAAATTCTCTCTCTGTGTATCCCCTTTGTGGAGATCTGATAGTTTCTCATTTGGGTCCAACCATGGGTGGGTTTTGTTGAAGCTTGTTGAATTTGCATAATTGATGTCTTGAGTACAAAAAAAAGTTGTCTTTCTTCTCTGTCTTTGTTAAAGTTTTGGTTTTTGGAGTTGAGTGGTTGAATAGAAATTATGATGGAAGCGGGTAGCTCCAATTCGTCGGGTCAGCTTTCCGGGCGGGTCGTTGACACAAGAGGTAAACACAGGATCCACGCTGAACTCAAAAGGCTTGAACAAGAAGCTCGCTTCTTAGAGGAAGAACTGGAGCAGCTTGAAAAGATGGATACTGCATCAGCTTCTTGCAAAGAGTTCTTAGACAGTGTTGAGAGCAAA…	580	1	AT1G09330.1			Identical to Uncharacterized FAM18-like protein At1g09330 [Arabidopsis Thaliana] (GB:Q8LEK2;GB:Q9ZPZ2); similar to unknown [Populus trichocarpa x Populus deltoides] (GB:ABK96699.1); contains InterPro domain Protein of unknown function DUF846, eukaryotic;	94.29	140	5	1	169	579	1	140	3e-61	231
MMN2.Contig_1363	GGCGCTACTCTTTCGTAATGAACACTCTGGTGAAGACAGGTGGCGCGTGGCTTGTTTCGCCGTCGTTGGCAGCAGTGAGGAGGACGAGTGTAGCTGGTTTCGCCACGTCATCATCTTCCTTTTCTTTACCCAATTGGGAAGGTGGAGTTTCCATGGTCCAAGGAGCTTCCAGAGGCATCGGCCTCGAGTTTGTAAGGCAGTTGTTAGAGAACAATAAGAAAGGACATGTTGTTGCCACTTGCCGGAATCCAAAAGAAGCAACAAGTCTCATTAATCTGAGGAACAGCTTCTCTGAGAGGCTTTTCATCCAAAAGCTTGATGTTACAGATGAAACCACCATTGAGGAATCAGCGGAATCTGTAAGAGAAAGATATGGTTCTCTCAACTTACTTATAAACG…	575	1	AT1G09730.1	Ulp1 protease family protein		similar to Ulp1 protease family protein [Arabidopsis thaliana] (TAIR:AT4G33620.1); similar to hypothetical protein [Vitis vinifera] (GB:CAN78777.1); similar to Os05g0207900 [Oryza sativa (japonica cultivar-group)] (GB:NP_001054903.1); contains InterPro do	67.69	195	58	3	1	570	732	921	2e-56	215
MMN2.Contig_1364	GGAGAGGATAATAAACACACAGAGAGCGACGGAGAGACTGAGAGAAGAAGGAAGAGATGGAGAAGTACTTTGGGAATGCGTATAGGGGAGATCCAGGAGTGCCGCACGCAGATGCTGATAGGTTCGTGAACATATGGATTGGTTCGGCTGCCTTCTCTGTTCTCACCTGGGTCAATCCTTACATGTGGCAGCTCTCCAACCAGTTCAATTATCATGATAAGTGGATGCTCTTTGAGCAGCACCACTGGAAAAAGGCAAGGGCGAAGAAGCAGCCTTATGAATTCAAGTGGAATAAGATACCAAAGGAAGTCAGGGACTCGTATTATTACAACTGGCCTGTCTACTTCCCCTAGATGAAAGCCTCTCTGCCTTGCAATCTTCTCAGCTGCCTTGTGGTCA…	577	1	AT1G09940.1	HEMA2; glutamyl-tRNA reductase	Encodes glutamyl-tRNA reductase. Involved in heme biosynthesis in non-photosynthetic tissues and induced by oxidative stress in photosynthetic tissues to supply heme for defensive hemoproteins	Identical to Glutamyl-tRNA reductase 2, chloroplast precursor (HEMA2) [Arabidopsis Thaliana] (GB:P49294;GB:O04950;GB:Q0WQP1;GB:Q4V3B7); similar to HEMA3, glutamyl-tRNA reductase [Arabidopsis thaliana] (TAIR:AT2G31250.1); similar to HEMA1, glutamyl-tRNA r	97.92	192	3	1	3	575	86	277	2e-85	311
MMN2.Contig_1365	GATGAACAGCTGTTTATCTTCCACCAAAGCACTCCGTGCATCATCCTCTTCCCCCTGTCTGTCTGATTCTGCGCCGTGAAAAAAGTAAAGACAATAGAAGCTCAGCTAATAGCTATGGCGTTTCTTCTCCCGAATCTCTCTCCTTCATCCTTCTTCAAACTGGAAAATCCCTCAAAGAGAAACCCATTTCCACCCATTCTCTATCCATATCATCATCTTCTTCTTCTTCCAATAGCTACGAGTTCGAAGAAGGTAGTCTCTCTCTTCTATCTCTTCCTGTCCAGGCTCCTCCTGCTCCAGGCGCGCAGGTTAAGACCATGCCGAGTGAGCAAGATAAGCACCAGCAGCATGGCAAAGATGAATTCTACATCAATCTCGGTTTAGCTATACGCACCCTTC…	556	1	AT1G10170.1	ATNFXL1; transcription factor	Encodes AtNFXL1, a homologue of the putative human transcription repressor NF-X1. Functions as a negative regulator of the trichothecene phytotoxin-induced defense response.	similar to transcription factor [Arabidopsis thaliana] (TAIR:AT5G05660.1); similar to putative TF-like protein [Oryza sativa (japonica cultivar-group)] (GB:BAD46154.1); similar to hypothetical protein OsJ_019987 [Oryza sativa (japonica cultivar-group)] (G	82.89	187	30	1	1	555	670	856	2e-95	344
MMN2.Contig_1366	GGTACAGATGCTTCTCCCTCCTCCTCCTCTAGAAACTTCTCCCATGGCGGCTTCTTCTGCTCTCTCCTCACCAGCGCTTCTCTCCAACAACCGCTCTCCTCTGTCATGCGGCTCCGTCAGACGCTCGATCCCCTCCTCCCCGGTGCTCATCGCTACTCCCAGATCGTCTCGTTTGAGCTTCACAATACCTGAGAGGAGAAGCCTCGTCGTGAAATCAACCGTCGGCGAGGTGTCCTTTCGCGAACCGGCAACATCGGGAGATAAGGAGGGAATCGAATCGCTGAAACTCAAATTACTGAGCGTGGTTTCGGGTTTGAACAGAGGACTTGTGGCGAGTGTAGATGATCTACAAAGTGCTGAGGCCGCTGCTAAATTACTTGAAGCCGCTGGTGGGCCTGT…	374	1	AT1G10500.1	ATCPISCA (CHLOROPLAST-LOCALIZED ISCA-LIKE PROTEIN); structural molecule	Involved in chloroplast Fe-S cluster assembly. Located in the chloroplast stroma. Expressed preferentially in green tissues.	Identical to Iron-sulfur assembly protein IscA, chloroplast precursor (ISCA) [Arabidopsis Thaliana] (GB:Q9XIK3;GB:Q6NM99); similar to hesB-like domain-containing protein [Arabidopsis thaliana] (TAIR:AT5G03905.1); similar to unknown [Populus trichocarpa x	97.4	77	2	0	1	231	104	180	9e-41	161
MMN2.Contig_1367	GATTATAACGTGGATCAAGATTCCTTTCTTATCTTCATCACTCTCACATTCCTCTGTCTTCAAACTCACACAAAGAAAAAGAAACTAGAAAATGACTCGACCGGCAAGATTCCTCGAGACAGCGGCGACGCCACCACAACCGTCGGAGCAGATGCTTGCGGCGGAATCCGACATGGTTGTGATCTTGTCGGCTCTTCTCTGCGCTCTCATATGCGTAGCAGGCCTTGCGGCCGTCGTACGCTGCGCTTGGCTCCGGCAGTTTACCACCGGAGAAAATTCTCGGTCGGCGAACAAAGGCCTGAAAAAGAAAGCTCTCCAGTCTCTCCCAAGATCCACTTTCACCGCGGCGGAATCAACCTCCGGCACCGCCGCCGAAGACGGTGGAGATTCGACGGAATG…	462	1	AT1G10770.1	invertase/pectin methylesterase inhibitor family protein		similar to invertase/pectin methylesterase inhibitor family protein [Arabidopsis thaliana] (TAIR:AT1G60760.1); similar to pectin methylesterase inhibitor [Brassica oleracea var. botrytis] (GB:AAZ20131.1); contains InterPro domain Pectinesterase inhibitor;	74.63	134	34	1	61	462	1	133	2e-53	204
MMN2.Contig_1368	GAGGATGGAAAGCTGGTACTTGATTTTCTGGATGCCATTCATGCGGCTGAGGAGAGACAGTCGCATTTGGAAGCCCAAGTTTTTGCTGAAAAATTACGAACCTTGAAGGAGAAGTACGAAAATGAGTTGAGAGATCTTAGGGCACGTGAATTAATGCGTATAGAGGAGGCGGCAATCTTGGATAAGGAGCTAAAAAGAGAGAAAACAAAAGCAGCCGCTGCTATCAAGTCAATTCAAGAGAGAATGGAAGACAAGCTCAAAACAGAAATTGAACAAAAGGAAAGTGAAGCTCAGTTGGCTTTGAGTAAAGCCGAAGAAATGGCAAAAGCTGAGTTGACTGCGGCAATTGTTAAAGAAAAGGCAGCACAAATTGAGAAAATGGCAGAGGCAGATCTTAAC…	554	1	AT1G10890.1	F-box family protein		Identical to F-box protein At1g10890 [Arabidopsis Thaliana] (GB:O04096); similar to F-box family protein [Arabidopsis thaliana] (TAIR:AT4G17200.1); similar to Ribosomal protein S7 [Medicago truncatula] (GB:ABN08288.1); contains InterPro domain Cyclin-like	38.46	39	24	0	280	396	101	139	0.55	30.8
MMN2.Contig_1369	GACTTCTGAGTCAGCACTCCATCATCATCATCTTCCTTAAGCAGTGTTCTCTTGAAAAGAAGGAAGAATCTGTGTGTTCGACTCTTCAATGGCGCTCTCCAACACTATCTTCTCTGTTTCTCATTTAGCTTCCTTTACTCCTTCTTCCGCCACCAGCTGCCAGACTCGCTTTCCCGCTCTAACTTCACCTCCAGATCTAACGCCTGCCTTCTTCGCTGATCTCCGTGTAATTCCTCTATCCACGAGGAGTATAAGGAACCGAGTATATGCTTCGATTAACAACATTGATGTTGCTACTCCATCTCATCCGAAAATGGAAGATGATGATGATGATGATGACTTCGTTCCAATGCCAATGGTTTTGATAGACCAGGATGCGGACCCTGAAGCCACCATTGT…	524	1	AT1G10950.1	endomembrane protein 70, putative		similar to endomembrane protein 70, putative [Arabidopsis thaliana] (TAIR:AT2G01970.1); similar to unnamed protein product [Vitis vinifera] (GB:CAO64706.1); similar to unnamed protein product [Vitis vinifera] (GB:CAO47029.1); similar to hypothetical prote	94.83	174	9	0	2	523	197	370	2e-71	264
MMN2.Contig_137	GAACCCTAACTCTAGAAAACTTTTCCTATTATCTCTCTCCCTCTCTCCCAAGTGTGGTTTTCAACCCATTCGTAAAGATCATGAACCTTGAAGAGAAACCAACCATGGCTTCAAGGGTTTCACCTCAAGCCGAACATCTCTACTACGTCCGGTGCAGCATCTGCAACACCATCCTCGCGGTTGGGATACCAATGAAGAGAATGCTTGACACTGTAACGGTGAAATGTGGCCATTGTGGTAACCTCTCGTTTCTCACCACAACCCCTCCTCTGCAAGGCCATGTCAGCCTCACCCTTCAGATGYAGAGCTTTGGTGGGAGTGAGTATAAGAAGGGAAGCTCTTCTTCCTCCTCCTCTTCTACCTCCAGTGACCAGCCACCGTCTCCTAGACCACCCTTTG…	539	1	AT1G10970.1	ZIP4 (ZINC TRANSPORTER 4 PRECURSOR); cation transmembrane transporter	A member of Zrt- and Irt-related protein (ZIP) family. transcript is induced in response to zinc deficiency in the root and shoot. Expression is regulated by copper, but response to copper deficiency is detected only after three weeks of deficiency.	Identical to Zinc transporter 4, chloroplast precursor (ZIP4) [Arabidopsis Thaliana] (GB:O04089;GB:Q56XS7); similar to IRT3 (Iron regulated transporter 3), cation transmembrane transporter/ metal ion transmembrane transporter [Arabidopsis thaliana] (TAIR	82.24	107	17	2	181	495	1	105	1e-45	167
MMN2.Contig_1370	AGATAGCTTGTGTCTGGTTACTTGACGTCCTCCTCCTTTGGGGTACCGGAGCCGTTGCCTGCCGCCTCCGTCGAAGCCGTTAGGAGCCACTTTCGGGTGTATTCTGTAATCACTACTTCCTGCAAACGCTTGCAAATCTATCAAGAGGCCAGCATGAATCAGTTCATAACACAGATCATATCGAGGAACGGTTAGACAAATTGTTTACAACGGCTTTATCTACTGTTCTTTTGAATATAACGATAGAGCCTCTGCAGGATCTTGATGAAGTTGAGGTATACCCTTCAAACATTCCTGATCTAACGTCTTCAAGTCCGTTGATGATATATGGGAGATACAGAGGAAAGTTCCCTGAGAATGTGAAAGCCAATGGTCTGCTAGGAGATTTTAGCAGCTTTT…	226	1	AT1G10990.2	unknown protein			36.59	41	23	2	20	133	8	48	2.8	26.9
MMN2.Contig_1371	GAGATCCTGTTGGCAGAAGAGAACCTCTCATCACCAATATCATGTGGAGAAACTTGTTTGTACAAGCGATGTACCAAGTGACAGTCTTGTTAGTCCTCAATTTCCGTGGAATAAGTATCCTTAATCTGGATCATAGACCCAACGCCGAGAGAGTGAAGAATACAGTCATCTTCAATGCTTTTGTCATCTGCCAGATCTTCAACGAGTTCAACGCACGAAAGCCAGATGAATTTAACATTTTCCAAGGAGTTCTCCGTAATCACCTCTTTGTGGGCATCATCTGTATCACCATTGTGCTCCAGGTAGTCATCGTCGGGTTCCTTGGAACATTTGCCTCAACGATTAAGCTTGACTGGGAGATGTGGCTCATCTGTATTGGGATAGGTTCCATCAGTTGGC…	521	1	AT1G11380.1			similar to unknown protein [Arabidopsis thaliana] (TAIR:AT5G05350.1); similar to Uncharacterized Cys-rich domain [Medicago truncatula] (GB:ABD32347.2); contains InterPro domain Protein of unknown function Cys-rich (InterPro:IPR006461)	89.47	38	4	0	13	126	25	62	2e-72	71.6
MMN2.Contig_1372	GAAACTTTTCAATTCATACAGCTAATGTGACACACTCCACGCTTTTCTCAATCTCTCTCTCTCCGCGATTCACGCTTTTCTCAATCTCACTGTCGGAGAGAGAGAGAAAATCACGCCGCCGAATCGATCATCACCGTCGAAAAAGGAAGAGTCTTTCGTGGTGGGTTTACCGAGGCAAGAGAGATGAGTTTCCAGGATTTAGAGGCGGGAAGAGGAAGATCATTAGCTTCTTCACGGAACATCAATGGAGGAGGTCGACAAGACACAACGCAAGCCGTAGCTTCCGGTATTTTTCAGATCAACACGAGCGTCTCCAGCTTCCAACGACTCGTCAACACTCTCGGTACTCCCAAAGACACGCCCGAGCTACGAGATAAGCTGCACAAGACAAGACTACAG…	523	1	AT1G11400.3	PYM (PARTNER OF Y14-MAGO)	The PYM gene encodes a protein capable of interacting with MAGO, and Y14, whose orthologs form part of the exon junction complex in animal cells. In vitro binding assays indicate that PYM can bind to MAGO and Y14 either individually, or when they are toge	similar to unknown [Populus trichocarpa] (GB:ABK95693.1); contains InterPro domain Exon junction complex, Pym (InterPro:IPR015362)	88.18	110	13	1	193	522	1	108	8e-36	146
MMN2.Contig_1373	TGGCAAAGGAGTTGTATTTCCTCCAAAACTCAGAAGGTTCTGGATTAGCTCCTTTCGACTGTTGGCTTTGCCTACGAGGAATCAAGACAATGGCTTTACGCATAGAGAAGCAGCAGGAAAACGCACGGAAAATCGCAATGTACTTGTCTACTCATCCAAGAGTGAAGAAAGTGTACTATGCTGGTCTACCAGATCATCCTGGGCACCATCTTCACTTCTCTCAGGCAAAGGGTGCAGGATCAGTTTTTAGCTTCATAACAGGATCTGTCGCCCTATCCAAGCATCTTGTAGAAACCACCAAGTACTTCAGCATTGCTGTTAGTTTTGGGAGTGTTAAGTCACTTATAAGCATGCCGTGCTTCATGTCACATGCAAGCATACCTGCTGAAGTTCGTGAGG…	556	1	AT1G11400.3	PYM (PARTNER OF Y14-MAGO)	The PYM gene encodes a protein capable of interacting with MAGO, and Y14, whose orthologs form part of the exon junction complex in animal cells. In vitro binding assays indicate that PYM can bind to MAGO and Y14 either individually, or when they are toge	similar to unknown [Populus trichocarpa] (GB:ABK95693.1); contains InterPro domain Exon junction complex, Pym (InterPro:IPR015362)	75.17	145	36	2	120	554	1	128	2e-40	161
MMN2.Contig_1374	CAAGGAGATGACGTGGATCCAGTCGCTCTTGTGGTGGATGAACTACAAAGACGTGGAGAAAGTCAAACCGGAAGTTTTGCTCGAAAGAGAACCGGACAAGGCTAAATTTGTCAAGAGGAAATCGGATTACGTGGAGAAGGAGATAACCAAACCCGAACTAAACCGGTTGATTCAGCAATTGGCGACGTTAGACAGAACCGGTTTGGTTTTGAATCCATACGGAGGGAATCTAAACGCGACCGCAACCAACGAAACGGCTTTTCCGCATAGGCACAAACTATACAAAATCCAACATTCGTCGACATGGTCAGATGCTAGACCAGAAGCGGACAGGCTTTACGTTGGTAGTTTAAGAACGACCTATAGAATCATGACCCCGTTCGTGTCGAAAAACCCTAG…	543	1	AT1G11840.5	ATGLX1 (GLYOXALASE I HOMOLOG); lactoylglutathione lyase	Encodes a glyoxalase I homolog ATGLX1.	similar to lactoylglutathione lyase, putative / glyoxalase I, putative [Arabidopsis thaliana] (TAIR:AT1G67280.1); similar to putative lactoylglutathione lyase [Brassica rapa] (GB:BAF81517.1); contains InterPro domain Glyoxalase/bleomycin resistance protei	92.11	114	9	0	52	393	1	114	1e-57	219
MMN2.Contig_1375	GGTTGCGTGATATTTTTTCTTCTCGACGACGGATCGTGGTGATTCCTCGCCTTCAAATTCACCAATTAAAAGGGTTTTGATCTCAGTGCCAAGAGGGTCAAATGGCGTCTTCTTCTGATGCATGGATGAGAGAGTACAACGAGGCTTTAAAACTCTCTGAGGATATTAACGGCATGATGTCTGAAAGGAACTCTTCTGGTGTAACGGGGCCTGATGCTCAGCGTCGTGCTTCAGCTATACGGAGAAAGATCACTATTTTGGGGACTCGATTAGACAGTCTTCAATCCCTTCTTGTCAAAGTTCCTGGGAAGCAACACGTGTCAGAGAAGGAGATGAATCGTCGTAAGGATATGGTTGGGAACTTGAGATCTAAGGCGAATCAGGTGGCGTCTGCTTTGA…	557	1	AT1G11840.5	ATGLX1 (GLYOXALASE I HOMOLOG); lactoylglutathione lyase	Encodes a glyoxalase I homolog ATGLX1.	similar to lactoylglutathione lyase, putative / glyoxalase I, putative [Arabidopsis thaliana] (TAIR:AT1G67280.1); similar to putative lactoylglutathione lyase [Brassica rapa] (GB:BAF81517.1); contains InterPro domain Glyoxalase/bleomycin resistance protei	90.91	154	14	0	52	513	1	154	7e-79	289
MMN2.Contig_1376	GAGGATTTGGATCGCGTCAGTCTCTCATCAGTGTAGAGCTGCCACGGAGCAGCCTGTTCTTGCTGACAATGTCGACACTCTTTCTCCAACATTCTTCCTTCTTTTCGGTTATAATAAAGGTTTAGCTTTCTGCGCATTGATCCCGAGAAAGAAGAAGAATATACTCTCTCTTTGTTCCCCATGATCATCGTCGATATTCTTTGGAAATTGTTTCCTCAATACTTGTTCGGTGGTGGATCAGGAACAGATTCTCTCTCAGAGTCCATTTTGCAGATGATTCCTTCAGCAATGGCGTCTCCCAAGATCCTCTGTGACGCCGGCGAATCTGACCTCTGCAGAGACGACTCAGCTGCGTTTGTACTCAAATTCGTCGCCATTGCATCCATCTTCCTATCTGGA…	591	1	AT1G12010.1	1-aminocyclopropane-1-carboxylate oxidase, putative / ACC oxidase, putative	encodes a protein whose sequence is similar to 1-amino-cyclopropane-1-carboxylic acid oxidase	similar to ACO2 (ACC OXIDASE 2) [Arabidopsis thaliana] (TAIR:AT1G62380.1); similar to ACC oxidase [Brassica oleracea] (GB:CAA57285.1); contains InterPro domain 2OG-Fe(II) oxygenase (InterPro:IPR005123)	90.64	171	16	0	78	590	1	171	3e-79	290
MMN2.Contig_1377	GACCAACACTTAAACTGACACAGACAACACATATCCTTAAGCGAGAATCTCATGGACTCGTCTCAATACGATGTCGTATACCAACCACTTCTCCAGCCTCAGCTTTCTCCGTTGCCGGAATCCAGCAACGGCGAGTTAGAGAGAGTGCTTTCCGACTTAGAAACTCCCTTGTTCCTCCGCCTGCGTAAAGCCACCATGATTGAATCCAAACTTCTTTTCAAGTTTGGCTGCGCCAGCTGTCATCGTCTACATGATAAACTACCTCATGTCCATGTCTACTCAAATCTTCTCCGGTCATCTCGGAAACCTAGAACTAGCTGCTGCTTCTCTTGGAAACACAGGAATACAAGTCTTCGCTTACGGTCTCATGCTTGGGATGGGGAGTGCAGTGGAGACGCT…	504	1	AT1G12080.2			contains domain PTHR22683 (PTHR22683)	51.56	64	31	1	79	270	1	59	0.055	33.9
MMN2.Contig_1378	GGTTACAGAAAAAAAAATTAAAGAGTTGGCAAGAACTTTTTTTGGGAGGAAAAAAAGAGATAAGATTTTTATTTATATTATTTTTTTCAGTTTTGCCTTGGCTTTCACGAAGGCTGTCTCTTTATCTGGCCGCAATATATCAAAAGTTGCTTTTTTCTTTTATCTTTTTATCTTTTCTAGACAATTTATAAAGCAAAACGGAAGAGATAACACATACGAGGAGAAAGGAAGCAGACATATCTGTGTTTTGTTGTTTTGTTCATCTCTGGTTCCAAGACTCGAACTTTGGATTCTCTCTTCTTCTTCTTGTCTTTCCCTTTTGTAATAGTTTCTTAAAATCGAGAGAAGAGAGAGGAGATGTATTATCAGTTGACCAAGTCTTCTTACATGGACTCTTTG…	550	1	AT1G12250.1	thylakoid lumenal protein-related		similar to thylakoid lumenal 15 kDa protein, chloroplast [Arabidopsis thaliana] (TAIR:AT2G44920.2); similar to unnamed protein product [Vitis vinifera] (GB:CAO70323.1); contains InterPro domain Pentapeptide repeat (InterPro:IPR001646)	83.11	148	24	1	109	549	28	175	6e-64	239
MMN2.Contig_1379	GGTGGCTCTCCGATCAGGATCAGATTTCTCCGTATTCTACGGCTGTTCTTTCAAAGGCTACCAAGACACTCTCTACCTTCACTCCCGCCGTCAGTTCTTGAAAAACTGCAACGTCTACGGAACCGTCGACTTCGTCTTCGGAGACGCAACCGCAGTCCTCCAAAACTGCAACATCTACGCTCGTAAACCCATGAGCGGCCAGAAAAACACTATCACGGCTCAGTCCCGCAAAGATCCTAACGAGAACACAGGTTTCGTCATCCAGAGCTCGACGGTGTCTACAGCGGCGGAGACGTACTTAGGAAGGCCGTGGAAGCAGTATTCGAGGACGGTTTTCATGAAATGCAGTCTCGGAGAGATGCTAAATCCGGCGGGGTGGTTGCCTTGGAGCGGCGACTT…	522	1	AT1G12360.1	KEU (KEULE); protein transporter	encodes a Sec1 protein and expressed throughout the plant. physically interacts with Syntaxin1 and is required for cytokinesis.	Identical to SNARE-interacting protein KEULE (KEU) [Arabidopsis Thaliana] (GB:Q9C5X3;GB:Q0WTH1;GB:Q9LNB0); similar to SEC1B, protein transporter [Arabidopsis thaliana] (TAIR:AT4G12120.1); similar to SEC1A, protein transporter [Arabidopsis thaliana] (TAIR:	95.05	101	4	1	2	301	566	666	5e-49	190
MMN2.Contig_138	GGTCCTCATTTTTTCTGCTGCTACAGTTTATACAGCTTCTCTCTCTCTCTGGTAGCCATGGCTTCGGCTACTTTCTCTGTGGCCAAACCATCTCTTCAGGGTTTCTCTGACTTCTCAGGACTTCGAAACTCCTCTGCTCTTCCCTTCGGCAAGAAGTCTTCTTCCGATGAGTTTGTTTCCTTCGTCAGCTTCCAAACTTCTGCTATGGGAAGCAATGGTGGATACAGGAAAGGAGTGACCGAGGCCAAGCTAAAGGTAGCCATCAACGGATTCGGTAGGATTGGTAGGAACTTCTTGAGATGTTGGCATGGTCGTAAAGACTCTCCTCTCGATGTTATCGCCATTAACGACACTGGTGGTGTCAAACAAGCAACGCATCTCCTCAAATACGACTCAACT…	550	1	AT1G12680.1	PEPKR2 (PHOSPHOENOLPYRUVATE CARBOXYLASE-RELATED KINASE 2); kinase		similar to PEPKR1 (PHOSPHOENOLPYRUVATE CARBOXYLASE-RELATED KINASE 1), kinase [Arabidopsis thaliana] (TAIR:AT1G12580.1); similar to CPK29 (calcium-dependent protein kinase 29), calmodulin-dependent protein kinase/ kinase [Arabidopsis thaliana] (TAIR:AT1G76	97.27	183	5	0	1	549	138	320	1e-98	355
MMN2.Contig_1380	GATCAGCATCTTCACAGTATCTTGGTTTTTGATCACTTTTTCTGTTTTTAATTTACGTATCAACTTCCTAACACGATGACTGTTCTTGTTGAACATTACGTCTCTGATTCAAGAATCGAGGAAAAGAAAACAAAAGAGGAGAGGGGTGATGGAGGTTTTATGGTTCCAAAATCTAAAGAAACTGATGAATTCGATGCTCCTGATATCAATTTCCTGGGCCACTCTTTTAGGGACTATGAGAACGGTGAAAGCGAGAGACAGCAGAGTGTTGAGGAATTCTACAGGATGCAACATATTCATCAGACTTATGATTTTGTGAAAGATATGAGAAAAGAGTATGGAAAACTTAACAAAATGGAAATGAGTATATGGGAATGTTGTGAGCTATTGAACAATGTG…	555	1	AT1G12780.1	UGE1 (UDP-D-GLUCOSE/UDP-D-GALACTOSE 4-EPIMERASE 1); UDP-glucose 4-epimerase/ protein dimerization	Encodes a UDP-glucose epimerase that catalyzes the interconversion of the sugar nucleotides UDP-glucose UDP-galactose via a UDP-4-keto-hexose intermediate. Responsive to stress.	Identical to UDP-glucose 4-epimerase [Arabidopsis Thaliana] (GB:Q42605;GB:Q9LPX1); similar to UGE3 (UDP-D-GLUCOSE/UDP-D-GALACTOSE 4-EPIMERASE 3), UDP-glucose 4-epimerase/ protein dimerization [Arabidopsis thaliana] (TAIR:AT1G63180.1); similar to unnamed	92.59	108	8	0	230	553	1	108	2e-51	198
MMN2.Contig_1381	GTCTCCTCTCAAACCGCTACTCTCTCTTTCTCTCTCTCTCTCTTGCGATTCGTTACGCTGCTTTTGAATCGAGATGGATGAAGATTTCGAGATGCCTCCCGTCGGTGGAATCAACGGCGACGACGAGATGGACTTCGGCGACGACGCCTCCTTCCTCAAAGTCGGCGAGGAGAAGGAGATCCAGCAAGGCTTGAAGAAGAAGCTCCTCAAGGAAGGCGAAGGATTCGAGACTCCTGAGAACGGCGATGAAGTCGAAGTGCACTACACTGGTACTTTGCTCGATGGGACCAAGTTCGATTCCAGCCTTGACAGAGGAACGCCTTTCAAATTCACTCTCGGTCAAGGTCAGGTTATTAAAGGATGGGATATTGGTATTAAGACTATGAAGAAGGGTGAAAA…	586	1	AT1G12900.3	GAPA-2		similar to GAPA (GLYCERALDEHYDE 3-PHOSPHATE DEHYDROGENASE A SUBUNIT), glyceraldehyde-3-phosphate dehydrogenase [Arabidopsis thaliana] (TAIR:AT3G26650.1); similar to unnamed protein product [Vitis vinifera] (GB:CAO49140.1); contains InterPro domain Glycera	97.95	195	4	0	1	585	130	324	3e-85	310
MMN2.Contig_1382	GATCCTTAGCCTTTTTCTCTTCTTGCAACTATGGCCACACATTCAGCTCTTGCCGTCTCCAGAATCCCGGTCAAACCGAGGCTGCAGTCTAAGAGTGCCATTCACTCTTTCCCAGCTCAATGTTCCTCCAAGAGGCTAGAAGTGGCTGCATTCTCCGGCCTGCGAGTCAGCAGCAACGGTGGGGAAGCATCTTTCTTTGATGCCATAGCTGCTCAAATCACCCCCAAGGCTGTGGGGACATCCTCTCCTGTTAGAGGAGAGACGGTGGCAAAACTGAAGGTGGCCATCAATGGGTTTGGAAGGATTGGTAGGAACTTCCTCAGGTGTTGGCACGGTCGCAAGGACTCTCCTCTCGAAGTTGTTGTGCTTAACGACAGTGGTGGTGTCAAGAACGCATCC…	565	1	AT1G12910.1	ATAN11 (ANTHOCYANIN11); nucleotide binding	Encodes a protein with similarity to the petunia WD repeat protein an11.	similar to transducin family protein / WD-40 repeat family protein [Arabidopsis thaliana] (TAIR:AT3G26640.1); similar to WD40 repeat protein [Ipomoea purpurea] (GB:BAE94397.1); similar to WD-repeat protein GhTTG2 [Gossypium hirsutum] (GB:AAM95643.1); simi	97.34	188	5	0	1	564	63	250	2e-106	380
MMN2.Contig_1383	GAGGGACAAAGGGGGCTTCAGTTATAATCCTGTTCTTGTCTTAATCTCCTCTCTCCCTAAAAATCGATTATTTTTTTCTCCAAAGCGATGGCGGCAGAACGGAAAAAGGAGACGATTCGTCTGGAGCCCGAATCCGTCATCCCTATCCTCAAACCTAAGCTCATCATGACCTTGGCTAATCTCATAGAACATAGCAATGATAGACAAGAGTTTCTCAAGCTCTGCAAGAGAATTGAATACACTGTCCGAGCTTGGTATAATCTTCAGTTTGAAGATTTGATGCAACTCTACTCTCTTTTTGATCCTGTACACGGTGCTCAGAAACTCCAGCAGCAGAACCTAACTTCTCGGGAAATTGATGTGCTTGAACAGAATTTCCTCGCTTACTTGTTTCAGGTC…	536	1	AT1G13060.1	PBE1 (20S proteasome beta subunit E1); peptidase	Encodes 20S proteasome beta subunit PBE1 (PBE1).	Identical to Proteasome subunit beta type-5-A precursor (PBE1) [Arabidopsis Thaliana] (GB:O23717;GB:Q949V2); similar to 20S proteasome beta subunit E, putative [Arabidopsis thaliana] (TAIR:AT3G26340.1); similar to unnamed protein product [Vitis vinifera]	95.35	129	6	0	2	388	140	268	5e-70	259
MMN2.Contig_1384	GGTGCCCATTTGGTCCATCTCAGCATTTGATTCGCCTCATCCAAATCAAAAACCCTAATTTTCCAGATCAACCACCGACGACGGATCCTCTCAATCTCTCCAGAAGATGACTGAAGATAGCGGCGAATTAGCAGCACCCGGAGAGATCCGACCCGCTCTGGCTAATTTGACGAATCTTCCAAAGAAGAGATCGATTTCGAGTGATTCACTTGACAGTCCTAGAGTAGAGTTCTCAAAGAGGCTATGCGTGGTTGTAGATGACTTGGTTAAGCAAAACGGATCTTCTTCCTCGGGTTCCAAGTGTAGCTCTGACGACGACAAAGGATCCGGTGGTGATGCTACTATGGTGGAGGTTTCTAGTGGAGATGCCAAACCGTTGAAAGGGATCTACTTTGAGCC…	558	1	AT1G13120.1	EMB1745 (EMBRYO DEFECTIVE 1745)		similar to unknown protein [Arabidopsis thaliana] (TAIR:AT4G05523.1); similar to hypothetical protein [Vitis vinifera] (GB:CAN81849.1); contains InterPro domain GLE1-like; (InterPro:IPR012476)	58.82	102	39	1	184	480	1	102	2e-21	98.6
MMN2.Contig_1385	GACACAAACTTCAAAGAAAAAAAAAAATCAAAGGTGAAGTTTTTACTCGTATCCTATTCTCCTCCTTCCATGGCTACACGACCAAAGGAAGCTCGGATTTGAGATGGGTTTAGTCTAATTAGTTTGATTTCGGGGATAATTTTGATTTCGATTCATAAAGTTTGCTCCTTTTTAGCTGATCTTAAGGGGATGTTGAGGGTTTGGAGGTGTGTGTGTGTGTGTTTGTGTGTGTATGGTGGTTTTCTTTCTTTAGTTATGTGGATGGCTACACGATCTAGCTCCGGGTTCCCTCACGAGTCTATAAATTTTCAATCTTTGAGCTCGTCTGAGATGATTCCGATGGGTCCTTACTTTGGTCGAAGTGGGTCCTTGTTGGGGATGAATATGATCAGTAATGTT…	580	1	AT1G13700.1	glucosamine/galactosamine-6-phosphate isomerase family protein		Identical to Probable 6-phosphogluconolactonase 1 [Arabidopsis Thaliana] (GB:Q9LMX8); similar to EMB2024 (EMBRYO DEFECTIVE 2024), catalytic [Arabidopsis thaliana] (TAIR:AT5G24400.1); similar to hypothetical protein [Vitis vinifera] (GB:CAN72406.1); conta	91.33	173	15	0	61	579	1	173	3e-91	330
MMN2.Contig_1386	GGAGTCTACGTGTCGCTGGTCAAAGATGTTAGGGATGCCTTCGAACTGAGTCCCTTGGTGAAAGTTGACTGCCCAGGGCTTGAACCAAGTGACTATAAGAAAATAGGCGCTAAGCTTAAGGAGTTAGTTCCTTGTGTGCCTCTATCGTTTGACGATGAGCAAATACTCATGTGGAGAGGACGAGATTGGAAGTCGCGGTTTCTAGACAATCCTTTAACTCCAATCCCCTCTGAGACCAACATAGCAGATGATGCAGACAAAACCATTGAAGAACAAACAGTGTCTGATCAGAATACAGTGATCTCAAGCCCCAAAATGATCTCACTCTGGAAACGAGCCGTGGAATCGTCTAAAGCAGTAATCCTGGAAGAGCTTGATCTCACTCCAGACGTTCTCTTG…	276	1	AT1G13880.1	ELM2 domain-containing protein		similar to myb family transcription factor / ELM2 domain-containing protein [Arabidopsis thaliana] (TAIR:AT2G03470.2); similar to unnamed protein product [Vitis vinifera] (GB:CAO41886.1); contains InterPro domain SANT, DNA-binding; (InterPro:IPR001005); c	86.67	30	3	2	2	88	396	424	5e-07	49.3
MMN2.Contig_1387	GATCGTCGTCTCCAGCTTCTCCTCCTCGTGTAGTTTTCTACTCTAAATCATGGGAAGATGTCCTACTAGGAAGGTGAAGAAGAGGCGTTTGTCACACAAAACAGCTCGTCGTGACAAATTCGAAGTCAAAGGAGATGATTTAGTGTACACTGAGTTGCGTAAACCAGAGACGGAGACAAAGCCGTTGGAGCTTAGCGAGGACTTGCCTGGAATGGGACAGTTCTACTGCTTACACTGCGACCGGTACTTCTGTAATGTGTCGGTGAGAGATGATCATTTTAAGACGAAGAAACACAAGAAGCGTGTGAAGTTAATGAATGGATCTGCGCCACACTCACAACTCGATGCTGATTTGGCCGCTGGAATGGGAATGCCAGACAATGGTCCAAAGCTCATGGC…	587	1	AT1G13930.1			similar to nodulin-related [Arabidopsis thaliana] (TAIR:AT2G03440.1); similar to hypothetical protein [Vitis vinifera] (GB:CAN63832.1)	84.55	110	17	0	55	384	1	110	7e-40	160
MMN2.Contig_1388	GAAAACTCAAACCATGTCTTCTTCCCACTGTCCAACACCGTTACCCTCCGTCACCAAACTTCAAGTAGACTCCGTTACTTTTCAACCCTCAGTCATCTCACCGGCTTCCTCCAATCCCCTCTTCCTCGGTGGCGCAGGTGTGCGAGGTTTGGATATCCACGGAAAGTTCGTGATCTTCACGGTCATCGGTGTTTACCTAGATGCTGTCGCCGTCCCGTCACTTTCCGTTAAGTGGAAAGGCAAAACCACAGAGGAGCTAACAGAATTCGTCCTTTTTTTCCGTGAAATCGTCACGGGTTCGTTTGAGAAGTTTATTAAGGTGACGATGAAGCTACCGTTAACAGGACAGCAGTATTCAGAGAAAGTAACGGAGAACTGTGTGGCGATATGGAAATCGTT…	452	1	AT1G14500.1	ankyrin repeat family protein		similar to protein binding [Arabidopsis thaliana] (TAIR:AT1G14480.1); similar to Ankyrin [Medicago truncatula] (GB:ABO82122.1); contains InterPro domain Ankyrin (InterPro:IPR002110)	28.05	82	56	2	29	265	271	346	1.1	29.3
MMN2.Contig_1389	GAAAAAGACAGCACTGACTAATGAAGAAACAGAGGAAGAAAGTGAGAGTGTTGCGTCAGATCAGGTGGATGTGATGTTTGGATATCTTAATCTCACTCTCCATAACCTACTGCAAAGTGATTGGACCGGTGCTTGCTCAGCCATTGACCAAGCACTTAAAGCTACTGCTCCTGGTCATTTTACGCATTGTCTGAGAGAACATGCTGTGTTTCAGCTAATCAATTCGTTGCAAGCAACAGGCGAGTTTCCAATCAACCTACAATTGAGATTACTCAACTCTTACCTTGATCAAGCAAGTTCTTTACCTGTAAAAGAGCCACTGTCGTGGAAATTCATCAGCAACAGCGCTGAGAAACCAAGAGTGAGGAAGCTAGTAAGTAACCTTCTGGCGCCAGTTTC…	464	1	AT1G14510.1	PHD finger family protein		similar to PHD finger family protein [Arabidopsis thaliana] (TAIR:AT2G02470.1); similar to PHD5 [Glycine max] (GB:ABI97244.1); contains InterPro domain Zinc finger, RING/FYVE/PHD-type (InterPro:IPR013083); contains InterPro domain Zinc finger, PHD-type; (	89.42	104	11	0	152	463	1	104	5e-39	156
MMN2.Contig_139	GATATATTTCTTCTCTTTCTTCAAAACAAAAAAACTGAGAAAGAGATAGAGAGAGGCCAGAAAATGGCGGATGAATCTCCAAAGTCTATCTACGACTTCACCGTCAAGGATATCTCAGGTAACGATGTGAGTTTGAGCCAATTCAAAGGCAAAACTCTTCTGATTGTAAACGTTGCCTCCAAATGTGGACTGACGGATGCGAACTACAAGGAACTCAATGTTCTGTACGAAAAATACAAGGAACAAGGGTTGGAGATATTAGCGTTCCCATGCAATCAGTTTTTGGGACAAGAACCAGGAAACAATGAAGAGATTCAGCAAACTGTCTGCACAAGGTTCAAAGCTGAGTTCCCCATCTTTGACAAGGTAGATGTGAACGGGAAGAACACGGCCCCGTTA…	528	1	AT1G14650.2	SWAP (Suppressor-of-White-APricot)/surp domain-containing protein / ubiquitin family protein		Identical to Probable splicing factor 3 subunit 1 [Arabidopsis Thaliana] (GB:Q8RXF1;GB:Q0WWB5;GB:Q9MA20); similar to SWAP (Suppressor-of-White-APricot)/surp domain-containing protein [Arabidopsis thaliana] (TAIR:AT1G14640.1); similar to hypothetical prote	72	75	20	2	264	485	93	165	2e-19	92
MMN2.Contig_1390	GATCATCGAGTGTCTCGCCAACCAAGTGCCTCACCACAAAACCGAAAAGGCATCCCATCTTCTCTCCTTGCAAAATGTTCAGATCCGCGCTAGTCCGATCCTCCGCCTCGGCGAAGCAGTCGCTTCTCCGCCGCAGCTTCTCTTCCGGATCCGTCCCCGAGCGTAAAGTCGCCATCTTGGGAGCCGCCGGTGGAATCGGTCAGCCTCTGGCTCTCCTCATGAAACTCAACCCCCTCGTCTCAAGCCTCTCCCTCTACGATATCGCCAACACACCCGGAGTCGCCGCTGACGTCGGTCACATCAACACCAGATCTCAGGTGGTTGGGTACATGGGAGATGATAACTTGGCGAAAGCTCTAGAAGGAGCTGACCTCGCTATCATTCCAGCTGGTGTCCCCA…	580	1	AT1G14820.3	SEC14 cytosolic factor family protein / phosphoglyceride transfer family protein		similar to SEC14 cytosolic factor, putative / phosphoglyceride transfer protein, putative [Arabidopsis thaliana] (TAIR:AT1G01630.1); similar to unnamed protein product [Vitis vinifera] (GB:CAO42369.1); contains InterPro domain Cellular retinaldehyde-bindi	82.05	156	27	1	111	575	1	156	3e-66	247
MMN2.Contig_1391	GGCCACCCTCTTTGCAGAAACAAACATCAACTTACTCTCCATCAGCTAACGAACAAGAAAGAAGCACAAGGTGGTTGGGATCTAGAAGCTAATGGCGAAGATCAAGCCTCAAGCTCTATTGCAGCAAAGCAAGAAGAAGAAAGGACCTGCTCCCGTTAGCATAACCAGCATCGTGATTTACACCTTGGCCGTGCTTTTGGTCGTCTTCGTCCTCTTCTCCGCCTACAAACGTTGGACCCTCAGATCTGAGATCCCAACCCGCAATGGTAGATCACTTCTTCAGGATCCAGCCTTCCCTGGAGTGAAGAAGAATACTAATCTCCCATGGTTTGCTACCTTGGATACTGGCAAAGGTTCAGTGACCATTCAACTATTCAAGGATGCTGCTCCCAACGTTGT…	623	1	AT1G15140.3	oxidoreductase NAD-binding domain-containing protein		similar to ATLFNR2 (LEAF FNR 2), poly(U) binding [Arabidopsis thaliana] (TAIR:AT1G20020.3); similar to ATLFNR2 (LEAF FNR 2), NADPH dehydrogenase/ oxidoreductase/ poly(U) binding [Arabidopsis thaliana] (TAIR:AT1G20020.1); similar to ATLFNR2 (LEAF FNR 2), p	82.35	187	30	1	71	622	3	189	2e-68	255
MMN2.Contig_1392	GATCTCAACGACGCGAAGCTCTTGGCCAAGCTCTTCGACGTCGTCGCCTTCACTCACGTGATGCACCTCGCGGCTCAGGCCGGGGTTCGATACGCGCTGGAGAATCCTCAGTCGTATGTTCACAGCAACATCGCCGGACTAGTCAACCTCCTCGAGACCTGCAAATCGGCGAATCCTCAGCCGGCGATCGTCTGGGCTTCGTCGGGCTCGGTGTACGGACTCAACGAGAAAGTCCCCTTCTCGGAATCGGATCGAACTGATCAACCGGCGAGTCTCTACGCGGCGACGAAGAAAGCAGGAGAGGAAATCACCCACACTTATAACCATATTTACGGTCTTGCCATCACCGGTTTAAGATTCTTCACGGTTTACGGGCCATGGGGTAGACCGGACATGGCT…	543	1	AT1G15180.2	MATE efflux family protein		similar to MATE efflux family protein [Arabidopsis thaliana] (TAIR:AT1G15170.1); similar to unnamed protein product [Vitis vinifera] (GB:CAO42224.1); contains InterPro domain Multi antimicrobial extrusion protein MatE; (InterPro:IPR002528); contains Inter	36.62	71	39	3	286	480	41	106	2.1	28.9
MMN2.Contig_1393	GGATTATTATCTTACGAAAATGTTTCTTCTCCGGTCGCAGAAGCTATGGACGGTGGTTCTGATTCTAGTGATTTCGTCGCGTGTAACGCACTCGCTGCACTTCGATCTGCACTCGGGACGGACGAAGTGTATAGCGGAAGACATCAAGAGCAATTCAATGACCGTCGGAAAGTACAGCGTCGATAACCCTCACGAAGGCCACGATTTGCCTCAATCTCACAAGATCTCCGTCAAGGTAACGTCAAGCTCAGGGAACGCGTACCATCACGCGGATCAAGTGGCGTCTGGGCAGTTCGCGTTCTCGGCAGTGGAAGCAGGGGACTACATGGCGTGTTTCTCAGCCGTTGATCATAAGCCTGAGGTGACTCTGAGCATTGATTTTGAGTGGAGGACGGGTGT…	335	1	AT1G15270.1			similar to unknown protein [Arabidopsis thaliana] (TAIR:AT3G16040.1); similar to hypothetical protein [Plantago major] (GB:CAH59409.1); contains InterPro domain Translation machinery associated TMA7 (InterPro:IPR015157)	93.1	29	2	0	88	174	1	29	7e-10	58.9
MMN2.Contig_1394	GGGCTCTTCTCATTGGCGCAAAACCTCGAGGCCCTGGAATGGAACGTGCCCCCTTGTTGGACATTAATGGCCAGATCTTTGCTGAGCAAGGCAAAGCTCTTAATGCTGTTGCCTCTCCTAATGTTAAGGTCCTTGTAGTGGGGAATCCTTGCAACACCAACGCCTTGATTTGTCTTAAAAATGCTCCCAACATTCCTGCAAAGAACTTCCATGCCCTCACGAGGTTGGATGAGAATCGTGCCAAGTGTCAGCTTGGCTCTTAAAGCCGGGGTCTTCTATGATAAAGTGTCTAATATGACCATATGGGGAAATCACTCCACGACTCAGGTGCCAGACTTCTTAAATGCAAGAATTAATGGCCGGCCGGTGAAGGAGGTTATTACAGATCACAAATGGTTA…	581	1	AT1G15370.1			similar to unnamed protein product [Vitis vinifera] (GB:CAO62746.1); contains InterPro domain Longin-like; (InterPro:IPR011012)	77.31	119	23	1	161	505	28	146	4e-48	187
MMN2.Contig_1395	TGGCTTCAATTCTCTTAACAGATTCTTTACCAGATTTGTCAGAGGCAAATAAAGATCAAACAGTTTCCAAGGAGGATAGCTTCAGAAGCATACCGAGCAATGATGATTTGGAAAGACGATCAAGATGAAATGAGCTTAAATGTCAACACTGCTAATAATGTTGATCTAGGAGGTTCAATTGACTTCATCAGTGAATCAGGTTGGATGGGAATGCTCACTTGCCTCAATGACGTAACTCATTTCCTGCAACATAGAAGGGGCATTGAGACGGGGTGAAACATGGACTCCAGTTCTGAACACATTCTGCAGCAGCAAGCTAGAGCAGATGTACAAAGTCCAAATGCAATTCTATGAAGTTTCAAAGCTTTTGAAAGTTTTCTCAGAAGTAGTGAGATATCC…	605	1	AT1G15370.1			similar to unnamed protein product [Vitis vinifera] (GB:CAO62746.1); contains InterPro domain Longin-like; (InterPro:IPR011012)	95.77	142	6	0	50	475	1	142	2e-74	275
MMN2.Contig_1396	GGACCCGAAGCTTCTGCTAAGCTCGATGTCGTTGTGCTCGACGGTGATTTCAACAACGAAGACGATGAAGGCTGGAGTGAAGAAGAGTTCGAAAGTCATTTGGTGAAAGAGCGTCAAGGGAAGAGGCCTCTTTTGACCGGTGACGTGCAGGTGACGTTGAAAGAAGGCGTGGGGACGTTAGGTGAGCTTATCTTTACGGATAACTCGAGTTGGATAAGGTGCGGAAAGTTTAGGCTGGGGTTGAAGGTTTCTTCTGGTTACTGTGAGGGGATGCGTGTGCGTGAGGCGAAGACGGAAGCTTTTACAGTCAAGGTCCATCGTGGAGAGTTGTACAAGAAACATTATCCACCTGCGTTGGATGATGAGGTATGGAGGTTGGAGAAGATTGGAAAGGACGGA…	549	1	AT1G15380.2	lactoylglutathione lyase family protein / glyoxalase I family protein		similar to lactoylglutathione lyase family protein / glyoxalase I family protein [Arabidopsis thaliana] (TAIR:AT1G80160.1); similar to unnamed protein product [Vitis vinifera] (GB:CAO62772.1); contains InterPro domain Glyoxalase/bleomycin resistance prote	65.81	117	40	1	170	520	1	87	1e-36	149
MMN2.Contig_1397	GCTCCGTCTCTGTCTCCTTCCTGGTTAGATTAGATAATTAGGGATTTGAACCGAGCGCCTGAAGCACCCTTAAAATGGAGATTGCAGAGCGGAGGGACGATGAGATCAGAGACGCAAAAGAATCCGCAAACATCGACAACCTCAAGTCGCAGTACGTCACCGACTCCTTCTCCGATGAACGCTACTCTCGCGAGCTCAAGGATGGTCTTCATCCTCTACGGTACAAGTTTGCGATTTGGTACACACGTCGAACACCAGGGGTTAGGAGCCAGACATCTTACGAGGATAACATTAAGAAGATTGTTGAGTTCAGCACTGTTGAAGGTTTTTGGGCGAGTTACTGTCACCTTGCTCGTTCTTCTCTTTTGCCTAATCCAACAGATCTTCATTTCTTCAAGG…	575	1	AT1G15440.2	transducin family protein / WD-40 repeat family protein		similar to transducin family protein / WD-40 repeat family protein [Arabidopsis thaliana] (TAIR:AT3G49660.1); similar to unnamed protein product [Vitis vinifera] (GB:CAO46046.1); similar to hypothetical protein [Vitis vinifera] (GB:CAN74744.1); similar to	32.79	61	41	1	372	554	123	178	5	27.7
MMN2.Contig_1398	GGGAACATTTTGGTTTTACAAGGCATTCCATGTGTAGAGTTGTTATATCCAAAGTTCGCATTGCTATATTTGTAGATAGTTTTAGGTTACACCTCTTGTAGAGATACTCGAGGGCTGTGACTTCAAGACCACATTGGAGCACAAGATTGGTTTTTGTATCGACTCCAACACGTCTGTGATTCTCGACAGAGCTAGCGAAGATCTCGAGATCATAAGATCCGAACGGAAGAGAAACATGGAGACTTTGGATTCTCTTTTGAAGAAAGTATCTACCAAGATTTATCGAGCCGGGGGAATCGACAGGCCCACCGTAACCAAGCGGAGATCGAGGATGTGCGTAGCTATCAGAGCTATACGCAAACGTTTGCTTCCAGGTGGTGTCGTGCTAAGCGTTAGCAG…	527	1	AT1G15690.1	AVP1 (vacuolar-type H+-pumping pyrophosphatase 1); ATPase	Encodes a H(+)-translocating (pyrophosphate-energized) inorganic pyrophosphatase (H(+)-PPase; EC 3.6.1.1) located in the vacuolar membrane. Expression is found in all tissues examined, including meristems and floral organ primordium. Expression is particu	Identical to Pyrophosphate-energized vacuolar membrane proton pump 1 (AVP1) [Arabidopsis Thaliana] (GB:P31414;GB:O80390;GB:Q41919;GB:Q41920;GB:Q56WP6;GB:Q8RY20;GB:Q8VZE3); similar to AVP2 (ARABIDOPSIS VACUOLAR H+-PYROPHOSPHATASE 2) [Arabidopsis thaliana]	98.86	175	2	0	3	527	496	670	9e-94	338
MMN2.Contig_1399	CTGAAGAAAGGGGAGGAGACTGTTCATAGGGAGGTTGAGATTATGCAGCATTTGTCTGGTCATCCTCGGGTTGTCACGTTGCACGCTGTGTATGAAGAGTCTGATTGTTTCCATCTTGTGATGGAGCTGTGTTCGGGAGGACGTTTGATTGATCAGATGGTTAAGGAGGGGAGGTACTCTGAGCAGCGAGCAGCTAATATATTCAAGGACCTAATGCTAGTTATCAATTATTGTCACGAGATGGGGGTTGTGCATAGAGATATCAAACCTGAGAATATTCTTCTCACAGCTGCTGGGAAGATTCAGCTCGCTGATTTTGGCCTCGCCATGAGAATTGCAAAAGGTCAGACATTGTCTGGATTGGCGGGAAGTCCTGCTTATGTAGCACCTGAAGTTCTT…	595	1	AT1G15740.1	leucine-rich repeat family protein		similar to leucine-rich repeat family protein [Arabidopsis thaliana] (TAIR:AT4G23840.1); similar to unnamed protein product [Vitis vinifera] (GB:CAO66763.1); contains InterPro domain Leucine-rich repeat; (InterPro:IPR001611)	92.42	198	15	0	2	595	70	267	4e-101	363
MMN2.Contig_14	GACATCCCTCAAAGCCATTTCTGAAATCAACATTCTAGTTCGAGAGAGAGAACAGAGACGAAAACAAGAAGAAAGTTTCAACCTTTATTGTCTGTTCTATCTCTCTCGCTCTCGTTCAAGAAACCACATACTTCGAAAACATGTCTCGTTCTCTCTCTAACGTTAAAATCGTATCTTCTTTCGTCTCTCACGAACTCTCCAATGCAATCTTCCGACGCGGTTATGCGGCCACYGCGGCGCAAGCGAGCGTTGGTAAAGGTGGAGCCWTTGTTTCGGCGGTGATGAAGAAGAAGGGAGTGGAAGAATCAACCCAGAAGATAGCTTGGATTCCAGATCCCAAAACCGGTTATTACAGACCGGAAACCGGTTCAAAAGAGATCGACCCAGCTGAGCTACGAG…	576	1	AT1G15780.1	protein binding / transcription cofactor		similar to unknown protein [Arabidopsis thaliana] (TAIR:AT2G10440.1); similar to CTV.22 [Poncirus trifoliata] (GB:AAN62354.1); contains InterPro domain Coactivator CBP, KIX; (InterPro:IPR003101)	83.85	192	30	3	2	574	941	1128	1e-73	272
MMN2.Contig_140	GATTCCAAAGATCCAAAAATGGAATCAGATCTTGTCTCCGAGCATCCTCCCTTCATCAGGATTTACAAAGACGGTCGCGTTGAGCGTCTCACCGGCACCGAAACCATTCCAACATCACTAGACAAAACAAACGACGTCGTTTCGAAAGACGTACAATACTCACGGGAGCATAACCTCTCCGTCCGTCTCTTCCTTCCTCACAAAGCCACCGCCGGTACCAACAGTAAGAAACTACCTCTTCTCATCTACATCCACGGCGGAGCTTGGATCATCGAGTCACCTTTCTCTCCCACCTACCACAACTACGTAGCCGACGTCGTCAAATCTGCTAACTGCCTCGCCGTATCGATCCAGTACCGCCGCGCGCCGGAGCATCCGGTTCCGGCGTCTTATGAGGAT…	451	1	AT1G15880.1	GOS11 (GOLGI SNARE 11); SNARE binding	Golgi SNARE 11 protein (GOS11)	Identical to Golgi SNARE 11 protein (GOS11) [Arabidopsis Thaliana] (GB:Q9LMP7); similar to GOS12 (GOLGI SNARE 12), SNARE binding [Arabidopsis thaliana] (TAIR:AT2G45200.1); similar to unnamed protein product [Vitis vinifera] (GB:CAO44283.1); contains Inte	86.81	91	12	0	177	449	1	91	5e-38	153
MMN2.Contig_1400	GATGAAAAGCGTCGGGAAAATGGGGAAATACATTAAGAAGAGCAAACTCGACGGAGAATCTCTACCTCTTATGGACGTCTCTCCTGGTGTTCTCACTCGAGCTAAATCCTTAGCTCTCCAGCGCCGCCTTCAAAAACCCTCGCCTTCCTCCTCCTCGCCGTCGAAACAGAAGACGCCGACGGATTGCGGCGGCGGCGGCGGTGGGTCGTATCTTCAGCTAAGGAGCCGTCGGCTACAGAAGAAGCCGCCGATTGTAGTGATTCGTCGGAGAAAGAAGCAGAGGAGGGTCCGAAACCCTAATTCCCAAAATCAGGATTCGGGTCGTGGGTCTGGGTCTGGTGATGGGTCTAGGTCGGATTCGGTTGCGGAGAGTGTTGTGTGTGGTAAAGCGAAGGACTT…	592	1	AT1G16180.1	TMS membrane family protein / tumour differentially expressed (TDE) family protein		similar to TMS membrane family protein / tumour differentially expressed (TDE) family protein [Arabidopsis thaliana] (TAIR:AT3G06170.1); similar to unknown [Populus trichocarpa] (GB:ABK96018.1); contains InterPro domain TMS membrane protein/tumour differe	93.69	111	7	0	3	335	47	157	2e-97	225
MMN2.Contig_1401	GGATCGTGGTGGACGTGATTCTCCAAAACGCCAACGTTTTGAAAGGTAAGATAAGCGAGATCCATCCGTGGCATTTGCACGGTCATGACTTTTGGGTTTTGGGTTACGGCGACGGGAAGTTCCGTCCCGGAGTTGATGAGAAGAAGTATAATTTGAAGAATCCGCCGTTACGGAATACGGTGGCATTGTACCCGTTTGGATGGACGGCGTTAAGGTTTGTAACGGATAATCCAGGGGTTTGGTTTTTTCATTGTCATATTGAACCGCATTTGCATATGGGTATAGGTGTGGTTTTCGCTGAGGGAGTAGACCGGATTGCGAAAATGGATATACCGGATGAGGTGCTCGGTTGTGGGTTAACCAGGAAATGGCTCATGAACCAGGGACGCCATTAGAGAG…	535	1	AT1G16250.1	kelch repeat-containing F-box family protein		Identical to F-box/Kelch-repeat protein At1g16250 [Arabidopsis Thaliana] (GB:Q0WW40;GB:Q9SA24); similar to kelch repeat-containing F-box family protein [Arabidopsis thaliana] (TAIR:AT3G63220.2); similar to kelch repeat-containing F-box family protein [Ara	89.93	139	14	0	118	534	1	139	8e-77	282
MMN2.Contig_1402	GATCGCCGTTGGTCTGTTTGTTCTTCCTCTTCGAAACTCAGTCGCGCAGAGCTGCAGAATCGTCCCAGCTCTAAAGACACTTAAAATGTCGACTCGACCTGAGCTGCTAGCGCCGCCGGAGATATTCTACGATGACTCCGAGGCTCGCAAGTATACTTCTTCCTCACGTATCGTCGAAATTCAGGCGAGGTTGTCTGAGAGAGCTTTGGAGCTTCTTGCTTTGCCTGAAGATGATGTTCCTAGATTCTTGCTTGATATTGGTTGTGGATCTGGCCTGAGCGGGGAAACAATCTCTGAGAATGGTCACCAGTGGATTGGTCTTGACATTTCAGCCTCCATGCTTAACGTTGCTGTTGAACGAGAAGTTGAGGGTGATCTTTTACTTGGTGACATGGGCCA…	545	1	AT1G16560.3	Per1-like family protein		similar to Per1-like protein-related [Arabidopsis thaliana] (TAIR:AT5G62130.1); similar to hypothetical protein [Vitis vinifera] (GB:CAN65586.1); contains InterPro domain Per1-like (InterPro:IPR007217)	84.56	149	23	0	97	543	22	170	6e-80	293
MMN2.Contig_1403	GGCTCATCTCATTACATCCGTCTTATGTTATATATATATGTTTATTGCTCTTCAGATTACTACTACATCGCAAGTAAAACAAAAGAGTTAGAAAATTCAGTAAAGTACATAGTCACAGTGTCTCCATTACTCTTCTTTGTAGCGTTTCTAAACCAAAGCTGGTGATGCACCAACCATCAACTCTTCTTCTTCTTCATCATCATCCTCTGCTTCCCACATGAAATGAGCGTATGATCCCAAAACCATACTACAAAAGTCACAAACCTTTTAACATTCTGAAAAAAAAAACTCATCAAAGAATCAATCCAAACTCTATACAACATAACATACCAATCATCAGGAGAAGCGTTAACAGCTTGATCAAAGTAACACTGAGCTCTCTCCTCATCTCTCTTCGTC…	541	1	AT1G16670.1	protein kinase family protein		similar to protein kinase family protein [Arabidopsis thaliana] (TAIR:AT3G09010.1); similar to hypothetical protein [Vitis vinifera] (GB:CAN64306.1); contains InterPro domain Protein kinase, core; (InterPro:IPR000719); contains InterPro domain Protein kin	80.69	145	28	1	106	540	4	146	1e-55	212
MMN2.Contig_1404	GAAACACTGAAGGCAAAAAAAAAATGGAATCTTTAGAATCGAAGACTCGCTTCTGCTTTGTTGCTCTTCTGCTTATCTCCCTTGTCTGGTCTCAGCTACCTTCAAGCTCAGCTCAACAACAACATGAACCAAACCCAACGATTAGAACAATGGAGGATTTCTCCGGATACCCAATTCACGAACCGGGTCAATTCGGATCCATCAGTCTCGCTTCCCCACTCTCCGTTGATGCTCCAGGACTTCAAAAACAGATAGAAGAGCTGTCTCGTTTCTCTGATGCTCCTTCTCCATCGGTCACAAGAGTTCTCTACACTGACAAAGATGTCTTGGCACGAAGGTATGTGAAGACTTTGATGACACTTGCTGGACTCTCTGTTAGAGAGGATGCTGTTGGTAACA…	569	1	AT1G16880.2	uridylyltransferase-related		similar to ACT domain-containing protein [Arabidopsis thaliana] (TAIR:AT5G04740.1); similar to hypothetical protein [Vitis vinifera] (GB:CAN70848.1); contains domain ACT-like (SSF55021)	83.33	132	18	1	185	568	11	142	2e-54	208
MMN2.Contig_1405	GTTCGACGAGATAAGCAGCAGCCCAAGAGCGCAAGAAGGGAAGGCCTAAAAAGAAGGAAAGAGAGGAGGGAGAGAAGGTTCCATTTGACCCACCATAGAGATCCCGTGGAGGAGAATTTGTAGCAGACCGATCTGATCTGTCGTCTGTTGTCTTTCTCGGAAAACTTTTTGAGTTTTCTAAATCATAACTATGGGTTTGTGGGATGCTTTTCTCAATTGGCTTCGCAGCCTCTTCTTCAAGCAAGAAATGGAGCTTTCATTGATAGGACTTCAAAATGCAGGAAAGACGTCACTTGTTAACGTCGTTGCTACCGGTGGATACAGTGAAGACATGATTCCTACGGTTGGGTTCAACATGAGGAAAGTGACAAAAGGAAGTGTCACAATCAAACTTTGGGA…	576	1	AT1G16890.2	UBC13B/UBC36 (UBIQUITIN-CONJUGATING ENZYME 36); ubiquitin-protein ligase	UBC36/UBC13B encodes a protein that may play a role in DNA damage responses and error-free post-replicative DNA repair. It can bind to the MMZ/UEV1 proteins in vitro.	similar to UBC13A/UBC35 (UBIQUITIN-CONJUGATING ENZYME35), ubiquitin-protein ligase [Arabidopsis thaliana] (TAIR:AT1G78870.2); similar to ubiquitin-conjugating enzyme 1 [Arachis hypogaea] (GB:AAZ20286.1); contains InterPro domain Ubiquitin-conjugating enzy	97.97	148	3	0	131	574	1	148	3e-80	294
MMN2.Contig_1406	GAAAGGCGTAGCTTGGAAGCTTGTGAAATCGAATCGGAGAAAAGATGGCGGAAGAACACAAACACGACGAATCTGTGACGGCTCCGGAGCCAGCTGTGGAGATTGTGGAGAGGGAATCGTTGATGGATAAGATATCGGAGAAGATCCACCACGGTGGGCGATTCCTCGTCGTCGTCTTCGTCGTCTGACGAGGAGGAGGACAAGAAGAAGAAGAAGACGAAGAAGCCGGAGTCTCCGTCTTCGATGAAATCGAAAGTCTACCGCTTGTTCGGAAGGGAGAAGCCTGTGCATAAGGTTCTCGGCGGTGGAAAGCCGGCGGATATATTCATGTGGAAGGACAAGAAGATGTCTGGTGGTGTGCTTGGTGGTGCTACGGCCGCGTGGGCTCTGTTTGAGTTG…	531	1	AT1G17080.1			similar to unknown protein [Arabidopsis thaliana] (TAIR:AT1G53560.1); similar to unknown [Populus trichocarpa] (GB:ABK95219.1); contains domain PTHR10052 (PTHR10052); contains domain PTHR10052:SF2 (PTHR10052:SF2)	82.91	158	25	4	60	527	1	154	2e-59	224
MMN2.Contig_1407	CCAGGTTTTATGTTTGGGAGCTCCCCTGCTGTGACAGACCCTAGTAAAATTAGCTTTGGTGGGACATCCTCTGCGGCTGGTGGCAACACATTAAACCCTTCTTCTGCACCTGGGAGCTCTGCAAGTTTAGTGTTTGGTGTGTCATCTTCCTCAACGCCAACCCCTGGAGCGGAGAGCAGCAAGTTCTCGGGGACTTTTGCAGCTACCACTGGAAGTAATATTTTTGGAATTCCCTCTCCTGCATTTACAAGCTCTGGTAGTAGCGTTTCTGGAGGTGTAGCTGCGAGTACTACAAGCAGTGTTTTGGATTCAATGCTGTTTCATCAGCTGCTGCTGCTAGCTCCCAGTCTCAGGCCTCAAACCTGTTCGGTGCTGCAAATGGTCAGACGGGTAATGCAG…	606	1	AT1G17210.1	zinc ion binding		similar to zinc ion binding [Arabidopsis thaliana] (TAIR:AT1G48950.1); similar to hypothetical protein [Vitis vinifera] (GB:CAN80628.1); similar to unnamed protein product [Vitis vinifera] (GB:CAO40356.1); similar to expressed protein [Oryza sativa (japon	89.6	202	21	1	1	606	742	942	9e-99	355
MMN2.Contig_1408	GGACAGAAAAAAAAGAAATAAAAGATAAAAAGTTTCACGAAATATTCATTTCAGATATTTTTCTCTTCACCGGATCTCGAGATCAGCCAACGATGGCCGCCGACGGAATATTCCGCTGCATCTTCGAAGGCTGTATCTCAGGTCTTGATTCCGGCATCGAGAGGCGTCCTTACCACAAAAACTGCGATTGCGCGCTTCACGACGGAGCTGGGAAAAGGCAAAATCAGCAGCGGAAGTCTTGCCGATGCCACGGAAGCTCGAAGAGCATCTCGTTCCCGATCCGGCGGTCATGGAGCGAAGGCAACGTACTGGCGATGAATTTCCCATCTTCATCATCATCTTCGAATCTCCAGTCTCTTTCTTCGTCTTCTTCTCTGACAACTTTGGCATCGCTGGCAG…	572	1	AT1G17280.2	UBC34 (UBIQUITIN-CONJUGATING ENZYME 34)		similar to UBC33 (UBIQUITIN-CONJUGATING ENZYME 33), ubiquitin-protein ligase [Arabidopsis thaliana] (TAIR:AT5G50430.1); similar to UBC33 (UBIQUITIN-CONJUGATING ENZYME 33), ubiquitin-protein ligase [Arabidopsis thaliana] (TAIR:AT5G50430.2); similar to ubiq	97.35	151	4	0	119	571	1	151	3e-86	313
MMN2.Contig_1409	GGGGATTACTCAGAGCAAGAAGAAAGATCAACGATATCTGAATCTGGAAGCTCTAACTCGTACGATCAGCAACAACCCTCTTTCGCCGACGAGCACGGGCTCATGGAGCTGCTTGAAGGCGATAGAGCTTACGATCTTATCTACCGTAACTGTAAATCTGCTCTCGGAGACCAATGCGAGCTTCTCTCGATTCTGAGAAACGGGTTTGGTAACGTTGGATCTCGTGCTAAGCTCAAGGCTTTCCAGGTTTTTCAAGAGGCGGTGGAGATGAAACACGCCGGTGAAGAAGGCGGCGGCAAAGCTAGAGTTAAGTACGGTTGGTGCGCCGTCAAGAAAACAGAGTTGAAGTCGGTTCTTGAATATGGTTTTAGCCAGCCAAGAAACGATGGATGTTATGGC…	577	1	AT1G17290.1	ALAAT1 (ALANINE AMINOTRANSFERAS); alanine transaminase	Encodes for alanine aminotransferase (ALAAT1), involved in alanine catabolism during plants recovery from hypoxia	similar to ALAAT2 (ALANINE AMINOTRANSFERASE 2), alanine transaminase [Arabidopsis thaliana] (TAIR:AT1G72330.1); similar to ALAAT2 (ALANINE AMINOTRANSFERASE 2) [Arabidopsis thaliana] (TAIR:AT1G72330.2); similar to alanine aminotransferase [Capsicum annuum]	62.24	143	54	1	147	575	1	138	4e-35	144
MMN2.Contig_141	GTSCTTCACAAATCGAAAAACAATCTTCTCAATTTTCTAATTTACGATCAAGATGCAGATCTTCGTCAAGACTCTCACCGGGAAGACGATCACCCTCGAGGTGGAAAGCTCCGACACCATCGACAACGTCAAAGCCAAGATCCAGGATAAGGAAGGCATTCCCCCGGATCAGCAGAGGTTGATCTTCGCCGGAAAGCAGCTTGAAGACGGTAGAACTCTCGCTGACTACAACATCCAGAAGGAGTCTACTCTCCACTTGGTGTTGCGTCTGCGTGGAGGCATGCAGATCTTTGTCAAGACACTGACGGGAAAGACGATCACTCTAGAGGTCGAGAGTTCCGACACCATTGACAACGTGAAAGCCAAGATCCAAGACAAGGAAGGTATTCCTCCGGACCA…	557	1	AT1G17370.1	UBP1B (OLIGOURIDYLATE BINDING PROTEIN 1B); mRNA 3'-UTR binding		similar to oligouridylate-binding protein, putative [Arabidopsis thaliana] (TAIR:AT3G14100.1); similar to oligouridylate binding protein-like protein [Solanum tuberosum] (GB:ABB72820.1); similar to hypothetical protein [Vitis vinifera] (GB:CAN65009.1); si	93.92	181	11	0	1	543	239	419	5e-82	300
MMN2.Contig_1410	GGAGGGATGGAGTACATACCAGTTGGTGGTGAGGCGGTTGGGGGTTTGGAAATGAAGGAAGGAAAGTTTGGGGCTGATTTGGAAATACAAGAAAGAAACGAGGAGGAAATTGTGAAGATGAAACAGAGATTAGTGTCACAAGTGCTTGAGATAGGGATTATATTTCATTCAGTGATAATTGGCGTGACCATGGGAATGTCACAGAATCAGTGCACCATTAGACCCTTAATCGCAGCTCTTTCGTTTCATCAGATTTTCGAAGGTTTGGGCCTTGGTGGTTGCATCGCTCAGGCCGGGTTTAAGGCAGGGACAGTGGTCTACATGTGCTTGATGTTCGCAGTAACAACTCCTCTCGGGATAGTACTTGGGATGATGATTTTCGCAGCGACCGGCTACGAT…	589	1	AT1G17745.1	PGDH (3-PHOSPHOGLYCERATE DEHYDROGENASE); phosphoglycerate dehydrogenase	encodes a 3-Phosphoglycerate dehydrogenase	Identical to D-3-phosphoglycerate dehydrogenase, chloroplast precursor [Arabidopsis Thaliana] (GB:O04130); similar to EDA9 (embryo sac development arrest 9), NAD binding / amino acid binding / binding / catalytic/ cofactor binding / oxidoreductase, actin	94.36	195	11	0	3	587	327	521	1e-78	289
MMN2.Contig_1411	GAGTCACTGTTTTGGTGGTACATAGATGGAAGGCAGAGAGTGAGTAGAGTTTGTTTAGTAGGTGTGAAAAGAGTTTTTTCATGAGACATATTAGAAGAATGAAATAGGTAAAGGAACCTATATTCATAGTGAGACAAAGAGGTTACAATTATACCTCTGAGTGAGATCAACTAAGCTCTCCAAGTTCAAAGAAACCTCTGAGTGAAGCCATGTGATACTCTCCAAGTATAGACCTGAAAAGATCTCACACTAATATTTGTCTACAATGGTGAATAGAGCCATTTGCCAACACTACAAGCATCCTGCTTAACTCGTCATGTCTCCTTCAAAACCATCTTCAGATGCATTCAAACCTGTCAGCTTTGTGTTCACCCGCTGCCAAGTTTGCAGGGGAGTATT…	484	1	AT1G17760.1	ATCSTF77/CSTF77 (Cleavage stimulation factor 77); protein binding	Encodes a homolog of the mammalian protein CstF77, a polyadenylation factor subunit.	similar to PRP39, binding [Arabidopsis thaliana] (TAIR:AT1G04080.1); similar to hypothetical protein OsI_037553 [Oryza sativa (indica cultivar-group)] (GB:EAY83594.1); similar to hypothetical protein OsJ_035149 [Oryza sativa (japonica cultivar-group)] (GB	83.85	161	26	0	2	484	394	554	2e-73	270
MMN2.Contig_1412	GACCCATTTCTCGGCTCACAACAACAAATAAACGTTTTTACTTTTACGCAACCGCAATGGCCGCCTCAACAATGGCTCTCTCATCCCCTGTTTTCGCCGGAAAGGCCGTCAAGATTTCTCCGGCGGCATCAGAAGTCCTTGGAAGCGGCCGTGTGACAATGAGGAAGACCGCAGCCAAGCCAAAGGGCCCATCAGGAAGCCCATGGTACGGGTCCGAAAGAGTCAAGTACTTGGGTCCATTCTCTGGCGAGCCACCAAGCTACCTTACCGGAGAGTTCCCGGGAGACTACGGATGGGACACAGCCGGTCTCTCTGCCGATCCCGAGACATTTGCAAGAAACCGTGAGCTAGAAGTTATCCACTGCAGGTGGGCCATGCTTGGGGCACTAGGCTGTGTCT…	570	1	AT1G18060.1			similar to unnamed protein product [Vitis vinifera] (GB:CAO68142.1)	83.33	168	28	0	66	569	20	187	9e-66	246
MMN2.Contig_1413	GGAAAGGGAAGAGAAGAGACAATATTCAAACATTGATGGCAGAGATTTCTTTGTATTTCCGGCGGCCATGGAAATAACATTTATTTCACATTTAATTAAATATCATAACTGCACCCAAAGAAAAACTTAAATTTCCTCAGTAAATTCTTCATCTACCGTTTCACTATCTCTCTGCTTTCTCTCTTTCTTCCGAATTGTCAAGGCTCGTCGACTCTTCAACTTCGATCCGTTCTCATCATGTCTGGTCCTCTTGATCGTTTCACAATACCCTGTTTTGAAGGTTTCTCCAGCACTGATGAGAGAAGAGAACGGAAGTCAGATTTCGAAGTTTCAGAGGATGAGAAGAAGACTAGAATCGGAATCTTCAAGAAGAAAGCGTCAAAGGCTTCTAGCAAACTT…	573	1	AT1G18180.1	oxidoreductase, acting on the CH-CH group of donors		similar to oxidoreductase, acting on the CH-CH group of donors [Arabidopsis thaliana] (TAIR:AT1G73650.3); similar to unnamed protein product [Vitis vinifera] (GB:CAO68176.1); contains InterPro domain Protein of unknown function DUF1295 (InterPro:IPR010721	92	25	2	0	2	76	169	193	4e-60	62.8
MMN2.Contig_1414	CGGTATATTATCATGATCTGCTAATAAAATAGTTAAATCGTTTATGGTGCATAAATCGTAGTTGTATAAGGTTGTCTGTATTTATATTATTTTGCAATATACTTATTTATACAAATCAACCATAAATCACAGATGTGTAAGGTTGTCTGTATTTTGATTATTTTGCAATCTACTTATTTATACAAATCAAACAATAAATTTATTTACAAGTTTTCTACAAATATGAGAACAACAAACTAATCTATTTGCTGGC	546	1	AT1G18180.1	oxidoreductase, acting on the CH-CH group of donors		similar to oxidoreductase, acting on the CH-CH group of donors [Arabidopsis thaliana] (TAIR:AT1G73650.3); similar to unnamed protein product [Vitis vinifera] (GB:CAO68176.1); contains InterPro domain Protein of unknown function DUF1295 (InterPro:IPR010721	88.96	163	18	0	48	536	1	163	2e-81	297
MMN2.Contig_1415	GACCCACAAGGGCCGCAAGACTCTGCAGCTCCTCGAACGTCTCCTCTCCTTACAAAATGGAATTAGGGAAATCGAAAAGGCACGGCTAGTGAACAAATGTCGACCAAACTTTTCTAATTCCAGAAAGTAACACAAAGCTTGCTTCCTCCTCTTTTCTTTTTTCATAAATGCATTACTATTTTTAACCCCTCCACGTTCTCAGATTCGAGTCTCACGCGTCTTTCTTCTTTTCCTTAGCTTTTAGTCCCACAAGAATCTCATATCTGTTTTCATCCTAAGAGATGTGGTCGGCGGTGGGTGCTTTGAGGCGTACGGCCGCGAGTAAAAGTTGTCCGATAAGGTCATGGCTCGGCGGTGGCGGTGGTTACAGATGTCTCACAGTCGAACCAACGGAGGAGA…	496	1	AT1G18470.2	zinc finger (C3HC4-type RING finger) family protein		similar to zinc finger (C3HC4-type RING finger) family protein [Arabidopsis thaliana] (TAIR:AT1G73950.1); similar to Putative finger family protein [Brassica oleracea] (GB:AAW81737.1); contains domain PTHR13568 (PTHR13568)	92.45	53	4	0	336	494	1	53	1e-11	66.2
MMN2.Contig_1416	GATCGTCCATCATCCCTAACCTTGGAAGATTGAGAGAAGATGCTGCGAGTTGTAGGGAGGAGGCTTTTGTCTGTTCAGCAGAGATCGTCGACAGCGACCTCCGTCGTCCTTGCCCGAGATTATCCCATCTCCAATGGAGGCGACTCGTCTTCCACCCACAGATCTGTTCCCTCTGCAGATCTGTCATCTTTCAATTCTTACCACCGGAGCCTTATAAGAGGTTTCTCATCTCAAGGGAGTGAGTTAGGTTTTGCCTCCGAAGTCCCAGCCACGGTCGACGTTATCAAAACACCTAACTCAAAGATTGTCTATGACGACCATAACCATGAGCGTTACCCACCTGGTGACCCTAGCAAGCGTGCCTTCGCTTATTTCGTCCTGTCCGGTGGGAGGTTTGTT…	586	1	AT1G18480.1	calcineurin-like phosphoesterase family protein		similar to calcineurin-like phosphoesterase family protein [Arabidopsis thaliana] (TAIR:AT1G07010.1); similar to Putative [Brassica oleracea] (GB:AAW81738.1); contains InterPro domain Metallophosphoesterase; (InterPro:IPR004843)	75.68	111	27	1	252	584	83	189	6e-46	180
MMN2.Contig_1417	GGAAACAGAACAGCTTCGGTTTCTAGATTATCTCCGATGGAGAAGCTGCGGAAAGTAGTGAAGGAGATCGCCTACACGAGAGACCACACAAACTCCCCTGCACTTCACCGCTCACTAGTTCCCTTTCTCACCTTCGCTTCTTCCCTCTACGGAGTCGCCCTCCATATCCGCCGCTCTCTTTACCGCTCCTCCTTCTTCCATCAACACCGATTGCCGGTTCCGGTGATCAGCGTAGGGAATCTGAGCTGGGGAGGTAATGGGAAGACGCCAATGGTTGAGTACATCACGCAGCTGCTCCTCTCTTCTGGCATCTCTCCGCTTATTCTCACTCGTGGTTACGCTGGTGGTGATGAAGCCAAAATGCTTGAAAGACATCTCCAAGGTGGACCCACAAAGATC…	434	1	AT1G18660.1	zinc finger (C3HC4-type RING finger) family protein		similar to ATP-dependent protease La (LON) domain-containing protein [Arabidopsis thaliana] (TAIR:AT1G75460.1); similar to unnamed protein product [Vitis vinifera] (GB:CAO64510.1); contains InterPro domain Zinc finger, RING/FYVE/PHD-type (InterPro:IPR0130	91.55	71	6	0	3	215	416	486	2e-24	108
MMN2.Contig_1418	GAATTCTTCCTTACACAAAACAAAACAAACAAAAAAGCCCACAGCTTCTGTAGTAAATTGATTTCAACCGTCCGATCATTCATCTTGCTATCAACCTTCACCAATCCCTACACAGATCATCTGCCTCTCTCTCTCTCTCCCTCTCTTCTCTTTATTTTGCTGTTTATATCTCCTCTCTCTGGATTTCTCCGGCGAGCCGTTCTCTTAGGTTGTGGTGGTGTAAAATCAAAGCTTTAGCATCCGCAGAATCTTGTCTGTTGGCATCTCTGTAAATGGGCTGCTTCCAATCAAAGGTAGCAAGAGAATTCCGTGGACACGAAGACCCTGTCAAGCTTGCCTCCGAGACTGCCTTTAGTGTGAGTGAGGTTGAAGCATTGTTTGAGCTGTTCAAGAGCATCA…	602	1	AT1G18730.1			similar to unknown [Populus trichocarpa] (GB:ABK95263.1)	97.5	80	2	0	343	582	96	175	6e-76	137
MMN2.Contig_1419	GAGGCATGGATCAAGAAAGGTGATCCCAAGGATGTGATCTGCCAAGAAGTCAGCCGGGTCCGACCAGATCTTCTTGTTTTGGGAAGCCGTGGTCTTGGCCGCTTCCAAAAGGTCTTTGTTGGGACCGTGAGTGGGTTCTGTGTGAAACATGCTGAGTGTCCAGTCCTCACGATCAAACGCAACGCCGATGGAACTCCCAGTGATCTTGCTGATGACTAAACCAACTACATTCTAAACATTCCTTCCTTCCAAAATGATAAATAAACTCTTCATTGATCCTATCCCATTGTGTGCTTTTGTGTGTCCAAGTTTATGATTAATAATATTAGTATGTGTGTGAAGTCTGCTATGTTTCTGTTGTCAGTGATACTGATAATGCAACTAAACTTTCAATTTCTT…	182	1	AT1G18960.1	myb family transcription factor		similar to AtMYB35 (myb domain protein 35), DNA binding / transcription factor [Arabidopsis thaliana] (TAIR:AT3G28470.1); similar to unnamed protein product [Vitis vinifera] (GB:CAO62475.1); contains InterPro domain Myb transcription factor (InterPro:IPR0	40	30	18	0	70	159	10	39	4.9	26.2
MMN2.Contig_142	GGGAGATCGATCGAGGAGRAGGAGAAGAAGAAGAAGAAGGAGAGTGAAAATGGCGAAACCGTTGGGAACTACGGGAGAGTTTTTCAGGAGAAGGGATGAGTGGAGGAAGCACCCGATGCTTTCTAACCAGATGAGACACGCGCTCCCTGGTCTCGGGATCGGTGTTGGAGCCTTCTGCGTTTACCTCGTGGGAGAGCAGATCTATAGCAAACTCATGGCTCCTTCTCCATCTTCGCATCAGAAACAACCAGCTCCGTCTCACTGAGCGGTAAGATTGTTTCGATCATGATGAAACCGCAGCAGATAAAGAGCTGAGGGATTCAGAATTGTGCCTTTTTTTCTTGGTTTATCTCAATAAGATGTTGATGAAAGACAAAACTTGTATGACATTCTGCAATG…	601	1	AT1G19110.1	inter-alpha-trypsin inhibitor heavy chain-related		similar to inter-alpha-trypsin inhibitor heavy chain-related [Arabidopsis thaliana] (TAIR:AT1G72500.1); similar to unnamed protein product [Vitis vinifera] (GB:CAO45601.1); similar to unnamed protein product [Vitis vinifera] (GB:CAO65221.1); similar to vo	89.22	167	18	0	96	596	466	632	4e-81	297
MMN2.Contig_1420	GGCAGAATCAATCTGGAGGAAAGTCAGCTCCGACTCCGAGAGAAAGGGCAATCCTGATTCCGTTCTGAATCTTCTTAAAAGTTATAGTTTCACAGATTCTCAGATCTCCAGCATCGTCACGAGCTACCCTCAACTGCTTAGAGAAGATTCTGAGAAATCTTTGGCTCCCAAGTTTCAGTTTTTAGAGTCGAGAGGAGCTTCAACCTCTGAGCTCACTGCGATTCTTTCGAAAGTTCCCAAGATCTTGAGAATCAAAAAGGACAAAGCTTTCAGCAGATACTATGATTTCGCCAAAGAGGTCATAGAAGCCGACAAGAGTTTCAAGAGGGTACCTCCTGAATCTTGTTTGAGAGAGGGTAGTAGGCAGGAGAACAAACTCAGAAACATATTGGTTTTGAG…	604	1	AT1G19140.1			similar to unnamed protein product [Vitis vinifera] (GB:CAO65215.1); contains InterPro domain Ubiquinone biosynthesis protein COQ9; (InterPro:IPR012762); contains InterPro domain COQ9 (InterPro:IPR013718)	77.39	199	28	6	56	601	1	198	4e-72	267
MMN2.Contig_1421	GAAACAAAAATATCGCCACGTGTCGAAATAATTGAAGCTTGTGAGGAGGATAATCTTGGATGTTCCAGACAGAACACGACTCTAAATCAAAGCGAAACTGGAGAAGACAGATCGACGAGTTCTGAGAGAATGACCATAGTTAAGGTTGAAGAGGAGCCACGAGCTCCCGTCGAAGGTGGATGCGGTGTTGGCGGCGAGGAGATCGGCGGTAACGGCACCGTGCATGGTTCCATCGCCGGATCTGTCGCCGGAGAAGGTGCTGAGAAAAACTCACGAAGCTAGGTCCTTGGAAGTGCCTTCCTCTGAGCCAGATGCTTCAACGACCCGTCCTAGTCGACTGACTATCTTCTTTGGTGGGAAAGTTCGCGTCTTTGATGGGATTCCAGCAGACAAGATTCA…	542	1	AT1G19140.1			similar to unnamed protein product [Vitis vinifera] (GB:CAO65215.1); contains InterPro domain Ubiquinone biosynthesis protein COQ9; (InterPro:IPR012762); contains InterPro domain COQ9 (InterPro:IPR013718)	77.99	159	25	5	96	542	1	158	2e-59	224
MMN2.Contig_1422	ATGCGGAAGCTGTTGGGCGTCTTCAACAGTTGTGGCAGTGGAAGGGATCAACCAAATAAGAACCAATGAGCTGACATCACTATCAGAGCAAGAGCTAGTGGACTGTGATACGAATGAGAACCAAGGGTGTAGTGGAGGTCTGATGGACCTTGCTTTTGAGTTCATCAAGGAGAAAGGAGGGTTAACGAGCGAGATTGTGTACCCTTACCAAGCTTCTGATGAAACATGTGACAAAAACAAGGAAAATGCGCCGGTGGTTTCAATCGATGGACATGAAGATGTTCCTGAGAACAGTGAGGATGATCTAATGAAAGCTGTTGCTCATCAGCCTGTCTCTGTTGCAATTGATGCTGGAAGTTCAGACTTCCAGTTCTACTCCGAGGGAGTGTTTACGGGGCG…	628	1	AT1G19640.1	JMT (JASMONIC ACID CARBOXYL METHYLTRANSFERASE); jasmonate O-methyltransferase	Encodes a S-adenosyl-L-methionine:jasmonic acid carboxyl methyltransferase that catalyzes the formation of methyljasmonate from jasmonic acid. Its expression is induced in response to wounding or methyljasmonate treatment.	Identical to Jasmonate O-methyltransferase (JMT) [Arabidopsis Thaliana] (GB:Q9AR07;GB:Q9FWR8); similar to BSMT1, S-adenosylmethionine-dependent methyltransferase [Arabidopsis thaliana] (TAIR:AT3G11480.1); similar to jasmonic acid carboxyl methyltransfera	78.46	195	42	2	42	626	1	190	2e-70	261
MMN2.Contig_1423	GAAGAAGAGTTAAACTAGGAAAGACTCTTCCTTTGAGCAAGTACAAAGCCCATGGCATCTCTATGCTGCTCTCCCACCATAATCCTCTCCGTGAAGTTTCCTCCATCGATCAGAACCCATACCCAGTCCCCCAGACTAAACCGTTTAAAGAATCATAAACAGAGGATTACAGAGCGAAGAAGCTTGATCGTTAGATCAATCACTGAAGACAGAGAAGCAATCGATGTGAAGAAGAGTGACACCTTCGATCCACAAGAAGAACCAAAGGGAGAAGAAGTAGATAGAGACTCCGATCGGCTGATGAGTCGAGGGATCAACGCAGCCATAGTTCTCGCCGCCGGCACCGTCGCGGTCACCAAGCTTCTCTCCATCGATCATGACTATTGGCATGGTTGGACT…	585	1	AT1G19640.1	JMT (JASMONIC ACID CARBOXYL METHYLTRANSFERASE); jasmonate O-methyltransferase	Encodes a S-adenosyl-L-methionine:jasmonic acid carboxyl methyltransferase that catalyzes the formation of methyljasmonate from jasmonic acid. Its expression is induced in response to wounding or methyljasmonate treatment.	Identical to Jasmonate O-methyltransferase (JMT) [Arabidopsis Thaliana] (GB:Q9AR07;GB:Q9FWR8); similar to BSMT1, S-adenosylmethionine-dependent methyltransferase [Arabidopsis thaliana] (TAIR:AT3G11480.1); similar to jasmonic acid carboxyl methyltransfera	77.7	148	33	1	42	485	1	144	1e-59	225
MMN2.Contig_1424	GAAGGCGTTTAGCCCAACGACCATCAACACTGGCCGTGGAGCTGAGTTTGAAGGCGCTGTTATCGCGTTGTTCCATATGCTGATAACTAAGTCCAACAAGGTTGCGGCTCTCCGCCAAGCGTTCTACCGGCAGAACCTACCAAACGTTACCAACTTGCTAGCCACAGTCTTGATCTTCCTGATTGTCATCTACTTCCAAGGGTTCCGTGTGGTTTTGCCTGTGAGATCAAAGAATGCCCGTGGGCAACAGGGTTCTTACCCAATCAAGCTGTTCTACACCTCTAACATGCCAATCATCCTCCAGTCCGCTCTCGTCTCAAATCTTTACTTCATCTCTCAGCTTCTATACAGGAAGTTCAGTGGAAACTTCTTTGTGAACCTTTTGGGACAATGGAAAGA…	576	1	AT1G19650.1	SEC14 cytosolic factor, putative / phosphoglyceride transfer protein, putative		similar to SEC14 cytosolic factor, putative / phosphatidylinositol transfer-like protein, putative [Arabidopsis thaliana] (TAIR:AT1G75370.1); similar to unnamed protein product [Vitis vinifera] (GB:CAO61112.1); similar to unnamed protein product [Vitis vi	64.6	113	40	2	238	576	1	105	6e-30	127
MMN2.Contig_1425	GACCAAGTCAAGTGTGTGAGTGGAAAAGAGAGACATTTAAAAACAAAATGGTGGGTATGGGCTGGTTCATGTGTATGATGATGGTGGTGTGTGTGATTTCTTGTGGTGAGGCTGCTCCTGGAGCTAGGTTCGAGGACCTTTACCGTTCAAGCTGGGCTATGGATCATTGTGTCAACGATGGAGAAGTCACAAAACTCAAGCTTGACAACTCCTCTGGAGCTGGGTTCGAGTCGAGGAGCAAGTACTTGTTCGGTAAAGTTTCTATCCAGATTAAGCTCGTGGAGGGTGACTCAGCAGAACCGTCACTGCTTTCTACATGTCTTCAGAAGGTTCGAACCACAACGAGTTTGACTTCGAGTTCTTAGGCAACACAACGGGTGAGCCTTACATAGTCCAGAC…	599	1	AT1G19680.1	protein binding / zinc ion binding		similar to protein binding / zinc ion binding [Arabidopsis thaliana] (TAIR:AT1G75400.1); similar to unnamed protein product [Vitis vinifera] (GB:CAO61102.1); contains InterPro domain Zinc finger, RING-type; (InterPro:IPR001841)	31.71	41	28	1	477	599	390	429	9.1	26.9
MMN2.Contig_1426	GGGCGTGTCTTGGGTTCCGATTCAATTCGATTTTTATTCGCAAAGGAGCTAAGCTAAGCTATGTCGGCGGAGAACTGTTTCGGCGGTGGCGGTGGCGGTGGTGATCAGAGCACGAAAGGATTGGCTACTCACGGAGGTCAGTACGTTCAGTACAATGTCTACGGAAACATCTTCGAAGTGACTAGAAAGTACGTTCCTCCTCTTCGCCCCATCGGCAGAGGCGCTTACGGCATCGTCTGTGCTGCTACGAACTCAGAGACGGGAGAGGAAGTAGCTATCAAGAAGATCGGTAACGCTTTTGACAACATCATCGACGCCAAGAGAACCTTGCGAGAGATTAAGCTCCTCAAGCACATGGATCACGAGAATGTTATTGCTGTGAAGGATATAATAAGACCA…	350	1	AT1G19710.1	glycosyl transferase family 1 protein		similar to glycosyl transferase family 1 protein [Arabidopsis thaliana] (TAIR:AT1G75420.1); similar to hypothetical protein [Vitis vinifera] (GB:CAN73426.1); similar to unnamed protein product [Vitis vinifera] (GB:CAO61097.1); contains InterPro domain Gly	67.74	93	26	4	83	349	1	86	3e-25	110
MMN2.Contig_1427	GGGCTGCGATGATCGGATTCCACCTCTCCGGCTACAAACCAATCTCCTTCTCGAACTCTCTCCACTCAAAACTCTCTCTCCTATCTCTCAACCCCTCTCCGCAACCGCGAAAATCAACCGTCATCCGTATGGGCGGCGGCCCAAGAACCTTTCCGGGCGGCGTCTCAAAGTGGCAGTGGAAGAGGATGCAAGCGAAGAAGCAGAAACAGCTCCTCAAAGCGCGGTTATCCCGTGAACGCCAGATCTACGAGATGCGTAAACGCGCCGAGCTAAAAGCTGCGGTGGCTGAGCTTGAGAGACCGTGGGAACCGGTTCAGAAACCGCCGAATCTCTTCTCGGTTTGCGCCGACGAGCAGGTTAAGGTTTTAGCGGACCGGTTTCAGAAACCGGGCGGGTTTG…	456	1	AT1G19710.1	glycosyl transferase family 1 protein		similar to glycosyl transferase family 1 protein [Arabidopsis thaliana] (TAIR:AT1G75420.1); similar to hypothetical protein [Vitis vinifera] (GB:CAN73426.1); similar to unnamed protein product [Vitis vinifera] (GB:CAO61097.1); contains InterPro domain Gly	92.93	99	7	0	3	299	377	475	3e-48	187
MMN2.Contig_1428	GGGAGTGGAGGCGGTAATGGCGACGAACAATGGAGACGTCTTGATGCTAGAGGCGGCGCCGGAAGCTTCAAAGCCGTGGGCGAGCGCGGCGAACGCAGAAGTCATCGACGCGCTTCCTTATATCGACGACGACTATGGCAGTCCACTGATTAAGGCGGAGGTCGATCGCCTTGTTGAGGAAGAGATGCGTCGGAGCTCAAGGAAGCCTGCTGACTTTCTCAAGGAGTTGCCTCCTCTTCCAAAGTTCGATTTCGAGAACTGCCCCGTTCTTGGCAAAGAGTATGAGCGTGTTCGAGCTGGGAAGCCTCCAGTGCGGATAGATTTTGAGTCCCGGTACAAGGTTGAACTGCCGCCTGCGAGTAAGAAAAACGATGATGCTGCCTGGAAGCAGTATCTTCA…	563	1	AT1G19860.1	zinc finger (CCCH-type) family protein		similar to zinc finger (CCCH-type) family protein [Arabidopsis thaliana] (TAIR:AT3G51180.1); similar to hypothetical protein [Prunus persica] (GB:AAO14624.2); contains InterPro domain Zinc finger, CCCH-type; (InterPro:IPR000571)	82.14	84	11	1	323	562	34	117	2e-35	145
MMN2.Contig_1429	GACAAGGACCAGAACGGTTTCATCTCCGCTGCGGAGCTGAGGCACGTGATGACCAATTTGGGGGAGAAGTTGACTGATGAAGAGGTGGATGAGATGATCAGAGAAGCTGACGTTGATGGAGATGGTCAGATCAATTATGAAGAGTTTGTCAAAGTTATGATGGCAAAGAGAAGACGTAAGAAGAGTATGGCGGGGAAACCTAGCAGCAGTACTGAACGCAAAGAAGAGAGACGTCGCCGTAAAAGTCATTGCCGTATTCTCTGATCGCCCGGATTTCAATCCCCCGCTCTTGATTTGCTTCGTGTGTAGAGAAATAAGAGATTTGAACCTCTCAACCCAATAAAAAAATTCTAAATATATCATTGAATGAATTATACGTTTAGTTTTTAACAATATCAG…	570	1	AT1G19910.1	AVA-P2 (vacuolar-H+-pumping ATPase 16 kDa proteolipid subunit 2); ATPase	vacuolar H+-pumping ATPase 16 kDa proteolipid (ava-p2)	Identical to Vacuolar ATP synthase 16 kDa proteolipid subunit 2 (AVAP2) [Arabidopsis Thaliana] (GB:P59228;GB:Q39037;GB:Q39038;GB:Q39039;GB:Q42424;GB:Q96298); similar to vacuolar ATP synthase 16 kDa proteolipid subunit 5 / V-ATPase 16 kDa proteolipid subu	98.15	162	3	0	85	570	1	162	8e-56	213
MMN2.Contig_143	TACCACAAGATGAAGGAGAGACTCGTTGGTGTCTCTGAGGAAACCACCACCGGTGTCAAGAGGCTTTACCAGATGCAGGAGACTGGAGCTCTTTTGTTCCCTGCCATTAACGTCAACGACTCCGTCACCAAGAGCAAGTTCGACAACTTGTACGGTTGCCGTCACTCTCTACCTGACGGTCTCATGAGGGCCACTGATGTCATGATCGCCGGAAAGGTTGTCGTTGTCTGCGGATATGGTGATGTCGGAAAGGGTTGTGCCGCTGCCATGAAGACCGCTGGTGCTAGAGTTATTGTGACGAGATCGATCCCATCTGTGCCCTACAGGCTATGATGGAAGGRCTTCAAGTTTTGACCCTTGAGGATGTTGTTTCCGAAGCTGACATCYTTGTCACCACCA…	596	1	AT1G20100.2			similar to unknown protein [Arabidopsis thaliana] (TAIR:AT1G75860.1)	72.87	129	30	3	225	596	1	128	7e-32	133
MMN2.Contig_1430	GGATCAATCAAATTCTGAAAGTCGATCTCCTCTCTCTCTCGCTCGCTCAATGTCGTTGAAACTCAACATCCCCACTTTCCCAATTTTAGCGTCATCTCTGTTCCCAAATTCGAACCCAAGAGGACCCAGCGAGATTCGATTCTCCAACAGATCAAATTCGAACCCAAGAGGACCCAGCCAGATTCGATTCTCTAACCGATGGGGCAACGCTAACGCCGATCTCCTCTCTCTCTCTCTCTTGGATCAACGTTGCAGAAGGGATCAAATTCGTTGTTGCGGGATGGCAGGAAGAGGAGGTGATCATCATCATGTGGGAGTGTGGTGGGACCTGAACACGTGTCCGGTTCCGGCTGGTGTAGACCCTCGTTGTGTCCGTGCGTGTATAGAATCTGCCTTGGA…	599	1	AT1G20110.1	zinc finger (FYVE type) family protein		similar to phosphatidylinositol-4-phosphate 5-kinase family protein [Arabidopsis thaliana] (TAIR:AT3G14270.1); similar to unnamed protein product [Vitis vinifera] (GB:CAO60954.1); contains InterPro domain Zinc finger, FYVE-type; (InterPro:IPR000306); cont	73.81	42	8	3	110	226	42	81	2e-09	59.3
MMN2.Contig_1431	GGTTCAAAGTCAGATGGGACCTGCGGATGCAGCTACTTTCGATGATCTTTCGAGCATCTTTGACACCGGTGGCTCAAAAGGATTAACAGTAGATGTGGTTGACAAAATACCCAAAATCAAAATCACTGGCGGAAACAACTTAGATGCTTCTGGCAACAAAGACTCGTGTTCTGTTTGTCTTCAAGATTTTCAGCTAGGTGAAACTGTGAGAAGCTTGCCACATTGTCATCACATGTTCCACTTGCCTTGCATTGACAATTGGTTACTCAGGCACGGTTCTTGTCCAATGTGTAGACGTGATTTGTAACCCTCTCCCTTTCTTACCATTTTGCACAGTCTCTTATATGTATGTACAAAGAAATGGGATAATAAGTTTTGAAACTTTTAGAAACTCAGACC…	579	1	AT1G20225.1			similar to unknown protein [Arabidopsis thaliana] (TAIR:AT1G76020.1); similar to unknown [Solanum tuberosum] (GB:ABB55396.1); contains InterPro domain Thioredoxin-like fold (InterPro:IPR012336)	86.79	53	7	0	419	577	137	189	7e-85	96.3
MMN2.Contig_1432	GCTTCTTGAGACCGAGCTATCTCCAGAGCAGAGAGTTATGATCGAGACTATACTGAAAAGTAGCAATCTCGTGGCTACACTCATCAGCGACGTTCTGGATCTGTCGAGATTGGAGGATGGGAGCTTGCTCCTTGGAAAACGAACCATTCAGTCTCCAAGCCATCTTTGAAGAGGTCATCTCTCTGATAAAGCCAATCGCGTCGGTGAAGAAACTATCGACGAATCTGATCCTATCTGCAGACTTGCCGGCGTATGCTATAGGTGATGAGAAACGTCTGATGCAAACTATGCTCAACATCATGGGGAACGCTGTGAAATTCACCAAGGAAGGCCACGTCTCCATAATAGCTTCTATCGTGAAACCTGAGTCCTTGAGAGAATTACCATCTCCAGACTTCT…	574	1	AT1G20270.1	oxidoreductase, 2OG-Fe(II) oxygenase family protein		similar to oxidoreductase, 2OG-Fe(II) oxygenase family protein [Arabidopsis thaliana] (TAIR:AT2G17720.1); similar to unnamed protein product [Vitis vinifera] (GB:CAO61966.1); contains InterPro domain Prolyl 4-hydroxylase, alpha subunit; (InterPro:IPR00662	87.14	140	18	2	151	570	3	140	3e-49	191
MMN2.Contig_1433	GGTCTCTCCCGTCTTCGTTTTCCAGAAACTTGATTTGCTCTCCGAGGAAAGTTGCTACCTTCGTTGTTTTTTTGAAGGGGATCGCAAAGTACATTCACAATCTCCCAAGCTCAAATCATGGACTCCACAGAGCAATCTATCATACCAGGCTTACCTGACGATTTAGCGTTAAGATGCTTAGCGAAACTCTCTCACGGCCACCACGGAGCCCTCGAGTGCGTCTCCAGAGGGTGGAGAGACTTACTCCGCAGCCCAGACTACTCATGCTTCAAATCCAGAAACGGATGGTCTGGCACGTGGTTGTTCGTTCTCACCGAACAGTCCAAGAACCAGTGGGTTGCTTACGACCCCGAAGCTGATCGATGGCATCCCTTGCCTGGAACCAGAGCTGTTCAAGAC…	564	1	AT1G20270.1	oxidoreductase, 2OG-Fe(II) oxygenase family protein		similar to oxidoreductase, 2OG-Fe(II) oxygenase family protein [Arabidopsis thaliana] (TAIR:AT2G17720.1); similar to unnamed protein product [Vitis vinifera] (GB:CAO61966.1); contains InterPro domain Prolyl 4-hydroxylase, alpha subunit; (InterPro:IPR00662	92.31	117	9	3	213	563	1	113	1e-40	162
MMN2.Contig_1434	GGTCCGACGGAGATCGATTAACGGAGAAGTAAACAAACCCCTAGATATGGCGGAGAAGCTCCGCACCGGAGAAGCGACATGATTTCGTTCATAACGGGCAAAAGGTGTTTGAGTGGGATCAAACCCTTGAAGAAGTGAACTTGTACATAACTTTGCCGCCCAATGTTCATTCAAAGGCATTTCACTGCAAAATCCAGTCGAAACATCTCGAAGTTGGCATCGAAGGCAACCCTCCTTATCTCAATCACGATCTTAGTGCTCCTGTGAAGACGGACTGCTCGTTCTGGACACTAGAGGATGATATAATGCACATTACCCTGCAGAAGAGGGAGAAAGGGCAGACATGGGCATCGCCGATTCTTGGACAGGGTCAGTTGGATCCTTACGCCACTGATCTAG…	582	1	AT1G20340.1	DRT112 (DNA-damage-repair/toleration protein 112); copper ion binding / electron carrier	recombination and DNA-damage resistance protein (DRT112)	Identical to Plastocyanin major isoform, chloroplast precursor (DRT112) [Arabidopsis Thaliana] (GB:P42699;GB:Q9LN26); similar to plastocyanin [Arabidopsis thaliana] (TAIR:AT1G76100.1); similar to Plastocyanin, chloroplast precursor (GB:P00289); contains	80.84	167	31	1	53	550	1	167	7e-58	219
MMN2.Contig_1435	GGGAAACTCGAAAGGGACCCAATCGGAAAGAGGAAAATGGGAGAGGGGAAGGAGAGTGTGCCACAGGAGCACGATGTGAATGCGAAGTGGGACGCATGTATCGATCTCACGACCCGCCGTTTCGTCTACTCCTCACTCGGCGGCGCCTTCGCCGGTCTTCTCTTCTTCAGGAGTCCTGTAACAAGATGGGCATCGATTGCTTTTGGTGCTGGACTTGGTATTGGTTCTGCATACACTGACTGCTCTCGTGCTTTTGATGCTCCGCCTTCATTCACAGAGACTTCTTCTGTTTCTCAGACTGTATCTCAGTCTGCAGACGAATAGACAAACGATGAAAGTAAGTTAATCCATGCGGAAACAGAGCCATCACACCAATGATTTGTTGAATTGTTTCCTAAA…	570	1	AT1G20340.1	DRT112 (DNA-damage-repair/toleration protein 112); copper ion binding / electron carrier	recombination and DNA-damage resistance protein (DRT112)	Identical to Plastocyanin major isoform, chloroplast precursor (DRT112) [Arabidopsis Thaliana] (GB:P42699;GB:Q9LN26); similar to plastocyanin [Arabidopsis thaliana] (TAIR:AT1G76100.1); similar to Plastocyanin, chloroplast precursor (GB:P00289); contains	83.22	143	24	0	140	568	1	143	2e-47	184
MMN2.Contig_1436	GGCGACGAACCTTCATGGAGACGTGGAGGCTACCGTTGTCGTCTTCGATCAGAGGAAAGCTGATATCCGCCGGCTACACTTCCCTGTCGTCGATTTCATCCGTCTCCTCCACCGATCTCGCTCGAGATGTTAAAATCACAGAGAGTGAAGCATTTGAGATTTTGAAGATGGCGAATCAAGTCGCTGGATCAAGCTCTTGCAATGGAAGAAGCTCTTCTCTCGTAAACGGAGCAAGGAATGCTTGGGATATGCTTCACGAGGAGGAAGCTTTGCCTCGCATTACTACATCTTGTTCTGATCTTGATAAGATCTTGGGAGGTGGAATAAGCTGCAGGGATGTTACAGAGATTGGTGGAGTACCAGGTATTGGCAAGACTCAGATTGGGATCCAGCTCTCTG…	446	1	AT1G20450.2	ERD10/LTI45 (EARLY RESPONSIVE TO DEHYDRATION 10)	Encodes a gene induced by low temperature and dehydration. Inhibits e.coli growth while overexpressed. Belongs to the dehydrin protein family, which contains highly conserved stretches of 7-17 residues that are repetitively scattered in their sequences, t	Identical to Dehydrin ERD10 (ERD10) [Arabidopsis Thaliana] (GB:P42759;GB:Q8H7D3;GB:Q94AF8;GB:Q94KJ0); similar to COR47 (cold regulated 47) [Arabidopsis thaliana] (TAIR:AT1G20440.1); similar to dehydrin [Brassica napus] (GB:AAR23753.1); contains InterPro	66.67	48	16	0	74	217	197	244	7e-05	43.1
MMN2.Contig_1437	GAAGACGGTGGCAGTCGCAGCCCTTTCAACAAGCAATGACGTCGCCTCCGCCTCCTGACGATGATGCTTGGGTCCGTTCTCATCACCGTTTACTTCCCCAATCGCAATCGCTCCTCTCTTCCCACCGGTCAGTTATAGCGGTTGCAATATCAAGGGTAAATCAGTTCGACGCTGCAAGGCTAGATGTTGAAATGTCTGCCATGTTGAAGGAACAGTTGGTTAAGGTTTTCACTTTGGCCAAGCCAGGAATGGCTGTTTCAATACGAACCAGAGCTAGATGCATTCCTTGAGTTTCTCATTTGGAGATTCTCTATTTGGGTTGACAAACCTACCCCTGGAAATGCTCTCATGAATCTTAGATACAGAGATGAACGTGTTGCTGCCCAACTCTCTGGCAAA…	636	1	AT1G20500.1	4-coumarate--CoA ligase family / 4-coumaroyl-CoA synthase family		Identical to 4-coumarate--CoA ligase-like 4 (4CLL4) [Arabidopsis Thaliana] (GB:P0C5B6;GB:Q9LMV7); similar to AMP-dependent synthetase and ligase family protein [Arabidopsis thaliana] (TAIR:AT1G20490.1); similar to unnamed protein product [Vitis vinifera]	80.09	211	42	0	2	634	295	505	7e-97	349
MMN2.Contig_1438	GGAGAAGACAAATAGTAAATAAAAGAGACTGCTTTTAGCTCTCTCTCTCTCTCTCCTTCTCTTCTTCCTCGTTCCTCAGATTTCTACTCAGACCAATCTCTGACATTTTTCTTCTCCAATGGCACTCCTACAACACTGTTCCGTCTCCGCCACCTCCGCGGTTCGATTGAGCTTCTCATCCTCCGCACCACCAAGGGCTTCTCTCAGTCTTCACCCGGAGAAGAAGAGTCATTCCCGGAGAATGATATGCAGAGCTATGGTGCAAGAGGCGGCAGCTCAAGGGATCCCTTCGGTTTACGCCAGAGAAATGGAGCGTCTCTCCGCCAAAGAATCTCTCATCCTCGCCTTCAATGATGCTGGAGGCTTTGAGGCTTTAGTTACAGGGAAGATCACTGATCT…	563	1	AT1G20540.1	transducin family protein / WD-40 repeat family protein		similar to transducin family protein / WD-40 repeat family protein [Arabidopsis thaliana] (TAIR:AT1G76260.1); similar to unnamed protein product [Vitis vinifera] (GB:CAO62019.1); contains InterPro domain WD40 repeat-like (InterPro:IPR011046); contains Int	96.17	183	7	0	14	562	1	183	2e-103	371
MMN2.Contig_1439	GTTCTCTCCAGGAAAATCCCACGTTCATCTACTGGGATCAAGGAGGCTTGCAGGTTTTACTTGATAGAAAGCGGATTGGCTCTAATGATAGCCTTTCTCATAAACGTCTCTGTGATATCAGTAGGTGGTGCTGTTTGCAATGCCCCTGACCTAACCCCCGAAGACCGTGCTAGATGTGAGGATTTGGACTTAAACAAGGCTTCGTTTCTGCTACGAAACGTGGTGGGTAAATGGAGCTCAAAGCTATTCGCCATCGCGCTTCTTGCTTCAGGGCAGAGCTCAACTATAACTGGAACTTATGCTGGGCAATACGTGATGCAAGAGTTTCTTGATCTAAGACTCGAGCCATGGCTCAGAAACTTCTTAACTAGATGTTTAGCTATTATTCCTAGTCTCATA…	593	1	AT1G20575.1	dolichyl-phosphate beta-D-mannosyltransferase, putative / dolichol-phosphate mannosyltransferase, putative / mannose-P-dolichol synthase, putative		similar to glycosyl transferase family 2 protein [Arabidopsis thaliana] (TAIR:AT2G39630.1); similar to unnamed protein product [Vitis vinifera] (GB:CAO62025.1); contains InterPro domain Glycosyl transferase, family 2 (InterPro:IPR001173)	96.27	161	6	0	111	593	1	161	8e-86	312
MMN2.Contig_144	GATTGCATACCGTGTTTCCTCCTCTCACTTCCTCACTCTTTCCTTATCCTCTATCTTTCTTGAGAGTGTTTTGGAGATGGATTCCAATCCGTTTATGCATACAGGAAACTTTGTTGATCTACTTAGTCAACAAAATATTTCTTTTGCTAACTATGAAGATGTCTCGACTCTGTCTTCATCTCAACTTCCTTCTCTTCACAGGGATGATGTAGGTGAGCGTCGGGAACGGAAGACGTGGACTCCTACTGATGATATTCTGCTGATCAGCTCGTGGCTCAACACCAGCAAAGATCCAGTGGTTTCGAACGAGCAAAAAGCAGGCACCTTCTGGAAGAGAGTTGCAGCCTATTTCAACGCGAGTCCGAAGGCAGCTGGGGGCGAGGAGAGAACGCCTAATAA…	354	1	AT1G20630.1	CAT1 (CATALASE 1); catalase	Catalyzes the reduction of hydrogen peroxide using heme group as cofactor. Protects cells from toxicity by H2O2.	Identical to Catalase-1 (CAT1) [Arabidopsis Thaliana] (GB:Q96528;GB:O22529;GB:Q9LDS9); similar to CAT2 (CATALASE 2), catalase [Arabidopsis thaliana] (TAIR:AT4G35090.2); similar to CAT2 (CATALASE 2), catalase [Arabidopsis thaliana] (TAIR:AT4G35090.1); sim	90	50	5	0	3	152	443	492	2e-21	97.1
MMN2.Contig_1440	GATGGAAAACAAAGAACTCTGTCTCTCTCTCTCTCTCCTCTCTTTCTGAATAGAATCTCCCCCATTGTTCTAATTTATCTCTTCCTTCAAAGTATTGATCATCAAGTACTAGATGCATTTAAACTGAGAGTTAAAACAAACAAAAAAAATCATTATTTTGAAGTAACTAAAAGGTTTTTGAGAAGACCCTTTTTGTAGTGCTGTTTGATGATGAAGAGATTAAGCAGTTCAGATTCAGTGGGTGGTCTCATCTCTTTATGTCCCACTACTTCCACAGATCAGCCGAGTCCAAGAAGATACGGGAGAGAATTTCAGTCGATGCTTGAAGGTTACGAGGAGGAAGAAGAAGAAGCCGTAACCGAGGAAAGAGGACAAACCGGTTTAGCCGAGAAGAAGAGA…	518	1	AT1G20696.2	HMGB3 (HIGH MOBILITY GROUP B 3)	Encodes a protein belonging to the subgroup of HMGB (high mobility group B) proteins that have a distinctive DNA-binding motif, the HMG-box domain. The motif confers non-sequence specific interaction with linear DNA and structure-specific binding to dist	similar to HMGB2 (HIGH MOBILITY GROUP B 2) [Arabidopsis thaliana] (TAIR:AT1G20693.2); similar to HMGB2 (HIGH MOBILITY GROUP B 2), transcription factor [Arabidopsis thaliana] (TAIR:AT1G20693.1); similar to HMGB2 (HIGH MOBILITY GROUP B 2) [Arabidopsis thali	80	15	3	0	83	127	1	15	1e-36	27.3
MMN2.Contig_1441	GGAAAACAAATCTTCGGTCTGGCATGATTCTGAATGGAGATCGCTGAAGGTTCAATGGGACGAGCCTTCATCTGTGTTTCGTCCTGAAAGAGTTTCTCCATGGGAACTTGAGCCCCTAGTTGCAAATAATACTCCTTCTGCACATCTTCCTCCACAAAGGAACAAACGACCGAGACCTCCGGGTTTGCTGTCACCAACCACCGCTCCATCTACTCCTGATGGTGTGTGGAAATCCCCGGCAGACAATCCTTCCTCGGTACCGTTATTCTCTCCTCCTGCCAAGACCGCGGCCTTTGGTCTTGGTGGGAACAAATCATTTGGAGTATCCATTGGATCAGCCTTCTGGCCCACTCATGCAGATGGTGCAGCTGAATCCTTTGCTTCAGCGCTTAACAACGA…	375	1	AT1G21000.1	zinc-binding family protein		similar to zinc-binding family protein [Arabidopsis thaliana] (TAIR:AT1G76590.1); similar to unknown [Populus trichocarpa x Populus deltoides] (GB:ABK96587.1); contains InterPro domain Protein of unknown function DUF597 (InterPro:IPR006734)	93.1	58	4	1	202	375	1	57	1e-28	121
MMN2.Contig_1442	GACAACCTTCACCACTCGTTCAGAGCTAAACGAGAGAAGCCGTCTGGATCGGCGCTACGCTTCCGAACTCCAAACATGGCGAGAGGTTTAAAGAAGCATTTGAAGAGGCTCAATGCCCCTAAGCATTGGATGCTTGACAAACTTGGTGGTGCTTTCGCCCCCAAGCCATCTTCTGGACCACACAAGTCGAGGGAGTGCCTCCCTCTTGTTCTTATCATCAGGAACAGGTTGAAGTATGCTCTTACCTACCGTGAAGTCATCTCCATCTTGATGCAAAGGCATATCCAGGTTGATGGCAAAGTCAGGACTGATAAGACCTACCCTGCTGGTTTCATGGATGTTATCTCTATCCCCAAGACTAACGAGAACTTCCGTCTTCTCTATGATACCAAGGGTCGT…	608	1	AT1G21070.1	transporter-related		similar to transporter-related [Arabidopsis thaliana] (TAIR:AT1G76670.1); similar to unnamed protein product [Vitis vinifera] (GB:CAO66327.1); contains InterPro domain Protein of unknown function DUF250 (InterPro:IPR004853)	93.28	119	8	0	188	544	15	133	4e-50	194
MMN2.Contig_1443	GAACAAATATATGATATGATATCTGGTCCTTCTCTCTCCTATTGCTCTAACATCTCTCTAAAAAGAAAGTTTCCGTTTATCATCTCGACGGTGGCTGGCTCCGGTGGCTTTCTCAGCACCGGAGCCGGACTTTTCTTTTGGTTTGTCCTCTGTTTATGATGAAGCTTGGTGGAACCAGATCGTTTTGAGAAGCCTGTTGGTTTTTCCGACGATGGCGGCTGCGAGAGTTGCATGCATCTCTTCGCTTCTTGATTTGGCTTCTCTCTCTGTTTCATGGTGTTATCCCCATCTTTATCATTGTCTCTTAGTGTTTGATCCTTGCCCAGCTTTGTTCTAGCTTTGTTCATCTTTGATTGTCTCTAAAGCTGCATGCATGTCTCTCCTTGGTGATCTCTTTGG…	634	1	AT1G21410.1	SKP2A; protein binding	AtSKP2;1 is a homolog of human SKP2, the human F-box protein that recruits E2F1. Contains an F-box motif at the N-terminal region and a C-terminal Leu-rich repeat domain. Forms part of an E3-ubiquitin-ligase SCF (Skp1, cullin, F-box) complex and recruit	similar to ATSKP2,2/SKP2B (ARABIDOPSIS HOMOLOG OF HOMOLOG OF HUMAN SKP2 2), ubiquitin-protein ligase [Arabidopsis thaliana] (TAIR:AT1G77000.1); similar to unnamed protein product [Vitis vinifera] (GB:CAO60926.1); contains InterPro domain Cyclin-like F-box	92.05	176	14	1	105	632	5	178	5e-89	323
[truncated: 1,635 more rows]

## Sheet: MMN2 assembly info
Raw Sequence ID	EST CLONE ID	Genbank Accession	dbEST ID	MMN2 trimmed seqs	MMN2 Contig ID
wxm_meta46_A01.ab1	MMN2_1	GR725386	66468861	GGTTTTTGACATTATGAAAGGTGTTTTTAAGTAAGTGATGTAAGAGTAGTGATGAAGAAGATGCCTAGATAGAAAAAACTCTCGGCGAAAACCCTAGCTTTCCGTTTGGGTGGCCGGCGGCGTGCTTCTCTTCTGTTAACGCCGGTCGCCCCCCCCTCTCTTTCGTTTCCTTCTTCTTCGCCTCTCCTCTCCCTCCTTCTCCCTGTTTCCTTTCTCGAAGCTCTGTTCTAGCGCCACCGTACGGTGTAGATCTGGCGCGTCGGACCCGGATCTTCGGAGAAGCGAAGTGGAGGAGCGGATGTGCGGTTTCTTTGGTCAAGCGGAATGGCAGTGGTTCAGATCTGGCGTCAGATCTGGATCTGTGGAGAGCTCTGTCTCTTTCCTCTGCCTCCTCTCTGT…	MMN2.Contig_567
[truncated: 2,884 more rows]
