# Supplementary material for: Identification of Differential Gene Expression in Brassica rapa Nectaries through Expressed Sequence Tag Analysis
Source: PLoS One. 2010 Jan 20;5(1):e8782. doi: 10.1371/journal.pone.0008782 (PMC2808342; doi:10.1371/journal.pone.0008782)
Supplement: Table S5 — Contig sequences for all MLN ESTs combined (MLN-1 + MLN-2) and blastx results for each contig. The second tab contains all MLN trimmed ESTs, and also indicates which ESTs formed which contigs. (5.69 MB XLS) [file pone.0008782.s005.xls]

## Sheet: MLN contigs and blastx results
Contig ID	Consensus contig sequence	Contig Length	No. of ESTs in contig	Top Arabidopsis protein hit (blastx)	Short_description	Curator summary	Description	% identity	alignment length	mismatches	gap openings	query start	query end	subject start	subject end	e-value	bit score
MLN_All.Contig_1	AGTGGTATCAACGCAGAGTGCCATTACGGCCGGGGAAGCTAGATGGAGATGCAGCTATGAACAAGTTTTTCAGCGATATATACCAGAGTGCTGATGAGGACATGAGGCGAGCCATGAACAAATCATTTGCCGAGTCAAATGGGACAGTGCTGTCTACAAACTGGAAAGAGGTTGGAACTAAGAAAGTGGAGAGCACTCCACCAGATGGTATGGAGCTCAAGAAATGGGAGTATTAATGATCTTTTTAAATCCTTTTATCTGGTCTTGTTAAAAATCTCTGACAAATCTTTAAAGTTTCCTTTGGGTTTTCAAGTTCATTCGTCGTGGTCTGAGAAAACGTTATAATAGTGTACTAGAAAACATCTCAAGTTTGTGCTTTGTACTTTTTCTTCTCATTGT…	493	1	AT4G11260.1	SGT1B (enhanced downy mildew 1b); protein binding	Functions in plant disease resistance signaling, SCF(TIR1) mediated degradation of Aux/IAA proteins and HSP90 mediated degradation of R resistance proteins. AtSGT1a and AtSGT1b are functionally redundant in the resistance to pathogenes. AtSGT1b was more	similar to SGT1A (Suppressor of G2 (Two) 1A) [Arabidopsis thaliana] (TAIR:AT4G23570.2); similar to SGT1A (Suppressor of G2 (Two) 1A), protein binding [Arabidopsis thaliana] (TAIR:AT4G23570.1); similar to SGT1-like protein [Brassica oleracea] (GB:CAF06580.	98.48	66	1	0	36	233	293	358	4e-33	137
MLN_All.Contig_10	GAGTTTTGCAAAAAAAAACCTCTCTCTAGTTTGCTCTAACCTCTCTCTAAACACAACTCCTTCAATCAAAGTTTCAAGCTTCGGTGGCCGGTGGCTTTGCCGCCGGTTACCATCTTTTATTTTTCTTTTTGGCTGTAAATATTTCGATCTTTGGATCAAACAAGTCTTCGCGTAGGCGACTCTACTTTCGCATGGCGATGTTTTGTTGTGTGTTTTCGAATAAGAGCTCCGATCATTAGATCGGATTCTGTCAAGCTTTACTCTCTTTTTTTTCAATCTTATTCCGGTTGTTTTCTAAAGTCTTCTTCTTTCCCGATGGACATCCTCAGTCTCTATTACCGAAAGATATCAATCTTTGTTTGTTAGAGTTACAACAAAGTATTCTATAGGGGTTGAGAT…	784	5	AT1G79970.1			similar to senescence-associated protein-related [Arabidopsis thaliana] (TAIR:AT2G25690.2); similar to senescence-associated protein-related [Arabidopsis thaliana] (TAIR:AT2G25690.1); similar to unnamed protein product [Vitis vinifera] (GB:CAO44134.1)	30.88	68	47	0	148	351	79	146	6.3	28.1
MLN_All.Contig_100	CTAGGCTATGCTCAAGCCATACCAAACAAGCGTGTGATTGCTTGTATTGGAGACGGTAGTTTCCAGGTTACCGCACAGGATGTGTCGACCATGATAAGGTGTGGCAGAAGACTATAATCTTTCTCATCAACAATGGAGGGTACACCATTGAAGTGGAGATCCATGATGGTCCTTACAATGTGATAAAGAACTGGAACTACACGGCTTTTGTTGAGGCTATTCACAATGGAGAAGGTAAATGCTGGACTGCGAAAGTGAGGTGCGAGGATGAGCTTGTGAAAGCGAYTAGCACGGCAACGAATGAGGAAAAGGAGAGCTTTTGTTTCATTGAGGTGATAGTGCATAAAGATGATACAAGCAAGGAGCTTTTGGAGTGGGGATCTAGAGTCTCTGCTGCTA…	617	2	AT5G54960.1	PDC2 (PYRUVATE DECARBOXYLASE-2); pyruvate decarboxylase	pyruvate decarboxylase-2	similar to PDC3 (PYRUVATE DECARBOXYLASE-3), pyruvate decarboxylase [Arabidopsis thaliana] (TAIR:AT5G01330.1); similar to pyruvate decarboxylase, putative [Arabidopsis thaliana] (TAIR:AT4G33070.1); similar to pyruvate decarboxylase, putative [Arabidopsis t	97.17	106	3	0	105	422	502	607	3e-73	219
MLN_All.Contig_1000	GAATGTACGAACCCATACAAATACAGAGATTCACAATCAAACCTTCCATTGTGCAGCCTCCAGTGCTACAAGGCGATGAAAGGCTAGAATCGATATTGTAAGTTCTTATTCAAGCCCGTTACCTATACTACTTACGATAGTGATAGAAAATAATAATCGTTCATGTTAATAATAATAATGGAGCGTCATGGGTATGATATAACGAAACAGGATGTATAATTTGTTTGTGTTAAAATAAGAATCGACTGTAAATAAACATAAGTGAATGTAGTGTTATGTTTTATGCC	287	1	AT1G56460.1	PAPA-1-like family protein / zinc finger (HIT type) family protein		similar to PAPA-1-like family protein / zinc finger (HIT type) family protein [Arabidopsis thaliana] (TAIR:AT2G47350.1); similar to unnamed protein product [Vitis vinifera] (GB:CAO17423.1); contains InterPro domain Zinc finger, HIT-type (InterPro:IPR00752	89.29	28	3	0	1	84	475	502	1e-10	61.6
MLN_All.Contig_1001	GAACTCTGAAACGATGCAGGCAAGTGATAGGTTTAACATAAATTCTCAGCTTGAGCATCTTCAAGCTAAATATGTTGGCACTGGTCATGCTGATTTGAGCAGATTTGAGTGGGCTGTGAACATTCAGCGTGATAGCTGTGCTTCATACATTGGCCACTACCCAATGCTTGCTTACTTTGCTATCGCTGAGAACGAGTCCATTGGACGCGAACGCTACAACTTCATGCAGAAAATGCTGTTACCGTGCGGCCTTCCTCCAGAGAGAGAAGACGATTAGGAGGATTTGATGTTCTGGCTTATGATGGAAATGTTTAGTTTGGATTCAGAGAGTGATAGAACTGTCAAATTTGGTGTTCTGTTATAATAACAGTCACGTTGCTTGTCTTTTTTGCATAGATG…	484	1	AT4G14342.1	pre-mRNA splicing factor 10 kDa subunit, putative		Identical to Uncharacterized protein At4g14342 [Arabidopsis Thaliana] (GB:P58728); similar to splicing factor, putative [Arabidopsis thaliana] (TAIR:AT3G23325.1); similar to Os08g0444100 [Oryza sativa (japonica cultivar-group)] (GB:NP_001061922.1); simila	95.4	87	4	0	14	274	1	87	8e-45	176
MLN_All.Contig_1002	GATGGATGCTCAATGGCTTGCCAAACGAGCTTCTTACATGGAATTTAATGAAGTTCTTAAATCAACGAGGACACAATTGGAACGTGAGCTGGCTCTGGATGATGTTTCAAGCATCAGAGATTTGCCTGCTTTCAATCTATTGTACAAAAAATAATTTTTACATATTTACTTTCAATTTTCTATCTGTATTTATATAATAATTTGAGAAATTCAGTGTATTGAATAATCTGTTTTTGCTGAAATTGTTCGGCAAATCATTTGTTTTCCATATAAAAAAAAAAAAA	284	1	AT3G03610.1	phagocytosis and cell motility protein ELMO1-related		similar to phagocytosis and cell motility protein ELMO1-related [Arabidopsis thaliana] (TAIR:AT1G03620.1); similar to unnamed protein product [Vitis vinifera] (GB:CAO45404.1); contains InterPro domain Engulfment and cell motility, ELM; (InterPro:IPR006816	91.84	49	4	0	2	148	275	323	6e-20	92.4
MLN_All.Contig_1003	GTAGGCTCCGAATGGTAACAGGATTTAGCGGTGCGGGACAAGCGGTTTGACTGCAGTGCAGTTCTGACAGTTATAAAAATGTATAGATATATAGTATATGT	101	1	no significant hit
MLN_All.Contig_1004	GGACAAAGAACACAAAGTAAGTAAGAATGGTACAGACGAAGAAATTCAGAGGTGTCAGGCAACGCCATTGGGGTTCATGGGTCGCTGAGATTCGTCATCCTCTCTTGAAAAGGAGGATTTGGCTGGGGACGTTTGAGACTGCGGAGGAGGCAGCAAGAGCCTACGACGAGGCCGCCGTTTTAATGAGCGGCCGCAACGCCAAGACCAACTTCCCCCTCAAGAACAACAGCACCATAGACACGTCTGAGAGCAAAACCGACATTTCAGCCTCAGCCTCTGCATCTTCATCACTCTCTTCCATCCTCAGCGCCAAACTGAGGAAATGCTGCAAGTCTCCTTCGCCATCACTCACCTGCCTCCGTCTTGACACGACCAGCTCCCACATTGGTGTTTGGCAGA…	761	1	AT1G15360.1	SHN1/WIN1 (SHINE1); DNA binding / transcription factor	encodes a member of the ERF (ethylene response factor) subfamily B-6 of ERF/AP2 transcription factor family. The protein contains one AP2 domain. There are 12 members in this subfamily including RAP2.11. This gene is involved in wax biosynthesis. Over-exp	Identical to Ethylene-responsive transcription factor WAX INDUCER 1 (WIN1) [Arabidopsis Thaliana] (GB:Q9XI33;GB:Q8LDZ0); similar to SHN3 (SHINE3), DNA binding / transcription factor [Arabidopsis thaliana] (TAIR:AT5G11190.1); similar to AP2 transcription	80.4	199	32	2	27	602	1	199	7e-62	233
MLN_All.Contig_1005	GACGTGTCTCACACGAAGGAGTTTGGCCTTCTTCTCTCCACATCTCTCTCTTTTTTTTTGTGCGACTCTCTCCACATCTCTCTCTCAACTGAAATTGATCAGACTTTCTTCTTCACCGATTCTAGATCCCTCTGTTTTCCTCGTAGATCTTCCCTTCTCTCTGTTTACCTCGCTTGAGACCGGTGGTGTTCGATTTGAAGGACTTTGGAGGTGTCGGCGATGGGGTCACGGACTCACGGTTGACACCGAGGCGTTTGAGAGAGCGGTGGTGGAGATATCGAAGCTTGGGGGAAGCGGCGGTGGACAGCTTAATGTGCCGCCTGGATGGTGCCGTTTAATCTCACTAGTCACATGACTCTGTTTCTGGCCAAGGATTCTGAGAATCTTGAAGTTGATTGA…	757	1	AT1G19170.1	glycoside hydrolase family 28 protein / polygalacturonase (pectinase) family protein		similar to glycoside hydrolase family 28 protein / polygalacturonase (pectinase) family protein [Arabidopsis thaliana] (TAIR:AT3G42950.1); similar to hypothetical protein OsI_008991 [Oryza sativa (indica cultivar-group)] (GB:EAY87758.1); similar to hypoth	80	35	6	1	224	325	96	130	4e-24	57.4
MLN_All.Contig_1006	GACTAACCTTCTGCCTTAGAAAGAGACATAGAGAGAGAGAGAAATGGAAGTAATGCGAATTCTTCACATGAACAAAGGAAACGGTGAAACAAGTTACGCCAAAAACTCCATTGTTCAGAGCAACATAATATCTTTAGGCAGAAGAGTAATGGACGAGGCCTTGAAGAAGCTGATGATAAGAAATTCAGAAATTTTGAGCTTTGGAATCGCCGACTTGGGCTGTTCCTCCGGTCCCAACAGTCTCTTGTCCATCTCCAATATCGTAGAAACAATCCAAAACTTGTGTCATGACCTCGACCGTCCTGTTCCTGAGCTCAGTCTCTCTCTCAACGACCTTCCTAGCAATGACTTCAACTACATCTTTGCTTCTTTGCCGGAGTTTTACGACCGGGTTAAGAA…	748	1	AT1G19640.1	JMT (JASMONIC ACID CARBOXYL METHYLTRANSFERASE); jasmonate O-methyltransferase	Encodes a S-adenosyl-L-methionine:jasmonic acid carboxyl methyltransferase that catalyzes the formation of methyljasmonate from jasmonic acid. Its expression is induced in response to wounding or methyljasmonate treatment.	Identical to Jasmonate O-methyltransferase (JMT) [Arabidopsis Thaliana] (GB:Q9AR07;GB:Q9FWR8); similar to BSMT1, S-adenosylmethionine-dependent methyltransferase [Arabidopsis thaliana] (TAIR:AT3G11480.1); similar to jasmonic acid carboxyl methyltransfera	83.91	230	37	2	59	748	6	231	3e-86	314
MLN_All.Contig_1007	GACAAGGATTGGATGTTAGACCTGCGATATTGATATTCATGATCTTTCTTACGTTCAATGTCATGGAAATCTACTTCCTCTGATTGAGGTTTCTACCAAAAGATTTCTCATCTCTATGGCATTGAATCCCCAGATATTCCTGAAATTAGAAAACTTAAAAAAATGAAACATACTCATGTGGACAATATCTGGGTTTAC	198	1	AT5G09840.1			similar to unknown protein [Arabidopsis thaliana] (TAIR:AT5G64710.1); similar to unnamed protein product [Vitis vinifera] (GB:CAO14463.1); contains InterPro domain Protein of unknown function DUF537 (InterPro:IPR007491)	31.82	44	26	2	58	177	454	497	1.7	27.7
MLN_All.Contig_1008	GAACACACAACTCTGAACAGACATATTAACTCCGCTGAGAATCTCTCGTATGATAATCCTCTCCTTCACAGATCTATGGAGATTTCAAAACCCCTTATTGCTTCTCTTCTCATATCTCTTCTTGTTCTCCTACTCTGCCAGGCCGATGTGGAAAACTCAAATTTAACGAGGGTTTACACCTAAAAAGTTGATTGTGGAAGTGCTTGTGTTGAAGAGTGCAGGCTCTCGAGAATACCTCACCGATGCCACAAAGCGTGAGGTACTTGTTGCGCAAGATGCAACTGTGATGCCACCTGGTACCTACGGAAACTACGACAAGTGCTATTGCTATGCTACCCTCACCACCCACGGTGGCCGCCGCAAGTGCCCTTATGTAAACTTAAAACTCTCAAATTGCTT…	714	1	AT1G75750.1	GASA1 (GAST1 PROTEIN HOMOLOG 1)	GA-responsive GAST1 protein homolog regulated by BR and GA antagonistically. Possibly involved in cell elongation based on expression data	Identical to Gibberellin-regulated protein 1 precursor (GASA1) [Arabidopsis Thaliana] (GB:P46689;GB:Q8W114;GB:Q9LR14); similar to unknown protein [Arabidopsis thaliana] (TAIR:AT2G18420.1); similar to snakin2 [Solanum tuberosum] (GB:CAC44012.1); contains I	89.29	28	3	0	287	370	71	98	2e-27	65.1
MLN_All.Contig_1009	GACAACATCTCCTTTGTTTACTACAGATTCTCTTCATTGCTTCTCTGAATTTCTATATTCGTTAATCAGAAGCCGTTTTGATCATTTTCAGATAACAACAGCAAATAAAAATGGGAGCTACGAAACTTTCGGGGATGCAAAAGCAAGTCCTGAGTCTCTACAGAGGATTCCTAAGAGCAGCTCGTTCAAAGCCAACGACGGAAGACAGGAAGAGAATAGAGACGATCGTGTCGACCGAGTTTCGCAAGAACTCAAAGGAGGTTGACCGTAAGAACTTTCAGTACATTGAGTATCTGCTTCGGCTAGGTCATAAACAACTTGACCAACTCAAAAGTCCCGATATGGTTTCCATCTCCTCTGTGAAGATCAACTAGTCGGTGATCATATTTGTTATGTAGA…	534	1	AT2G39725.2	complex 1 family protein / LVR family protein		similar to hypothetical protein OsJ_025637 [Oryza sativa (japonica cultivar-group)] (GB:EAZ42154.1); similar to hypothetical protein OsI_027576 [Oryza sativa (indica cultivar-group)] (GB:EAZ06344.1); similar to unknown protein [Oryza sativa (japonica cult	90.79	76	7	1	111	338	1	75	3e-31	131
MLN_All.Contig_101	GACACCAACAAGATACACTCAACAACAACATCTCCTCGTTCTTTTATCTTCTTCTCCGACATGAAGCTCGCCGCTAGCCTCAAGCGTGTGTTCCGCTCCAAGTCCAAAGGTTCTGTCTCAAGATCCGAACCKTCTTCCTTCAGCTCCGCCGCTTCTTCCTCCTCCTCCGACGGTGGCTCATACGGTAAACTCAAGCCAGGCCCCGCCGCTACACCCGTCAGTGTTCTTCCGCAAAGCTCCGGTGATTTCTACTCCGAGCTGGTCGAAGCGTYTAAGCTGATAGACCGAGACGACGACGGTGTGGTTTCAAGAAAAGATCTMGCGGMSCTTCTTAGCAGGCTCAGCCCTGAACCGCCGAGTCCTGAAGAGGTGAGTATGATGCTCAGAGAAGTAGATGCT…	708	2	AT2G41410.1	calmodulin, putative		Identical to Calmodulin-like protein 1 [Arabidopsis Thaliana] (GB:P30188;GB:Q8LFR1;GB:Q9SLG7); similar to calmodulin, putative [Arabidopsis thaliana] (TAIR:AT3G10190.1); similar to unnamed protein product [Vitis vinifera] (GB:CAO23336.1); contains InterPr	77.27	220	43	5	61	699	1	215	2e-64	241
MLN_All.Contig_1010	GATCCATACACTTCACCAGAGAGGCAGTGAAAGATACAAGAACCGGCAAAGCAAAACATGGCGACCCTTAAGGTTTCATCTCATGTTCCTTCTCCATCTGAAGATGCTGAGCAACTGAAAAGCGCCTTTGACGGATGGGGTACCAACGAGGACTTGATCATATCAATTTTGGCTCACAGAAGCGCTGAACAGAGGAAGCTGATCAGGCAAACGTACCATGAAGCCTGTGGAGAAGACCTTCTCAAGACTCTTGACAAGGAACTCACTAGCGACTTCGAGAGAGCCATCTTGCTATGGACTCTTGAACCTGGTGAGCGTGATGCCTTGTTGGCCAATGAAGCTACCAAAAGATGGACTTCAAGCAACCAAGTGCTTATGGAAGTAGCCTGCACAAGGACC…	768	1	AT1G35720.1	ANNAT1 (ANNEXIN ARABIDOPSIS 1); calcium ion binding / calcium-dependent phospholipid binding	Encodes a member of the annexin gene family, a diverse, multigene family of calcium-dependent, membrane-binding proteins. The protein was determined to have peroxidase activity. This activity is thought to be dependent on the presence of post-translationa	Identical to Annexin D1 (ANN1) [Arabidopsis Thaliana] (GB:Q9SYT0;GB:Q39001;GB:Q42023;GB:Q56Y94;GB:Q96527); similar to ANNAT2 (ANNEXIN ARABIDOPSIS 2), calcium ion binding / calcium-dependent phospholipid binding [Arabidopsis thaliana] (TAIR:AT5G65020.1);	90.72	237	22	0	58	768	1	237	8e-123	436
MLN_All.Contig_1011	GGAGAGGCAAGCGATTTCAGCGAGGATTAATCAGCTGAGTGAGAAGGTGAAAGCAGCTAAAGATGAGATTCAGGTACTGGAGAATGAGCTGAAGACTGTGACCGAGAAGAGAGACAAAGCTTACTCGAACATCCGTGAGCTTAGGAAGCAAAGAGATGAGAATAACTCTGGATTCTACCAAGGACGTGTTGTGTTGAACAAAGCTAGAGACTTGGCGGCACAAAAGAACGTAGAGGAGCTCGAGGCGCTCTCCAACGCAGAGGTTGAGAAATTCATCTCCCTCTGGTGCAGCAAGAAGAATTTCAGAGAAGATTACGAGAAGAGACTCTTACCGTCGCTTGATGCTAGGCAGCTGAGCCGAGATGGAAGGATGAGGAACCCTGAAGAGAAGCCTCTGAT…	710	1	AT4G27500.1	PPI1 (PROTON PUMP INTERACTOR 1)	interacts with H+-ATPase, and regulates its activity	similar to PPI2 (PROTON PUMP INTERACTOR 2) [Arabidopsis thaliana] (TAIR:AT3G15340.1); similar to hypothetical protein [Vitis vinifera] (GB:CAN81802.1); contains InterPro domain STAT transcription factor, coiled coil; (InterPro:IPR015988)	71.31	237	67	2	2	709	257	489	3e-77	284
MLN_All.Contig_1012	GGACCATTAGGATCACAGTTTCTGATGGCAGTGGCATACTGATCATCGAGAGGACCTTCATACAGGTTCTCAACACGGTACCTCTGGGCAGTGTGGGGAGATGGAAGGTGAAAGATCATCATCTCAAGCAACGCAGTACTGGCAGGGAGCCAAGTCTGCATGACACGCTTCATCAAAGGTTTACCCATAAGCTCCTTCTCATCAGACTTCATCTGGACACCAAGCTTCTGCAACATAGGCCACAACTTATCCTTCTGGTCGTTCATGCAAGTGGCGATGATCTGCTTGATGGGTTCATAACAGAACTGCACAAACCCACGCTTGCAGGTAGCGGACCCAGTGTTCTTGCTGCTCCATTTCCTGGTGGCGGGGTCAAAGAAGTTCTCACCCCACAGCCTC…	766	1	AT1G49270.1	protein kinase family protein		similar to protein kinase family protein [Arabidopsis thaliana] (TAIR:AT3G18810.1); similar to putative receptor protein kinase PERK1 [Glycine max] (GB:BAE46451.1); contains InterPro domain Protein kinase, core; (InterPro:IPR000719); contains InterPro dom	33.33	48	32	0	605	748	55	102	2.1	29.6
MLN_All.Contig_1013	GACAGCATCTTCCTTGTCCGTCTGTAACTCCTCTTTTACGAAACTACCCCTTGAAACCGCTCAAATTCTCCAGCCAGCCCTTCTCCCATCGCTGCCGTCAGTCTCCAGCATCCTCCTCCTCCTCCTCCGCTCGTTGTTGTTCTTCTTCGTTGTCCTCGATGGAATCTCCACCGGAAGGTTATAGAAGAAACGTAGGTGTCTGCCTCATGAATCCTTCCAAAAAGATCTTCGCTGCGTCGAGGTTGGATATTCCCAGTGCTTGGCAAATGCCTCAAGGTGGAATAGACTAGGGTGAAGATCCAAGAGTTGCTGTCATGAGAGAGCTTAAGGAAGAGACTGGTGTTCACTCCGCTGAGATCATCGCTGAGGCGCCTCACTGGGTGACTTATGATTTCCCTC…	758	1	AT3G10620.1	diadenosine 5',5'''-P1,P4-tetraphosphate hydrolase, putative		similar to diadenosine 5',5'''-P1,P4-tetraphosphate hydrolase, putative [Arabidopsis thaliana] (TAIR:AT5G06340.1); similar to diadenosine 5',5'''-P1,P4-tetraphosphate hydrolase [Lupinus angustifolius] (GB:AAC49902.1); contains InterPro domain NUDIX hydrol	82.08	212	38	1	6	641	11	216	3e-91	331
MLN_All.Contig_1014	ACATAAAAGCATCAAAAGAAGAAGAAACAAAAATTACAACTATTTTAAATCAAAGAGAAGTAAGAGAATAAATGGCAGGATCTAACTGTGGATGTGGATCCGCTTGCAAATGTGGTGACTCTTGCAGATGCGAGAAGAACTACAACACGGAGAGCGACAACTGCAACTGCGGGTCAAACTGTAGCTGTGGAGACAACTGCAGCTGTTGAAGGAAAACCACATGCATGCAGGAAAACTGGGGGGAAATATGTGTTTGATGTTAAGATACGAGTGTGTGTTTGAATAAAGATTTGGGTTTTATGTTGCCTAATACCTCTCTTAACGTTTGACTTTTCCTGCTTTATATCTTTATATGTGTGGTGTGTAATGTTTTCGTTTGTAACCTAAGAAAAAAAGAAA…	720	1	AT4G00430.1	TMP-C (PLASMA MEMBRANE INTRINSIC PROTEIN 1;4); water channel	a member of the plasma membrane intrinsic protein subfamily PIP1.	Identical to Probable aquaporin PIP1-4 (PIP1.4) [Arabidopsis Thaliana] (GB:Q39196;GB:O23059;GB:O23829); similar to PIP1C (PLASMA MEMBRANE INTRINSIC PROTEIN 1,3), water channel [Arabidopsis thaliana] (TAIR:AT1G01620.1); similar to trans-membrane water cha	73.91	23	6	0	434	502	113	135	3e-40	39.3
MLN_All.Contig_1015	GATGCTAATTAAGCAACATCTTCTTATACATTATTTATACAAACACCATAAACAATTTATTGGTTAAAGCTTATAGCTCTTACAAAGATTACAAAAAAGAAATGAAGAAAGCTACGGCATTGATGAAACGTATCGTTGTGTTGTTGAGCTCCGTAAAGAACAAAACAAGTGCCTTCAAAACAAGACTCATGGTGTTGTCTCTCGTGAAACACAAGAATGTCGGGTTCCGTTCCATTTCCAACAAGATCCACAACCTCCTGGGCCATTCTGATGATCAAGACCACGACCAAGACCGAGACGAGAGCAAGGCTATAATCCTCTACAGCAGTGGTGCATCCACAGTGGCTCATCATGATAGTTACGACGTACTAGAGGAAGAAAGCGACAAGTATCCTGATC…	777	1	AT5G47920.1			similar to unknown protein [Arabidopsis thaliana] (TAIR:AT5G13880.1); similar to hypothetical protein [Vitis vinifera] (GB:CAN74736.1); similar to unnamed protein product [Vitis vinifera] (GB:CAO68720.1)	74.87	187	34	3	102	623	1	187	5e-61	231
MLN_All.Contig_1016	GAGGTTATTTTTCTTCTTGAAAATGACAACTGCACCTAGACCAACATGAGATCCAGCAAAAGGAGGTAACAAGCAAGGCGGTGCTCGGATTTTCGGCGCGTCTCATAAGAATTCATCTCCCGATGTCACCGCTCACACGAATATCACGCCAACGAGAGAAGGGCAACACTCTCGATAGGAAATGGACAATAATAATCTTCTGGATGAGCTTGAAGAGCATGAGAAGAGGCACTCCTCTTCCAAAGACAAATCCTACCGTGATGATAGAGACCGCAAGAGAGGGAATCATCTGTTACTCGGATGCTCATACAGGGACCCTGAACATACAATTGTTCCTCGCATGTCGATGCTGATGATTCTGATGTTGATCTCATAATTGATGACTATGATGATGATGAC…	789	1	AT3G13200.1	EMB2769 (EMBRYO DEFECTIVE 2769)		similar to unnamed protein product [Vitis vinifera] (GB:CAO45176.1); contains InterPro domain Cwf15/Cwc15 cell cycle control protein; (InterPro:IPR006973)	67.62	105	34	0	23	337	1	105	1e-55	86.7
MLN_All.Contig_1017	CGAGGATTCGAGATTGCTCAGGGAAGGTTAGGCCCTGGAAGATTGCACCATTGCATGAGACTAATAGGTGCAGCAGAGCGTGGGATGGAGCTAATGGCTCAAAGAGCTCTTAGCAGAAAGACTTTTGGGGTGTTCATAGCGCAGCACGGTTCTTTTGTCTCTGATCTTGCAAAGTTGCGAGTAGAGCTGGAAGGAACCAGATTGTTAGTTCTTGAAGCTGCTGATCATCTCGATAAGTTTGGGAACAAAAAAGCTCGAGGGATTCTCGCAATGGCCAAGGTTGCAGCTCCAAACATGGCGTTGAAGGTACTAGACACGGCTATTCAAGTTCATGGAGCAGCCGGTGTATGCTCAGATACAGTTTTAGCGCATCTGTGGGCAACGGCTAGAACGCTCAGG…	635	1	AT3G06810.1	IBR3 (IBA-RESPONSE 3); acyl-CoA dehydrogenase/ oxidoreductase		similar to IVD (ISOVALERYL-COA-DEHYDROGENASE) [Arabidopsis thaliana] (TAIR:AT3G45300.1); similar to predicted protein [Physcomitrella patens subsp. patens] (GB:EDQ76603.1); similar to hypothetical protein OsI_026352 [Oryza sativa (indica cultivar-group)]	98.73	157	2	0	1	471	668	824	1e-82	302
MLN_All.Contig_1018	TATCCGAATGAAAGAAAAGAAGGCTAATTAATTCCCTTATTTTGTTTCTGCTAATTTGAAAAATATTAGTAGAACTGCTTCAACAATTATTAAGTCTTTAATT	103	1	no significant hit
MLN_All.Contig_1019	GAGCACTTGGAAGAGCAACTCTCCTTCTCTTCAACTGAATACTGAAAACACATGCCTATCTCATCAATAGCATCAACACCTTTGGATGAATCATTGGAATCTCCTACTTGACTCACTGTATCAATTACACACCGCAAGAAGCCTCGATATTCACGTTGAATTTGATATTGATATGCCACATACGTGGACTAGATCTCATGAATCTTCACGATAATATTTTGATTCCAAAAAAACTCCGACTATCAGCCCTTCGATGCATTTGTGCTGTTTACAAACTCCACGACTTTGCTTCTCACTAAAACTTGATGACCAATGTGATTCTGACGGAAAGAGGACAAAACATGACGCTTCTTCTCTCCTAGTCTCTCAATCAAAACTGCGTCATGTGTGTTCTATCTA…	761	1	AT2G39060.1	nodulin MtN3 family protein		similar to nodulin MtN3 family protein [Arabidopsis thaliana] (TAIR:AT3G48740.1); similar to NEC1 [Petunia x hybrida] (GB:AAG34696.1); contains InterPro domain MtN3 and saliva related transmembrane protein (InterPro:IPR004316)	53.3	212	99	2	3	638	51	257	1e-46	183
MLN_All.Contig_102	GGAGGTGGAGGGTCCATAGTCTCTCATTTTCCATATAAATAGAGAATCATGAGCTCCTCGTTATCTGAGTATCTCTCTCAAAGCCAAATAAACATTTTAGATTTTTTCTTCAGTTTCTTAGAGAAGATGTCTTGCTGTGGAGGAAACTGTAGCTGCGGATCTGACTGCAAGTGTGATGGCTGCAAAGGTTGCAAGATGTACCCAGACTTGGGCTTCTCAGGGGAGACTACCACCACCCAGACTCTTGTCCTCGGCGTTGCTCCGTCGATGAACTCTCAGTATGAGGCTTCTGGCGAGACTTTCTTCGCCGAGAATGATGGATGCAAGTGCGGATCTGACTGCAAGTGCGACAACCCTTGCACTTGTAAATGAACAACCCCAATAAACCCAAACCCCAAG…	685	17	AT3G09390.1	MT2A (METALLOTHIONEIN 2A)	metallothionein, binds to and detoxifies excess copper and other metals, limiting oxidative damage	Identical to Metallothionein-like protein 2A (MT2A) [Arabidopsis Thaliana] (GB:P25860;GB:P43391); similar to MT2B (METALLOTHIONEIN 2B) [Arabidopsis thaliana] (TAIR:AT5G02380.1); similar to metallothionein-like protein [Brassica rapa] (GB:BAA11391.1); sim	63.79	58	21	1	196	369	25	81	1e-13	73.2
MLN_All.Contig_1020	GTGAAAACGTCAGCTACGGTCTTGGTATAACGCCGGTTATCCGCGGGGTAGACCAGCAGAAATATTGTAATGTGTTTTTTAAAGACTTAAGTTAGTCACATGTTGTTCGAAATAATTGTTTAAGGTATATACTATTATCTATAAACCCATGAGAAACG	158	1	no significant hit
MLN_All.Contig_1021	GATACATTAACTCCAAAGTTCAACAGAGAGAGTAAAGAGCACACATAGGGAGAGATAAAATGGCCATGGCAACAAAATCAGTTTCTTCCTTCACCCTTATTTTCATCCTCGTTTTGGTTATTTTTGAAGCGCCGGAGATAGAAGCGCAGGATAGCGAGTGCCTTAAAGAATACGGCGGGAATGTGGGTTTCGGCTTCTGTGCGCCCAGGACATTTCCGACGATTTGTTATATAAGATGCCGTGAGGACAAGGACGCTAAAGGTGGAAGATGCATTACGGGAGATGCCGGTGCTTTTGATTTTAAATGCTTATGTGACTACTGCAGTGACAAACCTAATGACCAGATTCTACATGGTGTCATCTGAGTCCTACATGTGTGATGGTTTGTGTAATAATAAG…	462	1	AT2G43520.1	ATTI2 (ARABIDOPSIS THALIANA TRYPSIN INHIBITOR PROTEIN 2); trypsin inhibitor	Encodes putative trypsin inhibitor protein which may function in defense against herbivory. Member of the defensin-like (DEFL) family.	Identical to Putative trypsin inhibitor At2g43520 precursor [Arabidopsis Thaliana] (GB:O22866); similar to trypsin inhibitor, putative [Arabidopsis thaliana] (TAIR:AT1G47540.1); similar to putative trypsin inhibitor I2 [Arabidopsis lyrata subsp. petraea]	66.67	90	30	0	66	335	1	90	4e-31	130
MLN_All.Contig_1022	CTCTTTGATTAGTCACAGTAGATCTCTTCTTCTTCTTCTTCTTATCTTGACATTGTCGCTTTGCTTTGTTTGCATTGACAACAAAAGTGTATATCCAAATGATATTTCAAACCTTGTGGAATCTAAAAATATTTGTATTTGAAAGAGGTTTGGATCTCTTTTGTAATTAGATATCATAACTTACGCG	187	1	no significant hit
MLN_All.Contig_1023	ACATTAAAAATCAAAGAAAACATGTTTGGATTGCCATGAACTAGAGATCCCAGTGGTGGCAAGCGCTTGGTGAGGTTAATTTCCTTCAACAAAGGACTTGGTTTGATTCAGATTGAAAACCAGAATTTGTATGTACAGAATGGAGATTCCAATTCTGTTTTTTTTTGGTTCCGAGTTTCTTCCAAGTATCATGTTTCCTGTAATGTTTGTTTTATTAGTGAACCGTACCCAAATTGTTAAAGAGTAACTTAGAACTTCTCTGCTAACCCTGTGTAATAAGACACCAAGACTCTGTAATAAACTCCTTTAAGCAGATTTGCAGTTTTAGTAAAAAA	335	1	AT3G52160.1	beta-ketoacyl-CoA synthase family protein		Identical to 3-ketoacyl-CoA synthase 15 (KCS15) [Arabidopsis Thaliana] (GB:Q9SUY9;GB:Q8LFQ2); similar to FDH (FIDDLEHEAD), acyltransferase [Arabidopsis thaliana] (TAIR:AT2G26250.1); similar to unnamed protein product [Vitis vinifera] (GB:CAO45491.1); con	36.84	38	22	1	113	220	42	79	0.58	29.3
MLN_All.Contig_1024	GATCAAAGCAAACCTTAAACTAGCAAAAGAGTGAAAGAGATCAGGACGAGAGAAGTGAAGAATGGTGTTCATCAAAGTTCATCAACTTGCTTTTCTTTTTGGTCTTTTGGGTAATTAACTCCCATTGTTTTTTTATGTTTCTTAC	145	1	AT5G28450.1	chlorophyll A-B binding protein, chloroplast, putative / LHCI type II CAB, putative		similar to LHCA2 (Photosystem I light harvesting complex gene 2), chlorophyll binding [Arabidopsis thaliana] (TAIR:AT3G61470.1); similar to Chlorophyll a-b binding protein, chloroplast precursor (LHCI type II CAB) (GB:P13869); similar to Chlorophyll a-b b	61.54	13	5	0	28	66	117	129	8.2	25.4
MLN_All.Contig_1025	GAAGCGGCGCCAAAAGTGTCACAATCATCATCAGGTGGTCACCACAACAGTTATGGTAACTCGAACTCTTGGGATGACTGGGGAGAAGAGAAGGGTACTACCAAAAAGGAAGCAGCACCAAAGGTGTCGACTTCTAAGGATGATGATGATGATGGTTGGGCTGGTTGGGATGATAATGGTGCTAAAGATGATGATGATGGTTACTATCAGAGTGGTGCAGGGGATAAGAAATCTGTAGGCCACAGTGGGAAACCAGACACTGCTTGGACTGGTGGAGGTTTTCTCTAGCGGTGTTTCGTGAGGAATGGGATTGAAGTTGTACAATTAAGGAAAAATCAAAGACTTGTGATCGTTGTGATCTGTCAAAAAGAGAGAGAGAGAGAGAGAGAGAGAGAGCAT…	666	1	AT2G37550.2	ASP1 (PDE1 SUPPRESSOR 1); DNA binding	A member of ARF GAP domain (AGD), A thaliana has 15 members, grouped into four classes.	similar to AGD6, DNA binding [Arabidopsis thaliana] (TAIR:AT3G53710.1); similar to AGD6, DNA binding [Arabidopsis thaliana] (TAIR:AT3G53710.2); similar to unnamed protein product [Vitis vinifera] (GB:CAO15618.1); contains InterPro domain Arf GTPase activa	77.78	72	16	2	70	285	388	456	2e-13	72.8
MLN_All.Contig_1026	TAAGGCGTATCCAAAGGTTGATATTTTTTCGCAGCTCCAAAATGCTAGCGAGGCGTTTCGTACGTACATCAGAGACGGTTTGGCTCAGGTGGAGAAGAATGCAGCTGCGGGGAGAACGCCTTCAAGCCTACCGTTATCGACTCCTCCCCCTTCTTCCTTAACCCTTCCATCTCCTGACATTCCTTCCTTAGACGTAAAGCCTCTGATGAACCCTAGATCTGATTCATACACTGACGACATCCGAGCAAGTAACATCAACCCTGGGACGCTAGATGCAATCAGAGAAAGGATGAGAACCATGCAACTGGCTTCAGAGCCAGTAAGCAAAGCGATGATGCCAACAAACGAGAACTTATCAACGGATAACATACCACCAATGAACCAACAGAACATTCCGCC…	753	1	AT2G35630.1	MOR1 (MICROTUBULE ORGANIZATION 1)	Member of the MAP215 family of microtubule-associated proteins required to establish interphase arrays of cortical microtubules.Mutants have defects in cytokinesis during pollen development. Vegetative phenotypes observed in temperature sensitive mutants	similar to unknown protein [Arabidopsis thaliana] (TAIR:AT3G28155.1); similar to hypothetical protein OsJ_003762 [Oryza sativa (japonica cultivar-group)] (GB:EAZ13937.1); similar to hypothetical protein OsI_004115 [Oryza sativa (indica cultivar-group)] (G	78.02	182	32	5	2	523	1804	1978	2e-50	196
MLN_All.Contig_1027	GACAAGCAAAACAATTAAAGGTTGTGTAGTTGTTGTAAGCAAAAAAGAGAGATAGAGAGAAATGGCTAGCTTCACCGCCTCCGCTTCCACCCTCTCAAGCCCACCGTCGCCGTCTCTGCTCCTGTTCTTGGTTTGCCTCCAATGAGTAAGAGGAAGGGAGGAGTGAAGTGCTCGATGGAGACCAAGCAAGGAAACGTCTCAGCCGTGGGAGCTGGAGTTTCTGCGGCGGCTACAGCAGCTTTGACAGCTGTGATGAGCAGCCCGGCTATGGCTTTGGTGGACGACAGGATGTCAACTGAGGGAACCGGCTTGCCCTTTGGACTTAGCAACAACCTCTTGGGATGGATTCTTTTGGGAGTGTTTGGTTTGATCTGGACGTTCTACTTTACCTACACTTCA…	634	1	AT2G30570.1	PSBW (PHOTOSYSTEM II REACTION CENTER W)	Encodes a protein similar to photosystem II reaction center subunit W.	Identical to Photosystem II reaction center W protein, chloroplast precursor (PSBW) [Arabidopsis Thaliana] (GB:Q39194;GB:O04338); similar to component of 6.1 kDa polypeptide of photosystem II reaction center [Brassica rapa] (GB:ABL97943.1); contains Inte	89.11	101	11	0	94	396	20	120	4e-37	151
MLN_All.Contig_1028	AGAAAAGGTGCAGTCCAATTCTTCATGAAGGAGTATGACAATGCAATGGAAACATACCAGGAGGGTCTCAAACATGATCCTAACAATCAGGAGCTCCTAGACGGTGTTAGAAGATGTGTACAACAGATCAACAAGGCCAACCGTGGTGACCTTACTCCAGAGGAGTTGAAAGAAAGACAGGCTAAGGGAATGCAAGACCCTGAGATCCAGAACATTCTCACAGATCCCGTAATGAGACAGGTTCTGTCTGATCTCCAGGAGAATCCAGCAGCAGCACAAAAACACATGCAGAACCCGATGATCATGAACAAAATCCAAAAGCTAATCAGCTCAGGAATCGTCCAGATGAAATAAACTTAAACGCAGTGTTTTTACTTTTTGTAACTCAAATCCAAAATC…	503	1	AT1G62740.1	stress-inducible protein, putative		similar to stress-inducible protein, putative [Arabidopsis thaliana] (TAIR:AT1G12270.1); similar to stress-inducible protein, putative [Arabidopsis thaliana] (TAIR:AT4G12400.1); similar to stress-inducible protein, putative [Arabidopsis thaliana] (TAIR:AT	97.44	117	3	0	1	351	455	571	8e-62	232
MLN_All.Contig_1029	GATTCCCATTTCTTTCTCATAAATTAGGGTTTGCGTAGTCTCGTCTCTCTTCCTCTCTTTCCTTCCCTGCGTGTAATCTCGAATCAGGCACAGAGAGAGAGAGATGGGTGGAGGAAACGCACAGAAATCAAAGATGGCTCGTGAGAAAAATCTCGAGAAGGCAAGGCAGGCTGGAAAAGGAAGCCAATTGGAAGCAAACAAGAAAGCTATGTCGATTCAGTGCAAGGTTTGTATGCAAACATTCATCTGCACAACCTCGGAAGTGAAATGCAGGGAGCACGCTGAGGCCAAGCATCCGAAGGCCGATGTTGTCGCTTGCTTCCCACATCTCAAGAAGTGATGAAACTATAAAAAAGGATTCCAATGTAAATGTATGGATCCTTCTTCTACTATGTTTGT…	534	1	AT2G23090.1			Identical to Uncharacterized protein At2g23090 [Arabidopsis Thaliana] (GB:O64818); similar to unknown [Populus trichocarpa] (GB:ABK93237.1); contains InterPro domain Protein of unknown function DUF1909 (InterPro:IPR015023)	94.87	78	4	0	104	337	1	78	2e-38	154
MLN_All.Contig_103	GGAAGGAAGAAACTCATCTCTTGAGAATCTGAAAAGCCAGAGAAGAACTCAAAAAATCTTGAGGATCAGAAATTTATAATCTCGAAATCTGCGGCAGATGAACAGAGTGATTAATCAGTTGTCGGGAAAGTTAATGAAGGACAAGTGTGTTACCGGAAGTGGCGGCGGTGCAGTAAAAGAATCGGCGTCGCCGCAGAGTCCAGTCGCGACATCTTCAGCAGTGAGGAGGCTGAACGGCGATCTGGAGACGAGGCGATTTGGAGGGGCGGCTAGCGAGAGACTGAGGCAGGCGGAGGAGTCTCTGAGGACGGTTATGTTTCTGAGCTGTTGGGGAGCTTGCTAGATCTGGTGGTTTATATCAAAACACGTTCCTCTTTCTGCTTTGATTTTGAGTTTTTA…	610	4	AT4G05070.1	unknown protein			70.11	87	20	1	98	340	1	87	1e-26	116
MLN_All.Contig_1030	ATAATAAAACATTCCTATAATAAGGGGGGGCGTTCGCTCCGCCCCCCACGCAAGAAACACACACGAAGCCGCAGGACGAGGTCTAGATGCAGACGAAGAGAAGCCGGCACGCAATATACCTTCTCATATATGCATAATCATTATTAACAGAAGTTTATACACTTCCGAGCGGCCACCCGGAACACTATCGCCGCGCGAGGATATTGCGCGCCTATATACGGGCGCGAGGCGCGACAGCGGAGAGAACACGGCTCTACTTGCTGTGATATCACTAGAGCGACAGCACGACGAGCAGAGGACAGTGGCGCTAACTACACGCGTACAGAACTCGCCTTACGGGAGAGATTGTAAAATAAAGTCGATATATACCAAGTAGATTACCCCAACTAGAGTTCATCA…	1248	1	AT3G52570.1			similar to hydrolase, alpha/beta fold family protein [Arabidopsis thaliana] (TAIR:AT4G10030.1); similar to unnamed protein product [Vitis vinifera] (GB:CAO15880.1); contains domain PTHR10992:SF17 (PTHR10992:SF17); contains domain PTHR10992 (PTHR10992); co	26.87	67	49	1	763	963	30	91	4.2	29.6
MLN_All.Contig_1031	TGCCCGTGTCTACATTGAATCGCTCATTGATAAACCCATTAACGAATTTTCAACTGGTCCAATTGGGAGAGAATTGTTTGAAATGGAGCAAGAAGATCTTCTCTCTGATTTGAAAGACGTTCCAAAGAAAGCTTGTGATCGTCAAATAAATGAGTTTGTGAAACGGGCAAGAGCTGCAAAGATACATGCGTACATCCTCAGCCATTTGAAGAAAAAGATGCCAGCCATAATGGGAAAAGCCAAAGCTCAACAAAAACTGATGGATAACTTGGAAGACGTCTTTGGAAAGGTACAAAGAGAGCATCATTTACCAAAAGGAGATTTCCCAAACGTGGACCAATTTAGGGAGGTGCTAAGTGGTTACAACTTCGACAAGTTTGAGAAGCTAAAGCCAAAAAT…	693	1	AT3G20290.2	calcium-binding EF hand family protein		similar to calcium-binding EF hand family protein [Arabidopsis thaliana] (TAIR:AT4G05520.1); similar to calcium-binding EF hand family protein [Arabidopsis thaliana] (TAIR:AT4G05520.2); similar to hypothetical protein OsI_023387 [Oryza sativa (indica cult	87.01	154	20	0	2	463	389	542	1e-74	275
MLN_All.Contig_1032	CGAGAAAGGCCCTTGCATTAGTTGAGGCCTTGGAAGGGAAGCGTGTAGACGCATTCATGACCACCTTCAGAGACCTGGCAGAGGAAAGTGGATTGGCCTTGAAAAAGCTTGACAAGAAACTGGAAAGAACTCTCCTACATACATATCGCAAAGATTTGATATCTCAAGTTTCTACCGAATCAGACCCTGTTGCACTTCTCGCCAAAGTTGTCTCTCTCCTCTATATTAAGGCGCACAATAAAGCTTTACAAGCCCCAGGTAGAGCTATTGCTGCAGCTATTTCACACTTGAAGGATAAACTTGATGAATCTGCGTACAAAACTTTGACCGATTACCAAAAAGCAACTGTAACGCTTCTTGCTCTGATGTCGGCTTCAACCGGAGAGGAACATGATTGCT…	651	1	AT3G46220.1			similar to unnamed protein product [Vitis vinifera] (GB:CAO21736.1)	90.85	164	15	0	3	494	641	804	2e-78	288
MLN_All.Contig_1033	GGCCCAGTTTCTTCATCAACTCAGCGGCTCGTGTCTTCTTTCTTCTCTGCTTAAGAAAGCTATGGCGTACGCACCACCACCGATGAAGCAAGGAAAGACAGGATTTGAAGAAACACAAGAGCAGATTCACAAGATCAGAATCACTCTCTCCTCCAAGAACGTCAAAAACCTTGAGAAGGTGTGCACTGACTTGGTCCGTGGAGCGAAAGACAAGAGGTTGAGAGTTAAAGGACCGGTAAGGATGCCAACTAAAGTTCTCAAGATTACCACAAGAAAAGCTCCTTGTGGTGGAGGAACCAACACATGGGACAGATTTGAGCTCCGTGTACACAAGCGTGTGATCGATCTCTTCAGCTCTCCGGATGTGGTGAAGCAGATCACTTCCATCACCATTGAGCC…	618	1	AT5G62300.2	40S ribosomal protein S20 (RPS20C)		Identical to 40S ribosomal protein S20-1 (RPS20C) [Arabidopsis Thaliana] (GB:P49200;GB:Q42168;GB:Q9FPI1;GB:Q9LDG8); similar to 40S ribosomal protein S20 (RPS20A) [Arabidopsis thaliana] (TAIR:AT3G45030.1); similar to hypothetical protein [Vitis vinifera] (	92.74	124	9	0	62	433	1	124	2e-59	225
MLN_All.Contig_1034	CCCTGGGATTGGCTTTGGGCTTTTCCTGCGCAGCTTAGGTGGAAGGCGAAGAAGGCCTCCTTCCGGGGGGGCCCGAGCCATCAGTGAGATACCACTCTGGAAGAGCTAGAATTCTAACCTTGTGTCAGGACCTACGGGCCAAGGGACAGTCTCAGGTAGACAGTTTCTATGGGGCGTAGGCCTCCCAAAAGGTAACGGAGGCGTGCAAAGGTTTCCTCGGGCCGGACGGAGATTGGCCCTCGAGTGCAAAGGCGGAAGGGAGCTTGACTGCAAGACCCACCCGTCGAGCAGGGACGAAAGTCGGCCTTAGTGATCCGACGGTGCCGAGTGGAAGGGCCGTCGCTNCACGGATAAAGTTACTCTAGGGAAACAGGCTGATCTTCCCCAGAGCTACATCGA…	606	1	AT5G53180.2	polypyrimidine tract-binding protein, putative / heterogeneous nuclear ribonucleoprotein, putative		Identical to Polypyrimidine tract-binding protein homolog 2 [Arabidopsis Thaliana] (GB:Q9FGL9); similar to PTB (POLYPYRIMIDINE TRACT-BINDING), RNA binding [Arabidopsis thaliana] (TAIR:AT3G01150.1); similar to unnamed protein product [Vitis vinifera] (GB:C	36.73	49	26	2	475	606	276	324	4.2	28.1
MLN_All.Contig_1035	GTCGGAGAAGATGAAGCCCGAGGAGACTCCCGACGAAGCTGTCTTTCGAGCTATTAAAGAAGAGCTCGGGTCTATCTTTAACGGCGAAAACGACGTCGGAGAGAGGATCAAGATTCTTCCTGGGACATATAGTAGAAGAGTGGAGGAAAGGAACTCGCTTTCGTATCCGGGACTACCAGCTCGTTACGCGCTTCACTCGGTGGATGCGACGGTGCGGGGTCTACCGGAGGAAGATTTCTGCACGGAGGAGAGAGAGTATGATGGTGACGCAACGGTTGACTCGGAGGAAACACGAGCTGTCGGAAAAGCTGTGACGGTGAAGCAACATTACTGGAAATGGGTTAGTCCTAGTTCGGTTCGGTCCTAAAACTCAAAACAACTTTCACTTCAGATTGTCTT…	592	1	AT5G24460.1	hydrolase		similar to unnamed protein product [Vitis vinifera] (GB:CAO48568.1); contains InterPro domain NUDIX; (InterPro:IPR015797)	82.11	123	20	2	2	364	178	300	4e-54	207
MLN_All.Contig_1036	GAGAAGATGAAAAGGAGAAGGAGACAATGAAGGAGACTTTGATGGGACTTGGAGAAGAGAAAAGAGAAGCAATAAGGCAATTATGTATTTGGATTGATCACCATAGAGGTCGCTGTGAATATCTTGAAGAGATTTTGTCTAAGACCGTTGTGGCTCGAGGGCAAAGACAGTCGCAGCGAGCCTAAGAGCTCGTGCAGTGGTCGGAGACAGTACGGTACGTTGCATTTCTTTCCCTCCCCACATGAATGCGAAGAATGTATATGTGGTTCTTAGGTTTTGGTCAATCGAGAAGTTGAACTTGTGGAAAACTTCTGGTCGAGAGGATATTTTTGGTGTGTTTGTGTTGGTGTAATTTTGTTGCATTAATATTCGTTGCCCCTGTGTTTTTGTTGCTGTTGT…	486	1	AT1G64330.1	myosin heavy chain-related		similar to CIP1 (COP1-INTERACTIVE PROTEIN 1) [Arabidopsis thaliana] (TAIR:AT5G41790.1); similar to unnamed protein product [Vitis vinifera] (GB:CAO65832.1); contains domain PD183015 (PD183015)	87.5	48	6	0	39	182	508	555	2e-19	91.7
MLN_All.Contig_1037	GAAACCGCATTTCATTATCACTTCCAACAAACCTCTTTATCCCTTTCCTCCCTCCCTTTCCTTCGACCTCCTCCATGTTTCCTATTGTTGTTGGCCATGTTGTACCAGAGAGATCAATCTCCTTCTTCTATATCTACTCATCTCTCCATACTGTCTCCATTCACTCCCTCTCCGCCTGAAACAACGACATCCTCTTCCGAGTCCCTGGTGCTTTCCCCCCCGCCTTCCGAATCCACCAAGTACCTCAATCATCAACTAAACAAAGAAGGTGAGGACCTACGTGGTTGTCTAGATCGTTTGCTTTTATGCGAATGATCCGTTAGCTATCCTCGGCTGGCGGAATACGACCACGTAGAACAAGATTGTGAAGATTGTGACAGATTCTTCGGGATAATAATC…	713	1	AT1G60740.1	peroxiredoxin type 2, putative		Identical to Peroxiredoxin-2D (PRXIID) [Arabidopsis Thaliana] (GB:O22711;GB:Q67ZB5;GB:Q8LDV2;GB:Q9XEX3); similar to TPX2 (THIOREDOXIN-DEPENDENT PEROXIDASE 2), antioxidant [Arabidopsis thaliana] (TAIR:AT1G65970.1); similar to type 2 peroxiredoxin [Brassic	52.63	57	27	0	75	245	1	57	1e-08	57
MLN_All.Contig_1038	GGCGGAGAAGAAGAGGAAAGTGAGAAAGCTTAAAGCAAACACCGTGAGAGACTCTCGAGTCATCCCTGAGTCACTCCCCTCTCTTCTCTCGGCGGCGTTCTCGATCGAGAAGGGATTTTGTATCACCTTGCAGATTCTTCAACATACGATGCATAAGTTGAATAGAAGCAACCGCGACAAACTTCAACAGTTCGTGGCTATCACTGGAGCTAGTGATAAGAATGCTCTTCAGGCTCTCAAAGCCAGCCATTGGCAGCTGGAAACAACTTTCGATGTGTTTTACACCCAGCCCCATCCAAGAAGCAATGGTGATATAAGACGCTTGGAGGAGCTCTACAATAGATATAAAGACCCATATTCTGATATGATTCTGGACGAAGGTATCTCGGATCTGAGTAG…	768	1	AT3G12760.1			similar to unknown protein [Arabidopsis thaliana] (TAIR:AT1G15860.1); similar to SM10 [Nicotiana tabacum] (GB:ABI49160.1); contains InterPro domain Protein of unknown function DUF298 (InterPro:IPR005176); contains InterPro domain UBA-like (InterPro:IPR009	38.46	26	16	0	687	764	182	207	4e-73	28.1
MLN_All.Contig_1039	CATTTCAATCTACCAAGCGACGGTGGCTCCGCCTTGGTGCATGGATTCGCTGGCTATTTTGATTCCGTCCTGTATAAAGATGTCCATCTTGGCATCGAGCCTACAACAGCAACACCAAACATGTTTAGCTGGTTCCCGATCTTTTTCCCATTGAGGAAGCCTGTGGAGGTCCACCCTGATTCTCCATTAGAAGTACACTTTTGGAGGTGTTGTGGTTCGTCCAAGGTTTGGTATGAATGGTCGGTGTCTTCACCTACGCCAACTCCGATGCACAACACCAATGGCCGTTCCTATTGGGTCGGCCTTTAGGATCAGAGGATACTGAGAAGAGCATGGACTGATGATGAAGTGATGTAATTTCATTGTGCTGTGTTTTTATGTCGAACAAAAGACAAAAGT…	435	1	AT4G31120.1	ATPRMT5/PRMT5/SKB1 (SHK1 BINDING PROTEIN 1); protein methyltransferase	Involved in vernalization. Required for epigenetic silencing of FLC, and for vernalization-mediated histone modification.	Identical to Protein arginine N-methyltransferase 5 (PMRT5) [Arabidopsis Thaliana] (GB:Q8GWT4;GB:Q9M090); similar to unnamed protein product [Vitis vinifera] (GB:CAO43995.1); similar to Protein arginine N-methyltransferase 5 (Shk1 kinase-binding protein	96.04	101	4	0	4	306	542	642	2e-58	221
MLN_All.Contig_104	GGAAAAAGAATCAGTCTCTCGTAACTTTTGTCGGATTTCCCCCAAAAAGAAAAGAAAAAAAAAGCTAAGAAGAAAGAAAGAAAATGGCGGATCAGCTCACCGATGACCAGATCTCAGAGTTCAAGGAAGCCTTTAGCCTCTTCGACAAGGATGGTGACGGTTGYATCACYACCAAGGAGCTCGGAACCGTGATGAGRTCTCTAGGGCAAAACCCAACMGAAGCTGAGCTGCAAGACATGATCAACGAGGTCGACGCAGACGGGAACGGGACCATTGATTTCCCCGAGTTCCTGAACCTGATGGCGAGGAAAATGAAGGACACTGACTCAGAGGAAGAGCTCAAGGAAGCCTTCAGGGTGTTTGACAAAGACCAGAATGGGTTTCATCTCTGCAGCTGAG…	736	3	AT2G27030.3	CAM5 (CALMODULIN 5); calcium ion binding	encodes a calmodulin that has higher affinity to kinesin-like calmodulin binding motor protein than CAM4 or CAM6.	Identical to Calmodulin-2/3/5 (CAM5) [Arabidopsis Thaliana] (GB:P25069); similar to CAM2 (CALMODULIN-2), calcium ion binding [Arabidopsis thaliana] (TAIR:AT2G41110.1); similar to CAM3 (CALMODULIN 3), calcium ion binding [Arabidopsis thaliana] (TAIR:AT3G5	83.87	62	10	0	367	552	95	156	6e-78	105
MLN_All.Contig_1040	GATCAAGAGAGAGCTGCAGGCTTTTGAAGCGTGGGAACTAAGGATTGGGTCTTCGAATACAATCAGATGTGCATCTTTCATTGCTCAGAGTGTGAGAAACTTAGGTCTCACTCAGGCTTATGTAGCTGCTGGTCATCCAAGATGGTTGGATCATATCTATGCGAATGACAGAAGTGCATCTGGTGGTAACTAATTAGTTTGCTGTTTTTTTGGTATTCGCCTTTGTAGGCGTGGATGTGTAGTTGGATGAGTCTTTCTAACCCATTTTTGTAGTGGTTGTGATGCAGGCTGTGTTGCTTGTAGGTGTTGTTGTATGGAACCAAGTTAATATATATATGATTTCAAGTTGGACGATTGATAGAAAAGAAATATACAAAAAAGACATGTA	388	1	AT1G01180.1			similar to nucleic acid binding [Arabidopsis thaliana] (TAIR:AT5G19270.1); similar to hypothetical protein [Vitis vinifera] (GB:CAN77331.1); contains domain SSF53335 (SSF53335)	45.71	35	19	0	71	175	442	476	0.023	34.3
MLN_All.Contig_1041	GAATACAAACAGCGCAGATGCAGATGATGAGAAAGAAGTGAGGTCAGATGGAAGTTTCTAGTTCCTCCACGCCGGAATTCTTCTACACACTATGACACGTTAAACTCGTTGATGAGCTCTGTGTGATTACGAGATTACTTTAGCCCAAGTGATATTTACGGTAAAGAACATGGAATGATTGGAGAGAATGCTTCTCTGCCTCAACAATGCTACGTTACCGCGCATCAATGTGTCGGCGGATTGAACTGATCTTGATCAAGTGTGCATCCCCACTGATTCACGATCTGTGAAGATCGTGTATTAACGATAATATAAGATGGAAGGCCAGAAATTTCTGGGATGGGGACTAGATCGAATCTCATCTAGATCTAAGGAGGGACACTACCGACGATACATCTA…	779	1	AT4G05420.1	DDB1A (UV-damaged DNA-binding protein 1A); DNA binding	Structurally similar to damaged DNA binding proteins.DDB1a is part of a 350 KDa nuclear localized DET1 protein complex. This complex may physically interact with histone tails and while bound to chromatin- repress transcription of genes involved in photom	Identical to DNA damage-binding protein 1a (DDB1A) [Arabidopsis Thaliana] (GB:Q9M0V3;GB:Q8VY31); similar to DDB1B (DAMAGED DNA BINDING PROTEIN 1 B) [Arabidopsis thaliana] (TAIR:AT4G21100.1); similar to DNA damage-binding protein 1 (UV-damaged DNA-binding	51.43	70	34	0	252	461	1019	1088	2e-10	56.2
MLN_All.Contig_1042	GGTCTGAAAACGAACAGGAAAAAAAAAATCTTTCCTTTCTTTGGACGGTCTCTCTTGTTCAATCTCTCCACGATTCTACCTTTGCGTTATCCCCAAAATTCGCAACCTTTTTTCTCTCTCTTCTCAACACAATGGGTCCGATCGCCATCACCCAGCTTGCCACCGGTCTTAGCGTCTTAGCCGGCGCGGTTTTAGTCAAATCGGTTCTCGACCAAAAGCCTATGGCCGGTGGTCCTTTCCCTCGTTGTCCGACCTGCAACGGCACGGGACGTGTCACGTGCTTCTGCTCTCGATGGTCTGATGGAGATATTGGATGTCGTAGGTGTTCCGGTTCTGGTCGTGCGGCTTGTAGCAACTGCGGTGGTACTGGAACCGGTACACCTCTACCGGTTCAGATCA…	546	1	AT5G43260.1	chaperone protein dnaJ-related		similar to drought-induced protein 1 [Glycine latifolia] (GB:AAO91809.1); contains InterPro domain Heat shock protein DnaJ, cysteine-rich region; (InterPro:IPR001305)	86.81	91	12	1	132	404	1	90	7e-44	173
MLN_All.Contig_1043	GGAAGAAGATTTCTTTTTAATTGAAAAAACTCAATATAGATTAGTTATAAATCTATTTCTAATGATTTTCTTATCTTATATTATTAGAAATAAAAAATGTAAATTTGAATTCAAAAAAGGTCATGAATTTACAGTCAATAGTTAATGGTTCTGATTTGTACTAGATTCTATATTTTGTGACTGAAAATCTATATTTTTTTCGGAGTTG	208	1	no significant hit
MLN_All.Contig_1044	GGTCCAAATTTCGATTTCTCTCTCTTTCACTACGAATCTCTAAAAAGTTTGGATACTGTTTCATAGATCTCGAATCTCTCCCGACGCTTGTAGTACCTGAATCAACGTTTTCTATAGATTTACCTGGAATTTTGGAGAGCGGATCAGATATGAACTGGGTTCAACGCAAAATCTACCTTTACAATGTCACGTTCGGGCTCTATATGCTTGATTGGTGGGAACGATACCTCTTCAATGGTTTGGTGGTAGTCTTGATGTGGTTCGTAGCTTACAACGGTACACGCTACTTTTCTGAACTCTTCAAAAGGCATTTGACATGAAAGCAGGCAGCGTTCCTGACACGGTAGAGCATGAAGAGCATGGAACCTCCCAAGGGCATGCACGTGTAGTTTCAACGTA…	559	1	AT1G06515.1			similar to unknown protein [Arabidopsis thaliana] (TAIR:AT2G30942.1); similar to unknown [Populus trichocarpa] (GB:ABK94174.1); similar to unknown [Populus trichocarpa] (GB:ABK94052.1)	94.64	56	3	0	150	317	1	56	7e-28	120
MLN_All.Contig_1045	GACTTATCTCTAACATTTGACTGTCAATAAAACAACACTACTATTATCTTTTCTAAATCCACACCTTCGATAACAAGAGACAAATCAAAACATGGCGACTAAAGAAAGGAGCAAGATATTCATCGGAGGGATGTCTCCGGAGGTGACAGACAGAGACCTTCAGCCAACTTTTGGCCGCTTCTGTGAAATTCTCCATTGTCATATCATGATGGAAAGAGACACCGGCCGTTCACGTGGATTTGGGTTTATTACCTTTGCTGATCGCCGTGCTATGCACTAGTCCATCAGAAAAATGCACGGAAGGGACTTCTGTGATCGGGTCATCTCATTGAACAGAACTGAACCGAAAATGGGAGGGAGAGATGATGGGTAAAGTCTTGCCTCTCGATGTGGTGGCAG…	765	1	AT5G04280.1	glycine-rich RNA-binding protein		similar to glycine-rich RNA-binding protein, putative [Arabidopsis thaliana] (TAIR:AT1G60650.1); similar to glycine-rich RNA-binding protein, putative [Arabidopsis thaliana] (TAIR:AT1G60650.2); similar to unnamed protein product [Vitis vinifera] (GB:CAO68	74.67	229	53	5	92	763	1	226	8e-80	293
MLN_All.Contig_1046	GGATCCAGTTGCTGCGCTCTTTGTTCTCCGGCAACAGCGACACCGCCAGTTCAGTCTCCGTCGCCGTCGAAATCAGCAAGGAAAGAGCTTTTGAAAAGATGGCGTCAAAGTTGCTACAACTGAAGTCCAAAGCCTGTGAAGCATCAAAGTTTGTGTCGAAGCACGGCACGACTTACTACAAACAGTTGCTGGAGAAGAACAAGCACTATATCCAGGAGCCAGCCACTGGTTGAGAAATGCAATGAGTTGTCTAAGCAGCTTCTCTACACTCGCCTTGCTAGCATCCCTGGACGTACAGAGCTGTTCTGGAAGGAAGTGGATCACGTGAAAGGCTTGTGGAAGAATAGGGCGGATTTGAAGGTTGAAGATGCTGGAATCGCAGCACTTTTTGGTCTGGAA…	589	1	AT4G26210.2	mitochondrial ATP synthase g subunit family protein		similar to mitochondrial ATP synthase g subunit family protein [Arabidopsis thaliana] (TAIR:AT4G29480.1); similar to unknown [Solanum tuberosum] (GB:ABA40451.1); contains InterPro domain ATPase, F0 complex, subunit G, mitochondrial; (InterPro:IPR006808)	95.35	43	2	0	99	227	1	43	3e-60	84.7
MLN_All.Contig_1047	GCCGTCATATCTTCTTATAACAATCATTATAAGAATTTATCACTCGGCGCGCCACCGGACATCTCCGCGAGATATATGTCCCTTCATTACCGGGGTGGCGGTGAACAAAATCTTTTATATATTTTATATTGCTATATGACACACACTCGCTATGATTACACAATATCTACTGCCCGAATGTGCATATATACATCCATAGCTCTCAGTTGACCCTCAGACATCTAATACTACTTGATAGTACATCTTACATTACCTATAGATGATATACAGACCTTTCTACAAAAGTTACGACCACGATACTGAATCCTCTGCTTTTATACAACAGAACCAAGAAGAGAGCTGAACTTTGACTTTGAATCTACTTGAGCCGCGAACCTCGTGCTCGATATCTCGAGAGTC…	859	1	no significant hit
MLN_All.Contig_1048	GGATACACGAATCACTTTAAATATAAGAAGCCAAGTCGGCGGGTTGATCCGAGTGGAGAGAAAAAAAAAAGGATTGAACTCAAAATATTTTCGGGGGATATCCATTTTCCGGACAAGACAGATAAGATATCCCGACATAGTGGCATCTTGATACCGCCAGGAAGGGGAAAAACAAACTCTAAAGAATCAAAAAATTTAAAAAATTGGATTTATGCCCAACGGATCACACCAACCAAGAAAAAGTTTTTTGTTTTGGTGCGGCCCGTAGCCACCTATGAGATAATGGACAGTATAAATTTAGCAACACTCTTCCCACAAGATCTCTTTCGGGAAAAGGATAATATTCAACTTCGAGTTTTCAACTATATCCTTTATGGAAATGGTAAACCAACTCGAGGA…	737	1	ATCG00170.1		RNA polymerase beta' subunit-2	Identical to DNA-directed RNA polymerase subunit beta'' (rpoC2) [Arabidopsis Thaliana] (GB:P56764); similar to NRPA1 (nuclear RNA polymerase A 1), DNA binding / DNA-directed RNA polymerase [Arabidopsis thaliana] (TAIR:AT3G57660.1); similar to RNA polymer	60	45	18	1	2	136	692	729	6e-07	51.2
MLN_All.Contig_1049	CAAGTTTGAAGAGGCATGCAAGAAAGTGAATGCGCCGCTCTTACTACGTCTGCACCCAGGATACGATCACTCCTACTACTTTATTGCAACCTTCATCGAAGACCACATCACTCACCATTCTCAAGCTCTTAAGCTGTAGCTCACTCCAGTTGCTCGATATCATCATCCAGCATTGGCTTTGTCCACATATTAATATCAATAAAAGGAAGTGGACTTGTTATGTTTTGTGTTCGATAACTGTTTTGTGAGGTGTGTTTGTCTTCTATAATAAAAGATCTTCAGTTCCATG	289	1	AT2G41530.1	ATSFGH (ARABIDOPSIS THALIANA S-FORMYLGLUTATHIONE HYDROLASE); S-formylglutathione hydrolase/ hydrolase, acting on ester bonds	Encodes a protein with S-formylglutathione hydrolase activity.	Identical to S-formylglutathione hydrolase (SFGH) [Arabidopsis Thaliana] (GB:Q8LAS8;GB:O22215); similar to unnamed protein product [Vitis vinifera] (GB:CAO23634.1); contains InterPro domain S-formylglutathione hydrolase (InterPro:IPR014186); contains Int	93.33	45	3	0	2	136	240	284	1e-20	94.7
MLN_All.Contig_105	GGGTGTCAGTCTTGTTCGTCGTTTAGCTTCCGGGGACGAGATTCGGCGAGCTTTTGATTCAGTCGTAACTAGTTCCGATCAACGAAATTATCAACTTCTTTCTTAAAGAGGTCATCAGAAGCAGAAGCAATGATTGGGTTGTTTAAAGTAAAGGAAAAGCAAAGAGAACAAGCTCAGAACGCTAGTAGAGGAGGAGGAGCTTCTGTTAAGAAGCAATCCGCTGGTGAACTTCGTCTTCACAAAGATATATCAGAGTTGAACCTTCCAAGCTCGTGTACGATATCGTTTCCTAATGGCAAAGATGATTTGATGAACTTTGAAGTCTCCATTAAACCCGATGATGGTTACTACCATAATGGTACATTTGTTTTCACGTTCCAAGTGTCTCCTGTGTATCCT…	906	4	no significant hit
MLN_All.Contig_1050	GGTTGATCATCGGAGATTGAAAATTCGCCATGGACAGAGCACAATTGATCTTGTTAGGTTTACCGATATTCTTGTTTTGCTCGGATCTCTTCAACCTATTCACTCCTCCGCCTCCGAAACCTCCGCCTCACCGTCCTCATCAGCCACCACCGCATGTCCCTCACCAGCAGCGCCCGGCTGGGTTCACACCCGAAACCCTAGATTTCCCTTCTCAGAAACAAAGTGGCTTAGGAGCTGTTGGATATGGAAACACCGTTGAGATCAACTTCTGCGTCTCCTGTTCTTTCAAGGGAACTGCAGTGACCATGAAGAAGATGTTAGAGACGGAGTTTCCCGGTTTAGATGTGATTCTCGCGAACTACCCAGCACCAGCACCAAAGCGCCTTCTTGCTAAGGTTG…	753	1	AT5G58640.1	selenoprotein-related		similar to SELT (SELT-LIKE PROTEIN PRECURSOR), selenium binding [Arabidopsis thaliana] (TAIR:AT3G47300.1); similar to hypothetical protein [Vitis vinifera] (GB:CAN83419.1); contains InterPro domain SelT/selW/selH selenoprotein; (InterPro:IPR011893)	87.33	221	27	2	30	689	1	220	4e-96	347
MLN_All.Contig_1051	AGGCCAGAGAGGTGTTGCAGAGGGAAGATGATCTTAATGAAATTGTCCAGCTTGTGGGAAAAGATGCGCTAGCTGAAGGTGACAAGATCACCTTGGAAACAGCTAAGCTGTTGAGAGAAGACTACCTTGCTCAAAACGCTTTCACACCATATGACAAGTTCTGCCCTTTCTACAAGTCTGTGTGGATGATGCGTAACATTATCCATTTCTACAACCTAGCCAATCAGTCGGTTGAAAGAGCAGCTGGAATGGACGGTCAAAAGATTACCTACACTCTCATCAAGCATCGCTTAGGAGATCTTTTCTACCGTTTAGTGTCACAGAAGTTCGAAGATCCAGCAGAGGGTGAGGCAGCGCTAGTGGCTAAATTCAAGAAACTGTACGAGGATCTCACTGCTG…	738	1	AT1G78900.2	VHA-A; ATP binding / hydrogen ion transporting ATP synthase, rotational mechanism	Encodes catalytic subunit A of the vacuolar ATP synthase. Mutants are devoid of vacuolar ATPase activity as subunit A is encoded only by this gene and show strong defects in male gametophyte development and in Golgi stack morphology.	Identical to Vacuolar ATP synthase catalytic subunit A [Arabidopsis Thaliana] (GB:O23654); similar to ATP synthase beta chain 1, mitochondrial [Arabidopsis thaliana] (TAIR:AT5G08670.1); similar to ATP synthase beta chain 2, mitochondrial [Arabidopsis tha	95.77	142	6	0	3	428	482	623	2e-74	275
MLN_All.Contig_1052	GGTCTCAATTTCTTCCACACTTCGTTCTCCACGCCTCACCCTAATCCGAATCGAGAAATGGGAAGCCAACAAGCGGCGGTTTCGTTCCTCTCCAATCTAGCGAAGGCGGCTTTCGGTCTTGGAACGGCGGCGACGGTGCTGAACACGTCGCTATACACCGTTGACGGCGGAGAGAGAGCTGTGATCTTCGATCGATTCAGAGGAGTGATGGACCAGACCGCCGGCGAAGGGACTCATTTCCTGATCCCGATTCTGCAGAAGCCTCACATCTTCGACATCCGCACGAAGCCCCACACGTTCTCTTCGATCTCCGGCACCAAGGATCTTCAGATGGTCAATCTCACCCTTCGTGTTCTCTCTCGCCCTGAGGTTATGCGTCTCCCATACATATTCCAAATA…	761	1	AT5G40770.1	ATPHB3 (PROHIBITIN 3)	prohibitin 3	similar to ATPHB4 (PROHIBITIN 4) [Arabidopsis thaliana] (TAIR:AT3G27280.1); similar to ATPHB4 (PROHIBITIN 4) [Arabidopsis thaliana] (TAIR:AT3G27280.2); similar to unnamed protein product [Vitis vinifera] (GB:CAO14615.1); contains InterPro domain Band 7 pr	96.58	234	8	0	58	759	1	234	4e-113	404
MLN_All.Contig_1053	GGTAATATCATCAGTTTCTCATTTCAAGCTTCTTTCCTCATCGCTGCCGCTTTAATTTTCAGTGTTAATCTGAGGATTGCTAGCTTCTACCACCAACTTTAATAACTCGCTGTCAAAGACCTTAACGCATCCTTTTGTTCCTTGATGACATGTCACTCGATTTAAGATCCTGTTTCACTGAACTTACTTGTGGTGCAAGACTCAAGAAATCCACAAACCCTTTTGTGTTTCAGTGGTCTTGTCTACAATTAATAATCATGAGACTTTACTTAAACAAGTTGGAGAGGTGGTTGGTTTTGGTCGGAGGAGTTCTGATTTGGTTCAAGAAGGTTAACCGGAATATACTTCCGGCTGTACTGCTCCTACTGATGACAAGATGACTCTTAAACCGACCCTTGT…	788	1	no significant hit
MLN_All.Contig_1054	GAAGGCCTTTCTGATCTTCTCTGAACCATGAAAATGCTTTTTGTATTATGCTTTAAAGCTGCCTATCCTAATTCACTGTGGCGAAAACTTGATGGGGCTCTTCGGTGGATAAGCTTTACTGAATGTAATGATTGTTGTATCCAACGTAATATATTATAAACAGAAAGCTTTACATATAAAAAAA	184	1	no significant hit
MLN_All.Contig_1055	GAATTTAAATAAATAAGGTGGAAATTGCTTTCTCCTTCTTCCTCCTCTTCCTTGTCAATGTCGTTCGAATCTCCGGCGAACAGAGGAATCTGAAACTCGTCCGATTCCAGATCGAATACCGTTATGGATGATCTAACGGATTTCATCCGGAGAACCTCTGTTCCAGAGACATTCGTCGACATCTTGCTATGCGCAGTTCCGATTTGGCTCGCCGTCATGATCGGGCTCCTGATCGGATGGTCTTGGCGTCCGAGGTGGACCGGATTGGTTTATCTAGGGTTCCGTTCCAAGCTCCGGTTTCTCTGGACCGCTCCGCCGGGATTCGGCGCTCGCCGCGTGTGGCTCGCTTTCACAGCTCTCTCGGCCTTCTCAGTCTGCCGCACGCTGTGGTCAAGGCTC…	756	1	no significant hit
MLN_All.Contig_1056	TGCCCTCCATGGGCTTCGTTTGTTGCACCAAGAACCCGAGTCTTCTCTACCGTCAAAAGCATCGTTCACGAGGTTCAAGAAGTGGTCTACTGGCATCTCTTGCCTTTGCCACTCCCTCACGCGCTGGATCAAATGGTTAGGAAAGATTTGGCTAAATCTGGAAACTGGTTAGACATCAGATGTGACATTGACTGCATTGGCTTTGAAACTAGTGAACTGATTCTCGAGGAATTACTTGAAGAGCTCGCTCTGAACTGCCTCAACAACAGTGAGCACTCTCTGGTTCCAGCTGAGTTGAAGACTGATGAGAGCATCCTTGTTTTATAAAAAGGTCATGAAAAGTGAAAACTCTCACCATTGTTAACTTTCATTAGCGTAGAACCATGTAGATACATTGTA…	586	1	AT4G00440.2			similar to unknown protein [Arabidopsis thaliana] (TAIR:AT2G45900.1); similar to unnamed protein product [Vitis vinifera] (GB:CAO39618.1); contains domain PTHR21726:SF4 (PTHR21726:SF4); contains domain PTHR21726 (PTHR21726)	66.92	130	43	2	1	390	724	835	2e-32	135
MLN_All.Contig_1057	AATAAAACACTATATATGGGGTATCCTCTCCCCGCCCAACACACCCAACCCCGCGAGTCATTTAAGGAAGAAACCGCGCCCCTCACTTCCTTTTATAAAACATATTACAAATTATTAATCCACCGGACCCGAACATATCCCCGGAAATATCGCCCTTTCCGCCGGGGGAGGAAACCAAACCTTAATCAACTACGCAAACCTTCCAGAAACTCACAAAAAAATTTAATAATAATAATTCAAAAAATACTATCAACTTTCCTTTATCAATGCACTTTTGGGATATATTCTATCCCTCCGCGGTGTATCCTGATTCGCGTCCCACTTTTCAATTTCATCTACCACAACACCAGATCACAAAGACCTCCGTAGATACCATACCTATGAGATCGTACAATCGCA…	960	1	AT4G36220.1	FAH1 (FERULATE-5-HYDROXYLASE 1); ferulate 5-hydroxylase	encodes ferulate 5-hydroxylase (F5H). Involved in lignin biosynthesis.	Identical to Cytochrome P450 84A1 (CYP84A1) [Arabidopsis Thaliana] (GB:Q42600); similar to cytochrome P450, putative / ferulate-5-hydroxylase, putative [Arabidopsis thaliana] (TAIR:AT5G04330.1); similar to cytochrome P450 [Isatis tinctoria] (GB:ABL07485.	31.25	128	88	0	271	654	8	135	4e-07	52.4
MLN_All.Contig_1058	GACATCACAAATCTCATAACCTCTTTCATTGCATTATAATCTCTCTCTCGTCGCGATGGAAACCACCGGAAAAGTGAAGAAGGCATTCGGAGGAAGGAAAGCCGGCGGCCCCAAAACCAAATCGGTTTCGAAATCGATCAAAGCCGGTCTCCAATTCCCCGTAGGAAGAATCACTCGTTTCCTGAGGAAGGGACGGTACGCACAGAGACTCGGTGGCGGAGCTCCGGTTTACATGGCCGCCGTCCTCGAGTACCTCGCCGCCGAAGTTTTGGAGCTTGCTGGTAACGCAGCGAGAGACAACAAGAAGTCGAGGATCATCCCGAGGCATCTTCTCTTGGCGATCAGGAACGACGAGGAACTGGGGAAGCTTCTGAGTGGAGTCACGATCGCTCACGGTGG…	644	1	AT5G59870.1	HTA6; DNA binding	Encodes HTA6, a histone H2A protein.	Identical to Probable histone H2A.7 [Arabidopsis Thaliana] (GB:Q9FJE8); similar to HTA12, DNA binding [Arabidopsis thaliana] (TAIR:AT5G02560.1); similar to HTA6-sGFP [Gateway adapted binary vector pCGTAG] (GB:ABD16410.1); similar to HTA6-EYFP [Gateway ad	95.42	131	5	1	56	445	1	131	2e-52	202
MLN_All.Contig_1059	GGACTTTTGGATAACAATAGATCCTAAGTAAACGGGCAGGCACCAATTGTGTGTCTGAAGAGACAGAAAGAGAGTTAGACAAAACATTCCGATTGATCCAAGAAACCGTCATGATTCTTACAAAGTGCTTGCCATTGATATGGCTATCTCTAGTCACTCTGTGTGCTGGGAGAACATTATACCAACGCCCTGGTAAAGGAGTCAAAGATGATGCTTCTAAGCAGCCGATTCAGACATCACGTCCTTATAACATCGCACACAGAGGTTCCAACGGAGAGATCCCAGAAGAAACTAAAGCTGCATACTTGAAAGCAATTGAAGAAGGTACAGACTTCATAGAAACAGATATCTTATCATCCAAAGATGGTGTACTTATCTGTTTCCATGATGTTATCCTTG…	785	1	AT1G74210.1	glycerophosphoryl diester phosphodiesterase family protein		similar to glycerophosphoryl diester phosphodiesterase family protein [Arabidopsis thaliana] (TAIR:AT5G08030.1); similar to unknown [Populus trichocarpa] (GB:ABK95148.1); contains InterPro domain Glycerophosphoryl diester phosphodiesterase; (InterPro:IPR0	84.51	226	34	2	111	785	1	224	1e-106	382
MLN_All.Contig_106	GCGTTGTCGCAAAGAAGACCTTCACATTGTGGAGTCTATGATGGACGATGCAACTGAAGAATACTGCGAGAAGGCAAAGGTTCATGCTCCTGAGATCATAGTTGACAAGGACATTTTCCTTCCTCCTGCGCCTTCCGAAGATGATCCTCATGCTCCTTTCTGTGCTGGAGGAGTGGTGCTGGCTTCTCGTGATGGGAAAATTGTGTGTGAAAACACTCTTGATGCAAGGTTGGAGGTCGCTTTCCGCAAGAAACTTCCTGAGATCCGAAAGTCGCTCTTTGGCCAGGTTGGTGCAGCTTGATGAGTGACTCCAACTTTGAACCATGAAGGTAATGGCTCCATTATCTATCCATTCTTTCTATTGTCACCAATTTGAAAAACTCTGTACAATGTGTTAAT…	507	1	AT1G64200.1	VHA-E3 (VACUOLAR H+-ATPASE SUBUNIT E ISOFORM 3); hydrogen ion transporting ATPase, rotational mechanism		similar to TUF (VACUOLAR ATP SYNTHASE SUBUNIT E1) [Arabidopsis thaliana] (TAIR:AT4G11150.1); similar to vacuolar ATPase subunit E-like protein [Thellungiella halophila] (GB:AAM19709.1); contains InterPro domain ATPase, V1/A1 complex, subunit E; (InterPro:	89.9	99	10	0	2	298	139	237	4e-47	183
MLN_All.Contig_1060	GAGTTTAAGAGTTGTTTTATCATACGGTTGCTTTTTATGTTCTGTTTGTTTGTTTGTATGTCTTGAGGAAGAAAATCTGCAAGGGAAGTTTGAATTTTTTTTACTTTTGTATTTTTTTTTTCTCTTTCTTTTGTTATTTTTATAAACATTTTACTGACTTGTAAGTTGTAACAGATATTCTTTTTAATTAAATGTTTTTATTTCTC	206	1	AT3G20100.1	CYP705A19 (cytochrome P450, family 705, subfamily A, polypeptide 19); oxygen binding	member of CYP705A	similar to CYP705A2 (cytochrome P450, family 705, subfamily A, polypeptide 2), oxygen binding [Arabidopsis thaliana] (TAIR:AT4G15350.1); similar to CYP705A30 (cytochrome P450, family 705, subfamily A, polypeptide 30), oxygen binding [Arabidopsis thaliana]	61.9	21	8	1	1	63	5	24	8.4	25.4
MLN_All.Contig_1061	ATTATTGTTCTTTTTTTTTTCGATGGTTCAGACAGATACAGATAAGATGGGTCTTAATTTGAATCTATCGATGTACTCTCTAGCAAAACCCTTGTCTCAATTTCTAGACGAAGTGTCTAGGATCAAAGATTATGACTCGAAGCTGTCTGAAATCGATGGGTATGTCGGAAAATTAGAGGAAGAGAGGAGAAAAATCGATGTTTTTAAACGGGAGCTACCTCTATGCATGCTACTATTGAACGAAGCTATTGAGACGTTAAAGGAAGAGGCTTCATCATCAGTGATGATGGCATCAGATGGTAAATTAGATGTGGGTGAAGGGGCAAAAGTGGAAAGTGATAATAAGAAGAACTGGATGAGCTCTGCCCAGTTATGGATCTCAAATCCAAACTCCCAATT…	757	1	AT4G37180.1	myb family transcription factor	myb family transcription factor, contains Pfam domain, PF00249: Myb-like DNA-binding domain l; also isolated as a putative cytoskeletal protein in a yeast screen	similar to myb family transcription factor [Arabidopsis thaliana] (TAIR:AT2G03500.1); similar to hypothetical protein [Vitis vinifera] (GB:CAN83122.1); contains InterPro domain Homeodomain-related; (InterPro:IPR012287); contains InterPro domain Homeodomai	71.76	262	57	8	23	757	1	261	4e-85	311
MLN_All.Contig_1062	TGAGGAGAAGGCCATGGACTTCAGGCCTAAGTTGCTCATCTGTGGTGGTAGTGCCTACCCTAGGGATTGGGATTACGCTAGATTGAGAGCTGTTGCTGATAAGGTTGGAGCTCTCTTGCTCTGTGACATGGCTCACATCAGTGGCCTCGTTGCTGCTCAGGAAGCTGCAAACCCCTTTGAGTACTGTGACGTTGTGACAACCACAACCCACAAGAGTTTGAGGGGTCCAAGGGCTGGTATGATCTTCTACAGGAAGGGCCCAAAACCACCAAAGAAGGGACAACCCGAGGGTGCAGTCTATGACTTTGAGGACAAAATCAACTTTGCTGTGTTCCCTGCGCTTCAAGGTGGTCCACACAACCACCAGATCGGTGCTCTAGCTGTTGCGTTGAAGCAGGC…	793	1	AT4G13930.1	SHM4 (SERINE HYDROXYMETHYLTRANSFERASE 4); glycine hydroxymethyltransferase	Encodes a serine hydroxymethyltransferase maximally expressed in root	similar to SHM5 (SERINE HYDROXYMETHYLTRANSFERASE 5), glycine hydroxymethyltransferase [Arabidopsis thaliana] (TAIR:AT4G13890.1); similar to unknown [Populus trichocarpa] (GB:ABK94226.1); similar to serine hydroxymethyltransferase [Populus tremuloides] (GB	76.19	21	5	0	725	787	415	435	1e-115	35
MLN_All.Contig_1063	CATACACTAATTCTTATGGCGGATATGGCCCCACAGCTGTAAATCCACCCATGCAGCAAGCAACCATGTTTATGCCTCACCAAGCTCAGCCAACTCCGCAGCCATCTTATCCTCCGGCTCCTGCAAGCAATGCTCAGCCATCCATGAGATCTACTTTTGTTCCTTCAAGTCTTCCTGCACTGAAGAATGCAAACCAATATCAGCAGCCAACCATTGCTTCCCATTCATTCACCGGACCATCTAACAATGCATACCCTGTTCCCCCCGGTCCTGGTTCATATGTACCTTCTGCCCCTTCACAAGTTGGGCAATATTCTAACCCCATGATGTCCCAAGTCGCTGCTCCAGGAGCTGGACCCATAGGATTCACGCCTATGCCAACTCCAGGAGTTGCTCCAA…	793	1	AT3G63460.2	WD-40 repeat family protein		similar to transducin family protein / WD-40 repeat family protein [Arabidopsis thaliana] (TAIR:AT1G18830.1); similar to hypothetical protein [Vitis vinifera] (GB:CAN82123.1); similar to hypothetical protein OsI_026226 [Oryza sativa (indica cultivar-group	79.85	263	53	1	3	791	826	1086	6e-84	307
MLN_All.Contig_1064	GAGCCCGAGTTTCCACGGATCAACCTCGCTTTCTTCATCAGCAAGTAGTAATCAAGGTCAAGCTGTTCAGTCCATGAGATCAAGACGCACACCAACTTGGGCTAAACCTCGAGGCTCAGATAGATACTCAAGTGATTCGGTGTTGAGACATGCGTCTAGCGATTTCAGAAAGATGGGACAGCGAATATTTGTGTTTATTGTTGGTGGAGCGACAAGATCAGAGTTAAAAGTATGTCACAAACTAACCACGAAACTCAAAAGAGAAGTAATCCTCGGGTCCACAAGCCTCGATGATCCTCCACAGTTCATAACGAAACTGAAGCTCCTGTCTGCAAATGAGCTATCCATAGACGATCTCCAGATATGAGAATCAAGATCTCAAGTCAAACAAATCCTGGT…	615	1	AT1G12360.1	KEU (KEULE); protein transporter	encodes a Sec1 protein and expressed throughout the plant. physically interacts with Syntaxin1 and is required for cytokinesis.	Identical to SNARE-interacting protein KEULE (KEU) [Arabidopsis Thaliana] (GB:Q9C5X3;GB:Q0WTH1;GB:Q9LNB0); similar to SEC1B, protein transporter [Arabidopsis thaliana] (TAIR:AT4G12120.1); similar to SEC1A, protein transporter [Arabidopsis thaliana] (TAIR:	91.59	107	7	2	50	364	560	666	2e-48	188
MLN_All.Contig_1065	AAAAAATTAATAATAGTGGAGCTGTTTCTCTCCCCCCAACCAACCACAGCGCGCAGAGAGTGTGAGAGAGAAAACGCCCCCACATCTCTTTTTATAAAACATATTATAAAATTTTATCTCTCGGCACCCCCACATATCTCCGGGAATATTGCCTCTTTATCGCCCGGGAGGCACAAGAATACTGGATCAACCTCCTTGATCTTCATATTAATGCAGCTTACTCGTTCGAATCTCTTCAAGAAGACCAGTCACCACTACAATTGTTAGTGAATTACAACTTTTCAACAAAATTATACTCCGAATTTCGTTAATAAAATCGACATTTAAGCACACTCTCAAGTTTTAGCATCACAAACATTGTAATTCAAGGACTTTAAGATTCACAAGCCGATTAACGTC…	938	1	AT2G30750.1	CYP71A12 (CYTOCHROME P450, FAMILY 71, SUBFAMILY A, POLYPEPTIDE 12); oxygen binding	putative cytochrome P450	Identical to Cytochrome P450 71A12 (CYP71A12) [Arabidopsis Thaliana] (GB:O49340); similar to CYP71A18 (cytochrome P450, family 71, subfamily A, polypeptide 18), oxygen binding [Arabidopsis thaliana] (TAIR:AT1G11610.1); similar to CYP71A13 (CYTOCHROME P45	34.69	49	28	1	586	720	21	69	4.8	28.9
MLN_All.Contig_1066	CTTTCACAGTTTATGAGGACTTTGCTCATTACAAATCTGGAGTGTACAAGCACATAACAGGTTCTAACATTGGGGGTCATGCTGTGAAACTTATTGGTTGGGGAACTACTGATGATGGAGAAGATTATTGGTTGTTGGCTAATCAATGGAACAGAAGCTGGGGTGATGATGGTTATTTCATGATTAGGAGAGGAACAAATGAATGTGGAATTGAAGATGAACCAGTGGGTGGTTTGCCTTCAAGCAAGAATGTGTTCAAGGTTATGGCCGGTTCAGATGAAATTTCTGTTGCGTCGGTTTAAGATAAAAGATGGAGAAGTTTGTGTCTGTAAGATATACTATGTTGCTGTGTTGTTTGTTTGTTGTTGTTGTTGTTTCCGGTAACCTGATCTCGTTGGC…	463	1	AT4G01610.2	cathepsin B-like cysteine protease, putative		similar to cathepsin B-like cysteine protease, putative [Arabidopsis thaliana] (TAIR:AT1G02305.1); similar to Peptidase C1A, papain; Somatotropin hormone; Peptidase C1, propeptide [Medicago truncatula] (GB:ABD32840.1); contains InterPro domain Peptidase C	86.87	99	13	0	3	299	261	359	4e-50	193
MLN_All.Contig_1067	GGTCTCTGTTGCCTGAACTATATCCCAAAGAATCTGCCAGATCACTCCGTCGCTTAAAAACCCTAAAAATCTCTCCGCCGTCTAATCCAAATTCGCTTAACCATGGCGACACCGAATCTAGAGTGCCGCATGTACGAAGCCAAGTACCCGGAGGTAGACATGGCGGTGATGATCCAGGTCAAATCCATCGCCGACATGGGAGCCTACGTGTCGCTCCTCGAGTACAACAACACCGAGGGAATGATTCTCTTCTCCGAGCTCTCCCGCCGCCGGATCCGGAGCGTCAGCAGCTTGATCAAGGTCGGGAAAATCGAGCCCGTAATGGTCCTGCGTGTCGACAAGGAGAGGGGTTACATTGATCTGAGCAAACGTAGGGTTAGCGAGGAGGATATTCAGACT…	793	1	AT2G40290.3	eukaryotic translation initiation factor 2 subunit 1, putative / eIF-2A, putative / eIF-2-alpha, putative		similar to EIF2 ALPHA (eukaryotic translation initiation factor 2 alpha subunit), RNA binding [Arabidopsis thaliana] (TAIR:AT5G05470.1); similar to unnamed protein product [Vitis vinifera] (GB:CAO41422.1); contains InterPro domain Eukaryotic translation i	92.66	218	16	0	109	762	5	222	2e-104	375
MLN_All.Contig_1068	TGTTACGAGGATACTGGTTCGGTTCTCTTATATCCACAGTAACGCATCTTACCCGTTCGACCCGACCCAAGAACCCGGCTACGTCTACCATTGTCACGTAAGTAGAAGTTTTGAATATTATGAAATTGGTAATCGCTATTACAAAATTGGTTTTTAAAAACAACATAATGTTTTGCATTGTAGATATTGGACCACGAGGACAATATGATGATGAGGCCGCTTAAGGTCATCAAGTGATATATGTCAACAAGTCTAATGGACTCTCTACGAGGTTTTTGTGGTGCGATATAACTCTTCAGAAGATACAATCAAAACATACATGATATGGGACTAAATCATAAAAAGAAACCCATTGATAATGTAATATAATATTTACTTTTACTAATCCTTGTGTAATAT…	485	1	AT1G23010.1	LPR1 (LOW PHOSPHATE ROOT1); copper ion binding / oxidoreductase, acting on diphenols and related substances as donors, oxygen as acceptor	Encodes a protein with multicopper oxidase activity.	similar to LPR2 (LOW PHOSPHATE ROOT2), copper ion binding [Arabidopsis thaliana] (TAIR:AT1G71040.1); similar to hypothetical protein [Vitis vinifera] (GB:CAN78466.1); similar to hypothetical protein OsJ_000201 [Oryza sativa (japonica cultivar-group)] (GB:	93.94	33	2	0	2	100	533	565	4e-19	74.7
MLN_All.Contig_1069	GGGCAACGTTACTGCTACTACTCAGACGGCTTCAACTTCACATCTCATGACAGTGAAGATCATGTCCGGAGTGGCTTTTGTTTCGGTTATCATCGGTATAATTCTTGGGAAAAAGTATTAGACTCTCTTCTGGTGTGGTGTGATGTTCATATGTGAAGATCTATCCTTTTTATTTTATTTTGGGGTTTTGAATTTTGATTAAACTCTCTCATAAGGTCTATGAGAATGAGATAGATGTAATGCTTCCTAGAGTTTATGAAGCTCTGCATGTTCTCTCTGCATATTGTTTTTGGTTTTCCTTTTTCTGGATTGGGGTTATTTTCTGGCTTGTAGGTCAAGCAATGTTTTGATACTCTAAATTAAATTAAATGAAGGTGAAGTTAATTGAT	389	1	AT2G32240.1			similar to unknown protein [Arabidopsis thaliana] (TAIR:AT1G05320.1); similar to unknown protein [Arabidopsis thaliana] (TAIR:AT1G05320.3); similar to unknown protein [Arabidopsis thaliana] (TAIR:AT1G05320.2); similar to unnamed protein product [Vitis vin	82.05	39	7	0	2	118	1295	1333	5e-12	66.2
MLN_All.Contig_107	GACAACACTTCCAGAGAAAGAGRGAGAGAGAATAGGAAAGAAGATAAATCAGAGRATGGCGACGGCGATTGTACGTTCAGCACTTTCCCGAGCAGCGATCGGCGCAGCTCCGAAGACATCCCTTGCCCCCAAGCGAAGATTTTCATCTTCCGCCGGCCATGACGATGCTTATGAAGCTGCAAAGTGGGAGAAGATTACTTACCTGGGCATTGCTAGTTGCACTGCTTTAGCCGCCTATGTTTTATCTAAGGGTCATCATCACGGCGAGGATCCTCCTGCGTATCCGTATATGCACATCCGCAACAAGGAGTTTCCTTGGGGTCCAGACGGTCTCTTTGAGGTGAAGCACAACGAAGGGCACTGAAAGCTGCTCACTGCTGAATCTTTCTGAATGAGAGA…	582	4	AT4G37830.1	cytochrome c oxidase-related		similar to unknown [Populus trichocarpa] (GB:ABK95790.1); contains InterPro domain Cytochrome c oxidase, subunit VIa; (InterPro:IPR001349)	91.18	102	9	0	56	361	1	102	2e-51	198
MLN_All.Contig_1070	GGGCTCATCTACAATAAGATAGAAAAAAATCTTGAATATTCGTTTCAACCTGGATGGATAAGTGATTGTAACTCTCTCTTTTGTATAACTCACCCTGGTGGCCCTGCGATACACGTCGAGGTGGAGAAAGAGCTAGGACTCAAGACCTACAACATGATATTCACACATCAGGTGTTGAGCTAGTAAGGAAACCTGTCTAGAGCATGCGTTCTCTTTATATTGGAGGATATGAGGAAGAAATCTGCTAAATACGGTGTGCCTACAACGGAAGAAAGTTTGGAGTGGGGTGTTTTGTTAGGATTATGACGTGGTCTTTCATGAAAGACTGTTGATTTGCATAGCGTACCAGTGTGAACAGATCTCTGATTATCTCTATGCATACGACCCTACTATGCATAC…	797	1	AT5G13930.1	ATCHS/CHS/TT4 (CHALCONE SYNTHASE); naringenin-chalcone synthase	Encodes chalcone synthase (CHS), a key enzyme involved in the biosynthesis of flavonoids. Required for the accumulation of purple anthocyanins in leaves and stems. Also involved in the regulation of auxin transport and the modulation of root gravitropism	Identical to Chalcone synthase (CHS) [Arabidopsis Thaliana] (GB:P13114;GB:Q43132;GB:Q940L6;GB:Q941R9); similar to chalcone and stilbene synthase family protein [Arabidopsis thaliana] (TAIR:AT4G34850.1); similar to chalcone synthase [Arabidopsis halleri]	60.68	117	46	0	1	351	279	395	4e-23	105
MLN_All.Contig_1071	GAACTCAAGAGTGTAGTGAGAGAGAAGACGAAAGAGAGAAAAAATGGGAGGAAAAGGTGCGATGATGGTGGCGATGCTTTGCCTTTGGGCACTCTCTGCAACAACTGAAGCAGTTGTAATGGAGGAGGAGCCAGGCTTGATGATGAACTTCTACAAGGACACGTGTCCTCAGGCTGAAGACATCATCCGTGAACAAGTCAAACTCCTCTACAAACGCCACAAGAACACCGCTTTCTCTTGGCTCCGTAACATCTTCCACGACTGCGCCGTCGAGTCATGTGATGCGTCGCTTTTGCTGGATTCAACAAGAAGAGAGCTAGGAGAGAAAGAACACGACAGGAGCTTCGGTCTGAGAAACTTTAGATACATTGAGGAGATTAAAGAAGCTCTCGAGAGGGA…	791	1	AT4G21960.1	PRXR1 (peroxidase 42); peroxidase	Encodes AT4g21960 (AT4g21960/T8O5_170).	Identical to Peroxidase 42 precursor (PER42) [Arabidopsis Thaliana] (GB:Q9SB81;GB:Q41937;GB:Q42579;GB:Q43730); similar to peroxidase 21 (PER21) (P21) (PRXR5) [Arabidopsis thaliana] (TAIR:AT2G37130.1); similar to peroxidase [Thellungiella halophila] (GB:A	96.22	238	9	1	77	790	12	248	1e-132	469
MLN_All.Contig_1072	GAGGGATGTGTTTGGAGTGTTCGGTCGGGGGTAGTTGGGGGAAGTCACGGGGTCTGGTGAGGGACCCATCTGAGTTGAGAGTGATGTAGATGAACTTGTATGGGTCGCTTGGAGGAGGAAGAGCTTCCATGGACAGATGGAGATAGGTACTGTGGCGTATTGTGTGTGTGTGAATTGTGATTACGACTAGGATTCTAAGACTGAACATCTGACAGGTTGAGGCGAGACACGTTTTTCGTTAGATAGCGATACCTTGCACTTGGATCTGCCTTTCTTATACTGCTCTCTAGTATGAGAGATTGATGAACCGACTCAATACTACTTTTGACGCCGGATCAAACAATCGATGCTAATATAACAGCTAAGATGTTTGTGTCCCTCAATACCTCACCTTACTGT…	744	1	no significant hit
MLN_All.Contig_1073	GGGCAAGATGGGCGGCTGTCTCGAGACATCCTTCTAGTTGGAAACTTTGGGTGGTTGTGGTAGCTGGAGGTTTAGCTATGCTTTTGGAGATATATGATTTTCCTCCATATGAAGGCTACTTCGATGCTCACTCCATCTGGCACGCCATCACCATTCCTCTTACTGTTCTCTGGTGGAGCTTTATTAGAGACAATGCTGAGTTCAGAACTTCTAGTCTTCTCAAGAAATCTAAGACAAAGGCGAAGTAAGTCTGCTTGCCTAGTCTCACAGGGATGTTTGTTCGATTTGCATATGATTTCTATCGACCATAAAATCACAATCACTGGGGAAAAAGACGAGGGAATATGGATTCAAACATTAAGAAGAAAAGCAGTTTCGTTTTTGTTTAAAGATAGGTGG…	534	1	AT1G16560.4	Per1-like family protein		similar to Per1-like protein-related [Arabidopsis thaliana] (TAIR:AT5G62130.1); similar to unnamed protein product [Vitis vinifera] (GB:CAO23799.1); contains InterPro domain Per1-like (InterPro:IPR007217)	91.18	68	6	0	3	206	207	274	2e-25	111
MLN_All.Contig_1074	GAAACCCAAAAAACTCATCACCTTCTCTCTCTCTCTCTAAATCCATGGATCCTTCCCTCTCTGCACCGAACGATCCTCACCATTCTCCACCGTTCCCCTTCTCCGTTCACCATCACCCCTTCTACACCAACAACAACAACAACAACAACAACAACCAGTTCTATCAACCGCAGCCGAATCCGACATGGGTTCACCCTCCTTACTCCGAAATGATTTGCTGTGCGATTGCTGCGTTGAACGAAGCGGAGGGGTCAAGCAAGCAAGCGATATCGAGGTACATCGAGAGGACGTACACAGGGATACCTCCTGCTCACGGAGCTTTGATGACTCACCATCTCAAGTCTCTCAAGAACAGTGGCGTCCTCGTGATGGTGAAGAAGTCCTACAAACTAGCACCTG…	775	1	AT1G48620.1	HON5 (HIGH MOBILITY GROUP FAMILY A 5); DNA binding	This gene is predicted to encodes a histone H1/H5 family member. A plant line expressing an RNAi construct targeted against HON5 shows a reduced level of agrobacterium-mediated root transformation.	similar to HON4, DNA binding [Arabidopsis thaliana] (TAIR:AT3G18035.1); similar to HMG I/Y like protein [Glycine max] (GB:CAC69997.1); contains InterPro domain Winged helix repressor DNA-binding (InterPro:IPR011991); contains InterPro domain High mobility	60.81	222	41	7	192	719	75	296	4e-50	194
MLN_All.Contig_1075	GGGATTCCCTTTGGAGCTGATCTGTGTTGGGTTTGAGGCGAAGGAGAAGAAGACTGCTCCAATGGCTGATCCTGAACTAGAAGCTATTCGACAGAGGAGAATGCAAGAGCTCATGGCTCAGCATGGAACTGGGAAGCAGGGGAGTCAGCAGAATCCAGATCAAGAGAGAGCACAGGAAGATGCTAAAAGGGAGGCTGATGAACGTAGACAAATGATGCTTAGTCAAATCTTGTCTTCCCAAGCCCGTGAGAGAATTGCTCGAATTGCCCTGGTGAAACCTGAGAAAGCTAGAGGTGTAGAGGATGTTATTTTGAGGGCTGCTCAAATGGGACAGATTGTTGAGAAGGTTTCTGAGGAGCGACTTATAACGCTGCTGGAACAAATAAACAGCCAGACAAC…	742	1	AT1G29850.1	double-stranded DNA-binding family protein		similar to unknown [Populus trichocarpa] (GB:ABK95623.1); contains InterPro domain DNA-binding TFAR19-related protein; (InterPro:IPR002836)	92.56	121	9	0	62	424	1	121	4e-56	214
MLN_All.Contig_1076	GAAGATAAAACAATAACAACAATGGCGTCTACAGCGACCCATCTTGTTGTTGTTTTCACCATGTTGGTCTCAGCCATGGCCGTAGCAGAATCCTACATGCTTCAAGATTTTTGTGTTGCTGATTTGTCCAATGCGGTCAAGGTCAACGGATACACATGCAAGGACTCAACACAAGTAACACCTGAAGACTTCTACTTCCAAGGCTTAGCCACAGCCAAAGCAGCTGCAAACTCCTCCACTGGAGCCATTGTAACCGGCGCCACAGTGGAGAAGCTGCCAGGACTCAACACTCTCGGCCTCTCCATGTCCCGCATTGACTACGCACCAAACGGTCTAAACCCACCTCACGTTCACCCGCGTGCCTCCGAGGTCATCTTTGTCCTAGAAGGTCAGCTCTAC…	665	1	AT5G26700.1	germin-like protein, putative		Identical to Probable germin-like protein subfamily 2 member 5 precursor [Arabidopsis Thaliana] (GB:O65252); similar to GLP8 (GERMIN-LIKE PROTEIN 8), manganese ion binding / metal ion binding / nutrient reservoir [Arabidopsis thaliana] (TAIR:AT3G05930.1);	81.82	44	8	0	530	661	166	209	1e-88	72.4
MLN_All.Contig_1077	AGGCACGATCAGTGCTACAACAAGCGGATTCGCAACCCCTGAATGGATCTTATTCGAGCGTGTCGACAATGTCCACCTCACCGGACCTGGCATAATTCACGGCAGAGGTGAAGCAATATGGGGAGCAGATGGTTGTGGCAAAAAGTTTAAATGCAATCTCCCCCCAACGTCTCTAAAATTCAGAAACATAGTAAATCTTGAAGTCAGCGGCATTAGCTCGGTCAACGCAAAGGCCTTCCACATGTTCTTGGTGAAAACCGTGAATGTCAACATCCACAACATTAAGATTATCGCCCCTGCTGAAAGTCCCAACACGGATGGTATCCATTTGAGCAATGCCGACAACGTTAGGATCCTAGACAGTTTTATAGGGACCGGAGACGATTGTGTTTCAGTCGG…	784	1	AT1G02790.1	PGA4 (POLYGALACTURONASE 4); polygalacturonase	encodes a exopolygalacturonase.	Identical to Exopolygalacturonase clone GBGE184 precursor (PGA3) [Arabidopsis Thaliana] (GB:P49062); similar to polygalacturonase, putative / pectinase, putative [Arabidopsis thaliana] (TAIR:AT3G07830.1); similar to pollen-specific polygalacturonase [Bra	81.99	261	47	0	2	784	115	375	2e-126	448
MLN_All.Contig_1078	GATCATCCAATCGCATAAACTTCTTCAAGTAGAGAGATAGCAAAAAAAAATGTCTGCAGAGGAAGAAACCGTTCCAACCAACGTCGAAGAGACGGTGACGGCGCCGGCGAGTGAGAAGAAACCGGCGGCTAAGGGAGGTAAAGCGAAGAAGACGAAGGAAGTTAAAGCAGCAGCAGCTCCGAAGAAGAAGCCTGCAGCTAAGTCTCCGAGGAAGAGAGCTTCTTCATCTCACCCTACCTACGAAGAGATGATTAAGGATGCGATCACGACGTTGAAGGAGAGAACCGGATCTAGCCAATACGCGATTCAGAAGTTCATAGAGGAGAAGCAGAAGTCGCTTCCCCCTACCTTCAGGAAGCTTCTCCTCGTCAATCTCAAGAGACTAGTCGCTTCAGGGAA…	759	1	AT1G06760.1	histone H1, putative		Identical to Histone H1.1 [Arabidopsis Thaliana] (GB:P26568); similar to histone H1.2 [Arabidopsis thaliana] (TAIR:AT2G30620.1); similar to histone H1 subtype 5 [Pisum sativum] (GB:AAO74588.1); similar to histone H1 [Pisum sativum] (GB:CAG25587.1); simila	92.54	67	5	0	230	430	62	128	2e-21	99.4
MLN_All.Contig_1079	GAACACAAAGAAGAACGGCGACAAGAGAGAGAAGTTGAAAGTCACCGTCTTTTCACCTTCTCCGGTCGATGGCCCCGGCCGTTGGTACTGTGAGAGGGTGGATCCCCTTTTTCTTCTTGTTTCAGTCTTGTTTATGGTTTGCTTATTAATCTAAAGGGTTTCAGATCTGGTCGGAAGCTTCATTCATTCGTGTTGAAGCGGAGAGTCTCAAATCGGAATCCATGGACCTCGATCTCTTCAGATCTACGGTTTGTGGTGATGGATTTATAATTACCGGCTGGTTTGAGTAAGAGTATGCTTCGAGTAAGGCTTGGTTGGCTCCGCTATGGTGTTGAGACGCGTAGACGGCGCGTGGTGAGCTTCTACAGAGGTCAATGGCGAGTTTAAGTTGGATCTGAA…	734	1	AT2G15690.1	pentatricopeptide (PPR) repeat-containing protein		similar to pentatricopeptide (PPR) repeat-containing protein [Arabidopsis thaliana] (TAIR:AT4G32450.1); similar to unnamed protein product [Vitis vinifera] (GB:CAO47801.1); similar to hypothetical protein [Vitis vinifera] (GB:CAN70199.1); contains InterPr	30	40	28	0	85	204	227	266	9.8	27.3
MLN_All.Contig_108	GGAGAGGCTCCACGACGAAGTCGACTTGACTTAAAAGAGAATCCCATCGTTATAAAATCCAAATTCCTTCGCTGCGTTTCTTCTGCATTGACCGGATCGCTTCGTTCTTACGCGGATTCATCCTCAATTCACCATGACTCGTGGAAGTCAGAGAGAGCGTGACCGTGAAAGAGCCGCGGCTCGTGCTGGAGGAAAAGGAAAGAATGCTGACGACGGGTTGACGCCGGAGCAACGCCGTGAAAGAGATGGAAAAGCATTGCAAGAGAAAGCAGCAAAGAAGGCTGCTCAGGCTGCAGCTGCTGCAGGTTCTGGTGGAGGAGCAGGAGGCAAAGGAACTGCTAAGAAGTGAAATCATTTGGTCTATCGCAATAATGTAGACTTTTACGGTTTTTTTTTTTA…	571	2	AT5G62560.1	armadillo/beta-catenin repeat family protein / U-box domain-containing protein		similar to armadillo/beta-catenin repeat family protein / U-box domain-containing protein [Arabidopsis thaliana] (TAIR:AT3G47820.1); similar to unnamed protein product [Vitis vinifera] (GB:CAO64395.1); contains InterPro domain Armadillo-type fold; (InterP	31.11	45	31	0	84	218	273	317	3.8	28.1
MLN_All.Contig_1080	GAGAAATGGCAGCCAAACTCCACATCCCTTCTTCCTTTAGCCACAAGGCCAATGATTCGACAACTTCATCATCTTCCTCATATTCATCGTTGCTTGCTCTGCCTCAATTCCTCTGTACACCGTGTTCATCAGGCTTTACACAGTTCAAGCTTCACGCCAAATTAGGTATTGGCAAAGCGCTGGCGAAAGAGAAGGGGAGAATCCGATGAAGACTCCTCTCCCTTACATAATTATTTTTGGTATGTCAACTCCATTCGTCATCTTAGCCATTGCTTTTGCCAATGGTTGGATCAAAGTTCCTATTCTCTGAGCATTTCATTTTTACTTCTTCTTCCCTTGTTTAAGTCTCTAAACATGAAATGAAACATAGACATCTTCTTCGGCTGTAAAAGAAAACAA…	435	1	AT4G13500.1			similar to unknown protein [Arabidopsis thaliana] (TAIR:AT2G05310.1); similar to unnamed protein product [Vitis vinifera] (GB:CAO41162.1)	95.74	47	2	0	164	304	78	124	1e-21	99
MLN_All.Contig_1081	GAACACACTCTCGTTCAAACATTTCATAATCCTTCAATTACAATATTTTCTTTCAAAAAAAATCCTTATCTCCAATCAAGAATGGGAGAGAAACAAGAAGGTGCCAAAGTTGAACAAGAGAAGCAGACAGCCACCGTAGTTTCTGCCGAGACGACGGACAACAAGCCAAAGAGCAGTGAAGGAGATTTTGCTGCTGCCCCGGCCGCCGCGGCTGCTACCTCCGCCTTTGTTTACAAAGTGGATATGCACTGTGGAGGTTGTGCAAAGAAGATCAAGCGAATGGTGAAGCACTTAGACGGAGTGAAAGATGTGACGGCGGATATGAGTGGTAACAAGCTCACGGTGGTCGGAAAGATCGATCCGGTGAAGCTCCAAGAGAGGTTGGAGGAGAAAATGAAG…	778	1	AT2G36950.1	heavy-metal-associated domain-containing protein		similar to heavy-metal-associated domain-containing protein [Arabidopsis thaliana] (TAIR:AT5G03380.1); similar to unnamed protein product [Vitis vinifera] (GB:CAO18197.1); contains InterPro domain Heavy metal transport/detoxification protein; (InterPro:IP	74.36	234	57	5	82	774	1	228	2e-69	259
MLN_All.Contig_1082	GACAGGTTTCCTTCTCTCCTCTTCTCCACTTTCTAATTAAAATCTGTATCATTCAATCGCAAAGATTCGATTCATAAAAACCGAACCTTTAATTCTTCTTGGAGGAGGGTTTCGTAATCTCTTCTTTTATGGTTTTGATTCCTTGGAATCGATCATTCCCGAGTCTGATCCTATCGCTTCTCATCATTCTAACAATCGAGAAACCCGACCCGGAAGCCATGAGAGTCCACCCAATCCCCAGAAACCTTAACAACACCTTGATCCACCACCACCATCATCGTAACCCGACCCGAGAACCCGGAAAGAATCTGCGTCGTTTACCGCACATCTTCAGCCGCGTTCTTGAGCTTCCGTTAAGGTCCGAAGCAGATGTTGCCGTGGAGGAGAAACACGATTGTT…	734	1	AT3G22530.1			similar to unknown protein [Arabidopsis thaliana] (TAIR:AT4G14830.1); similar to unnamed protein product [Vitis vinifera] (GB:CAO71186.1); contains InterPro domain HSP20-like chaperone (InterPro:IPR008978)	81.98	172	25	4	192	689	23	193	1e-63	239
MLN_All.Contig_1083	GACACCCTCCTCCCTCACTTTCCGCTCTGTTTCTCTTTGCATTTTCCCCGAGAAACTTCACATTCTCGTCCCCCTTCTCTTCATATAAATCCATTATCTCTCTCTCTCTCTCTCTCTCTCTCTGCATGGTCGGGGAATAGAATCTGTTGTTTCTCAAATTCGTAAAAAAAAATCCTTTTTTAAAAATTAAAGTCTCCACCTTTCTTCTGAAACATTCACCGTGGAGATTCTCGGATCAGGCCGGGCTGCTCGTGGTGGGTTTCACGGCGGCGACAGATACATCTTCTGCCTTCTCCTGAGGGGGTAGCCGAGGCCCCGGCCTCGGCGGTTTTCAAACCCCTTACCTTCAC	350	1	AT5G36880.2	acetyl-CoA synthetase, putative / acetate-CoA ligase, putative		similar to acyl-activating enzyme 17 (AAE17) [Arabidopsis thaliana] (TAIR:AT5G23050.1); similar to unnamed protein product [Vitis vinifera] (GB:CAO49143.1); similar to acetyl-CoA synthetase [Solanum tuberosum] (GB:CAA67130.1); similar to H0502B11.5 [Oryza	32.43	37	25	0	223	333	499	535	4.8	26.2
MLN_All.Contig_1084	GACAAAAAAAAAAACTTAAAACAGAAACTAGGCCGTACTACTTAACTTAACTAGGCAGGTTCAGGTCCAGTGGAGCCTGTGGACGTATCTGCTGCTTCACTGTGGGTATGTGAGATTCTTCTGCACTCTTTTCTTTCTTTCTTTTGGTTGCCTTTGCTTCTCCTGAAGGGTCGCTAGAGCTTGAGCTTCCTTTCAGTTTCTCATGCTTCTGCTTTGGCTTGTCACGGGACTTGTCCACTGTCGGTTGAGTCTGGACTAAGGACGTGGTGCTTGCGCTTGGGACAACACCTGTTGTTTTATCTCCAACACCTGAAGCCTTGTCGGGACAAGCTGTACTCTCTGATTTTTGTACCAACTGTGTCTGTTTCTTCTTCATCTTCCCTTGATCCTTCAATAAGA…	449	1	AT2G41500.1	EMB2776/LIS (LACHESIS); nucleotide binding	Encodes LACHESIS (LIS), a protein with seven WD40 repeats. LIS is homologous to the yeast splicing factor PRP4 which is associated with the U4/U6 complex of the spliceosome. LIS is involved in a mechanism that prevents accessory cells from adopting gamet	Identical to U4/U6 small nuclear ribonucleoprotein PRP4-like protein [Arabidopsis Thaliana] (GB:O22212;GB:Q0WNB5;GB:Q7GAP3;GB:Q7Y1Z3); similar to transducin family protein / WD-40 repeat family protein [Arabidopsis thaliana] (TAIR:AT2G05720.1); similar to	31.48	54	37	1	244	405	401	450	1.8	28.5
MLN_All.Contig_1085	GGTTTAACGATGCAATAGATTGCTTGGAGGAGATGAAGTCTGTTGGCCTGAAACCGTCATCGACAATGTACAATGCCCTCATCAATGCCTATGCACAGAGGGGTTTATCGGAGCAAGCTGTGAATGCGTTTAGAGTGATGACATCAGATGGACTGAAGCCAAGTTTATTGGCTCTCAATTCCCTTATCAATGCCTTTGGAGAGGATAGAAGAGACGCTGAAGCCTTTGCCGTTTTGCAGTACATGAAAGAAAACGGCGTTAATCCAGACGTGGTGACATACACAACACTCATGAAAGCTCTCATTCGTGTTGATAAGTTCCAACAGGTACCGGGTGTTTACGAGGAGATGATCATGTCCGGCTGCAAACCAGATAGGAAAGCTAGATCCATGTTACGGT…	618	1	AT5G42310.1	pentatricopeptide (PPR) repeat-containing protein		similar to pentatricopeptide (PPR) repeat-containing protein [Arabidopsis thaliana] (TAIR:AT3G22470.1); similar to chloroplast RNA processing1 [Zea mays] (GB:NP_001105879.1); similar to hypothetical protein [Vitis vinifera] (GB:CAN83144.1); similar to unn	97.24	145	4	0	3	437	565	709	1e-74	275
MLN_All.Contig_1086	GGGAGTTAGCTGAGTCGTCTCCAGCGACTGGAACATCGCCGGAAATGGACGGAGAAGGAGCCTCAGGCGAGTCTTCGTCTTCAAATCAGCTAGAGAATTGGAAAAAAGAACAGGATCGTCTGAAGAAGAAACTGATCACGCACGATGACTTCTCATGGCAAGGATCAGAGACGCTTAAGTACGTTGGAGGTGTGGACATAAGCTTCTCCAAGGACGATTCTTCAGTGGCGTGCGCTTGTCTTGTCGTCCTCGAGCTACCTTCTCTCCGTGTAGTTCACAATGAGCTCTCTCTAATCCGCCTCCAAGTTCCTTATGTCCCTGGGTTTCTCGCCTTTCGTGAGGCTCCGGTTCTGTTGCAGATTCTTGAGAAAATGAGGGATGATCATCATCCTTTCTATC…	749	1	AT4G31150.1	endonuclease V family protein		similar to unnamed protein product [Vitis vinifera] (GB:CAO43990.1); contains InterPro domain Endonuclease V; (InterPro:IPR007581)	79.22	231	39	1	84	749	15	245	9e-105	376
MLN_All.Contig_1087	AATAAAACATTAACTCATTAAGAGAGCGGCACTTTTCTTCCGCCCGCCCCACACAACACACACAGAGCCGCACGCAGATGTCTTGGTGACGGAGAGAGAACGCGGCCCCGCTATATTCTCTCTATATGAGCTATATCTATATATCACAGAATGTATATACTCCTCAGAGGTGTCGCGCGAGACTATCTCGCCCGCGGGAGATATTGCGCGCTACTATTAGCGGGGCGGGGAGACAAGATGATCAACTAACACATAACATCTACTGTGCTGGCATCTGGAGCAGTCATATATCATACTGCTATCATCCGTTTCAGTCGATCCGTCCAGTATCCAGCTCGCCTGCACTGCATCTACACCAGCAACCACTACGGATGCCCAGCCCCTCTTCCCACCGTCAAC…	1149	1	AT5G28680.1	protein kinase family protein		similar to protein kinase family protein [Arabidopsis thaliana] (TAIR:AT3G04690.1); similar to FER (FERONIA), kinase/ protein kinase [Arabidopsis thaliana] (TAIR:AT3G51550.1); similar to unnamed protein product [Vitis vinifera] (GB:CAO40132.1); similar to	32.39	71	41	2	287	478	16	85	0.44	32.7
MLN_All.Contig_1088	GGTTTTCCCCCAAACTTACAACTCCATTTTGACCTGGTTTGGGTGCAAACTAGCAGAACCAACCATCAAATTGTTGTGGTCATTGCCATGATCTTGATTCTCTTCTCTTCCCCAAACCGGCTGGTTCAAGCCATCGAAAGGCCATTGCTGTGATGGTGGTTGTTGCAATTGCCGGTGATGATAGGACTGTTCTGTCTCCATTACTTGAAGAGGCCACGCTAGCTGCATTGTTGCACCGCTGAAGCTCCCATCCATTAAAGAACCGTTCTGTGAAAGAAAGAAAGAAGAAAAAGGAGCCAAACCCGGAAAAGATATCAGCTCAGGGATCATTCATTCATAGAGATCTTGATCTAGTCAAAAGAAGTCAACTATTGTTGATGTGTTTATTATTATACTACA…	502	1	no significant hit
MLN_All.Contig_1089	GAAGAAAAGGTCGAGGTACTCTTTTACGTGTTCTTCGTCTGATTCTAGAGCTCAAAGTTCCAATGGAAGTAGAAGAAACTGAGAAAGATTTGAGGTGAGATCTGAGTTGCGTTTGGTCTCTTCTTCTACCTGTATGTTTGTGTGTTTTAGAAGTCTTTTAGAGAAGTGTTTTCTTCTTGCCAATGCAACTTGAACTTTATGCCATTCTAACATGTAATGCATTTATTTTCAAA	233	1	AT3G06010.1	ATCHR12; ATP binding / DNA binding	Encodes AtCHR12, a SNF2/Brahma-type chromatin-remodeling protein. AtCHR12 mediates temporary growth arrest in Arabidopsis upon perceiving environmental stress.	similar to homeotic gene regulator, putative [Arabidopsis thaliana] (TAIR:AT5G19310.1); similar to unnamed protein product [Vitis vinifera] (GB:CAO71127.1); similar to Os05g0144300 [Oryza sativa (japonica cultivar-group)] (GB:NP_001054624.1); similar to c	100	25	0	0	2	76	1107	1131	5e-08	52.8
MLN_All.Contig_109	GAGCACCGTCTCATTGATGATATGGTGGCTTACGCTCTGAAGAGCGAGGGAGGCTATGTGTGGGCATGCAAAAACTMTGATGGTGATGTCCAAAGCGATTTCCTCGCACAAGGGTTCGGGTCACTTGGACTGATGACATCTGTTCTGGTCTGCCCGGATGGGAAGACGATTGAAGCTGAAGCAGCTCATGGAACCGTTACCCGTCACTACAGGGTTCACCAGAAAGGTGGCGAGACGAGCACAAACAGCATAGCCTCCATCTTTGCTTGGACTCGTGGACTTGCACACAGGGCTAAGTTAGATGACAACTCAAAACTCTTGGARTTTACTGAGAAGCTYGAAGCTGCTTGTGTYGGTACAGTGGAGTCTGGAAAAATGACCAAAGATCTTGCTCTCATC…	694	2	AT1G65930.1	isocitrate dehydrogenase, putative / NADP+ isocitrate dehydrogenase, putative		similar to ICDH, isocitrate dehydrogenase (NADP+) [Arabidopsis thaliana] (TAIR:AT1G54340.1); similar to isocitrate dehydrogenase, putative / NADP+ isocitrate dehydrogenase, putative [Arabidopsis thaliana] (TAIR:AT5G14590.1); similar to NADP specific isoci	96.3	162	6	0	1	486	247	408	2e-86	315
MLN_All.Contig_1090	GTCTCGCCGTCTTTGCTTCTCCCTTGAGCGTTATGGTGATCCATCATCACCATCTTCAAACATCTTGTCATTTATATTGCGCTACCGATAAGGGAAACACGTAGTGCAATAGGATCCCTGATTGCCGAGGAAAGAGGTTTCTGACCATGAATGTCGGAATACATAAACCAGAATCGGCC	179	1	AT5G19830.1	aminoacyl-tRNA hydrolase		Identical to Peptidyl-tRNA hydrolase, mitochondrial precursor [Arabidopsis Thaliana] (GB:Q6NLS8); similar to peptidyl-tRNA hydrolase family protein [Arabidopsis thaliana] (TAIR:AT5G16140.1); similar to peptidyl-tRNA hydrolase family protein [Arabidopsis	27.87	61	38	2	6	170	94	154	3.7	26.6
MLN_All.Contig_1091	GGAATCAAAACATCAAAGGTCGACGCTTTCTCGCAATCGTCTTCCTCGATAGAGCTAGGGTTCTCTTTGAATCTCTGATCTCCCTTAGGTGAAACTTCTACTATAAAAATGTATTTGTTCTTCCCAGAGATATCATCCTCAAAATCCTACTATATTAGAAACTTATTCCTTATTCTTATGGCTAACATATCTACCATTCTTGCTGATCTCAAATCTGGATGTTGCTCATCCACGGTGGAGGTGTTGTTCCTCCGGTTTGGGAAGCTAGAAACATTAAACGTGGTGGCGACCTACCAGTAGTAGATATGTTAATTCTGGATTCTAAGGCGACCCTCATGGAAGCTACCGTGGAGTTTAGTCACGGCCAGTCTTCGGTGGGAACCGTCATCCGAGTTGAAT…	634	1	AT1G14800.1			similar to F-box family protein [Arabidopsis thaliana] (TAIR:AT2G35280.1); similar to hypothetical protein 26.t00082 [Brassica oleracea] (GB:ABD65028.1); contains InterPro domain Nucleic acid-binding, OB-fold (InterPro:IPR012340); contains InterPro domain	38.71	31	19	0	258	350	38	68	0.41	31.6
MLN_All.Contig_1092	GGGTAAAGCTAAGGAACTGATGGAGCATTTGGTCAAATTGCAATCTCCAATCCCTGAAGTCAACAAGATGGTGAAAGGAATTCGTTCGGACGTGGCTAACGTCTCGAGTGCGGATGAATTCGAGTACAAAGATCCAGTTGATGGCTCCATCTCCAAGCACCAGGGAATCCGTTACTTGTTTGAAGATGGATCACGACTTGTTTTTCGTCTGTCTGGAACTGGCTCGGAAGGAGCAACCATCCGACCCTACATTGAGCAGTACGAGAAGGATGCTTCTAAAACCGGACGAGAGTCCCATGAAGCTCTGTCTCCTCTGGTGGACATAGCTCTGAAACTGTCCAAGATGGAGGAGTTCACGGGCCGATCAGCCCCCACCGTCATAACATAAGAAGGCGGGTC…	617	1	AT1G23190.1	phosphoglucomutase, cytoplasmic, putative / glucose phosphomutase, putative		Identical to Probable phosphoglucomutase, cytoplasmic 1 [Arabidopsis Thaliana] (GB:O49299;GB:Q9LR42); similar to PGM (PHOSPHOGLUCOMUTASE) [Arabidopsis thaliana] (TAIR:AT5G51820.1); similar to phosphoglucomutase, cytoplasmic, putative / glucose phosphomut	94.53	128	7	0	2	385	456	583	6e-63	236
MLN_All.Contig_1093	TATTTATATACTTCATAACTAATATGTGGGTGTGGTGGCTCTCCGTCCGCCCGCACAGAAGCAGACCAGACGCAGCANGCGGACGTCGTGTAGATGCAGAGAGAGAGCGCGCGCGCCATCACATCTCTCTCATAATCATACCTATTATAAATAATAGATTAATCATACTCGAACGCAGCACGCGAGATCATCTAGCTCGTGGCGAGAGTTCTTGTCTCATCTACGCGCGCGTGGCAGGAGTGCCACACAAAATCCTCTACATCACATCATACCGCCTCTGCAACACTAGAACATACTAACCATAGCAATAGCATGTTAGTCGTGTTGATTACTCTGAGTACTATTCGACCGCTCTATGAATGAGTATATCGTAGCTATAATGCTAATACCCAGTTCTCT…	1249	1	no significant hit
MLN_All.Contig_1094	GGGATTTCAAACGAATCTAAACAGTCTGGCATTCCAAAAGTTCCAGCCAATCCACAGCATGTTAATTTCGCTGGACTGAAGGTTCTTGTCATGGATGAGAATGGGGTAAGTAGAATGGTGACGAAGGGACTTCTTGTACACCTTGGATGCGAAGTGGCCACGGTGAGTTCAAGCGAGGAGTGTCTCAGAGTTGTATCCCATGAGCACAGAGTGGTCTTCATGGACGTGTGCACCCCCGGGGTCGAAAACTACCAGATCGCTCTCCGTATACACGAGAAATTCACAAAACGCCACCAAAGGCCACTGCTCGTGGCGCTCACTGGTAACACCGACAAATCCACAAAGGAGAGATGTATGAGCTTTGGTCTAGACGGCGTGTTGCTCAAACCCGTGTCGCTA…	748	1	AT1G66340.1	ETR1 (ETHYLENE RESPONSE 1); two-component response regulator	Similar to prokaryote sensory transduction proteins. Contains a histidine kinase and a response regulator domain. Homodimer. Membrane component. Binds ethylene. Mutations affect ethylene binding and metabolism of other plant hormones such as auxin, cytoki	Identical to Ethylene receptor (ETR1) [Arabidopsis Thaliana] (GB:P49333); similar to ERS1 (ETHYLENE RESPONSE SENSOR 1), receptor [Arabidopsis thaliana] (TAIR:AT2G40940.1); similar to Ethylene receptor (GB:O49230); similar to mutant Arabidopsis ethylene r	90.13	152	14	1	7	459	587	738	2e-73	272
MLN_All.Contig_1095	GAAAACCTTTTGTCCCAACAAAACAAAAACTCTTATAACGACCAAAAAAAACAGAACACAACAAAACATCCAACGATGTCAAGTTCGGTCCGAAAGAACATGGAGCGGATTAAAGGTCCATGGAGTCCAGAAGAAGACGAACTATTACAGAGTCTGGTGCAGAAGCACGGTCCAAGAAACTGGTCTCTGATCAGCAAATCTATCCCCGGACGCTCCGGCAAATCTTGCCGTCTCCGATGGTGTAACCAGCTATCTCCGGAGGTCGAGCACCGTGGCTTTTCGCCGGAAGAAGACGAGACGATTATTCGAGCGCACGCTCGGTTCGGTAACAAGTGGGCGACGATCTCACGTCTCCTCAGTGGAAGAACCGACAACGCAATCAAGAATCATTGGAACTCA…	741	1	AT4G37260.1	AtMYB73/MYB73 (myb domain protein 73); DNA binding / transcription factor	Member of the R2R3 factor gene family.	similar to AtMYB70 (myb domain protein 70), DNA binding / transcription factor [Arabidopsis thaliana] (TAIR:AT2G23290.1); similar to MYB6 [Malus x domestica] (GB:AAZ20429.1); similar to putative R2R3-Myb transcription factor [Citrus sinensis] (GB:ABQ10816	80	230	38	4	76	741	1	226	2e-101	365
MLN_All.Contig_1096	AAAAAAAATACACTTATAGGGGCGCTTTTCTCCCCCCCCCCCAAACCCCCCACCCCGCGAATTCAGGGAGAGAAAAACGCCCCCAAAATTTTTTTATACAAAATTTTTAAAAAATTTTTTCCCCGCGGCGCCCGGAAAATTTCCCGGGAATTTGCGCTCTATTTCCCCGGGGGGGAATGTCCTTGTATCTCACTCTCTTAAGGCTTCAGGACTCAACTTTAATTTAACAAACCTGGCTGATTAAACTCTGATCATTCACCATCTATCAGCGGCAGACGCAATCTAAGAGCTTATTTTAAGTCAGCACTCATCGGATTACATACCACCTGTAGTTCATAGTTCACTCGGGTAACTGACACACCAACTACTAAATTATCAGATCATCATGGGCTCCCCATC…	933	1	AT1G61750.1			Identical to Cysteine-rich repeat secretory protein 1 precursor (CRRSP1) [Arabidopsis Thaliana] (GB:Q9SYB1); similar to protein kinase-related [Arabidopsis thaliana] (TAIR:AT1G63600.1); similar to hypothetical protein [Vitis vinifera] (GB:CAN80208.1); con	53.33	15	7	0	12	56	239	253	1.3	22.7
MLN_All.Contig_1097	GGAGGTTGCAGGAAGAGATTCAATCCATCAAGGCACAAAAGGTGCAGCTGCAGCACAGAATGAAACAAGAAGCAGAACAGTTTAGACAGTGGAAAGCCTCCAGGGAGAAGGAAACTTTTGCAGGTTCGGGAAGAAGGCAGAAAGAGTGAGTATGAAAGGCATAAGCTACAAGCTTTGAATCAGCGCCAGAAAATGGGTTCTTCAAAAGGAAAACAGAAAAAGCTGCAATGGCCCCCCAAAAGGTTAAAAAAATTTTTGGAAAGCTCCAAAATCTTTCCCCCTCGGAAACACCCCAGGGGGGACTAAAGGGGTTTGGAAAAAAATGGGTCCGGGCTTTCCCAAAAATGGGCTAAACCCCTGAACTTAAAAATCCTGGGGGAAAAGTCCCCCCAAA	394	1	AT5G47820.2	FRA1 (FRAGILE FIBER 1); microtubule motor	encodes a kinesin-like protein with an N-terminal microtubule binding motor domain. Protein is localized to the periphery of the cytoplasm and mutants in the gene exhibit altered orientation of cellulose microfibrils and reduced mechanical strength of fib	similar to chromosome-associated kinesin, putative [Arabidopsis thaliana] (TAIR:AT5G60930.1); similar to KICP-02, microtubule motor [Arabidopsis thaliana] (TAIR:AT3G50240.1); similar to hypothetical protein [Vitis vinifera] (GB:CAN61020.1); similar to unn	52.34	107	49	4	3	317	618	719	5e-18	86.3
MLN_All.Contig_1098	AACGCATCTTCGTTATGAACCAGTTTCGAATCTTCCCTTATTTTTTCAAGGGGCAAGGTCGAAATATCTTTTATAACAGGTCTTAGTTTCTCTTCTTAGGGGTTTAGTGTTTGTGTAGGAAGTATTTGTTTTTTTTAGGCTTTTGTAATTCTAAGTGATCTGTGTCTTGTCTTTGGGTTTTTTTTAATTCTGTTTTAGTCCTCTGATGCTCTGGTAAATTATAGGTTCGCTTTGTGTTTTCTTTCCTTATTATCGAGTCTAGTATTATTCCTAAGGGACATAGAGGTGTATCTACTGGTAACTACCATTGCGTTTGTGTATGCCCAGTATTACGATTCTATGTATTTAATAGTAGTTGTTTTAAGGTCTGTCGAGTTTTGTTTTGTAATATCAACTTAT…	460	1	AT1G29890.2	acetyltransferase-related		similar to O-acetyltransferase family protein [Arabidopsis thaliana] (TAIR:AT2G34410.2); similar to O-acetyltransferase family protein [Arabidopsis thaliana] (TAIR:AT2G34410.1); similar to O-acetyltransferase-related [Arabidopsis thaliana] (TAIR:AT5G46340	38.89	36	19	1	292	390	258	293	9.4	26.2
MLN_All.Contig_1099	GAATGGAATGTGCAGTCTTCCGCAAAGGATCATGAATAGGACTCAAAGAGACATGGATCATGGTTTGTTTCTTTCTCTGAATATGAACCTCCATAGTCGACTTCAAGTAAACATGTGTCCTTGATATGATGTCATAAATCTTAATAGCTCTGTATTAGTTGGTTTGATCTGATTATGGTTTTCCCTTCTACATTTCTGATTATGTTGTACATTATGTAAATAAATACACTGAAATGTTTGATCCAATTTGTATCACAGTC	260	1	AT5G08580.1	calcium-binding EF hand family protein		similar to calcium-binding EF hand family protein [Arabidopsis thaliana] (TAIR:AT4G27790.1); similar to unnamed protein product [Vitis vinifera] (GB:CAO65953.1); contains InterPro domain EF-Hand type; (InterPro:IPR011992); contains InterPro domain Calcium	44.74	38	14	1	1	93	159	196	0.12	31.6
MLN_All.Contig_11	GAGTGAAGCGCACCCTATTAATCGTGGACGCGACCACAGAGAATCAAATTCTTCTTCCTCTTTCGTCCACCACCCTTTCTCTCTTCGTKCTTCTTCTTCTCCTAAACTGCGAGAAGGAAAAAAAAAGGCGAAAAGCTCGCCGATCGGGAGTCCGCGAAACCAAAGAGATCGTAGGTTTTGGATATGGCGTCGAAGCGGATCTTGAAGGAGCTGAAGGATCTGCAGAAGGATCCACCCACCTCATGTAGCGCAGGACCTGTTGCTGAAGACATGTTTCATTGGCAGGCAACGATAATGGGTCCTACCGACAGTCCTTATGCTGGAGGTGTTTTCCTTGTTACCATTCACTTCCCTCCAGATTACCCTTTCAAGCCTCCTAAGGTTGCTTTTAGGACGAAG…	862	7	AT4G27960.2	UBC9 (UBIQUITIN CONJUGATING ENZYME 9); ubiquitin-protein ligase	ubiquitin conjugating enzyme	Identical to SUMO-conjugating enzyme UBC9 (UBC9) [Arabidopsis Thaliana] (GB:P35132;GB:Q42014;GB:Q8RXQ0;GB:Q9FPH9); similar to UBC10 (UBIQUITIN-CONJUGATING ENZYME 10), ubiquitin-protein ligase [Arabidopsis thaliana] (TAIR:AT5G53300.2); similar to UBC10 (U	96.69	151	5	0	175	627	28	178	1e-85	312
MLN_All.Contig_110	TCTTCTCCAACGGTCTCGACTTCGTGGTCGTTGGTTCCGACTCAGCGTATTTGTCTAAACCGGTCACGACCAAGTCGGTTCTCTTGTCTCCGTCGGAAATAGTAGATGTTGTCGTTGACTTYTCKAAGTCTCCGTCGCGTACGGYGGTGCTYGCCAACGACGCGCCGTATCCTTACCCTGGTGGTGATCCTGTCAACGAAGAAAGCGGCAAGGTTATGAAATTTATAGTCRGCGATGATTATGAGGCTGACACGTGGACTATTCCGAACAAGCTCATTAACTATCCGCCAGCTGACGTGTCAAATGCTGTGCTGACTCGTTACATATCTATGTACGAATACGTTAGTGACTCGGACGAGCCAACTCATTTGTACGTCAACGGCTTACCCTACGATGCTC…	1105	12	AT1G23010.1	LPR1 (LOW PHOSPHATE ROOT1); copper ion binding / oxidoreductase, acting on diphenols and related substances as donors, oxygen as acceptor	Encodes a protein with multicopper oxidase activity.	similar to LPR2 (LOW PHOSPHATE ROOT2), copper ion binding [Arabidopsis thaliana] (TAIR:AT1G71040.1); similar to hypothetical protein [Vitis vinifera] (GB:CAN78466.1); similar to hypothetical protein OsJ_000201 [Oryza sativa (japonica cultivar-group)] (GB:	90.44	272	26	0	3	818	309	580	3e-144	508
MLN_All.Contig_1100	GGCATTTGGAGAGTGAATTAGGCAGTTGCATCCTCCCTCTAGGTTTTCACATTCCCGTAAACAAAACAATCATGGTTCTCCAAAACGACATCGATCTGCTGAACCCTCCCGCTGAGCTCGAGAAGAGAAAGCACAAGCTCAAGCGTCTCGTTCAATCTCCCAACTCCTTCTTCATGGACGTCAAGTGCCAGGGATGCTTCAACATAACCACTGTGTTCAGTCACTCTCAAACAGTTGTAGTGTGTGGAAACTGTCAGACGGTTCTGTGCCGGCCCACCGGTGGTAAAGCTAGGCTCACTGAGGGTTGCTCTTTCAGGAAAAAGTGAGAGGATGAGAGATCAGATCTTTTATTCAGTTTGGTTTTTTCTTGCTTAGTAGTTTTTCATGAACTTATGTTTT…	494	1	AT3G61110.1	ARS27A (ARABIDOPSIS RIBOSOMAL PROTEIN S27); structural constituent of ribosome	Arabidopsis ribosomal protein	Identical to 40S ribosomal protein S27-2 (RPS27B) [Arabidopsis Thaliana] (GB:Q9M2F1;GB:Q9ZNS3); similar to 40S ribosomal protein S27 (RPS27A) [Arabidopsis thaliana] (TAIR:AT2G45710.1); similar to hypothetical protein [Vitis vinifera] (GB:CAN78160.1); cont	95.24	84	4	0	72	323	1	84	7e-36	146
MLN_All.Contig_1101	GATAATGTTTCATTAGGAAACATTATCCCGGATTAGCCGGTAGTTTTTGTGTATAGACTTATGTTAGGAAACATGTCTCTGTCTCACTGACCACACAAACATACCACTAACCAAGTTTCTTTTATTTTGCAGTTCTAGCTAACCAGTGATTTATTCACCGTATACTCGCCGCTAACCAAGCACATTAACACTTTGTGATCAAACGACGATGGCTTCTGAACTCAAGACAACCGCTTCCGAAAGCACTGTGGACAAAGGTGAAGCTCCCGCTCCGTCTTCCTCAAGTGTCAAATCTCCAATCAAGCCCGTCAGCTCTGGAGTCGGCCGCGCCAAAACAGAAACACCCCACCTCCCGGCATCTAACTATGAGATTCCACGATACACTCGTGACACTCAGCC…	745	1	AT1G06760.1	histone H1, putative		Identical to Histone H1.1 [Arabidopsis Thaliana] (GB:P26568); similar to histone H1.2 [Arabidopsis thaliana] (TAIR:AT2G30620.1); similar to histone H1 subtype 5 [Pisum sativum] (GB:AAO74588.1); similar to histone H1 [Pisum sativum] (GB:CAG25587.1); simila	36.54	52	32	1	213	365	107	158	0.69	31.2
MLN_All.Contig_1102	CACTCAGGCCATTGTTGTTGACAAACCTAAACCCAAGGCTCCTACTGCTGCTGCACCTGAGGGCCTCATGGTGTAATGAAGTTTGCACATCTATCATATTTGTTGTCCCCAACTATCTGCAATGCTTTTTTTTTCTATGGGGAAATGAGTAGCTTTGTTTAACGAGAAATAATAATTTTCTATTCCTAGTAAGGATTGTTCTGATTGCAAAATAAAATGTTTTTGTATTCAAAA	234	1	AT3G55320.1	PGP20 (P-GLYCOPROTEIN 20); ATPase, coupled to transmembrane movement of substances		Identical to Multidrug resistance protein 14 (MDR14) [Arabidopsis Thaliana] (GB:Q9M3B9;GB:Q8GX68); similar to PGP6, ATPase, coupled to transmembrane movement of substances [Arabidopsis thaliana] (TAIR:AT2G39480.1); similar to MDR-like ABC transporter [Or	47.83	23	11	1	69	134	879	901	6.3	25.8
MLN_All.Contig_1103	CTTCCACTAGATTCCTCTGCTCCAGAGCAAGTCCCCTTGCTTACTCAAAATCACACTAAGGACGTTTCATCCATTCAGGTTCACCTCCCTGTACAGACCGCAGAACCTAGAGCAAGAGTAGTAGATTCAAGGAAAAGCAAGATTACACAGTTCTTTGTTTACCTCTATGAGAAGTTGAAACTGAAGCAAATCATCCAACCTGCAATAATTGCTTCAATTCTTGCCATGATACTTGGTGCAATACCTTTCACCAAGAAGTTGCTCTTCACAAACGGTGCACCACTTTTCTTCTTCACAGATAGCTGCATGATTCTTGGGGACGCCATGATCCCCTGTATATTACTGGCACTTGGTGGGAATCTCATCAACGGACCAGGAAGCTCAAGACTGGGTTTCAAG…	757	1	AT5G01990.1	auxin efflux carrier family protein		similar to auxin efflux carrier family protein [Arabidopsis thaliana] (TAIR:AT1G71090.1); similar to unnamed protein product [Vitis vinifera] (GB:CAO45361.1); contains InterPro domain Auxin efflux carrier; (InterPro:IPR004776)	87.17	226	29	2	1	678	208	431	8e-90	326
MLN_All.Contig_1104	GAAACACCATCTGTTCCTGGAAGAAGTCTCTACCTCAACCTCATCATCGTCTTAGCGCTCTTTGCATCGATCACCATGGCTGAATCAACGGGAGAAGCATCGTCGGAAGCGAAGGTCCACATCATCTACACCGAGAAGCCCACCGATGAGGAACCTAAAGACTATCATCTCCGTACTCTCTCCTCCGCTCTCGGCAGTGAGGAAGCAGCAAAGGACGCTCTGATCTACAGTTACAAGGAAGCTGCTTCTGGTTTCTCAGCTAAGCTCACACCTGAGCAAGTCACCGAGATCTCCAAGCAACCAGGTGTGATTCAAGTTGTGCCGAGCCAGACCTACCATTTGCACAAACCTGTTGGTGCTGGTTTCAAGCTGACTTAACTAAAATGTAACTTGTTGTTG…	512	1	AT1G71950.1	identical protein binding / subtilase		similar to subtilase family protein [Arabidopsis thaliana] (TAIR:AT1G32950.1); similar to unnamed protein product [Vitis vinifera] (GB:CAO49929.1); similar to hypothetical protein [Vitis vinifera] (GB:CAN68260.1); contains InterPro domain Proteinase inhib	79.37	126	16	3	16	363	6	131	2e-45	178
MLN_All.Contig_1105	AGCTTCCTAAAGAAGCTCGCCAACAACTACTTGACTGGTGGAGCCGACACTACAAATGGCCTTACCCATCGGAGCAGCAAAAGCTAGCACTAGCGGAATCAACTGGGCTGGACCAGAAACAGATAAACAATTGGTTCATAAACCAGAGGAAAAGGCACTGGAAACCGTCGGAGGATATGCAGTTTGTAGTAATGGACGCAACACATCCTCACCATTACTTTATGGACAATGTCATGGGCAATCTTTTCCCCATTGATCACATCTCCTCGACCATGCTTTGATCGATCCTTTGGAAAAACTCTTTCATAATATCTAATCATTAAAAAGCTTTGCAATATGTATAATGTATGGTTTCTTGGAATACTTAGGAACGTTGCACGTTCCGATTGAG	391	1	AT1G62360.1	STM (SHOOT MERISTEMLESS); transcription factor	Class I knotted-like homeodomain protein that is required for shoot apical meristem (SAM) formation during embryogenesis and for SAM function throughout the lifetime of the plant. Functions by preventing incorporation of cells in the meristem center into	Identical to Homeobox protein SHOOT MERISTEMLESS (STM) [Arabidopsis Thaliana] (GB:Q38874;GB:Q8RXJ1;GB:Q9MAV3); similar to KNAT1 (BREVIPEDICELLUS 1), transcription factor [Arabidopsis thaliana] (TAIR:AT4G08150.1); similar to shoot meristemless [Cardamine h	96.74	92	3	0	3	278	291	382	5e-52	199
MLN_All.Contig_1106	GACAATTTAAACTCTCTTTTTTTTTTTGTAATGACAGGTTGCTTCAGCTTCTCTGAAGTAATAGAAAGGGTTTACAAATACGGGTTCAAAAGATCCGGTTTACGACCCGTAACCATCGACTTGAAAGACGGAACCGTGGTCCATTTCTGGGTATCCAAGACCCGAGACGAATCCAAACCCAACCTCCTCCTCATCCACGGGCTCGGAGCTTCTGCCATCTGGCAATGGTACGACGTCGCACGACGCCTCTCTCCTCATTTCAACCTCTTCATCCCCGACCTCGTTTTCTTCGGCGGATCCTCCACGACCCGACCCGAAAGATCCGACGTTTTCCAGGCCCAGACGCTTATGCGGGCCTTAGAGGCCCAGTCGTGAAACGTTTCAGCCTCGTCGGCCTTA…	758	1	AT1G78210.1	hydrolase, alpha/beta fold family protein		similar to hydrolase [Arabidopsis thaliana] (TAIR:AT5G09430.1); similar to unnamed protein product [Vitis vinifera] (GB:CAO61716.1); contains InterPro domain Alpha/beta hydrolase; (InterPro:IPR003089); contains InterPro domain Alpha/beta hydrolase fold-1	87.07	116	13	1	31	372	1	116	8e-106	206
MLN_All.Contig_1107	GACACCGAAGCTATATGCCATGTATTTATCTCCTGTCGAGTTCTCATTTTCTGGATGCGTCACCTCCTGGACTCATGCCAATTTCAAAAGCCTTTGTTGCATCTCTTCTCGAATTTTGTCTTGATCTCGCACACTGCCCAGTCGACATAGTAAAACTCAAACGCTGAAAAGAGTTCCCGACATCAAATTGATTAGTGGAATTCGCATAGTGTAGACAAGCGATGGCTCGCTCTTTTACCTCTCATATACCACAAACTAAGCGGAAGTTGTTGCACATGATACGGCTGAAAGGATCCTGATACCTCTTTTGACTTCTATAAGAGGTGGTGCTATTCTACCTCCTGCACACACTCTGTTCACCTGATATGTATTTGTGTGGACTATGCACTCTCACTATTG…	617	1	AT5G14680.1	universal stress protein (USP) family protein		similar to universal stress protein (USP) family protein [Arabidopsis thaliana] (TAIR:AT3G01520.1); similar to unnamed protein product [Vitis vinifera] (GB:CAO14757.1); contains InterPro domain UspA; (InterPro:IPR006016); contains InterPro domain Universa	44.44	36	20	0	48	155	127	162	0.046	34.7
MLN_All.Contig_1108	GGTATCTATATTTAAAGGCTACATAATCTTGTCACAATAAAAATATCTTCATGTTTTGTATCTTTCCGTTATAACTCAAATAATTCTCTTCCAGAGTTCTTGGATTTGTCCCCAAATCAATTGGAGATCTAAGAAGACGAACAACCTTCAAAAGAGAAGAAGAAAATGTGTACTCATCATGATGACCAATCACAACAGAACCTCCCTTGTCTCCATTGCCAACCACATACATACATTCGCATGGTTCAACATATGATAGAGAGATGCATTATACTCCGTATGACTCGTGACGAATGCGTCAAGGCGTTAGACCACCACGCAAGCATTCTACCGCTCGTTACGCTCACCGTTTGGAGAGGACTTCAAAGGGAAAATAAGGACTTCTTTGAAACGTATGGG…	706	1	AT1G10657.2			similar to unknown protein [Arabidopsis thaliana] (TAIR:AT3G55240.1); similar to hypothetical protein OsI_019565 [Oryza sativa (indica cultivar-group)] (GB:EAY98332.1); similar to Os05g0462000 [Oryza sativa (japonica cultivar-group)] (GB:NP_001055765.1);	90.1	101	10	0	166	468	1	101	2e-52	202
MLN_All.Contig_1109	GGACAGTGCCTGAAGGTGGTGGCGGCCCTGCTTATTCCGTAATGTAGTAATCCTCATCAACACGCACTTTACCACGTCCCATAAGTAAATAAAGACTCAAAACAAAACCATATGTTGTTATGAGCTTTTTAGTGATAGAAAGTGTATGATGTTTTAGCTTGTTGTAAACTTTCATTTGACATTTAATGGGAACACATCACAAAAAAAAAATTCAAAATC	219	1	AT2G43400.1	ETFQO (ELECTRON-TRANSFER FLAVOPROTEIN:UBIQUINONE OXIDOREDUCTASE); catalytic/ electron acceptor	Encodes a unique electron-transfer flavoprotein:ubiquinone oxidoreductase that is localized to the mitochondrion. Mutants are more sensitive to sugar starvation when plants are kept in the dark for long periods.	similar to unnamed protein product [Vitis vinifera] (GB:CAO16939.1); similar to putative electron transfer oxidoreductase [Oryza sativa] (GB:AAK39567.1); similar to Electron transfer flavoprotein-ubiquinone oxidoreductase,mitochondrial precursor, putative	92.86	14	1	0	3	44	620	633	0.052	32.7
MLN_All.Contig_111	GGAGAGAGGTTAGGGATCGCGAGAGGAAAATGGAGGTTCCAGGTTCATCGAAGAAGATGATCGCAACGCAGGAAGAGATGGTCGCAGCCAAAGTACCGCTCGGATACAGAGATCAGTGCGCTCATCTCCTGATGCCGCTCAACAAATGTCGCCAGGCTGAGTTCTTCCTCCCGTGGAAGTGCGAGGACGAGCGCCACGTGTACGAGAAGTGCGAGTACGAGCTCGTGATGGAGAGGATGCTCGCGATGCAGAAGATCCGCGAGGAAGAAGCCAAGGCTAAACAGAGTAAGCTACAAGGGAACGGTGTTCCGCTAATCCCTAAGACCGCTAATGCTTAGCCCCTCCTCGGTTCGATCTTCCAGCTTCCCGGGAATCTCTGGAACTGTGAAGAAGGTGGGG…	667	3	AT2G02050.1	NADH-ubiquinone oxidoreductase B18 subunit, putative		similar to hypothetical protein [Vitis vinifera] (GB:CAN63291.1); contains InterPro domain NADH-ubiquinone oxidoreductase B18 subunit; (InterPro:IPR008698)	88.35	103	11	1	30	335	1	103	3e-47	184
MLN_All.Contig_1110	CTATCAGTGGTTATGTCGCAAGGGAAGAAGAATGAATGTTCTTCCTCATCCGTTTGGCTTACAAGGGTTAGCTTAACTGGCACAGTTTTGTATGGAGCCGCATGCTTTGTTTCACTTTCCATGATATCACACACTGGCTTAAACACATCATTAAAAATGGTGTGGATGTTATTTCACGGCCTTGCAGCTGTGAAGTTAATTCGACATTTGCTTTTCACCTTTACTTCTTGTGCCTCATTTGGGGAAGCGCTTCTTGTGACCAGTGGTCTTGTTCTCTATTTTGGCGACTTTCTGGCATGCACAATTGCAAAGATTTGCGAGAAATTGATACCTGTGGATCTTGTCTCAATAAGCTACGGAATAAGGAGAACTGAAACCGGCATAATCGTCCAGGGTCTA…	747	1	AT3G45040.1	phosphatidate cytidylyltransferase family protein	Encodes a putative dolichol kinase.	similar to unnamed protein product [Vitis vinifera] (GB:CAO16781.1); contains InterPro domain Phosphatidate cytidylyltransferase; (InterPro:IPR000374)	89.6	250	25	1	1	747	125	374	3e-118	421
MLN_All.Contig_1111	GGTCGGAGTTTCTGACAGATTTAGGGAGCCATGGCAGGAGTATCGCTAAAGTGTGGTGATTGTGGCGCGTTGCTGAAGTCAGTGGAGGAGGCTCAGGAGCATGCGGAGCTCACCTCTCACTCCAATTTCGCAGAGTCCACTGAAGCGGTGCTTAATATCGTCTGCACTACTTGCAGCAAGCCTTGCCGCTCTAAAACCGAAAGCGATTTGCATACGAAAAGAACAGGGCATACTGAGTTTGTGGATAAGACAATGGAGACTGTAAAGCCCATCAGCTTGGAAGCTCCTAAGGCTGCTGCTATGGAGATTGACAACACCGATGGTTCCAGTGGTAGTGGAGATGCTGCTGAAGTAGAGATGGTTGTTCCAGGCGTTGACAAAAACATACTCGAGGAACTT…	634	1	AT1G04850.1	ubiquitin-associated (UBA)/TS-N domain-containing protein		similar to unknown protein [Arabidopsis thaliana] (TAIR:AT5G48690.1); similar to unnamed protein product [Vitis vinifera] (GB:CAO50090.1); contains InterPro domain Ubiquitin-associated/translation elongation factor EF1B, N-terminal, eukaryote (InterPro:IP	89.55	201	21	3	31	633	1	197	3e-98	354
MLN_All.Contig_1112	GACAGTTGTTCAGCCGATTTTCTAGATTTTTCTTTGCTTTGATTGATCTCAGTTCGCTTTCTGGTTGATCGCTAATTCGATTTTAGTTTTCATAGTCTAGGTTTTTGAATGGCTTCATCAGATAGTCGATGTGGATATGTCCGTTCCCATATGATTCGTTCCCTTGAAGCAATATTAATCGTGCTGTTCTCGTTATTATATATTTCTCCCTGATCGGTTCACAGCATCATACTGTTAATTCGAGTTTGATGCCGATTCTGGAGCATAACTTGGGCGACTACATATCTTGTTTATTCTTATTTTTCTCCGTCTTATTTATGGATAAGAACAGTGATGAGTCATTTACAGACCTGTAATGATAGCGGTAATGATCGCTTTTCATTATGAACATCTAAGGGA…	534	1	AT4G04970.1	ATGSL1 (GLUCAN SYNTHASE LIKE-1); 1,3-beta-glucan synthase/ transferase, transferring glycosyl groups	encodes a gene similar to callose synthase	similar to CALS1 (CALLOSE SYNTHASE 1), transferase, transferring glycosyl groups [Arabidopsis thaliana] (TAIR:AT1G05570.1); similar to ATGSL05 (GLUCAN SYNTHASE-LIKE 5), 1,3-beta-glucan synthase/ transferase, transferring glycosyl groups [Arabidopsis thali	25.33	75	56	2	136	360	1477	1542	2	28.9
MLN_All.Contig_1113	GAGTTATTCTTTAATCTCTATAAAACAAAATGAAAAAGATTATAAAATCCACTAAACCAATCCTCATTCTTCCACTATTATTGACAAAAAGGACTCCTTTTTAAATTCAACCCTCCCACCATCTCTCTTTCCCTTCATCTCAG	143	1	AT4G26540.1	protein kinase family protein		similar to leucine-rich repeat transmembrane protein kinase, putative [Arabidopsis thaliana] (TAIR:AT3G24240.1); similar to leucine-rich repeat protein kinase, putative [Arabidopsis thaliana] (TAIR:AT5G56040.1); similar to leucine-rich repeat protein kina	50	24	12	0	56	127	522	545	6.3	25.8
MLN_All.Contig_1114	CGGGTTTACCCGCCTTGTGATACTTCAGGACTCCAGAAACTTCCTCTTAAAAGATCATCAGATCCTCCAGTTTTCATATCAGTTGCACAGTTTCGACCTGAGAAGGCTCATATGCTTCAGCTTGAGGCCTTTTCACTAGCTTTAGAGAAGTTAGGTCCCGACGTCCCTCGACCTAAGCTCCAGTTTGTGGGGAGTTGTAGAAACGAGCCGGATGAAGAGCGGCTGCAGAAGTTGAAAGACAGAGCAGTTGAGCTCAAAATAGATGGGGATGTGGAATTCTATAAGAACGCAATGTACAGCTCACAACTCGGCTGGACCCAAAATGGACATTGTATTGGAAGAAGATGGACAAAGAACCGGGTTTCTTGCTGAGACGGTGGAGGAATACGCTGAAGCGAT…	694	1	AT2G40190.1	glycosyl transferase family 1 protein		similar to glycosyl transferase family 1 protein [Arabidopsis thaliana] (TAIR:AT1G78800.1); similar to hypothetical protein [Vitis vinifera] (GB:CAN79918.1); similar to glycosyl transferase family 1 protein [Thlaspi caerulescens] (GB:AAY86782.1); similar	86.42	81	11	0	299	541	383	463	7e-73	110
MLN_All.Contig_1115	CAGTTAGTGGTTGTTGGAGGGCCTAGGGCATTGGGAGGAGGGTTTATAGAGATCAATGCTTGTGTCCCAAGGGAGGGTGAGTCTCTGCATTGGAGAGTTCTTGCTTCAAAGCCATCAGGAAGCTTTGTGTATAATTGTGCTGTTATGGGATGTTGATGAAGACTTGAGAGCCAAGCTATTGACTTGTTTATTAGGGTTCTTACATGTTGGTTTCTTTTCATGATTGGGGTCAAAGAGTTTATGTTCTCTTCGTTGTCTTTGTTGGGGTTATTGTTGTTCAGATAGAACCTGGAAGTAACTGAACAAGTTTCAATAAAGTTTATTTATAAACTTA	334	1	AT1G74510.1	kelch repeat-containing F-box family protein		Identical to F-box/Kelch-repeat protein At1g74510 [Arabidopsis Thaliana] (GB:Q9CA63); similar to kelch repeat-containing F-box family protein [Arabidopsis thaliana] (TAIR:AT2G02870.2); similar to kelch repeat-containing F-box family protein [Arabidopsis t	90.2	51	5	0	1	153	401	451	5e-23	102
MLN_All.Contig_1116	GAAGACCCTCAAGTCTGATGGTATCGCTGGACTCTACCGTGGATTCAACATCTCCTGTGTTGGTATCATCGTCTACCGTGGTCTCTACTTTGGACTCTACGACTCTTTGAAGCCTCTCCTCCCTGCTGACCTCCAGGACAGCTTCTTCGCTAGCTTTGCCCTTGGATGGCTCATCACCAACGGTGCGGGTCTTGCATCCCACCCCATTGACACTGTTCGTAGAAGAATGATGATGACGTCAGGTGAAGCCGTGAAGTACAAGATTTCCATGGATGCCTTCCAGCAGATTCTCAAGAAGGAAGGACCCAAGTCACTCTTCAAGGGTGCTGGTGCCAACATCCTGCGTGCCATTGCTGGTGCTGGTGTGCTCTCTGGATACGACAAGCTCCAGTTACTTCT…	690	1	AT5G13490.2	AAC2 (ADP/ATP CARRIER 2); binding	Encodes mitochondrial ADP/ATP carrier	Identical to ADP,ATP carrier protein 2, mitochondrial precursor (ANT2) [Arabidopsis Thaliana] (GB:P40941;GB:Q9FY52); similar to AAC1 (ADP/ATP CARRIER 1), ATP:ADP antiporter/ binding [Arabidopsis thaliana] (TAIR:AT3G08580.1); similar to AAC1 (ADP/ATP CARR	90.24	123	11	1	2	367	242	364	2e-57	218
MLN_All.Contig_1117	GATTCTTCCTTCACAACACATCTTCTCTAACGAACAAATCTTTCTTCATATCTTTCTCTCAAACACAAACGATGGCTCAGGAAGATGTTGCTGCTGCTGCGAATGGTGCTACAGTGGTGGAGAAGTCTGTTACCTTCACTGCCTACAAGCCGCAGCTGATCGTGGAGGCTCAGAAGGTCGGTGACGCTGTCGCTTTCTACAAGGATGTGTTTGGTGCGACGGAGACTGGTCACTCTCTTTACCCTAAGCGTAAGGCTGACCAAGAGCTCCCTCACGTTGTCTCCGCTGAGATTAAGCTCGCTGGTGCTACCGTCGTTGTCTCCGACGTCTCTGTTCACACTGGCTCTAATGTGAAGACGGGGAATGTGTCTGCACTCCTGGAAACTGATGACGTGGAAG…	706	1	AT5G48480.1			Identical to Uncharacterized protein At5g48480 [Arabidopsis Thaliana] (GB:Q9LV66); similar to unknown [Populus trichocarpa] (GB:ABK95611.1); contains domain SSF54593 (SSF54593)	62.28	167	59	4	72	560	1	166	1e-34	142
MLN_All.Contig_1118	TTGGAAAAATTTCTTGGAAAATTTGTAAAAAAAAAAAGATATAAGTTTCTAAATTTGTAAAAAAAAAATATTAAGCCTCCAAATTATTGAAATTTTTATTAAATCGTCTAAGACCATCAAAATTTCAGGGGCCGTCCCTGGAAGAATGTATTGTTGGTCGGTGATTTTACTGGAAACTGGAAAGAACCGATAAAGGCAACGCACAAGGGTGGTCCATGTTTTGAAACAGAAGTTAGGCTTTCACAGGGAAAATACTACTGCAAGTATATAATCATTGGTGATTGGAGGCATTCAACAACTTCACCAACGGAAAGGGATGATCGAGGAAATACTAAAAATATAATAGTGGTTGGAGATGTTGCTAACGTCAGGCCTACTATTCAACAGCCAAGAAGTGAT…	651	1	AT3G01510.1	5'-AMP-activated protein kinase beta-1 subunit-related		similar to ATPTPKIS1/DSP4/SEX4 (STARCH-EXCESS 4), polysaccharide binding / protein tyrosine/serine/threonine phosphatase [Arabidopsis thaliana] (TAIR:AT3G52180.1); similar to unnamed protein product [Vitis vinifera] (GB:CAO14764.1); similar to hypothetica	88.89	126	14	0	124	501	461	586	1e-60	229
MLN_All.Contig_1119	TATGTCAGCTCCCAAGGTTAGGTTTCTCACCAAGATATACCATCCTAACATTGACAAGCTGGGAAGAATCTGTCTTGATATCCTGAAAGACAAATGGAGCCCTGCTCTACAAATACGAACAGTGCTCTTAAGTATTCAAGCTCTTCTGAGTGCACCAAACCCTGATGATCCATTGTCTGAGAACATCGCTAAGCATTGGAAGAGTAATGAGGCTGAAGCTGTGGAGACAGCTAAAGAATGGACCCGTATGTACGCAAGCGGCGCATGATGGGATGGGAAGGGTGAAAACATCTCATATTCATCCAAATAACATTTACATTTCGTGATAATCTATCTCAACTTCAAAGTTATAAAAAGCTTATATTTTGCTGTGTTTCGGCACAGGAAGCTGTAATCTCT…	483	1	AT1G16890.2	UBC13B/UBC36 (UBIQUITIN-CONJUGATING ENZYME 36); ubiquitin-protein ligase	UBC36/UBC13B encodes a protein that may play a role in DNA damage responses and error-free post-replicative DNA repair. It can bind to the MMZ/UEV1 proteins in vitro.	similar to UBC13A/UBC35 (UBIQUITIN-CONJUGATING ENZYME35), ubiquitin-protein ligase [Arabidopsis thaliana] (TAIR:AT1G78870.2); similar to ubiquitin-conjugating enzyme 1 [Arachis hypogaea] (GB:AAZ20286.1); contains InterPro domain Ubiquitin-conjugating enzy	97.73	88	2	0	2	265	66	153	1e-45	179
MLN_All.Contig_112	GAGAAGTCGAAAATTAGAATTTCAGAAAGACAAACAAAACAATCGAATCTAGAAGTCTACTTCTTGTAATAACATTCGAAAAATGTCGATGATTCCGAGCTTCTTCGGCAACAACAGGCGCGGCGGCAGCAGCTTCTTCGATCCTTTTTCTCTTGATGTTTGGGATCCGTTCAAGGACTTTCCATCATCTTCTTCGTTTTCACGGGAGAACTCCGCGATTGTGAACGCGCGTGTGGACTGGAGGGAGACTCCTGACGCGCACGTGTTCAAGGCGGATTTGCCTGGGATGAAGAAGGAGGAAGTGAAGGTGGAGATCGAGGATGACAGCGTGTTGAAGATCAGTGGGGAGAGGCACGTGGAGAAGGAGGATAAGAACGACACGTGGCACCGTGTGGAGAG…	743	2	AT2G29500.1	17.6 kDa class I small heat shock protein (HSP17.6B-CI)		similar to 17.8 kDa class I heat shock protein (HSP17.8-CI) [Arabidopsis thaliana] (TAIR:AT1G07400.1); similar to 17.5 kDa class I heat shock protein [Carica papaya] (GB:AAR25848.1); contains InterPro domain HSP20-like chaperone (InterPro:IPR008978); cont	88.46	156	18	2	83	550	1	153	8e-63	236
MLN_All.Contig_1120	GGTAAAACCTAAAGTCAAAACAAATAAAAAGGGGGGTCGGGGGGACGTCTCTCAACATTCGCCGTCTTCCTTTCTTTCGATCGATTTCTTCTCCAATGTCGAGCCGTTGGTTGAGACCTGAGGTGTATCCCTTGTTCGCCGCTACAGGAGCTGCGGTTGGGATCTGTGCGTTCTCGTTGATTAGGAACATCACCGGAAACCCTGAAGTCAGATGTACCAAGGAGAACAGGGCTGCTGGAATATTGGATAACCATGCAGAGGGAGAGAAGTACAAGGAGAATTTCTTGAGGAAGTATGTTCGTGACAAGCGTCCAGAAATTATGCCTGGACTCAACAAGTTCTTCACTGATCCTACTTACTGAACCAACATTTTTCTCAAGATTTTCTTGTATTGTTTTC…	584	1	AT3G48140.1	senescence-associated protein, putative		similar to germination protein-related [Arabidopsis thaliana] (TAIR:AT3G29970.1); similar to HvB12D [Hordeum vulgare subsp. vulgare] (GB:CAA54065.1); contains InterPro domain B12D (InterPro:IPR010530)	94.32	88	5	0	96	359	1	88	2e-45	178
MLN_All.Contig_1121	GGGTGGAAAATGTTGAGATCCTCGTTTCGGCTTCTCTATACAACAAGAACCAATCTTCTGGTTCGAGCTTCACCATCATCGCTCTCTCGACTCTCATCTAAGTTCAGCTCTGCGAAACCACTTGTCAGTTCTCATCATCAGATTCCGTTATCGACAACGGGAGCTAAACTTTCTAGGTCGGAACATTCCATGGCTGCTTCCTCCGAACCCAAATCCATCTATGACTTCACCGTCAAGGATGCGAAGGGAAACGATGTTGATCTAAGCACTTACAAGGGGAAGGTTCTGTTGATTGTCAACGTTGCTTCTCAGTGTGGCTTGACCAATTCGAACTATACTGAGCTTGCACAGCTGTACCAGAAGTACAAAGACCATGGATTTGAGATCCTTGCATTCCCC…	698	1	AT4G11600.1	ATGPX6 (GLUTATHIONE PEROXIDASE 6); glutathione peroxidase	Encodes glutathione peroxidase.	Identical to Probable phospholipid hydroperoxide glutathione peroxidase 6, mitochondrial precursor (GPX6) [Arabidopsis Thaliana] (GB:O48646;GB:Q94BV3); similar to ATGPX7 (GLUTATHIONE PEROXIDASE 7), glutathione peroxidase [Arabidopsis thaliana] (TAIR:AT4G	86.21	232	29	2	10	696	1	232	2e-103	371
MLN_All.Contig_1122	CATTAAGATTGATGGCTGTGCTCATTCAAACGGAAGATCGTCTTGTACCTCGACGAAACCAACCTCTACTTGGTACACTCAAGAAATGGATTCGACAAGCCAAGCTAGACTCAGATGGGTTCAGAAGAATTACATGATCTATAATTACTGTACGGATACTAAGAGGTTTCCACAGGGAATCCCTAGGGAATGTGCAACAAGGTCATAGAAGCTTTAAGAGATCATATACATTTTTATCTATTTATCCTCCTCGGCTTTCTTTTCCTTTATATGTAAAGTACTCTGCTTCTTCTTTAGTTACTTGTGTGTTGATTCTTTCGATTGTGTGTATCTTTGTCCAATAAAAGCAAATTAAAGGTGTGTCTACAC	369	1	AT4G30270.1	MERI5B (MERISTEM-5); hydrolase, acting on glycosyl bonds / xyloglucan:xyloglucosyl transferase	encodes a protein similar to endo xyloglucan transferase in sequence. It is also very similar to BRU1 in soybean, which is involved in brassinosteroid response.	Identical to Xyloglucan endotransglucosylase/hydrolase protein 24 precursor (XTH24) [Arabidopsis Thaliana] (GB:P24806;GB:O64956;GB:Q39148;GB:Q39149;GB:Q41904;GB:Q8LDQ0); similar to TCH4 (TOUCH 4), hydrolase, acting on glycosyl bonds / xyloglucan:xylogluc	80.39	51	10	0	53	205	219	269	2e-21	97.1
MLN_All.Contig_1123	GATTTCATAACACTTAGTGAATCAATAGAGTTTCCATGTTTTAAGGTCACTCACAAGAATACATCTCTCTTTCTTAGTGAAGTCACTTGATAGCTGAAGTAAC	103	1	no significant hit
MLN_All.Contig_1124	GGTTTCTCTCTTTGCATATCAACACAACCTAATCACTTGGCATCTCCTCCTTCTAATCCTCAACCCTAATTTTGACCTTTGAAACTATCGGTCATGGCAGATCAAAGCAAGAACAACGCTCCTGAGATCTTCGAGCTCAACAATGGATCAATGCATGTCAAGATCTCAAATTATGGTGCCACCATCACCTCCTTGTTTGTCCCCGACAAGAACGGGAAATCAGATGATGTAGTTCTCGGATTCGACTCCGTGGATCCGTACGTGAAAGGGCTTGCACCCTACTTTGGTTGCATAGTTGACCGTGTAGCCAATCGGATCAAAGATGGCAAGTTTAGTCTCAATGGAGTCGACTACACTCTTCCCATCAACAAGCCTCACAACAGCCTCAACGGTGGTTGC…	675	1	AT3G17940.1	aldose 1-epimerase family protein		similar to aldose 1-epimerase family protein [Arabidopsis thaliana] (TAIR:AT3G47800.1); similar to unnamed protein product [Vitis vinifera] (GB:CAO68210.1); contains InterPro domain Aldose 1-epimerase; (InterPro:IPR008183); contains InterPro domain Glycos	82.99	194	33	1	94	675	1	193	8e-80	293
MLN_All.Contig_1125	GATTCTCGAATCTTGTAGGGGGAGATAAGGAAGTGAGAGAAGGGGAAACCCAAACCCTATTTTCGATCTCTAGTCGTGTCTCAATCGAAGCGATGGTGTCCTACTTCAAGGCACGACCAGATGCTGGGGACTACACCATCTTCATGGGGCTCGATAAGTTCGAGAACGAGGAGCTCATCAAGTACGGCTTCCCCGAAGACGTCTGGTTTCACGTTGATAAGATGTCGTCAGCTCACGTTTACTTGAGGCTTCATAAAGGCCAAGGCTTTGATGACATTAGTGAAGGTGTGCTCGAGGACTGTGCTCAGCTTGTCAAAGCTAATTCCATTCAAGGCAACAAGGTGAACAACGTCGATGTTGTGTACACTCCGTGGTCCAACTTGAAGAAGACTGCCTCCA…	563	1	AT5G11500.1			similar to unknown [Brassica juncea] (GB:ABX10747.1); contains InterPro domain Protein of unknown function DUF814 (InterPro:IPR008532)	97.2	143	4	0	93	521	1	143	3e-78	287
MLN_All.Contig_1126	GAAGCGAGAAGAGAAGAAGAAAACAAACACCGACTTTCATAGAAATCGCAGACAGAGAAATCCCTCCATCGTTGAATCTCATCTCCAATCTGAATTTCGATGCCTTCCCGTAGAAGAACTCTCCTCAAAGTCATCATCCTCGGCGATAGCGGGGTGGGGAAGACCTCTTTGATGAATCAAAATGTTAACAAGAAGTTTAGCAACCAGTACAAGGCCACCGTTGGTGCCGATTTCTTGACTAAGGAAGTACACTATGAAGACCGCCTCTTCACTTTGCAGATATGGGACACGGCTGGTCAAGAAAGGTTCCAGAGCCTTGGAGTAGCTTTTTACCGCGGTGCTGATTGCTGTGTACTTGCCTATGATGTCAACTCCGCCAAATCATTTGAGGATCTCAAC…	699	1	AT1G49300.2	ATRAB7; GTP binding	encodes a small GTPase involved in membrane trafficking. Gene expression is induced by hydrogen peroxide and lines. Lines overexpressing the gene are more tolerant to high salt and hyperosmotic conditions.	similar to AtRABG3f/AtRab7B (Arabidopsis Rab GTPase homolog G3f), GTP binding [Arabidopsis thaliana] (TAIR:AT3G18820.1); similar to unknown [Populus trichocarpa] (GB:ABK94609.1); contains InterPro domain Ras GTPase; (InterPro:IPR001806); contains InterPro	93.81	194	12	0	118	699	7	200	4e-105	377
MLN_All.Contig_1127	AGGGTATGCTGTCTACAATATATTGATTGGGAGTATCTGTGGTGGCGAAGACTCGCTTAGTTCTGATCTTTTGGAACTGGCTGAGAAGGCTTACGGTGAGATGCTTGCTACTGGGGTTGTTCTTAATAAGATTAATGTCAGCAGCTTCACGAGGTGTCTTTGTAATGCTGGGAAGTTGCCGTGGAGAAGGCTGATGAGTAAATCTGAAAGAAAGAAGTACACACTATTCGCTACTTTATAAGTACGTTGCGTCTTTGCTTTGTTGTTCTGAGTCTGTCACTCTTGGTGGCCCCTTTTGCATCATCACCCACCCTCTCTTTATTCCCTTTCAATGTTTAATATTATGAATCTTCTTTAAATAAACGAAACTCATCTCTTGCTAAA	384	1	AT1G06710.1	pentatricopeptide (PPR) repeat-containing protein		similar to pentatricopeptide (PPR) repeat-containing protein [Arabidopsis thaliana] (TAIR:AT3G06920.1); similar to unnamed protein product [Vitis vinifera] (GB:CAO67785.1); similar to hypothetical protein OsJ_014653 [Oryza sativa (japonica cultivar-group)	84.48	58	9	0	2	175	365	422	2e-17	84.3
MLN_All.Contig_1128	GGATCAAGTTGAAACTGGATTAAAATTAAAATAGAAAAATGTTTTTTTCCTCAAAATATCCGGCCTTCAATCTGACTTGGGTAACAAAATCAAGCCTTCAATCTTGAGAGACATGAGTGGAGACTCGTAAGAACAGCAACGTTCTCGCGGACCAAACAAAGCACAAAGCGAGGATTCCTGCACTGAAAGAGAGATCAAAGTGTTGAAATCAGATATATACAATTTCTGGATTTTAATTGTATTCATGATTGATTACAGAGTTGCTTACATTACCTTCCTCTGACGTCGGTGTATTCACTGAGCTTCTGTGGTTTCTTCTGCGTCCTCTGTAAACTCTGATAGTTTGACGGTGAGAAGAAAGAATATGACTTCCTCTAAGCAGGAGTCTACAATATTCCA…	506	1	AT2G35510.1	SRO1 (SIMILAR TO RCD ONE 1); NAD+ ADP-ribosyltransferase	Encodes a WWE domain-containing protein with 76% similarity to RCD1. The protein also contains a PARP signature upstream of the C-terminal protein interaction domain. The PARP signature may bind NAD+ and attach the ADP-ribose-moiety from NAD+ to the targ	similar to RCD1 (RADICAL-INDUCED CELL DEATH1) [Arabidopsis thaliana] (TAIR:AT1G32230.1); similar to RCD1 (RADICAL-INDUCED CELL DEATH1) [Arabidopsis thaliana] (TAIR:AT1G32230.2); similar to hypothetical protein [Vitis vinifera] (GB:CAN61759.1); contains In	36.84	38	19	1	86	184	204	241	2.3	28.5
MLN_All.Contig_1129	ACGGTCATGATCCAACCATCGCTGACATCATATACATTCAGTTCACCACCTCAGCCAGCTTTGCTGGATGTGGCTTCCATTGCAGCCGACATAAATCTTCTGCTATATGCATATTTTAGTGTTGTTGTCTTCCATGGAATGACTATGACACAGTGGCGAAACATGGGTTATCATGAGCAGCCTGAACATGAGGCCTTTGCTCAGCTATTGCAAGCTCCCCAAGAGGATTCCCAGATGATAGTCCGGGAGCGTTTCCCTGTCCCGAGATTAGTTGTGTGTGATCAACATGGATCTCAGGCAAGGTTGTTATTGGCAAAGCTGAATCCATCAACGACTTAGAACATTGCTAACGAGATGTCAGCTGGATCTGATGTAATCTTCACTGACGACGTGAGACTG…	659	1	AT3G23660.1	transport protein, putative		similar to transport protein, putative [Arabidopsis thaliana] (TAIR:AT4G14160.2); similar to transport protein, putative [Arabidopsis thaliana] (TAIR:AT4G14160.1); similar to transport protein, putative [Arabidopsis thaliana] (TAIR:AT1G05520.1); similar t	85.71	147	21	0	1	441	619	765	3e-67	251
MLN_All.Contig_113	GAACAGAAACAAACCCTAAAGAGAAGSGAGTTCCGTCTTAATTTTCTCCCCAGCGAAAATGGCGTCGTTCGATGAAGCACCACCAGGAAACTCCAAGGCCGGTGAGAAGATCTTCAGAACCAAGTGCGCTCAGTGTCACACCGTCGACAAAGGCGCCGGTCACAAACAAGGACCGAACCTAAACGGGCTGTTTGGAAGGCAGTCTGGAACAACAGCCGGTTACTCTTACTCTGCGGCTAACAAGAACAAGGCTGTTGAATGGGAAGAGAAGACCTTGTACGATTACTTGCTCAACCCCAAGAAGTACATTCCTGGAACGAAGATGGTCTTCCCTGGGCTCAAGAAGCCACAAGATCGCGCTGATCTCATCGCCTACTTGAAGGAAGCTACTGCTTAGTG…	628	3	AT1G22840.1	ATCYTC-A/CYTC-1 (CYTOCHROME C-1); electron carrier	Encodes cytochrome c. Contains two site II (TGGGCC/T) elements, which interact with a TCP-domain transcription factor, and a downstream internal telomeric repeat, and are required for expression of the Cytc-1 gene. Promoter directs preferential expressi	Identical to Probable cytochrome c At1g22840 [Arabidopsis Thaliana] (GB:O23138); similar to CYTC-2 (CYTOCHROME C-2), electron carrier [Arabidopsis thaliana] (TAIR:AT4G10040.1); similar to Cytochrome c (GB:P62772); contains InterPro domain Cytochrome c, cl	95.54	112	5	0	59	394	1	112	3e-60	227
MLN_All.Contig_1130	ATACATTATAATTATCAAGATATATCTCTATTCTCACTAATATAGGAGGTGTGCGCACTTACTTCCTACTCGCTCCGACTACTACTCACCACAGCAGCANCGCCACATCTGCCACGATCGCACGATGCTACACTGGTAGGGACGCAGCAGGAGCAACCGCCGCTGCTGCCACTATNATCTCATCCTCTGATTATGATGACTAATCACTACTATGAGTCATCAGNAGATGGTATAGTACGACGCCTCAGCAGCGGCGATCATCGAGCAGCACTAATTAGTCGTCTCTCTGCGAGCATTATCTTCGGCGCGCTACTGTCAGAGCCGCGTCGGGGGAAGTGTACTCATGACAGAGACATNAGTACGACGGAAGGCATATGTCATAAGATGTGTATACGCATA…	1527	1	AT5G18650.1	zinc finger (C3HC4-type RING finger) family protein		similar to protein binding / zinc ion binding [Arabidopsis thaliana] (TAIR:AT3G62970.1); similar to unnamed protein product [Vitis vinifera] (GB:CAO71015.1); contains InterPro domain Zinc finger, CHY-type; (InterPro:IPR008913); contains InterPro domain Zi	31.25	64	43	3	288	476	18	68	3.1	30.4
MLN_All.Contig_1131	GACGAATCCTATTCGCTGGATCTGAAAAAAAAAACAAAAAAAAAACAGATCATCATCATGCCCGCCTTATCTCCCTCCAAAGCACTCTCATCTCTACCGCCCGTTTCCCGATGTCTCCCTCTCAACCAACGTCTTCGGAGGATCCCTGGAGGGGCATACTTCTTCCCGGAAACTAATGCCTCCTCTCCCCCTCTGAAGAAGTCCGCCGCCGCCGGCGGCACTCATTTCTCATCATATCCCTGGCGTATGAGACACAGCCTCGCCCGCGATGACACAGCATGGGCACGGCGAATCAGATCCGGGCCCAGAGTATTGCCGGCGCACTTACACTCAACGCACGCGCTGAGCAATCGGCGACGGACTGCTCCTCCCCCGATGAATTCGAGGACGCAGTACCCG…	691	1	AT5G06130.2	chaperone protein dnaJ-related		similar to heat shock protein binding / unfolded protein binding [Arabidopsis thaliana] (TAIR:AT5G61670.1); similar to heat shock protein binding / unfolded protein binding [Arabidopsis thaliana] (TAIR:AT5G61670.2); similar to hypothetical protein [Vitis	30.14	73	32	1	45	206	8	80	2.3	29.3
MLN_All.Contig_1132	ATCGGGAGTGTGAAAGAAGTACCAAAGCAAGAGAATCCGTTGAACAAAAGAAGAAGGTTACAGATCTGCAACAAGTTGGCAAGAAGATCGTTCTACTCATGGCAAAACCCTAAATCTATGCCTCTTTTGCCTGTAAACGAAGATGATGATGATGATGATGATGAAGAGGAAGGAGACGATGAAGAGCGAGGAGGAGCAAGAGGAGGAGTTATTGCAAGGAACTCATCGTTCAAGAACAGAGCATTCAAGTCTAGGAGTTGTTTTGCTCTATCAGATCTGCAGGAAGAAGAAGATGAGTGATTTAATCAATAATTGCAAATCATGATTTTTCTTTGTTCATAGTTTTTTTTTTCCTTTATCGAAAATATAATTTTAATTTCATCGAATTAATGTTTTTTT…	594	1	AT5G24890.1			similar to unknown protein [Arabidopsis thaliana] (TAIR:AT2G24550.1); similar to putative KID-containing protein [Brassica napus] (GB:AAO53442.1)	69.09	110	23	2	1	297	128	236	2e-29	125
MLN_All.Contig_1133	GAGAGAAAGAGTTAATCAAAGAGTGAGAAACAAATTTGAAGAGAGAGAGAGAGAGAGATCGGAGATGTGTAGTTTAACCAGTCCGGCCGGCGAAGTTAATCAGAGTAAGAGAAGATCGAAGAGGATCAAGAAGAGGAAACAGATGGAATCAACTTCCATGGACAAGTCTCCTTCAAATCTCGAAACGTCTCGTAGGCAGATCAGGAGGAAAACGAAAAGACCCAAGTTTCTGAGTCTCAAGCTCGAACTCGGCACCTCTCACGAGATCGAAGAGAGTCGTGGAACCACAAAGAGCAAGAAGAAGAAGAAGAAGAAACAAAAACAGAGCAAGACTAAAGGAGTTGATACGACAGCGTTTAAGGAGAAGAAGAGAGCGGAGACTGTGGAGGAGAGAAAGAA…	744	1	AT5G14370.1			similar to CIL [Arabidopsis thaliana] (TAIR:AT4G25990.1); similar to unnamed protein product [Vitis vinifera] (GB:CAO14646.1); contains InterPro domain CCT (InterPro:IPR010402)	82.08	106	17	3	409	720	122	226	1e-28	123
MLN_All.Contig_1134	GGAGAAAAAATCGAATCTCTCCTGTCTGAGTTTGTGTAAGCTTCTCTTGAACATGATCCTTTCCGGGAACTGAAGAGGATAATCGAGTAGTAAAAGAAAAAAAACGAAAGATGGCTTCGTCTCTGGAGATTGTTAGACTTTGTGCTTCTCCTGTATCGATTTCCCGCCACAAATCTCCAGTAAAATTGGAATCTAGAAAAAGGATTTTCAGATTAGCAGATTCTCGAAGTTGGGGTCGTCTTGGTCGATGTGTTAGGGTTCGTTCATCTGCTCTTAACAATGGGGATAACCAGTCAAAAGGTGAAGAACCACCAGAATCTTTATTTATGAAAGAGTTGAAGAGACGAGGTATGACTCCTACTTCGCTGCTTCAAGACTATGAAGTTGATGTAGATGAGA…	699	1	AT1G50020.1			similar to unnamed protein product [Vitis vinifera] (GB:CAO49863.1)	83.08	195	33	2	114	698	3	190	6e-84	306
MLN_All.Contig_1135	CACGCTGCTCGTAAAGTTCAGATCCGTTGAGGGTAATGCTGACATCAGCCCTTCCTTTTCATCTATATGGGCCAGGCCCATGCCATTTGCAAAAGGTGTCAGCCCATTCTCTATCTCTCAAAATATTAATTTTAATGAGAAGACCAAGGACAAAGATTTGGTTTTATTTAATAGTTTTTCAATGAGTCTCGATGGATTCACCGAACCTTTGATCCAAACTATTGTGAACACGATGTTATATCATC	245	1	AT5G10560.1	glycosyl hydrolase family 3 protein		similar to XYL4 (beta-xylosidase 4), hydrolase, hydrolyzing O-glycosyl compounds [Arabidopsis thaliana] (TAIR:AT5G64570.1); similar to BXL3 (BETA-XYLOSIDASE 3), hydrolase, hydrolyzing O-glycosyl compounds [Arabidopsis thaliana] (TAIR:AT5G09730.1); similar	25	64	48	1	32	223	478	536	5	26.2
MLN_All.Contig_1136	GTCGCGCATTTAGCGTTGCTTTGAAGTTCTCTCTCCTTCGCTTTCAAACTCCGTTCGTCGTCTCGCTCGTTGTTACGCGATCTCTAGAGAAGAAGGGATGGGGTTGTCTTTCGCCAAGCTGTTTAGCAGGCTTTTTGCCAAGAAGGAGATGAGGATTCTCATGGTTGGTCTTGATGCTGCTGGTAAGACCACTATCTTGTACAAGCTCAAGCTCGGTGAGATTGTCACCACCATTCCCACTATTGGGTTCAATGTGGAAACTGTGGAGTACAAGAACATCAGTTTCACTGTGTGGGATGTCGGGGGTCAAGACAAGATCCGTCCCTTGTGGAGGCACTACTTCCAGAACACTCAAGGTCTCATCTTTGTGGTCGACAGCAATGACAGAGACCGTGTTGT…	726	1	AT1G70490.2	ATARFA1D	A member of ARF GTPase family. A thaliana has 21 members of this family, known to be essential for vesicle coating and uncoating and functions in GTP-binding. Gene encoding ADP-ribosylation factor and similar to other ARFs and ARF-like proteins. The gene	Identical to ADP-ribosylation factor 2 (ARF2-B) [Arabidopsis Thaliana] (GB:Q9SRC3;GB:Q9S9K6;GB:Q9SGY6); similar to ATARF/ATARF1/ATARFA1A (ADP-RIBOSYLATION FACTOR 1), GTP binding / phospholipase activator/ protein binding [Arabidopsis thaliana] (TAIR:AT1G	100	181	0	0	98	640	1	181	1e-101	365
MLN_All.Contig_1137	GTAGACGAGGTGAGAATGATAGTGGACGAGGGTTCTCAAGGATTTGGTTTCTCAAGGAAGAACGAAGTGACAAACGGGAAAGCAGCAGTGATAGGATTCTTACTGCTGCTAGATTTTGAGCTGCTGACAGGTAAAGGTCTATTGAAGGGGACAGGGTTCTTGGACTTCCTTTACTCTGCTTCAGATGCTTTCAAGTAGAGATCAATATATATCTCTTTGGTCTGGTTTTGCTTTACCTCCCTTGTGCAATTTGTGGAAGCATTACCCAACAAATGGAGAAACAAAGAAACATACTTTTGTAACAAAACTCTCACCATGTCCTTAGTATATGAATCACATTTTATAGAGATGTCTTGCTTTTGCTTTGTTTGTGTGTTTACCTCTTTATATAAGATATTC…	412	1	AT1G71500.1	Rieske (2Fe-2S) domain-containing protein		similar to unnamed protein product [Vitis vinifera] (GB:CAO16307.1); contains InterPro domain Rieske [2Fe-2S] region; (InterPro:IPR005806)	93.85	65	4	0	1	195	223	287	4e-11	63.5
MLN_All.Contig_1138	GAATCACACCATAGAATTTCATTACAAACCGTTGAAATAAGAAAAGATGGGAAGTGGAATGATAACTGTAATGGTTGTAGCAATAGCTTTCTTCATGATCGGTTCCGACAATTGCAACATGGCGACAGCTCAGCTCTGTGGAGCTAACCTGTCGGGACTGGTGAATGAGTGTCAACGTTACGTTAGCAACGCCGGACCAAATTCTCCGCCGCCGTCTCGGTCTTGTTGTGCTCTGATCCGTCCTATAGATATACCGTGTGGTTGTCGCTACGTTACTGGGGATGTTATGAACACTTTTGATATGGACAAACTGATTTACGTTGCTCGTTCTTGTGGCAAGAAGATTCCATCTGGCTATAAATGTGGAAGTTACACCATTCCGGCGGCTTAGTTAAAGAG…	564	1	AT4G33550.2			similar to protease inhibitor/seed storage/lipid transfer protein (LTP) family protein [Arabidopsis thaliana] (TAIR:AT4G30880.1); similar to unknown [Setaria italica] (GB:AAP93138.1); contains InterPro domain Plant lipid transfer protein/seed storage/tryp	80.87	115	21	1	47	388	1	115	9e-52	199
MLN_All.Contig_1139	GATTCTTTTTTTTTTTCATTTCATTTTCCCTGTCAACAACCTCACTCCCTCCTTCTCTTTAACGACCTGATCCATCTCTTCTCCTCCTTCTTCTTATTTCATTGTCTTTTTTTCCCCCTATTCCTCCTTGTCTAATCTTTTCACCAATTTGAAATGACCACAACAACTGATCCAAAGCACAAGGATGAATACTAATAAAATGAGTGCATTATGACTGATCGCTCGAAACTCAGAGTCCACCTTACCTGATGGTTTGACGTTATGATCCAACCCTCCTACAAAGGTTTCTACGATCATCATTTCCACCACGAATATCCCGCTTTATTGTATTTCCTCCGCAGAACATGTCCTCTATTATTATAACCCTTGATGGTTGCATCCCCAGATTATTGATGGACA…	733	1	AT5G17910.1			similar to unknown protein [Arabidopsis thaliana] (TAIR:AT2G29620.1); similar to hypothetical protein [Glycine max] (GB:BAB41198.1)	45.76	59	32	0	208	384	1	59	0.0002	42.7
MLN_All.Contig_114	GATACTGTTCTGTCATATCATTCCTCGCGAATCTGAGATTTCGGAAGTTTCGATCGATTTGGGGGTTTAGGTTTTTTTTTTTCTCTGCTAAGACTAAAAGTGTGATCAATGACGCCGCCTCCAGGTCTTTACTCCGGTACCAGCACTCTTGCTCTGGTGGCTCGTGCTTCGGCTTTTGGGTTGGGTCTCATCTACGGGAACGTCAAGCTCAAGGCTTTGAAGATCAAGAAGAACTCACAGATTAAAGCAGAAGCCAAGGCTCATCACTAAGCACCAAACATCTTTCTCTCCATTCAAACTAAGAAGATGAAGCCCAAGTGACTCTCCTCTCCAAATGTTTGTTGTTTCTTCATAAGCTATATCTCCTTCAGTGACATTTTTTCGGTTTTTTTTTATCGA…	539	3	AT3G01130.1			similar to unknown protein [Arabidopsis thaliana] (TAIR:AT5G15320.1); similar to unnamed protein product [Vitis vinifera] (GB:CAO47262.1)	96.23	53	2	0	109	267	1	53	4e-23	104
MLN_All.Contig_1140	GATTGTCTTCGCTCCTTCTCTCTCAATTAGATTCTGTGCTTCTGCGATCAGCTAAGATCCGATCCGCGTCGAAGAATACGTTTCAACTCTGATCGGAGATCCGATTGAAGATAACACAGTCAGGTTCGGGGCCATGACTCGTCGATGCTCTCACTGCAATCACAACGGCCACAACTCTCGGACATGTCCCAACCGTGGTGTGAAGCTATTTGGCGTTAGACTCACCGAAGGTTCGATCCGGAAAAGTGCTAGTATGGGGAATCTTAGCCACTACACGGGCTCCGGATCGGGCGGGCATGGGTCGGGTTCTCCTGGTGATGTCCCTGACCACGTCGCTGGTGGTGATGGTTACGCTTCTGAGGATTTCGTTGCTGGCTCTTCTTCCTCTAGCCGCGAGAG…	747	1	AT5G47390.1	myb family transcription factor		similar to myb family transcription factor [Arabidopsis thaliana] (TAIR:AT3G16350.1); similar to myb family transcription factor [Brassica oleracea] (GB:ABD65013.1); contains InterPro domain Zinc finger, CCHC-type; (InterPro:IPR001878); contains InterPro	87.56	209	21	3	134	745	1	207	6e-91	330
MLN_All.Contig_1141	GGAGAGGAAGAAAGCGTAAGAAGGAATCGCAGAGGAAGAAAGCATGATCCTCGCCGTGTTGTTCGCTAATTCCGTAGGGAACGTTTTGATCGAAAGGTTCAATGGAGTGCCGGCTGAGGAACGTCTCACCTGGCGATCTTTCTTGGTTAAGTTGGGAGCTGAGAATCTCAAAGGTGTTAAGAACGAGGAGCTTCTCGTTGCGTGCCACAAGTCGGTTTATATCGTGTATACCATGCTAGGGGATGTTAGCATCTTCCTCGTTGGTAAAGACGAGTACGACGAACTTGCTTTGGCAGAAGCCATCTTTATCATAACAGGGGCTGTGAAAGACATATGCGGGAAACCTCCTACAGAGCGGGTGTTTTTGGACAAATACGGAAGGATTTGTTTGTGTCTTGA…	747	1	AT1G15370.1			similar to unnamed protein product [Vitis vinifera] (GB:CAO62746.1); contains InterPro domain Longin-like; (InterPro:IPR011012)	95.89	146	6	0	44	481	1	146	5e-77	284
MLN_All.Contig_1142	GACTGAATCAAATATCAAATCCAATTCCCCTCGAAAAGAGTGACTACAAAACTCATTGTCCTCTTCGCGCTCTTGCTTCTCACACTAACACTCTCCCACTCACGCCCGACCCGGCCCGAATCTATCTCGGATCAGCTCAACAAAAACTCTAAAGGTAACAATAACAAGAATGACAAGGGCTATGGATCAGGAGGAGGATACTTTGGCCCCGGAACCGGATCTGTACCAGGAACCGGTTTTGGATTACCCGGTTTCACTGGTAAGGATTGGGGAAACATTGGCGGAGGATGTGGTGGTGGTTACAGCGGACCTACCGGTGGATACAACAAAGGAGGTGTGGTGAGACCAACGGTAGTGTGTAAAGAGAAAGGTCATTGCTACATGAAGAAGCTGAGGTGT…	684	1	AT4G21620.1	glycine-rich protein		similar to unknown protein [Arabidopsis thaliana] (TAIR:AT1G61255.1); similar to unnamed protein product [Vitis vinifera] (GB:CAO62402.1); contains InterPro domain Somatomedin B (InterPro:IPR001212)	84	25	4	0	337	411	75	99	2e-12	48.5
MLN_All.Contig_1143	CGACAACGGATCTTCATGATAGTGGAGTGAGGACTCTTTGCATCAGTGAACCTCAGCCTATAAACCTCGACAAGGTTCGTTTATGGCTTGAGGAAATTCTGTGGGACAAGAAATTGGATATGGATGTATATCGTTGCAAGGCTGTATTAAACATTCAAAACTCAGACCAGATGCATATTTTGCAGGCCGTTAAAGAGATATATGAGATAGTTCCAGCGCGAAAATGGAGTGAAGAAGAGAATAGAGTGAACAAAATAGTGTTTATAGGACACAAACTGGACGAAGAAGCTCTTAAAACCGGGTTAAGAGAGTGCAGACCATGAAGAAAAACCTTAGATATTGCAGTGCAAAACCAGATGACCTAAATCATTTTGGTTTTTACCGATCTGGTACGAAGCT…	591	1	AT1G26520.1			similar to PRLI-interacting factor L, putative [Arabidopsis thaliana] (TAIR:AT1G15730.1); similar to unnamed protein product [Vitis vinifera] (GB:CAO41893.1); contains InterPro domain Cobalamin (vitamin B12) biosynthesis CobW-like, C-terminal (InterPro:IP	90.57	106	10	0	3	320	269	374	1e-53	205
MLN_All.Contig_1144	GGCTCATCTATTCGTCGGTTAAGATCGATTAGAGGATGATGATGATGGTGGTGGTGATGAAGGAACAAAGAAGGAAACGTTTCTTTTTATAAAATGGTTTTGTTGCATTTTTAGGTCTATTCTTGTTGCAGAACAAAAGGGGGTTTTATTATATGTAAACGATATAATATTTGTATTTTTGTTTGATTTGTCTAATAACACACTTTTTG	209	1	no significant hit
MLN_All.Contig_1145	GGTCCAGAAAAGAGATCGAGCAGAGGAAAAGAGATGGAACCCTAATCTAGGCAGGAAGATGATGAATTTGGGGTTGAAGATGATGAGGAACCTTGGAACTGGGTGTGCGAAGTTTGGACGCAGTGAGAGATGGTATTGTGTTTCGAGACGTGAAAAGATCTCCTTCTCCACACCTCCAGAGGTTACCTTCTCGACGCCTCCTTCTCTAGTTAGTCTCCTGTTTACATCCTTCTTCGGGTATCTATGGTACCAAACAAAAGCTGCTTCAGAACAGGAACGTCTCTGGGATGTTCTGTCTGAAAAGAGAAACCAGATTAGGATCCTGTCGCGACAAGACGAGTCAAAGCGTAAGAAAGTAAAAGAGGCAGAAATAAAGCTTATTGAAAAGGCAGCAACCGT…	634	1	AT1G76810.1	eukaryotic translation initiation factor 2 family protein / eIF-2 family protein		similar to translation initiation factor [Arabidopsis thaliana] (TAIR:AT1G76825.1); similar to translation initiation factor [Arabidopsis thaliana] (TAIR:AT1G21160.1); similar to translation initiation factor [Arabidopsis thaliana] (TAIR:AT1G76720.1); sim	30.43	46	32	0	251	388	428	473	1.6	29.6
MLN_All.Contig_1146	GACTCTTCAATCTCTTTTCTTTTCTTTTTTTGTTTCTTACCCTCTTCTTCCGAATTTCATTTCTTTAACAGCAATGGCGGAATCAAAGACAAAAATAGCAGAGATAAGGGAATGGATCGTAGAACACAAGCTTCGTACCGTCGGTTGTTTATGGCTGAGTGGGATCTCTGGTTCAATCGCCTACAACTGGTCTAAACCTGGTATGAAAACCAGTGTCCGAATCATCCACGCCAGGCTACACGCGCAGGCTCTGACATTAGCCGCTCTAGCTGGAGCAGCTGCAGTGGAGTACTACGATCACAAAACTGGAGCCACCGATCGCTACCCCAAATTTCTCAAGCCCGACAACTTGACTAAAGACTAAAAAAACTTCTTTATTTATCATGCATTGGCTGATGC…	563	1	AT5G27760.1	hypoxia-responsive family protein		similar to hypoxia-responsive family protein [Arabidopsis thaliana] (TAIR:AT3G05550.1); similar to hypoxia-responsive family protein [Citrus sinensis] (GB:AAZ05072.1); contains InterPro domain Hypoxia induced protein conserved region (InterPro:IPR007667)	92.71	96	7	0	74	361	1	96	2e-36	148
MLN_All.Contig_1147	GAGAGGAACGAAAATGAAGTCGTTAGCTTCGCCGCCGTGTCTCCGCCTAACTCCGACGACACGTCATCAACTCCCTTCGCGTCAATCGTATTCCGCCTGTTACCCTCACGGTGTCTCTTCCGTAATCAAATCCAATAATAGCTTATCCTTCTCCTCATCCGCATCTGGTTTCGCGTCACCACTCGCTGTAGAGAAGGAGCTGCGCTTACAGACGTCTGCTGTTCGCCACGTCACTGGGTCGCTTATCAGAGGAGAAGGTCTTAGATTCGCCATTGTTGTTGCTCGGTTCAATGAGGTTGTGACGAAGTTGCTATTGGAAGGAGCTATTGAGACTTTCAAGAAGTACTCTGTTAGAGAAGAAGACATCGAGGTTATATGGGTTCCTGGCAGCTTTGAGAT…	739	1	AT2G44050.1	COS1 (COI1 SUPPRESSOR1); 6,7-dimethyl-8-ribityllumazine synthase	6,7-dimethyl-8-ribityllumazine synthase / DMRL synthase / lumazine synthase / riboflavin synthase [Arabidopsis thaliana]. Acts in the jasmonic acid signaling pathway.	Identical to 6,7-dimethyl-8-ribityllumazine synthase, chloroplast precursor [Arabidopsis Thaliana] (GB:O80575); similar to unnamed protein product [Vitis vinifera] (GB:CAO46380.1); contains InterPro domain 6,7-dimethyl-8-ribityllumazine synthase, chlorop	88.16	228	24	2	14	688	1	227	2e-99	358
MLN_All.Contig_1148	CGACCGAAAAAGAATCTAGAGGCTTCTAGAAGACCATGTCGTGCGATTCATAAACGAGTCAAGACGCTGAAAGAGCTTGTTCCGAACACCAAATCATCAGAAGGTTTGGATGGACTCTTTAGACAAACGGCAGATTATATTTTGGCTTTGGAAATGAAAGTGAGAGTTATGCAGACAATGGTTCAGGTTTTGACCGAAACTGATTGTATGTAATCACCTCAATATATTTTTGTAAATCTTGCTGGTTTTAAAAAAAATCTTATTATTAATATAATAAGTGCTTTTTGTTTTTATTTGTTCGTCTTTATTTATCATGTGTGATTGTTCTGTGTTGTGCTATATAAAAAAGGAAACAAAATTTATAAAC	367	1	AT2G47270.1	transcription factor/ transcription regulator			88.57	70	8	0	1	210	33	102	3e-31	129
MLN_All.Contig_1149	GGACTTGTGTGGGCACCTTTTGCTGGTGGATTTTACTATGGAAAGATCAAGTTCCCTCCCGAGTATCCTTACAAGCCACCTGGAATTACGATGACTACACCAAATGGTCGATTCATTACACAAAAGAAGGAGAGGAGGAAGAACAAGAAGCAGGGATTGCCAGCGTGGATTATACTGTTGCTAGTGTCGGTTTTCGGGGTTGTAATGGCGCTGCCTCTGCTTCAACTGTGATTTTCTATGTAACAAAACATAGAAATGGATGTTGACCCTTCGGATAAAATCTTTCTTCTTCTCTTTCTCCCCCCACCCCTTCAGTATCAAGAGTAGTCTTCTTTTGTCTAGTGCTCTTCTTGTGTCCGAATTTACTCAATTTAGCCTGGTTTGTGCTTTTAAAGGCCA…	515	1	AT5G50430.2	UBC33 (UBIQUITIN-CONJUGATING ENZYME 33); ubiquitin-protein ligase		similar to UBC34 (UBIQUITIN-CONJUGATING ENZYME 34) [Arabidopsis thaliana] (TAIR:AT1G17280.2); similar to UBC34 (UBIQUITIN-CONJUGATING ENZYME 34), ubiquitin-protein ligase [Arabidopsis thaliana] (TAIR:AT1G17280.1); similar to ubiquitin conjugating enzyme 2	97.37	38	1	0	16	129	48	85	3e-18	88.2
MLN_All.Contig_115	TACGCACTCCATTTTCGACCGCTACAACGACTCCTATCTCAGACGAATCGGATCCAATGTTCTGTCTTACGTGAACATGGTCTGTGCTGGACTGCGGAATTCAATCCCCAAGTCCATCGTCTACTGCCAAGTCCGAGAAGCCAAGCGCAGCCTCCTCGACCATTTCTTTGCCGAGCTCGGCACCATGGACATGAAGAGGCTCTCATCACTTTTGAACGAAGATCCAGCGGTCATGGAGAGACGCAGCGCCATATCTAAGAGGCTGGAGTCGTACCGAGCTGCCCAATCGGAGATTGGACGCAGTCGCTTGGTCCAAATGAAACCGGCATCACATGCCCACTACTGTTTTGCTTGGTAATGATCGGTGTGGTCTAGACCGGGAAGAGACATTTAGGTTGT…	585	2	AT5G42080.1	ADL1 (ARABIDOPSIS DYNAMIN-LIKE PROTEIN); GTP binding	Encodes a dynamin-like protein related to phragmoplastin. Mutations in this gene, in combination with mutation in ADL1E, result in defects in embryogenesis, cell plate formation and trichome branching. Also controls vascular patterning in combination wit	Identical to Dynamin-related protein 1A (DRP1A) [Arabidopsis Thaliana] (GB:P42697;GB:Q1EBU0;GB:Q39118;GB:Q8L9V5;GB:Q8LPS7); similar to dynamin-like protein B (DL1B) [Arabidopsis thaliana] (TAIR:AT3G61760.1); similar to ADL4/ADLP2/DRP1E/EDR3 (DYNAMIN-LIKE	97.96	98	2	0	2	295	506	603	3e-49	191
MLN_All.Contig_1150	GTTATCGATCACAAGAGCGTTAAGGCTCAGATCTGGGATACCGCCGGCCAAGAACGATACAGAGCGGTAACAAGTGCATATTACCGAGGAGCGGTTGGGGCGATGTTGGTTTACGACATAACCAGACGCCAAACCTTTGATCACATCCCAAGATGGCTAGAAGAGTTGCGTGCTCATGCGGACAAGAACATTGTGATCATCCTTATTGGGAACAAGTCAGATCCTGAAGACCAAAGAGCTATCCCAACCGAAGACGCTAAAGAGTTTGCTGAGAAAGAAGGTTTATTCTTCTTGGAGACGTCTGCGTTTAACGCAACCAATGTTGAAAGTGCTTTCTCAACGGTTCTGAACGAGATTTTCAACATTGTGAACAAGAAAAGTCTTGCTGTGAGTGAAGAA…	684	1	AT5G65270.1	AtRABA4a (Arabidopsis Rab GTPase homolog A4a); GTP binding		similar to ATGB3/ATRAB11G/ATRABA4B (GTP-BINDING PROTEIN 3), GTP binding [Arabidopsis thaliana] (TAIR:AT4G39990.1); similar to 80A08_30 [Brassica rapa subsp. pekinensis] (GB:AAZ67615.1); contains InterPro domain Rab11-related (InterPro:IPR015595); contains	92.73	165	9	1	1	486	60	224	3e-82	301
MLN_All.Contig_1151	GGGGCAGAAGAGAAATCGGGAGAGACCAGACCATGGCGGCGGAAGAAGAAAACGAGTTCTACCTGCGGTACTATGTCGGGCACAAGGGGAAATTTGGACACGAGTTCCTGGAGTTCGAGTTTAGACCGGACGGTAAGCTCCGATACGCCAATAACTCAAACTACAAGAACGATACGATGATCCGGAAGGAGGTGTTTCTCACCCCCGCCGTTCTCAAGGAATGCAAGCGTATCGTCTCCGAGAGCGAGATAATGAAAGAAGATGATTTTAAGTGGCCGGAACCTGACCGTGTTGGAAGGCAAGAGTTTGAGATCGTTATGGGAAATGAGCATATCTCCTTCGCTACTTCTAAGATTGGTTCTCTCGTTGATGTCCAGAGCAGTGATGATCCTGAAGGTC…	684	1	AT1G02140.1	HAP1/MAGO/MEE63 (MATERNAL EFFECT EMBRYO ARREST 63); protein binding		Identical to Protein mago nashi homolog [Arabidopsis Thaliana] (GB:O23676); similar to unknown [Populus trichocarpa] (GB:ABK93059.1); similar to mago nashi-like protein 1 [Physalis pubescens] (GB:ABQ11262.1); contains InterPro domain Mago nashi protein; (	92	150	12	0	33	482	1	150	3e-77	284
MLN_All.Contig_1152	GATCCACAAACCACTTCTGTTTCTTTTTCTCGTTATCAATTTTACTTTGTTCAGACAAAGCCGGATAGAGCTGCAACCTTTTTTCTCGCTTTTCTTTTATCTTCTTTGATTTTGAATCGATTTTTCTCGTTGTCAAAAAATATGGAAGTTTCAGTGATTGGAAATCCTCAAACGAAGAAGATCTACAGAACAGAGTTAACGTACAGAGAGCTCGGGTTCAGATTCGGGTCCCAAGTTATCTCCGGTGAATCGAGAAACAGAGTTAGCTTCTTGACCCACCAAAGCTCGAAATGGAAGGAGATCAAGATCCAATCCTCTCCCAGGTCTGTCAGATGCGAAGCCATCGTCTCCGACCAAGCTCCTTTTCTGAAACCCACTCCAAAATCTAGATCGCTTGAG…	726	1	AT5G18670.1	BMY3 (BETA-AMYLASE 9); beta-amylase	putative beta-amylase BMY3 (BMY3)	similar to CT-BMY (BETA-AMYLASE 3, BETA-AMYLASE 8), beta-amylase [Arabidopsis thaliana] (TAIR:AT4G17090.1); similar to unnamed protein product [Vitis vinifera] (GB:CAO71027.1); similar to hypothetical protein [Vitis vinifera] (GB:CAN66037.1); contains Int	85.2	196	28	4	142	726	1	193	9e-86	313
MLN_All.Contig_1153	TGTTGTTTTGAGGAGGCAACAAACATTTTCTTGGCCGATTTATTTAGCTCTGAACTCACAAAATCTCTGCTTTTCTAATCTTCCCCTGTGAAGTTGTATTTGGTCTATTGTTGTTCTTGTATTTCCTATTCCATTTTTGGAAAAAAAAGAACAGCTTTGTTTGAT	165	1	AT2G30040.1	MAPKKK14 (Mitogen-activated protein kinase kinase kinase 14); kinase	member of MEKK subfamily	similar to MAPKKK13 (Mitogen-activated protein kinase kinase kinase 13), kinase [Arabidopsis thaliana] (TAIR:AT1G07150.1); similar to hypothetical protein [Vitis vinifera] (GB:CAN71722.1); contains InterPro domain Serine/threonine protein kinase; (InterPr	42.11	19	11	0	73	129	408	426	4.9	26.2
MLN_All.Contig_1154	CAGATCCCATTTGTTTGTGTCCGACTGCCTCTCTATTCAAAGGATTTGCGCTTAATCCTTTTAGCCGAGAGTCAATCTTTACTTCTTTGAGGCCGATAGACTGGCTTTAGTAAAGTTTCTCTGCTGTAAGGAAGCGGTGGTGTTACACAGATTTCGATTGTTCTTAAAAGAGATTTAGTAGAGCTGGCGTTGTCTCTATATTGACAATGGTCCAGCAAAAAATCTCTGATTTAGTCAATTGATTTGTGTCTGAGTTATCATCCAGCGGACAGAGAGCTTCCAGAGCATGAGCAAAGGCTTAGGCGAAAGTTGGAGTTAAAGGGTATTAGTGATTACGGCGAGGCTTTCATGAAAGTTAAGAAGTCGTGAGGTAGAAGATGGAGGTTCGGTGTTCAGAAC…	659	1	AT1G76780.1			similar to unknown protein [Arabidopsis thaliana] (TAIR:AT3G28770.1); similar to AGAP002737-PA [Anopheles gambiae str. PEST] (GB:XP_312188.4); contains InterPro domain HSP20-like chaperone (InterPro:IPR008978); contains InterPro domain Heat shock protein	26.92	52	38	0	259	414	1624	1675	1.7	29.6
MLN_All.Contig_1155	GATCTCATTTTTCTCTCTCCACTTCCGAATACATCGGGTCTCAAAAACCCATTGATGCCGACCTCGATCTTTCTCCACTAGCTACTGATCTACACCCTTACACAATCCGTATATACATACACACTCTGTATCTCTCTGTAAAATCTATGGCCGCCGTCTCCTCTAACCCCCGCACCGTCGAAGAGATCTTCAAAGATTACAGCGCTCGTCGCTCCGCTCTCCTCCGTGCTCTAACTAAAGATGTTGATGATTTTTACTCTCAATGCGATCCGGAGAAGGAGAATTTGTGTTTGTATGGACATCCGAATGAGTCGTGGGAAGTGAATCTACCGGCGGAGGAAGTTCCTCCGGAGCTTCCTGAGCCTGCGCTTGGTATCAATTTCGCTAGAGATGGTATGC…	716	1	AT3G11200.1	PHD finger family protein		similar to PHD finger family protein [Arabidopsis thaliana] (TAIR:AT5G05610.2); similar to PHD finger family protein [Arabidopsis thaliana] (TAIR:AT5G05610.1); similar to unknown [Populus trichocarpa] (GB:ABK92965.1); contains InterPro domain Zinc finger,	94.18	189	11	1	150	716	4	191	8e-82	300
MLN_All.Contig_1156	GATATATATTTACTTAAAGATACTTAGTATAATTATATAATATATATAATAGAAATAATAAAACTACAAGATATTCTAAGATATCTTTAGAATTCAGAATATAACAATAACAGGTACAAATATTAAATTGAGGTACCCCATTTTATGACAACTTTCAACAACTTACCCCCTATTTTTGTGCCTTTAGTAGGCCTAGTCTTTCCGGCACTTGCAATGGCTTCTTTATTTCTTCATATTCAAAAAAATAAGATTTTTTAGATCGGATGAGACCGAATCGTATAACTCCCCTTTTTATTTTAAAAACTTCGATTTGATAAGACCCATTTGGTAGAATATTGTATAACACATAGATTCCTACAAACATAACC	368	1	ATCG00510.1		Encodes subunit I of photosystem I.	Identical to Photosystem I reaction center subunit VIII (psaI) [Arabidopsis Thaliana] (GB:P56768); similar to PSI I protein [Arabis hirsuta] (GB:YP_001123209.1); similar to PSI I protein [Aethionema grandiflorum] (GB:YP_001123040.1); contains InterPro do	94.59	37	2	0	145	255	1	37	3e-14	73.6
MLN_All.Contig_1157	GAAGAACAAGAACAACACAAAGCCAACAAAAAAAAAACTCAAACAAAACAAAAACAAAGAATCTTTGAAAACAAATGGGGAAAGGAGGAAACCTTGTGACGGTGGCGGCTTCCGAGGTGGAGGAGCTACGGCGGAAGAACGGAGAGATGGAAAAAGCGGTGGAGGAAATGAGGAAAGAGATGTTGCAGCTGTGGCGGCGGACGCAGGTGGCGGAGGAGGCTGAGGAGCGTCTCTGCTCTCAGCTCGCTGAGCTTGAAGCCGAATCGCTAGACCAGGCGCGTGATTACCAGTCTCGCATCCTCTTCCTCGTGAACGAACTCTCTCGTCTCTCTTCCTCCGATTTGGCCTCGCCCTAGATAGATAGATACATACATGCGTATTTGTGTAATGATAGATATC…	604	1	AT5G24660.1			similar to unknown protein [Arabidopsis thaliana] (TAIR:AT5G24655.1); similar to unknown protein [Brassica rapa subsp. pekinensis] (GB:AAQ92331.1)	90.43	94	8	1	75	353	1	94	5e-40	160
MLN_All.Contig_1158	ATCCTTGGTCACAGAAACTGAAGGGCTACCGTTTCGTTTCACTAAAGATTTGGACATTGATGATGATCTGGATGTGATTTACTTCACAGACACCAGCACCTTATTCCATATAAGGCAATTCTTGGCTGCTGTTTTGAACGTGGACAAGATAGGGAGGTTGATACAGTACGACAGAACAAGCAAGAAAGTGACTGTTTTAGAACAAAGCATTGCGTTTGCTAACGGTGTCTCACTAAGCAAAGACTGGTCTTTTGTACTCGTAGCTGATACCACCACTTGCGAGATCCTAAGGCTTTGGCTCTCTGGTCCAAACGCATGACCACATGACGTTTTTGCTGAGCTTCCTGGTTTTCCTGACTACATCAGAAGAAACTCGAATGGAGAGTTTTGAGTCGCTCT…	709	1	AT3G57030.1	strictosidine synthase family protein		similar to strictosidine synthase family protein [Arabidopsis thaliana] (TAIR:AT5G22020.1); similar to unnamed protein product [Vitis vinifera] (GB:CAO63060.1); contains InterPro domain Strictosidine synthase; (InterPro:IPR004141); contains InterPro domai	72.77	224	61	0	5	676	150	373	1e-72	269
MLN_All.Contig_1159	GATTGCAAACCGTGTTCTTCTCCTTCTCATCTTTCTTGTTTTCATTCCTTCTCATCTTTCTTGTTTTCATTCCTTTCTCATCTATGGATTCCAATCCATCTACTGGAACCTCAAAGTTTGTTGATCTACTTAATAGTCAGCAAACTGTTTCCTTTGGTAACCATGAAGATAGTGTTGAACTGTCTTCATCGCAACTTCCTTTCCTAGGCAGTCAACGTAACGAAGCCTCAAGTCATGCAGCGGCAAAAGAACGACGCAAATGGACACCACAAGATGATATTGTCCTCATCAGCTCGTGGTTAAACACGAGCAAAGATGCTGTGGTTGGCAACGACCAAAAAGCAGGGAGGTTTTGGGCTAGAGTTTCTGCCTACTTTGAGGCAAGTCATAATGCACAGA…	704	1	AT3G47680.1	DNA binding		similar to ATGSTT3 (Arabidopsis thaliana Glutathione S-transferase (class theta) 3), glutathione transferase [Arabidopsis thaliana] (TAIR:AT5G41220.1); similar to hypothetical protein 26.t00020 [Brassica oleracea] (GB:ABD65000.1)	44.6	213	109	5	93	704	2	202	6e-44	174
MLN_All.Contig_116	GRACGGAAACAAATCAAAAAGGCAAAATCGTGTCCCGTCTCTCTCATTCTCACCTCAAAAATCGAATCGAAAACCGGTCTGAAATGGTTAACCGGAGTCAGCAGAGCCTCTTCCTCATCGGATCTCCCGACGAGACCGATAAGATCAAGCGAGCCGAAACCTCCCAGCAAGCCGGAGCTATTGCCGGAGCTAAGGCAGCCGCCGTTGCCGCCGTGGCTAGTGCGATTCCCACGTTGGCTGCGGTTCGTGTCTTCCCATGGGCTAAGGCTAACCTCAACTACACTGCTCAGGCTCTCATTATATCTTCAGCATCCATCGCTGCGTTCTTCATAACTGCGGATAAAACTATTCTACAAGGTGCAAGGAGGAACACTGAGGCTCAAATGAAGAAAGTTCAGC…	536	3	AT5G25940.1	early nodulin-related		similar to hypothetical protein OsJ_005787 [Oryza sativa (japonica cultivar-group)] (GB:EAZ22304.1); contains InterPro domain Early nodulin 93 ENOD93 protein (InterPro:IPR005050)	87.83	115	14	0	66	410	1	115	1e-29	125
MLN_All.Contig_1160	GAGAAACAGGTTGCACTAGAAATTAAAAGTTTATCTTTCACGTAAGACTCGAAGAAAATGGCGAGCACTGTGATGACTACACTGCCTCAGTTCAATGGTCTTCGAGCCAGCAAGATCTCTGCAGCTCCAGTTCAAGGCCTGGCAACTGTTGTGCCCATGAGACGCAAGGGAAATGGAGCTTTGGGTGCAAAATGTGACTTCATTGGTTCATCAACAAATCTGATAATGGTAACGTCGACGACTCTGATGCTGTTCGCTGGGAGATTCGGACTAGCACCATCAGCCAATAGGAAGGCAACAGCTGGACTTAAGCTAGAGGCACGTGACTCGGGTCTACAAACGGGTGACCCAGCCGGGTTCACTCTCGCCGACACTTTGGCTTGTGGTACCGTTGGTCAC…	584	1	AT1G30380.1	PSAK (PHOTOSYSTEM I SUBUNIT K)	Encodes subunit K of photosystem I reaction center.	Identical to Photosystem I reaction center subunit psaK, chloroplast precursor (PSAK) [Arabidopsis Thaliana] (GB:Q9SUI5;GB:Q9C8G7); similar to unknown [Brassica rapa] (GB:ABB97030.1); contains InterPro domain Photosystem I reaction centre, PsaK subunit (	96.15	130	5	0	58	447	1	130	6e-57	216
MLN_All.Contig_1161	GAACAAGATTACCATCACTAACGATAAAGGGAGGCTGTCCAAGGAGGAGATTGAGAAGATGGTGCAAGAAGCGGAGAAGTACAAGGCTGAGGATGAGGAGCATAAGAAGAAGGTTGATGCCAAGAATGCGTTGGAGAACTATGCGTATAATATGAGGAACACGATCAAGGATGAGAAGATTGCGTCTAAGCTTGAGGCGGCGGATAAGAAGAAGATTGAGGATGCCATTGATCAGGCGATTGAGTGGTTGGATGGGAACCAGTTGGCTGAGGCAGATGAGTTTGAGGATAAGATGAAGGAGCTTGAGTCTGTTTGTAATCCGATTATTGCGAGGATGTATCAAGGTGGTGCTGGTGGCGATATGGGTGGTGGTCCTGGAGGTATGGATGATGATGTTCC…	551	1	AT3G12580.1	HSP70 (heat shock protein 70); ATP binding		similar to heat shock cognate 70 kDa protein 3 (HSC70-3) (HSP70-3) [Arabidopsis thaliana] (TAIR:AT3G09440.1); similar to heat shock cognate 70 kDa protein 2 (HSC70-2) (HSP70-2) [Arabidopsis thaliana] (TAIR:AT5G02490.1); similar to HSC70-1 (heat shock cogn	92.57	148	11	1	2	445	505	650	7e-63	236
MLN_All.Contig_1162	GAAAAATCATCTCTTCGCCAAAGTTTTCTGGGGTCTTCACTGTTTCGCTTCGATCTTGAGAGATCTTTGTCTCCCCGGTTTTTTCTTTTTTGGGGATTCTATTTCGAGGGCTTTGCTCTAACATGTCAGGAAGAAAGGAAACGGTGTTGGATTTGGCTAAGTTTGTGGATAAGGGCGTGCAAGTTAAGCTGACTGGTGGTAGACAAGTCACTGGAACTCTTAAAGGCTACGATCAGTTGCTGAACCTTGTTCTAGATGCTGCGGTGGAGTCTGTTCGAGATCATGATGATCCATTGACGACTACTGGCCAGACCAGACGCCTTGGTTTAATTGTTTGTCGTGGAACTGCGGTGATGCTCGTCTCACCAACTGATGGAACTGAAGAAATTGCTAACCCTT…	546	1	AT2G03870.1	small nuclear ribonucleoprotein, putative / snRNP, putative / Sm protein, putative		similar to SNRNP-G (PROBABLE SMALL NUCLEAR RIBONUCLEOPROTEIN G) [Arabidopsis thaliana] (TAIR:AT2G23930.1); similar to unknown [Populus trichocarpa] (GB:ABK93714.1); contains InterPro domain Like-Sm ribonucleoprotein, core; (InterPro:IPR001163); contains I	93.88	98	6	0	123	416	1	98	3e-39	157
MLN_All.Contig_1163	GATCACTCTCTCTTTCTCTCTCTCTCAACCAAAAGAACAATCCCGACTTTGTATCTGTACAGAGGATGCCGGCGACGGATTTTCAGGGAACATTCGGGAGGTCATTCCTAAGTTTCCGGCGAGACCAAGTTGACTCAAACACACCCGCCGCCGGAAGTAGTGGCCACAGCATGGAGGCCGAGCTAGATTCTTTCCAGAGACAAGTCGCCGAGAAATTCACCGATCTCAACGCCTCCGGCGAGCTTCTCTCCCTCGAGTGGATTGGAAAGCTTTTAGATTCGTTTCTGTGTTGCCAAGAGGAGTTCCGAGCCATCGTCTTCAACCACCGATCTCAAATCTCCACGTCTCCGATGAACCGTCTGATCTCCGATTACTTCGAACGGAGCATCAAAGCCCTCG…	680	1	AT1G18740.1			similar to unknown protein [Arabidopsis thaliana] (TAIR:AT1G74450.1); similar to unnamed protein product [Vitis vinifera] (GB:CAO43630.1); contains InterPro domain Protein of unknown function DUF793 (InterPro:IPR008511)	81.78	214	30	4	66	680	1	212	2e-92	335
MLN_All.Contig_1164	GATTTACGAAGTTATAAAATATAATTCTCAAACTAAAAACGTCCATTCTCTCTCTAAGTGTTGATCTGAAGTGTGGTTAAATTGAAAGGTTGGCTTAGCAACTACGAAACGTAAAAATAAGTGCTAAGACCACACGTTCCGATTCAGCGAAAAATCAGTCCGTGGCAAGTAGCTTACAACCGAAAAGAGTAAGCACAATTTAATTGGTTAAATAATTATGTTTACTCAACTAATGCTTAAAGATAAATTAGCATTTCTAGTTAAATAGCCAGAAAGTGTGACTATATACAGCCTGTCGACCCTTCACCACTATTAACATAAATCATTTTACCATATAAAATCGTTATTATACATCTCTATAAATTGAAAATATAAATAAACTACTGTAGTCATGACGAG…	676	1	AT3G05860.3	MADS-box protein (AGL45)		similar to AGL46, DNA binding / transcription factor [Arabidopsis thaliana] (TAIR:AT2G28700.1); similar to hypothetical protein [Vitis vinifera] (GB:CAN65747.1); contains InterPro domain Transcription factor, MADS-box; (InterPro:IPR002100)	57.3	89	38	0	410	676	7	95	2e-25	112
MLN_All.Contig_1165	CTCCTGTCCTGTTTTTCTCATCTTCTCTGTAAACACAAGTGGGCAGTTTGTTGGTTTAGCGGAGATGGTATGACCAGTTGATTAGAACCAGATGGCGGAGCGCTGGCAGCAGGACAAGTGGGTTGGTTGCTTCCCTGTTAAGTGTCACATCGTTAAAGATATCCTGAATAGTTCCTTGAGGCATATTACGCTTGAGAATGATGAGAACAAGCCTGTTACTAATAGCCATGATACACAGGAGGTAAAGATAGAGCAAGGAGTCAAAGTAATCATTTTTTTTAAGGAACATGTGAGCAAGACATGCATACTCAATGATTTTGTCTTCTATGAGAATTGTGAAAATATAATCAAAGACTGGGAAAAAGAAACACCAGCTGTATAAAAGACAGCAATCTTTTA…	678	1	AT5G61020.2	ECT3 (evolutionary conserved C-terminal 3)		similar to ECT2 [Arabidopsis thaliana] (TAIR:AT3G13460.4); similar to ECT2 [Arabidopsis thaliana] (TAIR:AT3G13460.2); similar to ECT2, protein binding [Arabidopsis thaliana] (TAIR:AT3G13460.1); similar to unknown [Populus trichocarpa x Populus deltoides]	77.78	117	26	0	5	355	305	421	1e-49	192
MLN_All.Contig_1166	GAGTCTGTGCGAGTCTTTCTTGATTTCGAAGCAGCAGCTTCGTCTCCGGCGAACAGAACCCTGACCCCGGCGACTTGGACTCCGGCTCTGGAAACTCAGCAGGCCTCGGTTCGAAGGTTTGACAATGGATGGTGTGGGGGAAAGCTCTTCGGTAGGAGAGAAGCCTGTGGTTGTTAGGGTTAAGCGTAAAGTAGGACAATCTCCGCTCGATGCTTTCTGGCTGGAGATAAATGAAAGACCTTTCAAACGACCCTTACTCGACTTCTCAAAGCTATCTTTATCCAATTCCGAAACGAAAGAGGATGTGAAGCCCAAGAAGGTGCTAGTGCGGCATTTGGAGACTGTCACGGACTCTGAAACCACTGTTGATATCATCCACTCTTTATTTGAGTCTGATCT…	691	1	AT2G30280.1			similar to unnamed protein product [Vitis vinifera] (GB:CAO21344.1)	73.6	197	44	4	125	691	1	190	3e-60	228
MLN_All.Contig_1167	GTAACTCTTCCTCTTTATGCTCTAGTGACTCAGATGGGTTCGAAGATGAAACCTACAGTGTTCAACGAGAGAGTAGCAACAGCTTTAAAGAGTTGGCATCACACAGCTAAGAAACAGGTCAAACATGGAAGAACCTCAGGATCAACGACGCCTTTCTCTAGCCGTCCAACTACACCTACTCACGGTTCTTCTCCGATCCATCTCCTCCGCAACGTCCACAAACGAAGCAGAAGTGCGGATGAAAGCTTTGTGAACACGCTGTCTCCAAGAAACTCTGACTTCGATTCATGGCGTCCTGAGCCTCAGCAAGAACCGTCTTCTTCTTCTGCAAATCATCATTCTAGGTTCAGAGAAGAAGATTCAGAGAAGATGAAGCCCTCTTCTTCATCTTTGGAGCTT…	597	1	AT1G61560.1	MLO6 (MILDEW RESISTANCE LOCUS O 6); calmodulin binding	A member of a large family of seven-transmembrane domain proteins specific to plants, homologs of the barley mildew resistance locus o (MLO) protein. The Arabidopsis genome contains 15 genes encoding MLO proteins, with localization in plasma membrane. Phy	Identical to MLO-like protein 6 (MLO6) [Arabidopsis Thaliana] (GB:Q94KB7;GB:Q9SY94); similar to MLO2 (MILDEW RESISTANCE LOCUS O 2) [Arabidopsis thaliana] (TAIR:AT1G11310.2); similar to MLO2 (MILDEW RESISTANCE LOCUS O 2), calmodulin binding [Arabidopsis t	78.12	160	32	5	1	471	425	582	8e-41	163
MLN_All.Contig_1168	GATCAAAGCAAACCTTAAACTAGCAAAAGAGTGAAAGAGATCAGGACGAGAGAAGTGAAGAATGGTGTTCATCAAAGTTCATCAACTTGCTTTTCTTTTTGGTCTTTTGGGCAACATTGTGTCTTTCGGGGTTTTCTTGTCTCCAGTGCCAACGTTCTACGGGATATACAAGAAGAAATCATCAAAAGGGTTTCAGTCGATACCATACATATGTGCACTTGCAAGTGCAACTCTTCTTCTCTTCTACGGAATAATGAAGACACATGCCTATCTCATCATTAGCATCAACACCTTTGGATGTTTCATTGAAATCTCCTACTTGTTTCTCTATATTATTTACGCACCAAGAGAGGCCAGGATATTCACGTTGAAGTTGATATTGATATGCAACATAGGTGG…	673	1	AT2G39060.1	nodulin MtN3 family protein		similar to nodulin MtN3 family protein [Arabidopsis thaliana] (TAIR:AT3G48740.1); similar to NEC1 [Petunia x hybrida] (GB:AAG34696.1); contains InterPro domain MtN3 and saliva related transmembrane protein (InterPro:IPR004316)	88.12	160	19	0	65	544	1	160	2e-63	238
MLN_All.Contig_1169	GACCTATGTGCCCATAGCTTAGTGGTAGGTCACCTAATGTTGGAAACCACAAAGCCTTGGGTACGAATATTTGGTCATCCCCACCACCACCATACTCCCTCTGTTTCCTTCCGTTATTATCATTTACTAGGGTTCCATCCGCCCTACGGGCGGATTAATAATTAAACGAAGTATATAAAATATTATAATTTC	192	1	AT4G08410.1	proline-rich extensin-like family protein		similar to proline-rich extensin-like family protein [Arabidopsis thaliana] (TAIR:AT5G06640.1); similar to proline-rich extensin-like family protein [Arabidopsis thaliana] (TAIR:AT4G08400.1); contains InterPro domain Extensin-like region; (InterPro:IPR006	45.45	22	12	0	30	95	443	464	1.2	23.9
MLN_All.Contig_117	GGGAGTTGGGTTTGTTGTACAGTTTCTTCTTTCTCTCTCTTCTCTCCTCTGTCTTTGCAAGCTCTCTCATGTGGCCGGCCTGAGATGGAGAGAGTGGTGGAAAACGATGGCGTTCCCCGCGCGGCGCATCTGGAATCGTTTCACCGTTCGCGTCGGATTCCGCCACAGCGGTAAGCTCCGATCCTCCCTCCACCGTCTGATGATCATCTCTCGCTCTGTTTCTGTTTCTGTTTCATCTCATTGAGAAGAAAAAATAAACATAAAATCAGTTTCAAATTTGTCTCCATGTTTTTCATCATAGTTAAGATTAGATTTTGTCTTATTATGTGCTTCTTGAAACTGTCGGTAGAAGATTTGAATTGTAATTCAGAATCTTCTATTTGGTTTGGATTAAAATTC…	748	2	AT5G43150.1			similar to unnamed protein product [Vitis vinifera] (GB:CAO61459.1)	72.58	62	17	1	474	659	33	91	1e-15	80.1
MLN_All.Contig_1170	GAGGTGAGCGAGTTCAAAGATCGAAGCTTTTTCTCCAATGGCGCAAGCTAGCAGAATCTGCCAGAACCCATGTGTTATCTCCAATCCCTCCAAATCAAACCACCGCAAATCGCCCTTCTCTGTCTCGCTGAAGACGCACCAGCAGCAGCGTCGAGCTTATCAGATATCTTCGTGGGGATTGAAGAAGAGTAACAACGGCTCCGTGATTCGTCCGGTTAAGGTTATGGCCTCTGTTTCCACGGCGGAGAAAGCTTCGGAGATTGTGCTTCAACCCATTAGACAAATCTCGGGTCTGATCAAGCTACCCGGATCCAAATCTCTGTCCAATCGGATTCTTCTTCTTGCCGCTCTATCCGAGGGAACTACTGTAGTTGACAACTTGTTGAACAGTGATGACAT…	765	1	AT2G45300.1	3-phosphoshikimate 1-carboxyvinyltransferase / 5-enolpyruvylshikimate-3-phosphate / EPSP synthase	encodes 3-phosphoshikimate 1-carboxyvinyltransferase / 5-enolpyruvylshikimate-3-phosphate / EPSP synthase involved in chorismate biosynthesis	Identical to 3-phosphoshikimate 1-carboxyvinyltransferase, chloroplast precursor [Arabidopsis Thaliana] (GB:P05466;GB:O22142;GB:Q501E1); similar to 3-phosphoshikimate 1-carboxyvinyltransferase, putative / 5-enolpyruvylshikimate-3-phosphate, putative / EP	87.45	247	24	4	38	757	1	246	2e-112	402
MLN_All.Contig_1171	GAAAGGCGTAGCTTGGAAGCTTGTGAAATCGAATCGGAGAAAAGATGGCGGAAGAACACAAACACGACGAATCCGTGACGGCTCCGGAGCCGGCTGTGGAGATTGTGGAGAGGGAATCGTTGATGGACAAGATATCGGAGAAGATCCACCACGGTGGGCGATTCCTCTTCGTCGTCTTCGTCGTCTGATGACGATGACGACAAGAAGGAGAAGAAGACGAAGAAGCCGGAGTCTCCGTCTTCTATGAAATCGAAAGTCTGCCGCTTGTTCGGAAGGGAGAAGCCTGTGCATAAGGTTCTCGGCGGTGGAAAGCCGGCGGATATATTCATGTGGAAGGATAAGAAGATGTCTGGTGGTGTACTTGGCGGTGCTACAGCCGCGTGGGTTCTGTTTGAGTTG…	768	1	AT4G23630.1	BTI1 (VIRB2-INTERACTING PROTEIN 1)		similar to BTI2 (VIRB2-INTERACTING PROTEIN 2) [Arabidopsis thaliana] (TAIR:AT4G11220.1); similar to unknown [Populus trichocarpa] (GB:ABK93406.1); contains InterPro domain Reticulon; (InterPro:IPR003388)	94.74	38	2	0	45	158	1	38	3e-105	77.8
MLN_All.Contig_1172	CGAGACGTGTTAATTAGATAAATGTTTTAGAATGAGAAGGAAAGGAAAGTTTTCGGATGCGCTGAAAGGAAGATCAGATGTTTTTTTCTCGTGTTGGTTTTGATTTGTGCTTTTGTTCGAATGTTAATTGCTGCTGTAGCCTTTTAAGGTGTAAGACCAAGTTTGGACAGGAGGGACAGTATGTAAGTGAGACGGTTCTTGATTTAGCCAAATTGTATTTTCTGTTCCTTTCCTTGTCCAAAAAGCATCTGGTTACTATTTAAAGTCCTGTATGATTCAAAGTCCTGCTGGTACACTTTAGCAGCCATGGATCAAATTGTTTATAGCTCATCGC	334	1	AT4G04960.1	lectin protein kinase, putative		similar to lectin protein kinase family protein [Arabidopsis thaliana] (TAIR:AT4G28350.1); similar to lectin-receptor like protein kinase 3 [Nicotiana tabacum] (GB:BAF47279.1); similar to unnamed protein product [Vitis vinifera] (GB:CAO62779.1); similar t	47.06	34	18	0	70	171	283	316	0.98	28.5
MLN_All.Contig_1173	GATGTTGACTACGGCCGATGAATCAGGTTCCACGCTGAAGAAGCTTTGTTTTGTGGCCTTGGTCTTGGGTTCTGCTTCTATGTCACTTCTTGCTCTCTGGGCTTAGAGGCAAAAACTAAACGTGTTATATATACCAAAAGTGACCATACCAAAATGTTATGACTCTATAAAATATGTTTAAAACTTTATAATATAATCTATTCCACATCTTTATGTATATTTACACATTTAAACTTCTATGTTAAACAAAGTTAGATCTTTCC	263	1	AT2G30080.1	ZIP6 (ZINC TRANSPORTER 6 PRECURSOR); cation transmembrane transporter	member of Fe(II) transporter isolog family. Gene expression is not regulated by iron, copper, or zinc deficiency or excess.	Identical to Zinc transporter 6, chloroplast precursor (ZIP6) [Arabidopsis Thaliana] (GB:O64738); similar to ZIP5 (ZINC TRANSPORTER 5 PRECURSOR), cation transmembrane transporter [Arabidopsis thaliana] (TAIR:AT1G05300.1); similar to zinc transporter ZIP6	83.33	18	3	0	2	55	308	325	0.052	32.7
MLN_All.Contig_1174	CACTAAAAAAAAGAAAAAAACCTTTCAGGTCTCAACTAGAAATGGAGATGAAGAAGATTGCCTGTGGAGTTCTTTTCGCTGCTGCTTCCATGACCACCGTCATGGCCACAGAGGTTGGAGCTCCGGCACCAGGACCTGCCGCAAGTGGAGCCTCCGTAGCCGTACCGGCTCTTGGCTCTTTGGTTGGAGCTTCCCTTGTGTCTCTCTTCACCTACTACTTAAACTAATAAGGTTATAC	238	1	AT3G57690.1	AGP23/ATAGP23 (ARABINOGALACTAN-PROTEIN 23)	Encodes a putative arabinogalactan-protein (AGP23).	Identical to Arabinogalactan peptide 23 precursor (AGP23) [Arabidopsis Thaliana] (GB:Q8S2W4;GB:Q9SVY3)	91.67	24	2	0	42	113	1	24	8e-06	45.4
MLN_All.Contig_1175	GATATAACCCGAGAGAATAAATAACCGAAAGCGATAGAGATCATTGATTCAATGTCGGACATAGCGATATTAGTGGTGGAGGAGTATGAGCGGAGGGTGAGACAGCCGGAGGATTCGAAGGCGGCGACGGTGGACTTTGATTGGTGGAAGAAACTTCCCGGGAAGATGATGACCATAGGAGTCGACGAGAAGAAGATAGAAAGTTTCATGTAGAAGTTTGAGGCCAAGTCTCAGTTTGCTATTGCCATCTCACATGGCGTTTTCTCTGCTTGAAACCAGTTTGTTTATAGCTAATCTCGTTTCTTTATTACTGCTTTGTGCTTTCCTTTTCCTTTGGGAGTTTTATGTACAAAAGTAAATATCTGAATTAACCAAATGTAATAGTCTGTTTGTTTATTT…	462	1	AT5G65207.1			similar to unknown protein [Arabidopsis thaliana] (TAIR:AT5G10040.1); similar to 80A08_3 [Brassica rapa subsp. pekinensis] (GB:AAZ67588.1)	60.81	74	28	2	52	270	1	73	8e-18	86.3
MLN_All.Contig_1176	GAAGAAGAGGAGAAGAATCTGATTGAAACCGCCAAGAGGAAGTTCTTCGCAGAAGTGCTCAATGCAGTTCGTGAGTTCCAGTTGCAAATCCAGGCGACTCAAAAACGCCGCAGGCAAAGAAACGATGGTGTGCAGGCATGGCATGGGAGACAAAGACAACGAGCAACCCGCGCTGAAAAGCTGAGGCTAATGGCCCTTAAATCCGATGACCAAGAAGCATACATGAAACTAGTAAAGGAGAGCAAAAACGAAAGGCTCACCACTCTTCTAGAAGAGACTAACAAACTCCTTGCTAATCTGGGAGCTGCTGTTCAGCGGCAGAAAGATGCTAAACTACCAGACGGCATTGATCCACTGAAAGACTCGGAATCTGATTTATCTGAACTCGATGCTCCGAAA…	756	1	AT3G06010.1	ATCHR12; ATP binding / DNA binding	Encodes AtCHR12, a SNF2/Brahma-type chromatin-remodeling protein. AtCHR12 mediates temporary growth arrest in Arabidopsis upon perceiving environmental stress.	similar to homeotic gene regulator, putative [Arabidopsis thaliana] (TAIR:AT5G19310.1); similar to unnamed protein product [Vitis vinifera] (GB:CAO71127.1); similar to Os05g0144300 [Oryza sativa (japonica cultivar-group)] (GB:NP_001054624.1); similar to c	97.21	251	7	0	1	753	244	494	2e-109	391
MLN_All.Contig_1177	GATATCAACTTGTTTCTCTTCGTACCAATCCAGAAAATAAGAAAAAAAAAACACAAATTAAACTAAAAAAGAAAAAGTCAAAGAAATCGCCATGGATGCCATCGATTCAGTCGTCGATCCTCTAAGAGACTTTGCCAAGGACAGCATTCGCCTCGTTAAGCGTTGCCACAAACCAGATCGCAAAGAATTCACGAAAGTGGCGGTCCGTACAGCTATTGGGTTTGTGGTAATGGGATTCGTGGGATTCTTTGTGAAGCTCATCTTTATTCCCATCAACAACATCATCGTCGGTGCTACCTAAGATAACCAGGGAGGATGGAGAAGGGTAGTAGTTACAGCTTTCGTTGTTTCAAGAAGACTTCTCTCACTTTTTTTTTTTTGGGTTCAGATGCTCGAAAG…	458	1	AT5G50460.1	protein transport protein SEC61 gamma subunit, putative		Identical to Protein transport protein SEC61 gamma-1 subunit (SEC61G2) [Arabidopsis Thaliana] (GB:Q9SW34); similar to protein transport protein SEC61 gamma subunit, putative [Arabidopsis thaliana] (TAIR:AT4G24920.1); similar to unknown [Populus trichocarp	100	69	0	0	92	298	1	69	5e-25	110
MLN_All.Contig_1178	GGATTTTCAACTTTCTCGATCAATCTTTTAACGTTCCAATCGCGAATCTCCGTTACTGGGTTTCGTAAAGGAACACACTTTCGTCTTCTCTGAATCGAGAGGAGAAGAGATGGTTGGTGGAGGAAGCAGGAGAGACGAAGGATCGATGCGGCCGATTCAAAACACAAACTTGTTCGCCGCTTTGGATACTCGGAAGAAGAAGAAGAAGTCCGATAAGGGCAAAGGTTCCTCCGTCATTAAGGAGCCTGAGCCACAGGTCTTCTGGGCGCCTACGCCTCTAAAGGCAAAGGCTTGGGCTGATATTGATAGTGACGATGAAGATGAGGACTATTTCGCCACCACTGCTCCTCCTCCTCCTCCTCAGCCCTTGTGGAGTGCTTCCGATGCAAAAGAGGCTCA…	684	1	AT4G32610.1			similar to unknown protein [Arabidopsis thaliana] (TAIR:AT2G25670.2); similar to unknown protein [Arabidopsis thaliana] (TAIR:AT2G25670.1); similar to unnamed protein product [Vitis vinifera] (GB:CAO44124.1)	66.49	194	50	4	110	646	1	190	3e-28	122
MLN_All.Contig_1179	ATAATATAAACTATCATAATATAAGGGGGCGTCTTCAGCCTTCTCTCCGCCCCCGCCGAAGCGCACCACGAGCCGCCGCGCGGAGCTCCTGGTGGAGCAGGAGAGGAAAGCGGCGCCGCCACAATACTCTCTNTTATTAGTCAATACTATTATATAATAAAATATATTATTATACTCACACGAGCCTCGCGCGCACTAATTATTGCTCGCGGAGAGATATCGCGCCCTCATTATCCGGCCGCGGGCGGGCAGCAGATGCACTCAGAGGCAGACGATACCTCGCCAACCTACCTCATATAGTATCACTACATGCAATACAATAACGATGCGATGCAGCCTTCTTGTGTGATCTTGTCGCGCTCGTCGTTCAGAGTTCGTATGCATGAGCAGAGTCACATA…	1346	1	no significant hit
MLN_All.Contig_118	GATAAATATCTGGTTTTTCTTTTTTTTTTTTTTTGAACTGTTTTTTTTTTTTTTTTTCTTGTGTGCATSGTAAAAAGAAGAACACAAAATCGATACCGTCAGTTGATAATATTAATTTGGAAAAGAAATTATTTAAATGAAGAGGAACGGCGAAACGAAGCGGCGGAGGAACGTGGCARAGGAGGCGGAGCAGGGAGGAGAAGATCCGGCGATGTGGGAGAATCTAGATCGGAATTTCAGACAAGTGCAATCGGTTTTGGACAGAAACAGATCACTGATCCAGCAGGTCAACGACAATCATCAATCAAAAATGGCTGATAACATGTCGAARAACGTAGCTTTGATCCAGGAACTCAACGGAAACATCTCTAAGGTTGTTTCCATGTATTCTGATATCAA…	702	2	AT2G40080.1	ELF4 (EARLY FLOWERING 4)	Encodes a novel nuclear 111 amino-acid phytochrome-regulated component of a negative feedback loop involving the circadian clock central oscillator components CCA1 and LHY. ELF4 is necessary for light-induced expression of both CCA1 and LHY, and conversel	similar to ELF4-L1 (ELF4-LIKE 1) [Arabidopsis thaliana] (TAIR:AT2G29950.1); similar to putative EARLY flowering 4 protein [Lycopersicon esculentum] (GB:AAW22881.1); contains InterPro domain Protein of unknown function DUF1313 (InterPro:IPR009741)	91.26	103	9	1	137	445	1	102	1e-48	189
MLN_All.Contig_1180	GACCTGCTCCAAAGATGACAACTTGCAGCGCTCACTTGTATTCCAATGGTGGAATCTCTTGTTTCCACAAGAACCATAGCTCTCCGTTGAACAACCATCTCAAACTCTCCGGACCACTGTTCCCCATCAAGACAAAACGACCCTCGAGGGTACTAGTCACATCCGCTGTTCAGTTCAGACCTTGCATCGACATCCACAAGGGGAAAGTGAAACAAATAGTTGGATCCACTTTAAGTGACTCAAAAGAAGACGGTTCTGTTCTCGTTACGAACTTCGAATCAGACAAATCTGCGGAAGAGTACGCAAAGATGTACAAAGAAGATGGGCTTACTGGTGGTCATGTTATAATGCTTGGAGCTGACCCTTTAAGCCAAGCTGCAGCTCTTGGAGCGTTACATG…	694	1	AT2G36230.1	APG10 (ALBINO AND PALE GREEN 10); 1-(5-phosphoribosyl)-5-[(5-phosphoribosylamino)methylideneamino]imidazole-4-carboxamide isomerase	Encodes a BBMII isomerase involved in histidine biosynthesis.	Identical to 1- (HIS6) [Arabidopsis Thaliana] (GB:O82782); similar to unnamed protein product [Vitis vinifera] (GB:CAO15905.1); contains InterPro domain Phosphoribosylformimino-5-aminoimidazole carboxamide ribotide isomerase, eukaryotic; (InterPro:IPR0118	76.89	225	47	5	15	674	1	213	1e-86	315
MLN_All.Contig_1181	GAATTCATATATTAATATATAATTCGTCTCTATTTTTATATAAATAAAAGAAAAATAACATGTTGATTATATCAAAATTATAGAACAATTAAGGAATTTTAACTTATCATGGGGAAAGACACTATTGCTGATATAATAACCTCTATACGAAATGCTGACATGAATAGAAAAGGAACAGTTCGGATAGGATCGACTAACATCACCGAAAGCATTGTTAAAATACTTTTACAAGAGGGTTTTATCGAAAACGTAAGGAAACATCGCGAAAACAATCAATATTTTTTGATTTTAACCCTAAGACATAGACGAAATAAGAAAGAATCCTATAAAACGATTTTAAATTTAAAGAGAATAAGCCGACCGGGTCTACGAATCTATTCTAACTCTCAACGAATTCCA…	556	1	ATCG00770.1		chloroplast 30S ribosomal protein S8	Identical to Chloroplast 30S ribosomal protein S8 (rps8) [Arabidopsis Thaliana] (GB:P56801); similar to ribosomal protein S8 [Capsella bursa-pastoris] (GB:YP_001123408.1); similar to ribosomal protein S8 [Lobularia maritima] (GB:YP_001123760.1); similar t	99.25	134	1	0	109	510	1	134	9e-71	262
MLN_All.Contig_1182	GAAGAAAACAAAAACAAGTGAAAACATTAAAACAAAAAAGAGAGAAAAATGGCGACGTCTGGAACGAATGTGACAGAGGTTCCGTTAAAAGGAACGGCGGACAAACACTACAAGAGGTGGAGGAACTAGAACCATGCTTTCCCTGACGACGATGGCCACCACATCCAAAGTGTCAGCGTTCATGATGGCTAGTGGGACTCTCATGGCGCCATCAAGATTAGGAACTACAGACTGGATGGAAAGCATGAGGTATTCAAGGAGAGGAGAGAGATAGACGATAATAAGAAAACGGTGACGTTTAGATGACTGGAGGGTCATGTGATGGAGCATACTCAAGGTGTATGAGGTACAACTTCCAGTTCATTCCCGAATCTGAGGATGGCTGCGTCTGCAAAATCA…	726	1	AT2G01520.1	MLP328 (MLP-LIKE PROTEIN 328)		Identical to MLP-like protein 328 (MLP328) [Arabidopsis Thaliana] (GB:Q9ZVF3); similar to MLP329 (MLP-LIKE PROTEIN 329) [Arabidopsis thaliana] (TAIR:AT2G01530.1); similar to unknown [Populus trichocarpa x Populus deltoides] (GB:ABK96619.1); contains Inter	77.42	93	21	0	49	327	1	93	3e-55	151
MLN_All.Contig_1183	GAGACACGAGGAAAAGGAAAAAGAGAATCTGGGGGTGGAGAGGAGAGACGGAAGATAGATTGAATAATATCAAATGGCGACATCGAGGCTTCAAGCTCTGTGGAATCACCCTGCCGGACCTAAAACTATTCATTTCTGGGCGCCAACGTTCAAGTGGGGAATCAGCATTGCTAACATTGCAGACTTTGCTAAACCTACTGATAAAATATCCTACCCTCAGCAGATTGCTGTTACATGCACTGGAGTGATCTGGTCTCGCTACAGCATGGTCATCACTCCCAAAAACTGGAACCTCTTTAGTGTCAATGTTGCTATGGCTGGGACTGGCATGTACCAGCTTGCTCGTAAAATCAAAAACGATTTTGCATCTGATGTGGAGCCTGTTGTTGCTAAAGAATG…	685	1	AT4G22310.1			similar to unknown protein [Arabidopsis thaliana] (TAIR:AT4G14695.1); similar to unknown [Populus trichocarpa] (GB:ABK93494.1); contains InterPro domain Protein of unknown function UPF0041 (InterPro:IPR005336)	87.04	108	14	0	74	397	1	108	8e-54	206
MLN_All.Contig_1184	TAAAAAATAAAAATTAGAGGGGTTCTGCTCGCCCCGCCGCAAACAGACGACCGCGCGCAGCGAGTGAGCGAGGGAGGAGGCCCCCACATCCCTATATAAAACATTATACAAAATTATTTATCAACCGACGCGCGACATATCATCCGGGAATATGAGCTCATTTCGGGCGGGGAGACAGACATAAAAAAATACCTCCACACCTCCCTCAGAATACTGAATTCATAAATTAGATGCCATTTGCATCCGCCATCTCGACAATTGATAATGATAGATGGTTGCAATTAAAGCTATTACCACCCAACTTCTTGAAATAACAAAACATTTCTTTACACTAGACTCTCACTGCCGTTTGACCAGACTGAACACTATATTTTATCATGTCTCTGAGACTGCCGCCTC…	834	1	no significant hit
MLN_All.Contig_1185	TCTGGAGCAAGTGTTTGAGGAGAGCAATGGTGTGCCGTCGAAAGACTCGACTCTGTTGACTGTACAGATGTCTTGGATCATGGAGCTTTTGGAGAGTAATCTCGAAGTGAAGTCCAAAGTGTATAAAGATCCGGCGTTGAGCTATGTGTTTCTGATGAACAACGGGAGATACATTGTTCAGAAAGTGAGAGACGGCGAGCTTGGAGTGCTTTTGGGAGAGGATTGGATTCGGAAACATAACGCTAAAGTGAAGCAATACCAGATGAGTTATCAGAGAAGCTCGTGGAATAAGATGATTGGGTTGCTGAAGGTGGACAACGCGGCGGTGGGGATGAACGGGTTAGGGAAAGCAATGAAGGAGAAGCTGAAGGAGTTTAATATGCAGTTTGATGAGGTTTG…	777	1	AT5G58430.1	ATEXO70B1 (exocyst subunit EXO70 family protein B1); protein binding	A member of EXO70 gene family, putative exocyst subunits, conserved in land plants. Arabidopsis thaliana contains 23 putative EXO70 genes, which can be classified into eight clusters on the phylogenetic tree.	similar to ATEXO70B2 (exocyst subunit EXO70 family protein B2), protein binding [Arabidopsis thaliana] (TAIR:AT1G07000.1); similar to hypothetical protein [Vitis vinifera] (GB:CAN59816.1); similar to unnamed protein product [Vitis vinifera] (GB:CAO21368.1	86.41	206	28	0	2	619	419	624	2e-104	375
MLN_All.Contig_1186	GACTTTTGGATAAAAATAAAACTTCAAATCATCTTCTTGGACCTCTCTATAAATACGCTATCTGCGTTTTCAGATCGGTAAACTTATCATCTCCCATCTCAAAAAAAAGAAAAGAAAAAAAAAAACAACCCTGACGGCCGCCATCTC	147	1	no significant hit
MLN_All.Contig_1187	GCTCCTTCTTCTTCTCTTGCTTTCATTTTTCTTCATACGATTCATTATAGAAGTTCTCAGTTTCTGTTAGAATAATCTTTCAAATTAAAAAAAATCGATAAAAACATTGATGCTTAACCAGCAGTTCTTGGTCTTTGAGACACATGTCTCCGATTATACTCAGTGAGATCTTCCTCTCTGGGTTTATGTTAAACTCTACAATCAGGCGCAGGACCCATCTCGTTCAATCTTTCTCTGTTGTCTTCCTTTACTGGCTTTACTACGTCTCATAGTTTCTCAAACTCTCAACTTTATTACATAGTCGTATAATTAAAATAGAACCCTAGTTTCAAAAAATGCCACTTTTTTTTCTTGGTTCTGTTCTGTTCTTGACTTCCCCTACAAGAAAACCCATTTTAA…	747	1	AT4G34590.1	GBF6 (ARABIDOPSIS THALIANA BASIC LEUCINE-ZIPPER 11); DNA binding / protein heterodimerization/ transcription factor	Encodes a basic domain leucine zipper (bZip) transcription factor.	similar to ATBZIP44 (ARABIDOPSIS THALIANA BASIC LEUCINE-ZIPPER 44), DNA binding / protein heterodimerization/ transcription factor [Arabidopsis thaliana] (TAIR:AT1G75390.1); similar to unknown [Populus trichocarpa] (GB:ABK94250.1); contains InterPro domai	92.59	81	6	0	505	747	18	98	3e-35	145
MLN_All.Contig_1188	TAATGAATGATATGACCCAAGAGGCACTGAATGATGCAATGCAAGCCCAAGTGATGATCTCCTGCTTGGCACATCGCATCTTATCTTCAAGCTGTAGTTCTCTCGGCTCTAGGACAAGAGAACGAAGCTCACGCTGCTCTCAAGGACAGATCAATGCTGGAGAGCAAAAGAAACGCCCTATGATGATGATGATGATGGAAACAAAACTACAAGACGAAACTTGTTTCAGTCTTCTTACATTAACCGAAACACCGCATAGGCTTTGCAGAATAAGATCAATACCCACCGTCCATCATCCTCATAAGTCGATAAGCTACTAAACAGTTATCATCATCATCTTCCCTTCACCTTGATCTTTATTTCTTTCCAAGTACTAGAAGCATTCATTTGGTCTCGTTT…	592	1	AT1G63500.1	protein kinase-related		similar to protein kinase family protein [Arabidopsis thaliana] (TAIR:AT5G41260.1); similar to unnamed protein product [Vitis vinifera] (GB:CAO39581.1); similar to unnamed protein product [Vitis vinifera] (GB:CAO62818.1); contains InterPro domain Tetratri	92.68	41	3	0	58	180	447	487	1e-18	76.6
MLN_All.Contig_1189	GGGAACCCATCAGCAAGCTTCTTCACAAAAACCCAAAACATAAGATTTTTGTTTACTAAAAAAAAGATGGGTTTCAACTTCATCTCTCTCCTTTTTCTTCCACTTCTATCAGTCACAATCTTGTCGGGACTCGAGCAGGCTTTGGCTTCCGACAACACACTCCTCAAGAACACCAACCACCGCAACAGCACCGCGGACGGTGGGATGTCGTCGCTGAGAGGGAAGAAGCAGAGGAGTGGATGTAACTTGTTCCAAGGCCGATGGGTCTTCGATGCTTCTTATCCTTTCTATGATTCGTTCTCGTGTCCATTCATAGACGGCGAGTTTGACTGTCTCAAGTTCGGTCGACCAGACAAACAGTTCCTCAAGTACTCATGGCAACCTGAATCTTGCACCATC…	723	1	AT1G29050.1			similar to unknown protein [Arabidopsis thaliana] (TAIR:AT2G34070.1); similar to unnamed protein product [Vitis vinifera] (GB:CAO48076.1); contains InterPro domain Protein of unknown function DUF231, plant (InterPro:IPR004253)	85.2	223	29	3	67	723	1	221	2e-106	381
MLN_All.Contig_119	GGAGCAGCTCAGATTCTTGAGAAAGGAGGGCATACTCAGTTCACGCCGCACTACATCACCTGGTACTGCCCTGAGGCTTTTACGCTGAGTAAACAGTGCAAGTCTCAGTGTATCAACCATGGGAGGTACTGTGCGCCTGATCCTGAGCAGGATTTTACTAAAGGGTATGATGGGAAGGATGTTGTGGTTCAGAATCTGCGCCAGGCTTGTGTTTATAGAGTGTTGAATGAGACTGGTAAGCCTTGGGTTTGGTGGGACTATGTGACTGACTTCGCCATCAGGTGTCCGATGAAGGATAAGAAGTACACTAAGGAGTGTGCAGACGAGATTATCAAGTCCCTTGACATTGATCTCAAGAAGGTGGACAAGTGTATCGGAGACCCTGACGCAGATGTGGAG…	1183	2	AT3G52850.1	ATELP/ATELP1/BP-80/BP80/BP80B/VSR-1/VSR1 (ARABIDOPSIS THALIANA EPIDERMAL GROWTH FACTOR RECEPTOR-LIKE PROTEIN); amino-terminal vacuolar sorting propeptide binding	Encodes the Vacuolar Sorting Receptor-1 (VSR-1)/Epidermal Growth Factor Receptor-like protein1(VSR-1/ATELP1). Binds vacuolar targeting signals. Involved in sorting seed storage proteins into vacuoles.	Identical to Vacuolar-sorting receptor 1 precursor (VSR1) [Arabidopsis Thaliana] (GB:P93026;GB:P94037;GB:Q94AC0); similar to vacuolar sorting receptor, putative [Arabidopsis thaliana] (TAIR:AT2G14740.2); similar to vacuolar sorting receptor, putative [Ar	93.65	394	25	0	1	1182	214	607	0	810
MLN_All.Contig_1190	GATGATATATGATTCTAATTTGGAAAATCTATGAGGTCACTGTAAGAAAAGCAATGTAATAAAGCATCAATACAGATTCATTCATAATAATTAGATAAATCTGTTCCGAAAACAAAAAATTAAGAGCCTTGAGCCAATAAAAACTGAGAAAATTGCCAC	159	1	no significant hit
MLN_All.Contig_1191	GGACAAATTCCCTCGCAATCGACCAACGGTAGCTCCTGCATTCACCGTTATCCTCTCTCCTTCCGTCGCCGGAGTTCGATCGTTGAGGAAGTAGAGATAATGGCGACGTTTGAGCTGTACAGGAGATCGACGATCGGGATGTGTTTGACGGAGACTTTGGACGAGATGGTTCAGAGCGGTACGCTGAGTCCTGAGCTTGCTATCCAAGTCCTTGTTCAGTTTGACAAGTCTACGACTGAAGCTCTTGAGAGCCAAGTGAAGACTAAGGTGTCCATTAAGGGGCACCTGCACACTTACAGGTTCTGTGACAACGTCTGGACCTTCATATTACAGGACGCGATGTTCAAGAATGACGACCGTCAAGAGAATGTGAGTCGAGTGAAGATAGTGGCATGTGAC…	654	1	AT4G24440.2	transcription initiation factor IIA gamma chain / TFIIA-gamma (TFIIA-S)		Identical to Transcription initiation factor IIA gamma chain (TFIIA-S) [Arabidopsis Thaliana] (GB:Q39236;GB:O49348); similar to hypothetical protein [Vitis vinifera] (GB:CAN60284.1); contains InterPro domain Transcription factor IIA, helical; (InterPro:I	98.11	106	2	0	100	417	1	106	3e-54	208
MLN_All.Contig_1192	CTAGCAATACTCGTGCGACGCCAATGGACACAAGCAATCATCGAGGGGGACCAAATATTCCTTATGAAGCCGACGTCTCTGAGCGTGTCAGATCGGGTAAGGCCATTGGTCCAAGCCCACAGATAAATAACAATCCTGCTACAGGGAGGACTCTGGGTTTTGATCAGCCCGTCCACAAGAATGTGAACATGCCATCCACTTCACTATCTCCTGCGGGTACCTCAAAAAGAAACGTCGGACAATCAGGTTTCCCTCCGGAAACCTCAAATGCTGGGTATGAAAGCGGGAAAAGAACCGGAGGCTGGACTTCATCATTCATGTCTCCAGACAAATGATGCAAAGAAAACAAAACATTGTCTGAGATGGTGAGCTATTAATGTGAGTCATGCCCTTGGAAGA…	634	1	AT4G28880.1	CKL3 (Casein Kinase I-like 3); casein kinase I/ kinase		similar to CKL4 (Casein Kinase I-like 4) [Arabidopsis thaliana] (TAIR:AT4G28860.2); similar to CKL4 (Casein Kinase I-like 4), casein kinase I/ kinase [Arabidopsis thaliana] (TAIR:AT4G28860.1); similar to unnamed protein product [Vitis vinifera] (GB:CAO654	79.09	110	23	2	3	332	312	415	1e-43	172
MLN_All.Contig_1193	TGGATAACCGGGATCAGGAATGGCGAAAATGGTATAGACTCTTCTACTAAGACTGGTCGGCTTAGCATCTTCGCTTGAAGCATTGAAGATGTTTTGATCCTAGTTTTGATTCTCCGTCTTTAAATTTGTTTTGATGTACTTTGGTTCTATGTGTGGAACAAACTATTTCCAAGTTTTTAAAGTAATTCCTGAAATTGGTACTTGAATTTTATTTGTTTGGGTTGTGAGTTGTATATGTTAATGAAAGAACCTGAAATATTATTTGGGAATACCTAACAAAAGCTATATATGTTTGAAGAGGATACTATATTATGAGCAAATGTGTGTAAAATGCCTAGCATTTTTCATGGCTAAGATTTTTTCTGTTAAATTGACATTTCATAGCTTGTTTAAATATTG…	434	1	AT2G28350.1	ARF10 (AUXIN RESPONSE FACTOR 10); miRNA binding / transcription factor	Involved in root cap cell differentiation.	Identical to Auxin response factor 10 (ARF10) [Arabidopsis Thaliana] (GB:Q9SKN5;GB:Q9SQ86); similar to ARF16 (AUXIN RESPONSE FACTOR 16), miRNA binding / transcription factor [Arabidopsis thaliana] (TAIR:AT4G30080.1); similar to unnamed protein product [Vi	88	25	3	0	1	75	669	693	2e-06	48.5
MLN_All.Contig_1194	GAGACTGAATCAATCAGAGGAGGAGGAGCATCAAATCAAAAATGGCGTCGGGATGGGGAATAACGGGGAACAAAGGGAGATGCTACGATCTCTGGATGGATTTCAGCGAATGCATGTCTCACTGCAGAGAGCCCAAGGACTGCTCTCTTCTCCGTGAGGATTACCTCGAGTGCCTCCACCATTCCAAAGAGTTTCAGAGAAGAAACAGGATCTACAAGGAGGAGCAACGTAAACTAAGGGCTGCCTCTAGGAAAGGTGAACAAGTTGTGGATGCTACTCATACACATCACTAGTCACCAATCTTCCTCCAAGTTTGCTTCTTCATCCCCATCCCATCCCATTCCAGACAAGAAGAATAAATCCAAGATTTTGCATCTTGTTTCAAAAACAATGTTCGTT…	534	1	AT3G62790.1	NADH-ubiquinone oxidoreductase-related		similar to NADH-ubiquinone oxidoreductase-related [Arabidopsis thaliana] (TAIR:AT2G47690.1); similar to NADH-ubiquinone oxidoreductase-like protein [Camellia sinensis] (GB:ABY77914.1)	92.77	83	6	0	42	290	1	83	2e-44	174
MLN_All.Contig_1195	GGTTAATTGGGAAGGTGAGAGTATCAGCGAGAAGAGCTATGACATAGTACGCTCCAAGTCCGAATCCCTAGCTAGTGGACGACGAGTGGCTAAGACAATACGAGCCGTGGTAGAGCCGATGCTTGAACCTACATTTGGTCAAAACGTGATGGACGAACTTTTTGAAAGGTACGCAAAGATAGTGGGGGAATACTTGTATGTAAGCTCCCCTCGGTACGCTCTTATTATTGTTTCGCTCGTGAGAATGAGCTGATCATCATGTTATAACCTAGGCTTTTTTTTTTGTTAGTCAAAAAAAAAACCTAGGCTTTTTACATGTATTTGGACCTACAATGACCTGATTTAGTACCTCTTATTTAAAGAATTATATGTAGTGTCATTTGCTTCAGGAATAAAAAA…	415	1	AT1G19640.1	JMT (JASMONIC ACID CARBOXYL METHYLTRANSFERASE); jasmonate O-methyltransferase	Encodes a S-adenosyl-L-methionine:jasmonic acid carboxyl methyltransferase that catalyzes the formation of methyljasmonate from jasmonic acid. Its expression is induced in response to wounding or methyljasmonate treatment.	Identical to Jasmonate O-methyltransferase (JMT) [Arabidopsis Thaliana] (GB:Q9AR07;GB:Q9FWR8); similar to BSMT1, S-adenosylmethionine-dependent methyltransferase [Arabidopsis thaliana] (TAIR:AT3G11480.1); similar to jasmonic acid carboxyl methyltransfera	81.71	82	14	1	2	244	306	387	9e-33	135
MLN_All.Contig_1196	GGAATTTAAAAAATCTTTGACATAAGCTTCATTATAGTATACCTGAAACCAAGAAGTAACAAATGAGGATAGAGAGGGACCCCGGATAAATAATGCATAATTGAATATCTCAAGGAACACTCTGATGCGTCTAGAGTTGTCTTGACACGGTGTAGGCTTGCAAGACTCAGATACACGACAGAAAGATAGCCGAAAAGTTCGTTGAGTATCGTTTATATAAGAACCTGCGACCTCAATTGTGAGTAGCTTTGTATTTTGGATGAAAAACGAAGCCCTTGACTAGATCACCTCCGGGGTAAATGAACGAGTCTCTGATCATTCTCACTACAACGTGTAAACATCTTTTCATCACTCCAATAACAGCATCTTCCCGTTGTGCCTAGTAAAGATATGCAAAAA…	769	1	no significant hit
MLN_All.Contig_1197	AGCGGACTTTGCAGATGCAATAGCTGGAATTAGAGTTGAGAAGTTCTTCAACCAGAGAATAGATACGGACCCTCTAAAACGCCCAAACTCAAGCGCAGATCCGGTGAAATCTTTTCGTTCAGAGTCGCGGTTGGAGAAAAACTACGACAGAGATGGAAAGCTGACGTGTAGAACAAGCCCAGTAAAGAAAGAAATGTCGGCTGATCGTGTACATGTGAAGAAATACCCTCCTGTCAATACTGATATTACGTCAAGGGGTCTGAAAACCAAAACCGCACCATTGGGGAGTCCACTTCGCTCAGGTTCATCGGGTGATCACAAACCTTCTAAAACGAGGAAGCTTGTACTCAATACTCCAGATTCAGATTATTTGCCTGAACCTGGAGAGAAGAAACTCAC…	788	1	AT3G15605.3	nucleic acid binding		similar to bromo-adjacent homology (BAH) domain-containing protein [Arabidopsis thaliana] (TAIR:AT5G11470.1); similar to unnamed protein product [Vitis vinifera] (GB:CAO44105.1); contains InterPro domain RNA recognition motif, RNP-1; (InterPro:IPR000504)	58.57	280	97	5	5	787	44	323	1e-74	276
MLN_All.Contig_1198	TAAATTCTTTCGTAATAATCGCAGATACTGATCGAATCGCCATGGCAAAAAACTCCTTCAAGCTTTCTAACCCTCTGGAGGTGAGAATGGCTGAATCTACTCGTATCAGAGAGAAGTACCAAGACAGAGTTCCTGTGATTGTGGAGAAAGCTGGACAGAGTGATGTTCCTGACATTGACAAGAAGAAGTATCTTGTGCCAGCTGATCTAACCGTTGGACAATTTGTGTACGTTGCGCGCAAAAGAATCAAGCTTGGAGCCGAGAAAGCTATCTTTGTCTTTGTCAAGAACACGTTACCTCCAACTGCTGCATTGATGTCTGCAATCTATGAAGAACACAAAGACGAAGATGGGTTTCTCTACATGACATACAGTGGAGAGAACACGTTTGGATCTACCT…	584	1	AT4G21980.2	APG8A (autophagy 8A)	Encodes APG8, a component of autophagy conjugation pathway. Delivered to the lumens of vacuole under nitrogen-starvation condition. Highest expression in flowers. mRNA abundance increased during dark-induced carbon starvation. Predominantly cytoplasmic	Identical to Autophagy-related protein 8a precursor (ATG8A) [Arabidopsis Thaliana] (GB:Q8LEM4;GB:O65447;GB:Q8S928); similar to ATG8B (AUTOPHAGY 8B), microtubule binding [Arabidopsis thaliana] (TAIR:AT4G04620.2); similar to ATG8B (AUTOPHAGY 8B), microtubu	92	125	10	0	21	395	9	133	6e-62	233
MLN_All.Contig_1199	GACCCTCTCGCTTATTGCTGCCGTCGCTACTCTCTTCACCGTGCCTTGAGATTCTTGCGAAGATGGTTCTACAAAACGATATCGATCTGCTTAACCCACCAGCAGAGCTTGAGAAGAGGAAGCTCAAGCTCAAGCGTCTTGTTCAATCTCCCAACTCTTTCTTCATGGATGTGAAATGCCGAGGCTGCTTCAACATCACTACTGTTTTCAGTCACTCGCAGACCGTTGTGGTGTGTGGTAACTGCCAGACAGTTTCGTGCCAGCCTACAGGAGGAAAGGCCAGGCTCACAGAAGGATGCTCTTTCAGGAAAAAGTGAGATTTGATTTTGAAGCTTGAAGCAATTATCAAATCACTCGAAGGCCGGTTTCTTTTTTGTTCTATGATATTATGAATCTCAT…	497	1	AT3G61110.1	ARS27A (ARABIDOPSIS RIBOSOMAL PROTEIN S27); structural constituent of ribosome	Arabidopsis ribosomal protein	Identical to 40S ribosomal protein S27-2 (RPS27B) [Arabidopsis Thaliana] (GB:Q9M2F1;GB:Q9ZNS3); similar to 40S ribosomal protein S27 (RPS27A) [Arabidopsis thaliana] (TAIR:AT2G45710.1); similar to hypothetical protein [Vitis vinifera] (GB:CAN78160.1); cont	91.86	86	7	0	63	320	1	86	2e-35	144
MLN_All.Contig_12	GGATCAAAAGCTCACATTGAGAAAGAGAGAAGTGGAGAAGTCTTTSACAGCAAAAAAAAAAAAGAAAAAAAAGTAAAAACCCCACCGGAGAAAAAGAAGAAGATGTCGTGGCAATCGTACGTTGATGACCACCTTATGTGCGATGTSGAAGGCAACCACCTCACCGCCGCCGCKATTCTCGGTCAAGACGGCAGTGTCTGGGCTCAGAGCGCCRATTTCCCTCAGTTGAAGCCTGAAGAGATCAAAGGAATCACCACGGACTTCGAGGAGCCTGGGTTCCTTGCCCCAACCGGTCTMTTTYTCGGTGGAGCCAAGTACATGGTTATTCAAGGTGAACCAGGAGCTGGTCATCCGAGGCAAGAAGGGACCTGGAGGCGTTACTATCAAGAAGACGACTCA…	701	2	AT2G19760.1	PFN1/PRF1 (PROFILIN 1); actin binding	first member of the Arabidopsis profilin multigene family, expressed in all organs of Arabidopsis. Binds poly-L-proline. The first intron of PRF1 enhances gene expression in vegetative tissues.	Identical to Profilin-1 (PRO1) [Arabidopsis Thaliana] (GB:Q42449); similar to PFN2/PRF2/PRO2 (PROFILIN 2), actin binding / protein binding [Arabidopsis thaliana] (TAIR:AT4G29350.1); similar to profilin-like protein [Solanum tuberosum] (GB:ABB16985.1); si	86.79	53	7	0	338	496	79	131	2e-60	96.3
MLN_All.Contig_120	GACATAAGCTCCGAGCTTACAATCTGCAAGATGCTGGTCGTGACACGGTTGAAGCTAATGAGGAGTTAGGACTTCCTGTTGATTCTAGAGAGTATGGAATTGGTGCACAGATACTAAGGGACTTGGGAGTGAGAACGATGAAGCTAATGACAAATAATCCGGCTAAGTATGTTGGTCTGAAGGGATATGGATTAGCCATTGTGGGAAGAGTCCCTCTCTTGAGTCTTATCACAAAGGAAAATAAGAGATATTTGGAGACAAAGAGGACTAAGATGGGTCACATGTATGGCCTGAAGTTCAATGGTGATGTTGTGGAGAAGACTGATGATGCTGAAACCACCTGAATCTTGAGTCCAAAAGCTCGTGAACCAGTTTGAAGCGAATCAAACCAAACCGTGA…	602	1	AT5G64300.1	ATGCH (ARABIDOPSIS THALIANA GTP CYCLOHYDROLASE II); 3,4-dihydroxy-2-butanone-4-phosphate synthase/ GTP cyclohydrolase II	encodes GTP cyclohydrolase II that can functionally complement E. coli mutant deficient in this gene. It also has 3,4-dihydroxy-2-butanone-4-phosphate synthase activity which makes it a bifunctional enzyme involved in the formation of the pyrimidine and o	Identical to Riboflavin biosynthesis protein ribBA, chloroplast precursor [Includes: 3,4-dihydroxy-2-butanone 4-phosphate synthase (RIBBA) [Arabidopsis Thaliana] (GB:P47924;GB:Q9SBA8); similar to riboflavin biosynthesis protein, putative [Arabidopsis tha	96.3	108	4	0	3	326	431	538	3e-55	211
MLN_All.Contig_1200	GATCCCTCAAAACCACGAGAATGGAAGGCGATCAAGACACATCTGATTTCACTTTGGTAACGAGGAAGCCTTGCTTCGGTCTCCCAACAGCTTGCCCTAACTGCCTTCCCGCTTACATATACCTCAAACTAGCCCAGCTTCCTTTTCAACTCGCCTTCAATTCCACCTTCCCTGATTCAGAGGAACTGCCATACTTTGAAAGTGGGACATACGTTGCATACAACAATGAAGATGGAGGGGTGATTGAGAAACTGGAGAAAGATGGGATTGTTAATCTTGACTCTCAGCTCCAGTCTCTTCCTGATTATCTATCCTTGAAGGCTCTTATTGTATCGTGGCTGGATGAAGCGCTTACGTATGAGATATGGGTTGGTACGGAGGGAGTGTGTGCGTCCAAGA…	767	1	AT2G19080.1	metaxin-related		similar to hypothetical protein [Vitis vinifera] (GB:CAN72044.1); contains InterPro domain Metaxin (InterPro:IPR017410)	87.45	239	30	0	21	737	1	239	3e-118	421
MLN_All.Contig_1201	GCTGCTGGAGATGTTTTGGATGCTGCTGCGTTGGAGTTTGCGGGGACTGAGGAGATGATTAAGCAAGGGGAGAAGCTGTTCGGTGATTACGAGTGGGAGAGATTTGATTTGCTGGTTCTGCCTCCGAGTTTTCCTTATGGAGGTATGGAGAATCCGAGGATGGTGTTTCTGACGCCGACTGTGATCAAAGGAGACGCCTCTGGGGGTCAGGTTGTGGCTCACGAGCTCGCTCATAGCTGGACTGGGAACTTGATCACCAACATCAACAATGAGCATTTCTGGTTGAATGAGGGATTTACAACATACGCAGAGAGGAGGATTGTGGAGGTTGTTCAAGGAGCTGATATAGCTACTTTGAACATGGGCATTGGTTGGAGGGGTTTAAACGATGAGATGGAA…	772	1	AT5G13520.1	peptidase M1 family protein		similar to APM1 (AMINOPEPTIDASE M1) [Arabidopsis thaliana] (TAIR:AT4G33090.1); similar to hypothetical protein OsI_013590 [Oryza sativa (indica cultivar-group)] (GB:EAY92357.1); similar to unnamed protein product [Vitis vinifera] (GB:CAO41537.1); similar	93.77	257	16	0	1	771	236	492	5e-140	493
MLN_All.Contig_1202	GGACATGAGGGCAGTCTATGGAGGATTCGCTGCTGCTTTGAAGGATCTCAAGCTATGGGTGATGAACGTGGTTCCTGTAGACGCTCCTGATACGCTTCCAGTCATATATGAACGTGGTTTGTTTGGAATCTATCATGACTGGTGTGAATCATTCAACACTTATCCCAGAACTTATGACCTTCTCCATGCTGATCATCTTTTCTCCACCCTGCGGAAGAGGTGCAAGTTGGAGTCGGTAATGGCTGAAGTGGATCGGATTCTGAGACCAGAGGGAACTTTCATCATAAGAGACGACATGGAGACAATAGGGGAGGTTGAGAAGATGGTGAAGTCCATGAAATGGGAGGTGAAAACTACACAGTCTAAAGACAATGAAGGCTTGCTTTCGATTAAGAAGTC…	634	1	AT2G34300.2	dehydration-responsive protein-related		similar to dehydration-responsive protein-related [Arabidopsis thaliana] (TAIR:AT1G29470.1); similar to dehydration-responsive protein-related [Arabidopsis thaliana] (TAIR:AT5G64030.1); similar to dehydration-responsive protein-related [Arabidopsis thalia	91.89	148	12	0	2	445	623	770	1e-78	289
MLN_All.Contig_1203	GAGACCACAGCAAAAATGGATAGTCACAAAAGGAGTTTGGGTTTCATATCTCTCGCTTTTCTCTTCATCACTTGCTCTTCTGCTGAGTTCCTCATTCAACAGGTCACAGAAGGCAAAGGAACAGAGAACAACAGTTCTTACAATGTCGAGGCGAATCTTGGAGAGACAAGAGCGTTTAGAGAGGAGCGACCATCAAGTAAGATAGTGACAATAGCAGGCTACTCGGTGATTAAAGGGAGATTCGAACCCTACGAATCCTCTGTTTTCGAAGCAGCTGGTTACAGATGGAGATTGGTTTTGTACGTGATTGGTAATAAAAACGACGGTGGAGCTGGCCATATATCACTTTACGTGAGGATGGAAGAGACCGACTCTCTTCCCTATGGTTGGGAAGTCGAT…	765	1	AT5G26280.1	meprin and TRAF homology domain-containing protein / MATH domain-containing protein		similar to meprin and TRAF homology domain-containing protein / MATH domain-containing protein [Arabidopsis thaliana] (TAIR:AT5G26300.1); similar to unknown [Populus trichocarpa] (GB:ABK94833.1); contains InterPro domain MATH (InterPro:IPR002083); contain	79.12	249	52	0	16	762	1	249	9e-111	396
MLN_All.Contig_1204	GAGCTACAACGACATCTTGACTCAACTGAACCTAAGCCATGAAGATCTAGTGAGGTTGCTTCATTCCTTGTCATGTGCTAGATACAAGATCCTTGTCAAGGAGCCAAGCACAAAGATTGTTTCCCAGACTGATTCATTTGAATTCAATGCCAAATTCACCGACAGAATGCGCAGAATAAAGATCCCTCTCCCACCTGTCGATGAAAGGAAGAAAGTAGTGGAAGACGTGGACAAAGACAGACGCTATGCGATTGATGCTGCGATCGTGAGGATCATGAAGAGCAGGAAAGTGTTGGGACATCAACAGCTTGTATCCGAGTGCGTTGAGCAGCTTAGCCGAATGTTCAAGCCTGATATCAAAGCCATCAAGAAGCGTATGGAGGATTTGATAACGAGGGA…	744	1	AT4G02570.3	ATCUL1 (CULLIN 1)	Encodes a cullin that is a component of SCF ubiquitin ligase complexes involved in mediating responses to auxin and jasmonic acid. Homozygous auxin-resistant mutants arrest growth soon after germination, lacking a root and hypocotyl. Heterozygotes displ	Identical to Cullin-1 (CUL1) [Arabidopsis Thaliana] (GB:Q94AH6;GB:O22770;GB:Q56W31); similar to CUL2 (cullin 2), ubiquitin protein ligase binding [Arabidopsis thaliana] (TAIR:AT1G02980.1); similar to cullin-like protein1 [Pisum sativum] (GB:BAC10548.1); s	92.62	149	11	0	2	448	590	738	1e-63	239
MLN_All.Contig_1205	GATTATGTCTTTTGCTGATGATCGTAACTTGCTAATTAGTGTTTGAGTAATATAAATTGTTTCTTACTCCTCTAGGTTGTTTCTACTCGAATTACTTGTTCGGGTTTATGAATCTTTGACATTCCTAACGATCGTCATAACTGTTTCTTCCTGCAGAAGAGTTATCAGACTTCTGTTACCTACCTTCACTGCGCATGGAGACACTGAATCTTGCAAATAGAGAACAAAATCTCTTAAAACGGTAATGAATTTTAGATGATAAGATCCTAATTGATTAAAACTTTAATTTATATGTGTATACTTCTGTAATTTCTAAAATTATTTGGACCATTCATTTGGAAACACGGAACCAAAACGTGTCTGAACGTCGCCATCCTTGTTATCCTTTATTAGGTGTTT…	595	1	no significant hit
MLN_All.Contig_1206	ATATTAAAAATTAACTTTAAATATAGAAGTGGCTGCTTCTGCCTCCGCTCCTCCTCTCACAAAGCACCACCAGCACGCCGCACGGAGTATGTGTAGTATGCAGAGGAAAGAGAGACGCCGCGCGCCGTCAATACTTCTCTCATATATCACAATCTATTATATATATAACAGATATGTATATACTACCCACAGAGCGACACAGCGCAGACTATTATACTCGCGCGCGTAGATAATCTCGCTCTCTCTATTTGCGCGCGCGCGGNGGTCGCGCATTCGATCGTATCATCTATCATCTACTATAGTAATCGATCGACATCTATCATGTAGAGATGAGATAAACATAACTTCCTGTACTCTACATTTACTGAAGTACCGTAGCACATCATAGTCCTGATCGAA…	1358	1	no significant hit
MLN_All.Contig_1207	GATTTTCATTACCAGATTCAGATTGAACAAAGTCTCTGTCTTTCGGTGGGGGGGTTTGTGAGATTCATGGGGTTTGAAATGAAACAAGAGAAAGATGTTTTGAGTAAAGATCAATGTAAAGTTAAAAGCCCTAATCCAAACTCTGTTAATTCACCTCATATCAAGAAAAAGAAGAAGAGGAAGGATAAGGATAAGACGAAGAAGAGGGGGATGCGACGGAAGAGGAGTGATTCTCCGGCGGATGAGATCACTCCGGTGCGGCGGCTGTTTGATACCTGCAAGGAAGTGTTCTCCAGTGGCGGCCCTGGAGTTATTCCTTCTGAAGATAAAATCCAACAGCTACGAGACATTCTCGATAATATGAAACCAGGGGATGTCGGGTTAGCTCCGACCATGCCC…	781	1	AT5G15120.1			similar to unknown protein [Arabidopsis thaliana] (TAIR:AT5G39890.1); similar to unnamed protein product [Vitis vinifera] (GB:CAO14912.1); contains InterPro domain Protein of unknown function DUF1637 (InterPro:IPR012864)	71.07	242	66	4	67	780	1	219	5e-87	317
MLN_All.Contig_1208	GTCGTCGTTCGACAAAACTATCAAAATATGGGATGTTTCTAAGCCTGGTTACTTCGTACGAACAATTTCTGGTCACAATGCACCTGTAATGTCCCTTGGTTTTCACCCGAAGAAAACCGATCTTTTCTGCTCTTGTGATACCAACAATGAGATTCGTTTCTGGAGCATCAACGCTGCTAATTGCCTTCGTGGTATAAAGGGTGCTAGCACGCAAGTACGGTTTCAGCCAAAACTTGGACAAATGCTTGCTGCAGCTTCGGAAAATATTGTGTCAATTTTCGGTGTTGAACAGTACAGAGGGGTCCATTCGTTTAAGGGACATTCCTCAAGTGTGCATTCTATTTGTTGGAACCCAACCGGAGAGTTGGTAACTTCTCTTAGCGAAGACAGTGTTAAAGT…	770	1	AT2G32700.6	WD-40 repeat family protein		similar to LUG (LEUNIG) [Arabidopsis thaliana] (TAIR:AT4G32551.1); similar to STY-L protein [Antirrhinum majus] (GB:CAF18246.1); similar to unnamed protein product [Vitis vinifera] (GB:CAO46107.1); similar to hypothetical protein [Vitis vinifera] (GB:CAN7	74.88	215	53	2	2	643	568	781	9e-95	343
MLN_All.Contig_1209	GGATCACTGGCCTCCAGATTTCTCCCGTGGTTTATCGATCCTGAACCCTAATGGATCATCATCAAGAGGACAGCGAGAAACAAGACGACGAGAAGGAAGCTCTTGCTCGTCTTGAGGAGATTAAGAAGTCAATCGAAGCTAAGATGGCTCTTCGTCAAAGCAATCTCAATCCTGAACGACCTGATTCGGCGTATCTTAGGACTCTTGATTCTAGTATCAAGCGCAATACAGCAGTTATCAAGAAGTTGAAGCAGATCAATGAGGAGCAGCGTGAAGGGCTCATGGATGATCTGCGAAGTGTAAACCTTAGCAAGTTCGTTAGTGAAGCAGTTACTGCCATTTGTGAGGCCAAGCTCAAAAGCTCAGATATTCAAGCAGCTGTCCAGATATGCTCACTAC…	721	1	AT2G39260.1	RNA binding		similar to hypothetical protein OsI_008023 [Oryza sativa (indica cultivar-group)] (GB:EAY86790.1); similar to predicted protein [Physcomitrella patens subsp. patens] (GB:EDQ64938.1); similar to Initiation factor eIF-4 gamma, middle; Up-frameshift suppress	90.29	206	20	0	99	716	18	223	1e-99	359
MLN_All.Contig_121	GTCCTTSACAAATCGAAAAACAATCTTCTCAATTTTCTAATTTACGATCAAGATGCAGATCTTCGTCAAGACTCTCACCGGGAAGACGATCACCCTCGAGGTGGAAAGCTCCGACACCATCGACAACGTCAAAGCCAAGATCCAGGATAAGGAAGGCATTCCCCCGGATCAGCAGAGGTTGATCTTCGCCGGAAAGCAGCTTGAAGACGGTAGAACTCTCGCTGACTACAACATCCAGAAGGAGTCTACTCTCCACTTGGTGTTGCGTCTGCGTGGAGGCATGCAGATCTTTGTCAAGACACTGACGGGAAAGACGATCACTCTAGAGGTCGAGAGTTCCGACACCATTGACAACGTGAAAGCCAAGATCCAAGACAAGGAAGGTATTCCTCCGGACCA…	859	5	AT4G05050.3	UBQ11 (UBIQUITIN 11)	polyubiquitin gene, belongs to a subtype group with UBQ10 and UBQ14. Various ecotypes of Arabidopsis have different numbers of ubiquitin repeats within this gene.	similar to UBQ14 (ubiquitin 14) [Arabidopsis thaliana] (TAIR:AT4G02890.4); similar to UBQ14 (ubiquitin 14), protein binding [Arabidopsis thaliana] (TAIR:AT4G02890.3); similar to UBQ14 (ubiquitin 14), protein binding [Arabidopsis thaliana] (TAIR:AT4G02890.	100	229	0	0	53	739	1	229	2e-125	444
MLN_All.Contig_1210	CAGATCCTCCTAGGAACAGCACAGACACTGACAAGAGTGAGTACCATGACCTAAAGCCTGAAGCTGGATAGGTCTTCTTCTCCAGATCTCATGTGTTATGTCATATTTGTTCGATCGTTCTTTGGTAATAAGGAGAGAGAAGAGTGAGAGTGTTCATTGTTTCTGTTTGGTTTGTTTCCGTTAAACACCATTTGCTTGTATAGTGTTTGTTTGTTTGTTGTATTATCATTTGCTTCTCTACGTGTTGCAGTGTAGGTTGTTTTTGGACCAAGAAAACGCCAGGTTTTGTAGGATATGTTAAGTCTGTGAGATAAACGACGTGTAGTTTGGTTTGCT	336	1	AT5G18500.2	protein kinase family protein		similar to GPK1 (Glyoxysomal protein kinase 1), kinase [Arabidopsis thaliana] (TAIR:AT3G17420.1); similar to unnamed protein product [Vitis vinifera] (GB:CAO70924.1); similar to putative receptor-like protein kinase 3 [Glycine max] (GB:AAU10525.1); contai	95.45	22	1	0	3	68	463	484	2e-07	50.4
MLN_All.Contig_1211	AAATAAATTATATTAATTATAGGGGTGCGGCTTGTCTTCCCCCCGCCCCCAGACCAGAACAGACACCGCAAGCAGGAGTCGAGGAGAGGAGAGGGAGAGGCGGCCCGCATCATCTTTCTCTATTCACATTATATATATCACAAAATGTTTAATCATATCAGGCGCGCACGCGAGATCATCTCGCCCGGGAGTAATTCGCGTATTTGTGCGCGGCGGGCGGCGGCAGAAGTGAATATGTCTTACATGTATAACTACACTAATGCACAACAGCATAGTCACGGAATCAGGTGTAAGTAACAGAGACCTAAGTCGTCTTCTGCGCGAGTAGTGTGTCACATTACATCATGGAGAGCGCAGGTCGTATTCGCCAAGATGTGATTGCAATCTTAGAGATGCTAG…	1170	1	no significant hit
MLN_All.Contig_1212	GACCCTCTGTTCTGTTTTTTCCCGAGAAAGTTTATAGTTTTCCGTGAAAATTCATTTTTATCATCAATCAAACAAACAAAAAACTCTGTTTTGACAAACTGGGTCTTCTCTTTTCTTGTCAAGTCTGCAAATTTTCTCGTCTCTTTCGGGTATATCTCGTTTCGAGTTTTCGATCACAGAAACATACAAAACAACCGTAAAATAAGCTTTCTCCACAGAAAAAAAAATATAAAAAAAAAAATACTTTTATTTCTTCTCCAAGTTAACTCAGCAAATTTCGTTTTTTTCCCCTCTG	295	1	AT5G38330.1	LCR80 (Low-molecular-weight cysteine-rich 80)	Encodes a member of a family of small,secreted, cysteine rich protein with sequence similarity to the PCP (pollen coat protein) gene family.	Identical to Low-molecular-weight cysteine-rich protein LCR80 precursor (LCR80) [Arabidopsis Thaliana] (GB:P82789;GB:Q1PDQ7); similar to LCR58 (Low-molecular-weight cysteine-rich 58) [Arabidopsis thaliana] (TAIR:AT5G38317.1); similar to hypothetical prote	46.43	28	14	1	51	131	17	44	0.76	28.9
MLN_All.Contig_1213	GGCCAAAAACCATCAAAACCAACAGTTTCGGTAGTTTTCTCGGTAGGATCACAATGGCAGCGACGGTTGTGTTGAGCTGCAGCAGCAGTACGAAGGTTAGAACATGGAAAAGGTATTCGAAGCAGATAAAGGAGCAAAGGGCTCGTCTGTACATCATCTGGAAATGTGCAGTCTTTCTTCTCTCCTCCCATGATTGATCACAATCATCAATCTCGATCTTTATTGCTTATGTATTAGTTTAGCTCCCAGATAAGTGAAGATACGTATATATATATACAGAGTTAATTTTCTAATAGAGGGTGATTGGATATGGAAAGCCAACTATGTATAATGTGAATTTTCTTACGATAATCGATAGAAAATCCGTTGTCTCCAAAAAAAAAA	384	1	AT3G63088.1	DVL14/RTFL14 (ROTUNDIFOLIA LIKE 14)		contains InterPro domain DVL (InterPro:IPR012552)	86.36	44	5	1	54	182	1	44	1e-14	74.7
MLN_All.Contig_1214	GGGGAAAGAGAGGAAAACAGAAGATTTCCGTTTTCCTTTTTTTCCCTCCTAATTTGAAAGTTACCAAATATTTCGATTTCTTGAAAAAGGAAACTAGTCTCAAATAAATTTCAAAGTTATCTATTCATTCACACACTATATATGAAAATAAGCATGTAACCGCTTCTTCTCATATTAACGATTTTGAAAGGGAGAGGAATGGATTCAAAGAGAGATCTACACGAGAGTATGGAGGAGGAGGAGGAGTGTACGACGCCGAGAAGCGGGGAGTATAGGATTCCGGTGTCGTCTGTTTGTCCTCCGCCGCCGAGGAAGAAATCAAAGGTGGTGAGGAATCGAGATCCGCCGAGGAACGGTTATTTTCAGCCGCCGGATCTGGAGGCTCTGTTCTGTGCACAG…	634	1	AT5G02220.1			similar to unknown [Picea sitchensis] (GB:ABK23883.1); similar to hypothetical protein [Vitis vinifera] (GB:CAN70860.1)	84.21	57	9	0	247	417	15	71	3e-10	62
MLN_All.Contig_1215	ACAGATCGAAGCTAAAGCAACTCGTAGCTATCAGAAAGACATTGCAACTGCTCATGAAGTTGCTAAAGCTAACGGTGCTCCTGAGGATGGTACACGTGATTGGGTTCTTGACGCTGCTTCGGGATATTATTACAACCAGATCAATGGTCTCCACTATGACTCAAAGTCTGGATTCTATTACAGTGACTCAATAGGACGATGGGTGACACAAGACGAGGCTTACGCCGCGGTCAAAACTTCATCAGATAAAGACACGAAAGTGCCTCTCGTTAAAAAGCCTGTGCTTTCTTCAGAAGCTGGACCGAGTGTGGCGAAACCGCCTGGGCGGGTTGTCTCGGCTACTCTAAACCC	351	1	AT1G49590.1	formin-binding protein-related		similar to unknown [Populus trichocarpa x Populus deltoides] (GB:ABK96440.1); contains InterPro domain Zinc finger, C2H2-type matrin; (InterPro:IPR000690)	85.34	116	17	1	2	349	67	180	2e-52	199
MLN_All.Contig_1216	GATCAAAACAAACCTTACACTAGCAAAAGAATGAAAGAGATCAGGACGAGAGAAGTGAAGAATGGTGTTCATCAAAGTTCATCAACTTGCTTTTCTCTTTGGTCTTTTGGGCAACATTGTGTCTTTTGGGGTTTTCTTGTCTCCAGTGCCAACGTTCTATGGGATATACAAGAAGAAATCATCAAAAGGGTTTCAGTCGATACCATACATATGTGCACTTGCAAGTGCAACTCTTCTTCTCTTCTACGGAATAATGAAGACACATGCCTATCTCATCATTAGCATCAACACCTTTGGATGTTTCATTGAAATCTCCTACTTGTTTCTCTATATCATTTACGCACCACGAGAGGCCAGGATATTCACGTTGAAGTTGATATTGATATGCAACATAGGTGG…	761	1	AT2G39060.1	nodulin MtN3 family protein		similar to nodulin MtN3 family protein [Arabidopsis thaliana] (TAIR:AT3G48740.1); similar to NEC1 [Petunia x hybrida] (GB:AAG34696.1); contains InterPro domain MtN3 and saliva related transmembrane protein (InterPro:IPR004316)	79.72	212	43	1	65	700	1	211	5e-72	267
MLN_All.Contig_1217	TGCGGTGGCTTGAACCAGTTTAAGACTCCTAGGTGCACGACCAACTCGGTTATGTTTGACATACTTGATGGTTCTACTGTTAAGAGATTTAGCAGTTCGGCTTATAACTAAAAGCTACCTTTTAAATTTTAGTTTTGTGTTCTGTTCTTCGTGATTCCATGGCGGCTGTGTTAGTGGTGTACTCTGATTTGACCATTTTACAAGGAATAAGAATAAAAGAATAATGTTACTCTTTGG	237	1	AT4G03400.1	DFL2 (DWARF IN LIGHT 2)	Encodes a GH3-related gene involved in red light-specific hypocotyl elongation. Analysis of sense and antisense transgenic plants suggests that DFL2 is located downstream of red light signal transduction and determines the degree of hypocotyl elongation.	similar to JAR1 (JASMONATE RESISTANT 1) [Arabidopsis thaliana] (TAIR:AT2G46370.1); similar to JAR1 (JASMONATE RESISTANT 1) [Arabidopsis thaliana] (TAIR:AT2G46370.2); similar to unnamed protein product [Vitis vinifera] (GB:CAO24108.1); similar to unknown [	83.33	36	6	0	1	108	556	591	2e-12	67.4
MLN_All.Contig_1218	GAACCATTACTCATTGAACAGTTATTTAGCAGCAATGTATGGCATCATTGTAGAGCAAAACCAAAAAAGAATTAAGTTGGATCTAACCGGTTAAGCAGCTTCTCGGCAACCTCAGTCTCTTTGGCCTGATGCATAGCCTTCAAGACAAGATTATACGACGCCGTATTAGGCGCCACGGAGAAATCATCCATCATGGCAACCAGATCGAGCATGTCGCTAGGTGCAGCGCCCATCATCAAGTTAGCCCTAAGGTAATGATTGTAAAGGTTGACATCCGGCTTGTTCGGCTTCCCGTTCTTGTCGAGCGACCGGACCCAGAACTCGAATAGCTGCTTCATGTCGGACCAGCGCTGCGACGCGGTCCAGTCCGCGAACATGTTGAGAAGCGAGATCATGTCG…	790	1	AT1G04920.1	ATSPS3F (sucrose phosphate synthase 3F); sucrose-phosphate synthase/ transferase, transferring glycosyl groups	Encodes a protein with putative sucrose-phosphate synthase activity.	similar to ATSPS1F (SUCROSE PHOSPHATE SYNTHASE 1F), sucrose-phosphate synthase/ transferase, transferring glycosyl groups [Arabidopsis thaliana] (TAIR:AT5G20280.1); similar to ATSPS4F, sucrose-phosphate synthase/ transferase, transferring glycosyl groups	38.1	21	13	0	10	72	636	656	6.7	23.5
MLN_All.Contig_1219	GTAATCTGTTGATTCTTTTCCAAACAGGAACCACCGATTTACACATATTATTAACCACAGAATTTAGTGAGCGGCGCCAAATCTTTCTATGGATTGCTTTTTTCGCCTCTTTCGCCGTCAAAGTGTCTATGGTACCAGATCATATTTGGTTACCCGAAGTTCATGTATAGGCACCTACAGCAAGATCCGTCATCTTGGCAAGAATTCTTTTAAAATTTGGAACCTACGGGTTTTTAAGATTTTCAATACCCATGTTTCCCGAAGCGACACTTTGTTTTACTCCTTTCATTTATACTTTAAGCGCGATTGCTATAATATATACTTCCTTAACCACTTTAAGACAGATCGATCTAAATAAGATCATTGCTTACTCCTCAGTATGCCATATGAATCTGGTGA…	706	1	ATMG00580.1		NADH dehydrogenase subunit 4	similar to NADH dehydrogenase subunit 4 [Nicotiana tabacum] (GB:YP_173416.1); similar to NADH dehydrogenase subunit 4 [Lactuca sativa] (GB:AAA75278.1); similar to NADH-ubiquinone oxidoreductase chain 4 (NADH dehydrogenase subunit 4) (GB:Q04050); contains	87.12	233	30	0	6	704	189	421	3e-108	387
MLN_All.Contig_122	GASAAATCGAAAAACAATCTTCTCAATTYTCTAATTTACGATCARGATGCAGATCTTCGTTAAGACTCTCACCGGGAAGACGATCACCCTCGAGGTGGAAAGCTCCGACACCATCGACAACGTCAAAGCCAAGATCCAGGATAAGGAAGGSATYCCYCCGGAYCAGCAGAGGTTGATCTTCGCCGGMAAGCAGCTTGAAGACGGTAGAACTCTCGCTGACTACAACATCCAGAAGGAGTCTACTCTCCACTTGGTGGTTGCGTCTTCGTGGAGGTATGCAGATCTTCGTCAAGACCTTGACSGGAAAGACGATCACCCTTGAGGTCGAGAGTTCCGACACCATCGACAACGTCAAGGCCAAGATCCAAGACAAGGAGGGTATTCCTCCGGACCAGCAGA…	1047	3	AT4G05320.4	UBQ10 (POLYUBIQUITIN 10); protein binding	One of five polyubiquitin genes in A. thaliana. These genes encode the highly conserved 76-amino acid protein ubiquitin that is covalently attached to substrate proteins targeting most for degradation. Polyubiquitin genes are characterized by the presenc	similar to UBQ4 (ubiquitin 4), protein binding [Arabidopsis thaliana] (TAIR:AT5G20620.1); similar to hexaubiquitin protein [Helianthus annuus] (GB:CAA40324.1); similar to hypothetical protein OsI_005817 [Oryza sativa (indica cultivar-group)] (GB:EAY84584.	99.33	149	1	0	270	716	75	223	8e-153	290
MLN_All.Contig_1220	GAGAAAATATTAAACAGAAAACACCAGAAATCAAAGTAGAAAGAGATGATGAAGTTCAAGTCTAAGAGATTTGGGATTAGATTTGGTTTTGGTAAAAGAACCAACAACAAAGGCACACAACAAGATCAACAGCAAAAGGGATTGGGTAATAGCAACAACAATATTAGCTGCTGCAATAATGAAATCAAATGGGAATTTAGACCAGGAGGTATGCTTGTTCAAAAAAGACAAGAGAGCATTGGTGATGACTTGATCTCCATTAGAGTCTCTACTTTTGCTAATTTTCATGATCTATCCATTGAAGCAACCTCCACTTTTGGTAAATTTCTCATCTCTCGACTTATTTATAATTTGGTCAAATTACAGAATTTGTTAAAATCTTAGATTAATATATGTGAG…	434	1	AT5G14360.1	ubiquitin family protein		similar to ubiquitin family protein [Arabidopsis thaliana] (TAIR:AT5G40630.1); similar to unnamed protein product [Vitis vinifera] (GB:CAO14645.1); contains InterPro domain Ubiquitin; (InterPro:IPR000626)	78.1	105	21	1	67	375	8	112	3e-34	140
MLN_All.Contig_1221	CTTGGTGCTGAGCTTCCTATTGAGGAAGTACCCATTCTTCAGGAGAGGATCATTAACCTATGCCGTAGCATGGGAAAAGCTGTTATTGTTGCAACTAACATGCTTGAGAGTATGATAGTTCATCCGACTCCAACCCGAGCGGAGGTTTCTGACATTGCTATAGCTGTTAGAGAAGGTGCTGATGCAGTAATGCTTTCAGGAGAAACTGCTCACGGAAAGTTCCCACTGAAAGCTGCTGGAGTGATGCATACAGTCGCACTTCGAACAGAAGCAACCATTACTACTAGTACTGAAATGCCACCTAATCTTGGTCAAGCCTTCAAGAACCATATGAGTGAGATGTTTGCATACCATGCAACCATGATGTCAAACACGCTTGGAACTTCAACTGTTGTCTTC…	767	1	AT5G52920.1	PKP-BETA1/PKP1/PKP2 (PLASTIDIC PYRUVATE KINASE 1); pyruvate kinase	encodes a dominant chloroplast pyruvate kinase beta subunit. Important for seed oil biosynthesis. Ubiquitously expressed, with significantly increased expression in maturing seeds. The mutant plant has wrinkled seeds, with a 50-70% reduction in seed fatty	similar to PKP3 (PLASTIDIAL PYRUVATE KINASE 3), pyruvate kinase [Arabidopsis thaliana] (TAIR:AT1G32440.1); similar to hypothetical protein OsI_004358 [Oryza sativa (indica cultivar-group)] (GB:EAY76511.1); similar to unnamed protein product [Vitis vinifer	96.49	228	8	1	1	684	352	578	9e-121	429
MLN_All.Contig_1222	TAAGGCCGGTGATGAGAGGAAAGATGCTGCTGAGAGCACTTTGGTTGCTTACAAGTCTGCTCAGGACATTGCGACTGCTGAGTTAGCTCCAACTCACCCTATCAGGCTTGGTCTTGCACTCAACTTCTCTGTGTTTTACTATGAGATCCTTAACTCGCCTGACCGTGCCTGCACCCTCGCTAAGCAGGCATTTGATGAAGCTATCGCTGAGTTGGATACATTGGGAGAGGAATCATACAAAGACAGTACGCTGATTATGCAGCTTCTCAGAGACAACCTCACTCTCTGGACTTCAGACATGACTGACGAAGCAGGAGATGAGATAAAGGAGGCGTCGAAGCCAGAAGGTGGTGCAGCAGAGTAACGCTGAAGAAGAGGAAGTCGGTTTATAAGGGTAGA…	534	1	AT5G38480.1	GRF3 (GENERAL REGULATORY FACTOR 3); protein phosphorylated amino acid binding	general regulatory factor, a 14-3-3 gene	Identical to 14-3-3-like protein GF14 psi (GRF3) [Arabidopsis Thaliana] (GB:P42644;GB:Q945L2); similar to GRF5 (GENERAL REGULATORY FACTOR 5), protein phosphorylated amino acid binding [Arabidopsis thaliana] (TAIR:AT5G16050.1); similar to 14-3-3 family pr	95.61	114	5	0	2	343	138	251	7e-57	216
MLN_All.Contig_1223	TCTCGGAAAAAGTCTCGAGCTGGTAGTTTAATAACCCCAGTAACAAATTTTCCAACCAGTGCCATAACACTCCAGTCACTATTAGCGTGTGGAGCGGTTGGTTTCCACGCGCTAGCCGAGGGGCTTGCTCTAGGGGTCGCTGCTCCAAGTGCTCACGGTCTCGGCAGACACATGGTACTCCCTGTTTCCTTACACGGGCTCCCAAGGGGAACAGCGGTTGCAAGCTGCGTGTTCGGAGCTACAGACAGTTGGCATGCAGCTCTTGCAGCAGCTGCTTTGATTGGTTTTGTGGGACCTGTATCAGCCATAGGATCGATACTAGCTGGGATAGATTATAGTGGACTGGACCACGTGATGATGGTGGCGTGCGGTGGATTGCTGCCTAGCTTCTGGCAGGTG…	754	1	AT3G08650.2	metal transporter family protein		similar to metal transporter family protein [Arabidopsis thaliana] (TAIR:AT3G20870.1); similar to hypothetical protein [Vitis vinifera] (GB:CAN69618.1); similar to unnamed protein product [Vitis vinifera] (GB:CAO45376.1); contains InterPro domain Zinc/iro	96.11	180	7	0	4	543	440	619	8e-85	310
MLN_All.Contig_1224	GAGTTCACAATATAAAGCGGATAACGGGTACGCTTCTTCTTCGCTTTAAAGGATCATAATCATAATCACATCTTCCCCCCCTGATTCCCATTCTCGCTTTCCTTTTTGTTTCCCAATCCTAATCCGTGAACGATGGATTCTACCACTGCACTCGTCGTCAAGGTGAGTTATGGAGGTGTGCTTAGGCGCTTCAGGGTGCCTTTCAAAGCTAATGGACAGCTTGATCTTGACATGGCTTCTCTTAGGGGAAAGATCGCTGCTTTGTTTAACCTCTCTCTGGATGCTGAGTTCTCTCTCACTTACTCTGATGAAGATGGGGATGTGGTGGCCCTTGTTGATGACAACGACCTCTTCGATGTCACGAATCAGCGTCTTAAGTTCTTGAAGATTACTGTGCAG…	755	1	AT4G24690.1	ubiquitin-associated (UBA)/TS-N domain-containing protein / octicosapeptide/Phox/Bemp1 (PB1) domain-containing protein		similar to unknown [Populus trichocarpa] (GB:ABK95898.1); similar to Os02g0593700 [Oryza sativa (japonica cultivar-group)] (GB:NP_001047302.1); contains InterPro domain Zinc finger, ZZ-type; (InterPro:IPR000433); contains InterPro domain Octicosapeptide/P	80.58	206	39	3	133	747	1	201	2e-77	285
MLN_All.Contig_1225	GAGAAAAAAAAGAAAGCAAGGAAGAAATAAATAAATAAACAAAAGAAAGCATCTGATAATGAAGGATCTTCATTTCCACATCTTCCTAGTCACCATGACGGTCATTGCATCCATCTCCGCGGCAACACCGACGGCTCCTGCGGCCGGAGGAGCATTGTCGGACGAATGTAACCAAGATTTTCAAAAGGTGACCTTGTGTTTGGACTTCGCGACCGGGAAGGCACCAACTCCGTCTAAGAAGTGTTGTGACGCTATTGAAGATATAAAAGAGAAAGATCCAAAGTGTTTGTGTTACGTGATACAACAAGCCAAGACAGGAGGACAAGCTTTGAAGGATCTTGGTGTTCAAGAAGCCAAACTTATTCAACTTCCAACGGCTTGTCAGCTCCGCAACGCTAG…	708	1	AT1G27950.1	lipid transfer protein-related		Identical to Uncharacterized GPI-anchored protein At1g27950 precursor [Arabidopsis Thaliana] (GB:Q9C7F7;GB:Q570M7;GB:Q8LEI0); similar to protease inhibitor/seed storage/lipid transfer protein (LTP) family protein (YLS3) [Arabidopsis thaliana] (TAIR:AT2G44	79.83	119	24	1	59	415	1	117	2e-45	178
MLN_All.Contig_1226	GACGACTGATCCAAAACCATTCCTTCAAAGCTCTCTCATACCAACCAAAACGATGGCGTTTCCTAAAGTTTTCTTCGACATGACCGTTGACGGCAAGCCCGCGGGAAGGATCGTGATGGAGCTGTACACCGACAAGACTCCCAAGACTGCTGAGAACTTCAGAGCTCTCTGCACGGGTGAGAAGGGTGTCGGGAGCAAAGGCAAGCCTCTTCACTTCAAGGGGTCTTCCTTCCACCGTGTGATCCCTAACTTCATGTGCCAGGGAGGAGATTTCACGGCCGGGAACGGGACGGGAGGCGAGTCCATCTACGGGGAGAAGTTCGCCGACGAGAATTTCGAGAGGAAGCACACCGGTCCTGGGATCCTCTCCATGGCCAACGCTGGTCCCAACACCAACGG…	750	1	AT4G38740.1	ROC1 (rotamase CyP 1); peptidyl-prolyl cis-trans isomerase	Encodes cytosolic cyclophilin ROC1.	Identical to Peptidyl-prolyl cis-trans isomerase CYP18-3 (CYP18-3) [Arabidopsis Thaliana] (GB:P34790); similar to peptidyl-prolyl cis-trans isomerase / cyclophilin (CYP2) / rotamase [Arabidopsis thaliana] (TAIR:AT2G21130.1); similar to unknown [Populus t	92.94	170	12	0	53	562	1	170	1e-83	305
MLN_All.Contig_1227	GGAAGCACCATTTCCAGTTTTTTTTGACCGTGCAAGCCTGATCTCCATCTCCTCGCACCCTTCGCCGGAAAGATGGCCGCTGGTGGGAAAGTATCCTTCAAGGTCACCCTGACCTCGGACCCTAAGCTTCCTTTCAAAGTATTCAGCGTGCCGGAGGGAGCACCGTTCACGGCGGTTCTGAAATTCGCAGCAGAGGAGTTCAAGGTTCCTCCTCAAACCAGCGCCATCATCACCAATGATGGGATCGGGATCAATCCTCAACAGAGCGCAGTGTTTGATGTCAGGAAACGTGTTCTTGAAGCATGGATCTGAACTGAGACTCATCCCGCGTGATAGAGTTGGAGCTGCGTTTTGTTAATTGATCCCCATGAATGCTTTAAGCAATGAGTGAGAAACTAA…	411	1	AT1G77710.1			Identical to Probable ubiquitin-fold modifier 1 precursor [Arabidopsis Thaliana] (GB:Q9CA23); similar to unknown [Populus trichocarpa] (GB:ABK93968.1); similar to unnamed protein product [Vitis vinifera] (GB:CAO61814.1); contains InterPro domain Ubiquitin	98.48	66	1	0	73	270	1	66	9e-40	131
MLN_All.Contig_1228	GAGATTAGTCACTCTTCGAAGAAAAAAAAATCCCCAAATAGCGGAAGGATAAGCCTCGCCGGCGACGAAATCAGGGTTTCATCGAACAAGAAGATGGCTCACGCTTGCGTCTCCACATCAGCTTCCTCTCTCAGGTTTACAGCCGGATTCGTCTCCGCGAGTCCCAACGCCTCCTCTTTCGATTCTCAGAAGCTTTCCCTCCCTTTCGAGCCTCTTCGTTCAAGAAAGACGAAGAAGTTGGTTAGCGGCAGAAAGACGGCTCCGAAGGCTGTATACTCCGGCAATGTCTGGACTCCGGAGACTCCTTCGCCTCAAGGAGTTTGGTCCATCAGAGATGATTTACAAGTCCCTTCTTCGCCGTATTTTCCTGTGTACGCTCAAGGACAAGGACCACCTCCC…	743	1	AT1G02560.1	CLPP5 (NUCLEAR ENCODED CLP PROTEASE 1); endopeptidase Clp	One of several nuclear-encoded ClpPs (caseinolytic protease). Contains a highly conserved catalytic triad of Ser-type proteases (Ser-His-Asp). The name reflects nomenclature described in Adam et. al (2001).	Identical to ATP-dependent Clp protease proteolytic subunit 5, chloroplast precursor (CLPP5) [Arabidopsis Thaliana] (GB:Q9S834); similar to CLPP3 (Clp protease proteolytic subunit 3), endopeptidase Clp [Arabidopsis thaliana] (TAIR:AT1G66670.1); similar t	94.44	18	1	0	690	743	204	221	3e-111	39.7
MLN_All.Contig_1229	AGGCGTTATGAGTCTGAAGATGAAGAGGTTGAGCAGACTAGGAGTCCAAGGTCACCTAGTCAGGAGAAGGAAGAGGCTCCTGTTGCGCAGTCAGACGTTAACATTCGTAATGTATTTGGATCTTCGGATGATGAAGATGCAGAAGAGTATGTTCGGAATGACATTGAGGCTGATGAACCTAGATCGCCAATTGAAGATGAAGAGGGCTCTGAGAAGGATCAGAGACCTGACGATATGATGCTTGATGATGATATGGCCCCTGAAGAGGATCCTCGATACGAGTCAGAAGATGAGCGTGTTGAAGTTAGGCACAGGGAGAGACCAGTTGGCCCCCCTTTGGAAGTGGAAGTTCCTTTCCGCCCTCCTCCAGGTGATCCCGAAAAGATGAACATGATAAAA…	707	1	AT5G61150.2	VIP4 (VERNALIZATION INDEPENDENCE 4)	Encodes highly hydrophilic protein involved in positively regulating FLC expression. Mutants are early flowering and show a loss of FLC expression in the absence of cold.	similar to hypothetical protein [Vitis vinifera] (GB:CAN72101.1); contains InterPro domain Leo1-like protein (InterPro:IPR007149)	82.7	237	39	2	1	705	134	369	2e-92	335
MLN_All.Contig_123	GATCGACCAGGAGGAAAAGAAGAAATCGGAAAAGATCGAAGTAACTCAAAAACAACTTTTGTCTCGCGAAAAACAGATCTGAAGATGGAGTGCGTGTTCGGTCTGGTCGGAAATGGATTCGCTATCGTGGCGGCGGATACATCGGCGGTTCACAGTATCCTTGTCCACAAGAACAACGAGGACAAGATCATGCTCCTTGACTCACRCAAGCTCATTGCCGCAAGCGGCGAGCCTGGTGACCGGGTTCAGTTTACTGAGTATGTACAGAAGAATGTGTCACTGTATCAGTTCAGAAACGGGATCCCATTGACTACCGCTGCTGCTGCCAACTTCACTCGTGGCGAGCTCGCCACTGCTTTGAGAAAGAATCCCTACTCTGTGAACATCCTGATGGCTGGC…	781	3	AT3G22630.1	PBD1 (PROTEASOME SUBUNIT PRGB); peptidase	Encodes 20S proteasome beta subunit PBD1 (PBD1).	Identical to Proteasome subunit beta type-2-A (PBD1) [Arabidopsis Thaliana] (GB:O23714); similar to PBD2 (20S PROTEASOME BETA SUBUNIT 2), peptidase [Arabidopsis thaliana] (TAIR:AT4G14800.1); similar to unknown [Populus trichocarpa x Populus deltoides] (G	92.57	202	15	0	85	690	1	202	9e-105	376
MLN_All.Contig_1230	AACAAGACTAACACTCACGAACATTACCAATAATAACTTTACTTGTCACTGGCGCGTTTTATACGTCCCGATCACCGTCACTGTCTCTGCTCTTCAACTACCTCCCTTTCTTCTCTTCCTTACAATCTATGGCTGCTCCACCTGCTACGGCCGGAGCCGATTATGATTATCTCATTACGCTTCTTTTAATTGGATATAGAGAAGGGTTGAAAATCTGCCTACTTCTAGTTTTCTCTGAGGGCTCCTCCACCACTACCTTCATTACCCCCCTTGGCATTGACTGTCAGATCTCACTCTTTGATCTTGATGTCTGACGTAACAGACTCCAAAATTGGAACACCGTTGTCCTCCACCTCTTCCACCTTATCACACACTGCTTATTACTCCTGGAGCACTGTT…	735	1	AT3G46060.3	ARA3	small GTP-binding protein (ara-3)	Identical to Ras-related protein ARA-3 (ARA-3) [Arabidopsis Thaliana] (GB:P28186); similar to Ras-related GTP-binding family protein [Arabidopsis thaliana] (TAIR:AT5G59840.1); similar to unknown [Populus trichocarpa] (GB:ABK94933.1); similar to ethylene-r	61.97	71	27	0	129	341	1	71	2e-45	79.7
MLN_All.Contig_1231	GCGGCGGCTGCTATGTACTCTGACTTCATGACTCCGAGAAGCTTTACACATGATATGTTTCGGACGGCTGCTTATACTAGCGGTGGCTCTGTGGAGGGGGCTTTGGATTATGGATACGGACAGAGTGGTTATGGTAGTGTGAATGCAAACCCTAATTCTTCTCATCAAAACTATCACCAAGGAGGCGAATATGAGCTTTTGAAGGAAATTCTTCCTTCCATTTTCTTCAAGCAAGTGCATTGATCGATAATAGCTATAAACTACATATATATACACTTATATACTACTTATATATATATAGAAAGAGAGAGAGAAAAGTTCCAATATATATGTAACTTAAGATCTATTTTGTCTCTCTTGTTTGCATGTACATAGTTTTCATGAGAGAATGAGACATAT…	413	1	AT4G18170.1	WRKY28 (WRKY DNA-binding protein 28); transcription factor	member of WRKY Transcription Factor; Group II-c	Identical to Probable WRKY transcription factor 28 (WRKY28) [Arabidopsis Thaliana] (GB:Q8VWJ2;GB:O49720); similar to WRKY8 (WRKY DNA-binding protein 8), transcription factor [Arabidopsis thaliana] (TAIR:AT5G46350.1); similar to hypothetical protein [Viti	84.81	79	11	2	1	234	239	316	3e-32	134
MLN_All.Contig_1232	GAAACATCATTTGCAGACTCTGTCTCTCTTTTTTTCCTCTCTCACCTGCCTTGTCTAGAAGAAAAAAAATGGCTGCGTTTGAGGAAAGCTCTGATTTGGATGCTATACAGGAGCATCTCTTGGAAGACTTTTTGGTTGCTGATGGTTTCATGGGAGATTTTGACTTTAATGCTTCCTTTGTCTCAGGACTCTGGTGTATAGAGCCTGTGATGAATCAAGTTCCTAAACAGGAACCTGATTCACCGGTTCTCGATCCGGATTCGTTCGTCAAAGAGTTTTTACAAGTGGAAGTGGAATCATCTACATCAACGGGAGTTTCAGAGCAGAATTCATCACCACATGAGACTGATCAGAGTGTCTCACCCAGGAAAGAAGCAAAGAGGTTGGAAGAAGAAGAAG…	693	1	AT5G07580.1	DNA binding / transcription factor	encodes a member of the ERF (ethylene response factor) subfamily B-3 of ERF/AP2 transcription factor family. The protein contains one AP2 domain. There are 18 members in this subfamily including ATERF-1, ATERF-2, AND ATERF-5.	Identical to Ethylene-responsive transcription factor ERF106 (ERF106) [Arabidopsis Thaliana] (GB:Q9LY05); similar to AP2 domain-containing transcription factor family protein [Arabidopsis thaliana] (TAIR:AT5G61590.1); similar to AP2 transcription factor [	77.83	221	48	4	6	665	57	261	2e-83	305
MLN_All.Contig_1233	GACTGTTCTCTAATCTAAATCTAATTTCACCTTTCCTTCAAAACCTAAAACCTTTTTCTTATTACACAACCTAAAAGTCTCTAAGTTTCTGAAAATGTCGGAAGAGTTCGACGAATCTGAGATCATTTTCTCCGACAGCTTCTTCCCAATTCGCCGGCGTGAGGACGTGATCGAGAAAGAGAATCGTCCGGTTAATTTCCGAGAAAACTCCGAAAGCAGAATGAGAAACACATCGAGGCTGAGTAAAACGACGCCGTTGCCTTCTTCACTGGCGACTTTCTCGTCGTCGCTTCCGGTGAATATTCCGGGAAGGAAGTATTCTTCTGAGGATGAGGAATATTCGGAAGACGGAGGAAAGAGAATGGTTCCGCCGCATCTGATCGTTGGACGGAGGATCGA…	781	1	AT1G29640.1			similar to unknown protein [Arabidopsis thaliana] (TAIR:AT2G34340.1); similar to unknown [Cucumis melo] (GB:ABQ53634.1); contains InterPro domain Protein of unknown function DUF584 (InterPro:IPR007608)	74.8	123	30	1	146	511	18	140	4e-42	168
MLN_All.Contig_1234	GTTTGGAGTTTTATTTGTAGAGGTTTAAAGAGAAATGGGATGTTCATAGGAGTTTTTTTTACAAACACACGGTGATCCTTTTGGTCTAAATGATCTAAGTGAACTTACATTCTTGGTTATTGGTTTTAATATCTTTCGACTTTGAAGTTGC	151	1	no significant hit
MLN_All.Contig_1235	GTCACCAATGAGGAGATTGAGAATATGTTGGATGGTGATGAATATGATTATGATGATCTAGATAAAGTAGTTGGCGATGATGATGATGATGATGATGATGATGATGATGATGATGATGATGATGATGATGATGAGCTTGTGGCGGATGCGAGTGATGCAAAGATGGACACAGAAATGGATATGCTTGATGGTGAGGATGTTGATGATGATTATGGTGGTGGTGATGATCTTGGTGGTAACAAGAAAAAGAAAGAAAAACTAAAACGTAAATCTCCACTTGCAAGTCTTGAAGAGTACGAGCATTTGATAGACCGAGAGGAGATAGATGATTCAAAGTCTAAAAGAAAAGTAACATCAGAGAAGAATACCAAAACATTTTTTTTTTGAGCAACTTATACC…	737	1	AT1G72440.1	EDA25 (embryo sac development arrest 25); binding		similar to unnamed protein product [Vitis vinifera] (GB:CAO45569.1); similar to hypothetical protein [Vitis vinifera] (GB:CAN61791.1); contains InterPro domain Armadillo-type fold; (InterPro:IPR016024); contains InterPro domain CBF (InterPro:IPR005612)	75	32	8	0	265	360	998	1029	2e-07	52.8
MLN_All.Contig_1236	AATAAATAAAAACTATTAGGGGGGCGCTCTCTCGCCACAGCCAAACCACAGAGCGCAGAGAGTCAGAGAGCGAGGACGCGCCCTCATGCGGGCGGGGCGCACAAGAAAATGCAAACTGCGGACCCCCACGCACCTACAATCGACCAACGGTGTAACAAGACCTGGCACTTTTTCAGGGAGATAGAAAGTGGCGAAGATCTTGAATATACCCGAACAATCATGACCGTTTGATTTGCTGCGTAATTCCTCAGCTCATGCATGCCACTATCAGCCTGACTGAGGCGTCGTCAAAGCCCGAAGAAGAAAAAAAGCACCTACAATAAGATGCAATGACGGGCGCCTAGCACCTCGATAAACTTACAGAAACAAAATTAATGCTGTCGTACTCATTAATGAATA…	812	1	AT4G31570.1			similar to myosin-related [Arabidopsis thaliana] (TAIR:AT1G24460.1); similar to hypothetical protein OsJ_005224 [Oryza sativa (japonica cultivar-group)] (GB:EAZ21741.1); similar to unnamed protein product [Vitis vinifera] (GB:CAO63141.1); contains InterPr	32.26	62	41	1	249	431	730	791	0.094	34.3
MLN_All.Contig_1237	GGAGTTTGAACTCAATCACGAGAGGCTTCTTCAGGTACTGAAACCTGAAGCAAGAGAAATGGGGAGAAACCTGTCTGGAAAAGCAGAGACAATGAGCACAAACGTGGAGAAGAAGACGGTAAAAGTGAACATAACAGAGATAGTGTCAGTGACGACATGTGCTGATCTGACTCTGCCTCCTGGTGCTGGTCTCTGCATTGATACCGTTCATGGTCCAGTTTACTTGGTAGCAGATTCATGGGAGTCGTTGGATGGATGGCTGGATGCGATTCGTCTGGTGTATACGATTTATGCGAGAGGGAAGAGTGATGTTTTAGCCGGTATTATCACCGCTTAATCACATACTCACACACTTCATACTTTGTCTCTCCTTTTCAATCATATATAGTTCTGTCTTTT…	485	1	AT5G41950.1	binding		similar to unnamed protein product [Vitis vinifera] (GB:CAO62921.1); contains InterPro domain Tetratricopeptide-like helical; (InterPro:IPR011990)	95.45	110	5	0	2	331	455	564	2e-56	214
MLN_All.Contig_1238	GATCCTAATCAATAAAATATCTGAACCTTACAGAAGAATGAAAAATAAAAGATGACTACGCAGAAGAAAGAGATGGAAGTGATGAAGGATCTTGACTTGAAGAGATACATGGGCCGTTGGTACAAGATTGCTTCTTTCCCTTCCATTTTTCAGCCCAGGAACGGTGTTGACACTCGCGCCACCTACACCCTCAACCCTGACGGCACGGCGCACGACTTGAACAAGACGTGAAACGGAGGAAAGAGAGCTTTCAACCCAGGCTCATCCTACCATAGTGATCCTAATAGAGACGAGGCTAAGTTCAAAGTTAATTTCTAATTCCCTCCTTTTCTCCCTATCATTCCTGTCACTGAATATTACTGGGTGTTATATATTGATCCTGAGTACCACCATGGTGTC…	762	1	AT5G58070.1	lipocalin, putative		similar to temperature-induced lipocalin [Brassica napus] (GB:ABB02398.1); contains InterPro domain Lipocalin-like (InterPro:IPR013208); contains InterPro domain Lipocalin, bacterial and plant; (InterPro:IPR002446); contains InterPro domain Calycin-like (	72.41	174	48	0	91	612	13	186	2e-66	249
MLN_All.Contig_1239	GGGATGATGATGATTTACCGGAATTTAACTTCAGTTCCTCGGTCGTGCCAGTTTCTTCTCATCAGCCATTACCGGCTCAATCAAAGTCTTTGGGTCAAGTAAGAAAGCTCATCCACATGTATGGAAACTCTGCAGGCAGCTATTATGACAATGATGATGACGACATACCCGAATGGCAGCCAAATGTCCCTAACCACCAGCTTCCACCACCCCCACCTCCTCCTCCTGGCTTCAGACCCGAGATGGTTCTTCAGGATCAAAGCAGGCCTCAAGATGGTTGGTGGGATAATCTAAACGGTGGCTCAGGGCAACTCTATGATCAGAACGGGTCAAGAAACAGAGGATTTTAAAATCTCTGTTGATAAATAGTGTTTCTCTGTATTGTAGTGTTTTTTTTAT…	568	1	AT5G11430.1	transcription elongation factor-related		similar to transcription elongation factor-related [Arabidopsis thaliana] (TAIR:AT5G25520.2); similar to unnamed protein product [Vitis vinifera] (GB:CAO44119.1); contains InterPro domain Transcription elongation factor S-II, central region; (InterPro:IPR	75.86	116	27	2	3	347	762	873	2e-35	145
MLN_All.Contig_124	GGTGGATGTTGTGGTTTCTTGACTTTGGCATACATAGCTTTGGTTCTACTTTTCACTGTTCCTCTTGTCTACGACAAGTACGAAGACAAAGTAGACTCATATGGTGAGAAAGCAATGGCTGAGTTGAAGAAGCAATATGCTGTGTTGGACGCAAAGGTATTGAGCAAAATCCCAAGGGGGCCATTGAAGGACAAGAAGAAGGATTAAGAGTTTTTTTCGTGTTTTCTACTCTTTTCTTTTGCATGCATGTGCACAGTGCTCTGGTTTTTAAATGTGGGTTGTGTTGTGAAATGGTAGTCTAAAAGTTATGATAGATCTCATCTCGTTGTTCGCGATTTTACTTGTAAACTGCTGTTTTTCTATAACTTTATTTTGTGTTTGTGCTATTGGTGGGTGTTG…	536	2	AT4G11220.1	BTI2 (VIRB2-INTERACTING PROTEIN 2)		similar to BTI1 (VIRB2-INTERACTING PROTEIN 1) [Arabidopsis thaliana] (TAIR:AT4G23630.1); similar to unnamed protein product [Vitis vinifera] (GB:CAO65886.1); contains InterPro domain Reticulon; (InterPro:IPR003388)	94.12	68	4	0	1	204	204	271	8e-31	129
MLN_All.Contig_1240	GGGTTCCAAAGAAAGACAAAAGAAAGGGAAGCAAGTAAAGTAAACTGAGTGCCTAGCGTTGAGACAAGTGAGCCTTTGATATCACCGGGGAGTGGAAAAAGATCTATTGAACTGTTTTAACCATGGGGGAAGAAGATACAAAGGCAACCGTTGAGCTAACGGCAACAGATACTAGCTCTCTTGAAAAGTCATCAGAGGAGACGGCTGGCGGTAAGGAAACACAAGAAGAGCCTAAGAAGGGTGAGGAGAAGGCGGCTGAACCAGAGAAAATGGAGATAGATGCTGAGATAAAGAAAGATGAAGAGTTAGTGGTTAAGAGCAATGAAGGGACTGATAAAATGGAAGAGGACGTTACCGTCACCAAAGATGAGGGACAAGCAGAGGCTACCAAGATGGATG…	484	1	AT4G26630.2	GTP binding / RNA binding		similar to unknown protein [Arabidopsis thaliana] (TAIR:AT5G55660.1); similar to unnamed protein product [Vitis vinifera] (GB:CAO45121.1); contains InterPro domain DEK C terminal (InterPro:IPR014876)	57.58	132	40	5	132	479	3	128	2e-25	111
MLN_All.Contig_1241	ATAAAATATAAAATCTATTATAATAGAGTGGTGTCGTATTCTTCTTCGCCTCACCTCNCACACACACACGCAGACCGCACGACGAGATCTTGAGGTAGCGGAGAGAGAACGGCGCCGCCTCTATACCTCTCTCTATACACTATACTATATATCACAGAGAGATTATACTCCTCAGCACGTGTCACCAGGCATCACTATCGCGCCGAGGTATATTGCGCGCTCTATCTACGCGCGCGCGGAGGCGCGTCTGCATTACTACACTCGCGGACTATTGCTCTACTCTGTCTACGCTAATATGAGCGTTGTAGGGAGCTATATTGCGGACAAACTAGGTATATAATACGGCTTGAGTAGCGGTATCCCTGTATGAAAGCACGCTGAGACCGCCAGATGTATCCT…	1262	1	no significant hit
MLN_All.Contig_1242	GAATGTTGTGGTTGACTCGAAGAAGTTAACTTTTGTGTTACAAACTTTCTCTTTAGTTAGAAGCTGCTATAATTTTTGGTTACAATTTGCAAGAAAAAGTTATGCCTTGTGGGAGTTGTGTTTTACATTCTCCTAAATTGTAACAGATCTTCAGACAGAATTAGTCGTTAGTTTCATCTGAGATTTGACTTTTTGTTAAT	200	1	no significant hit
MLN_All.Contig_1243	GAAGCTACTGTTAATTAAAACTATAGCTTATTCTGTTATATCGATTTTTGCTTGTAGGTGTTAACGGCAGCATGGACTTGAGGGATGGCCTCGACGCCTCCGGCAGAAAGGGCAAGGGATATGGTGTTTACAAATTCGTTGACAAGTACGGAGCTAACGTGGATGGATACAGTCCTATCTACAACGAGGACGAGTGGTCAGCAAGTGGTGATGTGTACAAGGGAGGAGTCACCGGATTAGCAATCTGGGCGGTGACACTCGCCGGAATTCTCGCCGGAGGAGCTCTTCTTGTGTACAACACAAGCGCTTTGGCTCAGTAAATCTATAAGATATGTGTGTAACTCATGTTTTGTGTTATTGTTCTCTTAATGTTGTTGAAAACTCATAACATACTTTGAA…	468	1	AT1G79040.1	PSBR (photosystem II subunit R)	Encodes for the 10 kDa PsbR subunit of photosystem II (PSII). This subunit appears to be involved in the stable assembly of PSII, particularly that of the oxygen-evolving complex subunit PsbP. Mutants defective in this gene have reduced amounts of subunit	Identical to Photosystem II 10 kDa polypeptide, chloroplast precursor (PSBR) [Arabidopsis Thaliana] (GB:P27202); similar to Photosystem II 10 kDa polypeptide, chloroplast precursor (GB:P49108); contains InterPro domain Photosystem II protein PsbR; (InterP	95.4	87	4	0	57	317	54	140	1e-37	152
MLN_All.Contig_1244	ATAAAAATTCTATAATGGGGGTGCTTGCTCCCCTCCCCCCAACCACCAACCCCAGCGAGTCATGTGAGGAGAGGAAGCGGCCCCATCTCTTCTTATAGCATACTATTATACAAATTTATACTCACCAGGCGCCCGGACTTGTCCCCGGGAATTGGCCCTTTGCGGGCGGGGGCTGAGAATCTAACCGGCCTCACAGTCCAGTTTGCTTTCACTCGCACTGGACATCTCCAATTGCTCGAATTGGTGACCAAAAACTGAGATGCTCAGCTTACCGCTTCAGTATAACTACCGTGCCTTACTCCCAGAGTGGGACTCACCCTAACAGCAATGGTTGTCTCCACGCTGGTCGCTATCTCTTAATCCAGACCAAGCATCTGACATCCGTGTTTACCTAAGAGA…	932	1	AT3G04120.1	GAPC (GLYCERALDEHYDE-3-PHOSPHATE DEHYDROGENASE C SUBUNIT); glyceraldehyde-3-phosphate dehydrogenase	encodes cytosolic GADPH (C subunit) involved in the glycolytic pathway but also interacts with H2O2 potentially placing it in a signalling cascade induced by ROS.	Identical to Glyceraldehyde-3-phosphate dehydrogenase, cytosolic (GAPC) [Arabidopsis Thaliana] (GB:P25858;GB:Q42352;GB:Q9M8W8); similar to GAPC-2, glyceraldehyde-3-phosphate dehydrogenase [Arabidopsis thaliana] (TAIR:AT1G13440.1); similar to Glyceraldehy	27.5	120	86	1	360	716	40	159	0.25	33.1
MLN_All.Contig_1245	GATTTCGTAAAACAAGAATCTTCCAAGAACGCGACGAAACGGAGAGAGATAGAGAATGGAGGTGAAAACCGACGAGGTAAACGCCGCGGCGACGGAAACTCATGGCCTTAGCGAGCCGGAGGAGGCGTCAAACGCCGTCGTGCTCGCTGACGGAGCCGTAACGACGGAGGAGAGGAAGAAGACACAGAGCGAGACGCCTCCAGAGGATGATTGCTGCCCGATCTGCTTCGGCTCCTTCACGGTTCCGTGTCGAGGTGATTGTGGCCATTGGTATTGCGGAAGCTGCATCTTGCAGTACTGGAACTACGCTGCGGTATCAAGGCCTTGCAAGTGTCCCATGTGTGTTCGTCACATCACCAAGCTCTCTCCGGAAGCGTCCTTGCAACAGCGCCAAGAGCC…	782	1	AT4G33940.1	zinc finger (C3HC4-type RING finger) family protein		similar to zinc finger (C3HC4-type RING finger) family protein [Arabidopsis thaliana] (TAIR:AT1G72175.1); similar to predicted protein [Physcomitrella patens subsp. patens] (GB:EDQ65696.1); contains InterPro domain Zinc finger, RING/FYVE/PHD-type (InterPr	73.54	257	55	4	47	778	11	261	3e-89	325
MLN_All.Contig_1246	GCAGCTTCCGATAGTAGCCCTGAAGCTAGTAGTATCTCCGTTGAGGACTACTTGAAAGGGAGATGGAGCCGCACTGCTAGCTTCAGCTTCAACTAATAATTAATTAATAGTTTAATAACTAGATTTTAGCTGTTTTGACGATGCAAGTTGTGTGTAAATTTGTAATGGATTTTTTTAAAAAAAA	184	1	AT5G63940.1	protein kinase family protein		similar to protein kinase family protein [Arabidopsis thaliana] (TAIR:AT1G21590.1); similar to unnamed protein product [Vitis vinifera] (GB:CAO61925.1); contains InterPro domain Protein kinase, core; (InterPro:IPR000719); contains InterPro domain Protein	88.89	18	2	0	40	93	688	705	0.0006	39.3
MLN_All.Contig_1247	GGTAAGGAGATAACAAGAATGGTTTCTTCGCTTCTTATGTCGTTTGCTCCGGCCACCGTGAGGGTTTACGCCACAACCGCAAAAGGAGCTTCAGGCGGCGCCAAGGAGGAGAAGAGTCCCCTCGACTTTGTGCTGGGCTATTTGACAAAGCAAGATCAGTTCTACGAGACTGATCCAATCCTCAAGAAGGTGGAGAAGGAACAAGGCACCACTGGAGGCAGAGGAACCGTTCGCGGCGGTGGTAAAAGCGCTGCTCCGGTGCCTGTGGCGCCAAAGAAGAACGATGGTGGTGGGCTCGGCGGCTTAGCTGGCCTCTTCAACAAAAAATGAATGTAAATCTGCATTATCTATTTGCTTCTGTGTTGTTTATTCTCTATACATTCTTCAGATTTCAGTTAT…	434	1	AT3G47070.1			similar to unknown [Populus trichocarpa] (GB:ABK95428.1)	69.66	89	27	1	19	285	1	88	9e-18	85.9
MLN_All.Contig_1248	GATAGTGAATATTAACAAACAAAAACCTATTGATGTTAGAAATGGCAGCCAAACTCCACATCCCTTCTTCCTTTAGCCACAAGGCCAATGATTCGACAACTTCATCATCTTCCTCATATTCATCGTTGCTTGCTCTGCCTCAATTCCTCTGTACACCGTGTTCATCAGGCTTTACACAGTTCAAGCTTCACGCCAAATTAGGTGGAGGAGATGGAGAAGTGAAACCTAAAGAAAAGAAGAAGTTCATAACCAAAGAAGAAGAACCAGAACAGTATTGGCAAAGCGCTGGCGAAAGAGAAGGGGAGAATCCGATGAAGACTCCTCTCCCTTACATAATTATTTTTGGTATGTCAACTCCATTCGTCATCTTAGCCATTGCTTTTGCCAATGGTTGGATCA…	543	1	AT2G05310.1			similar to unknown protein [Arabidopsis thaliana] (TAIR:AT4G13500.1); similar to unnamed protein product [Vitis vinifera] (GB:CAO41162.1)	88.8	125	13	1	42	413	1	125	1e-40	162
MLN_All.Contig_1249	GGACTCGATCAGGCCTCATCATACACATCCACCACGCGACGATCGCTCCCCAGTCGTGGCCCACGAGGAACACCCGGTCAACGCCGAGCGAGTCCAGCAACCCGACGAGGTCTCCGACGACGTGGAGCACGGTGTACGATTCATGAGACGGCGGGGCGTCGGAATCGCCGTATCCTCGGAGATCGGGGGCGATCGCGCGGTAGCCTAAGTCGGCGAAAGAGAGGAGCTGGCGGCGCCAAGAGTACCAGAGATCGGGGAAGCCGTGGAGGAAGAGGATCGCTGGACCTGAGCCGATTGAAGCCACGTGGAGATTGATGCCGTTGGTGGAGATCGTCGTGTGCTCGATCTTCTCCATTGTTTCTCTCACTCTCAGCTAGTGTTGCTTATGAACAACATTGA…	414	1	AT1G72670.1	IQD8 (IQ-domain 8); calmodulin binding		similar to IQD7 (IQ-domain 7), calmodulin binding [Arabidopsis thaliana] (TAIR:AT1G17480.1); similar to unnamed protein product [Vitis vinifera] (GB:CAO45660.1); contains InterPro domain IQ calmodulin-binding region (InterPro:IPR000048)	26.6	94	58	3	60	308	304	393	1.1	28.9
MLN_All.Contig_125	GCATTATCACACTCGACAATCCTCAAAAAACCACCTTCATCACAACTCAACCAGCCRGAGCTTAAGAGAGAGAGAAAATGGCGTACAGYGCGTGTTTCCTACATCAGAGCGCAYTGGCCTCCTCCGCYGCRCGATCATCATCTTCYTCCYCATCCCAGCGCTACGTTYCACTYTCCAAACCCGTCCAGATAGTGTGCAAAGCCCAACAGACTCATGAAGACGATAACTCCGCCGTCTCTCGCCGTCTCGCTCTCACACTCCTCGTCGGCGCTGCTGCAGTTGGTTCCAAAGTATCTCCCGCCGATGCCGCCTACGGTGAAGCTGCAAATGTGTTTGGGAAGCCAAAGAAAAACACAGACTTCACGCCATACAGTGGAGATGGATTCCAAGTGCAGGTGC…	1050	4	AT1G06680.1	PSBP-1 (OXYGEN-EVOLVING ENHANCER PROTEIN 2); poly(U) binding	Encodes a 23 kD extrinsic protein that is part of photosystem II and participates in the regulation of oxygen evolution.	Identical to Oxygen-evolving enhancer protein 2-1, chloroplast precursor (PSBP1) [Arabidopsis Thaliana] (GB:Q42029); similar to PSBP-2 (photosystem II subunit P-2), calcium ion binding [Arabidopsis thaliana] (TAIR:AT2G30790.1); similar to Oxygen-evolving	92.02	263	21	0	78	866	1	263	2e-121	432
MLN_All.Contig_1250	TATCTTTTTAATTATTCTCTAGAGCAGAGATATATCTCCAGTTCTGTAGTATCTGGAAACAAAAAGCAAGGATGAACATTGCTTCGTAAACTTGGGAGTTCTTGTTCTGAGACTCATTTCAGTTTAAACCATTTTCTCAAATGGAATTTTATGGTTTCATTTATGTTGATCTTAAAATGGTTTCGTGATCTAGTTAGAGCTGATTCTGAGCCATGTTGTAAACGCTTAATTATTACTCTATATTGG	246	1	AT1G75400.1	protein binding / zinc ion binding		similar to protein binding / zinc ion binding [Arabidopsis thaliana] (TAIR:AT1G19680.1); similar to unnamed protein product [Vitis vinifera] (GB:CAO61102.1); contains InterPro domain Zinc finger, RING-type; (InterPro:IPR001841)	46.67	30	16	1	61	150	385	412	4.9	26.2
MLN_All.Contig_1251	CTTTCAATGTAAGCTATAATAGACTGTGTGGACGCATCCCCCAGGGAGGGGACCTTCAGAGATTTGATGCTTATGAGTATTTACACAACAAGTGTTTGTGTGATGCACCTCTTCAGAGTTGCAAGTGAGCTTACCAAGCGTTTATCTATAAACTTACCACAAGTATCAATGAAGTCTAAGGACAACTGTATTTTCCATTGGGAATAAATAATAAAAACTTAAGCACATTTTCAA	234	1	AT5G06860.1	PGIP1 (POLYGALACTURONASE INHIBITING PROTEIN 1); protein binding	polygalacturonase inhibiting protein 1 (PGIP1) mRNA,	Identical to Polygalacturonase inhibitor 1 precursor (PGIP1) [Arabidopsis Thaliana] (GB:Q9M5J9); similar to PGIP2 (POLYGALACTURONASE INHIBITING PROTEIN 2), protein binding [Arabidopsis thaliana] (TAIR:AT5G06870.1); similar to polygalacturonase inhibitor	73.17	41	11	0	3	125	290	330	3e-14	73.6
MLN_All.Contig_1252	GACTCCCATCAAAGCAACTACCTCTCTCTCCTTCACTTCACATTCCATTTTCCCACTCTCCAAAAAGCTCTGCACTTTCTCAAACAGAATGTTCATGGGGAAAATGAGTCTTTTGGGGATTTTCCTGTTGGGTTTTTTTGCAATGGCATCCTCTGTTCATGGATACGACGCTGGGTGGGTCAATGCTCATGCCACTTTCTACGGTGGAAGTGATGCTTCTGGAACAATGGGTGGCGCTTGTGGGTACGGGAACCTTTACAGCCAAGGTTACGGAACCAACACGGCGGCGTTAAGCACCGCACTGTTCAACAACGGCCTTAGCTGCGGCGCGTGTTTCGAGATCAGGTGCCAGAGCGACGGCGCGTGGTGTTTACCTGGTGCTATTGTCGTTACAGCCAC…	704	1	AT2G03090.1	ATEXPA15 (ARABIDOPSIS THALIANA EXPANSIN A15)	member of Alpha-Expansin Gene Family. Naming convention from the Expansin Working Group (Kende et al, 2004. Plant Mol Bio). Involved in the formation of nematode-induced syncytia in roots of Arabidopsis thaliana.	Identical to Expansin-A15 precursor (EXPA15) [Arabidopsis Thaliana] (GB:O80622;GB:Q8VYD1); similar to ATEXPA10 (ARABIDOPSIS THALIANA EXPANSIN A10) [Arabidopsis thaliana] (TAIR:AT1G26770.1); similar to ATEXPA10 (ARABIDOPSIS THALIANA EXPANSIN A10) [Arabido	92.2	205	16	0	89	703	1	205	1e-114	408
MLN_All.Contig_1253	CACCACTCCTTCAGGCCTCGTCGCCGCTGCTTTAGCTCATGCCTTCGGTCTATTCGTCGCTGTTTCCGTCGGTGCTAACATCTCTGGTGGTCACGTTAACCCCGCCGTTACCTTCGGTGCTTTCGTCGGTGGGAACATCACTCTCCTCCGCGGTATCCTCTATTGGATTGCTCAGCTTCTTGGCTCAGTCGTCGCTTGTCTCCTCCTTAAATTCGCCACCGGTGGCTTGGCAGTTCCAGCTTTTGGTCTCTCTGCTGGAGTTGAATCCTTAAACGGTTTCGTCTTCGAGATCGTGATGACCTTCGGGCTCGTCTACACCGTCTACGCCACAGCCGTCGACCCCAAGAACGGTAGTCTCGGAACAATCGCACCAATCGCCATAGGTTTCATCGTTAGAGC…	739	1	AT2G36830.1	GAMMA-TIP (Tonoplast intrinsic protein (TIP) gamma); water channel	encodes a tonoplast intrinsic protein, which functions as water channel. highly expressed in root, stem, cauline leaves and flowers.	Identical to Aquaporin TIP1-1 (TIP1-1) [Arabidopsis Thaliana] (GB:P25818;GB:P21652;GB:Q42075;GB:Q8L5T8); similar to TIP2 (TONOPLAST INTRINSIC PROTEIN 2), water channel [Arabidopsis thaliana] (TAIR:AT3G26520.1); similar to tonoplast intrinsic protein bobT	92.5	200	15	1	2	601	53	251	7e-96	346
MLN_All.Contig_1254	GGGTCTGAAACTTATCTTTCTCCAAACAGAGCAAAACAGTCTCACGATGGCAACTACCACGTCATCTCCGCCGTGCCATATCTCCGTATCATTCCTCCGCCAGCTTCCTCCTTGCACCACTGTTCAGTTCTTCGGTTTCTCACCGACCCAGCGTAAACTGGGCGGGTTAACGGTAGCCCGGAACAATCTGGCGCAGGATTTTCTCGGGGACTGGGGGGCACGTGACCCGTACCCGGAGGAGATAGCTAGCCAGTTCGGAGACAAAGTGTTGGGGCCCCAAAGCACAGAGCACAAGATTCTGATTCCTAATGCCTCTGTTCTCTCTCTCTCGCAGCTCGAATGCTCCCCTGTTTCGCCTTCTCAGGCTCCTTTATCCCCCGATGAGGCCAAAGCGCTCCT…	746	1	AT5G51110.1			similar to dehydratase family [Arabidopsis thaliana] (TAIR:AT1G29810.1); similar to unnamed protein product [Vitis vinifera] (GB:CAO62291.1); contains InterPro domain Transcriptional coactivator/pterin dehydratase (InterPro:IPR001533)	82.35	221	33	3	47	691	1	220	2e-97	351
MLN_All.Contig_1255	GGTTTCGTTTCTGATCGATAAGCTAATTAGTGTGGCAGAGCCTAACGCTGTCGTTTTTGAGCTCCGAGCTCTGGCTAAGTCAGACTCGGTGGCTCGAGCTTGTATAGCTGAGGCTGGAGCCATACCGAAGCTGGTACGTTATCTAGGCTCTGACTCTCCGAGCCTACAGATAAACGCAGTGACGGCGATCCTCAACCTCTCGATATTAGAACAGAACAAAACAAGGATCATGGAAACTGACGGAGCTTTAAACGGCGTCATCGAGGTTTTGCGTTCGGGTGCCACGTGGGAGGCTAAGGCAAACGCCGCCGCGACTTTGTTCAGTTTGGCGAGCATCTCGACTTACAAAAGAAGACTTGGGAGAAAAGTGCGTGTGGTGAGCGGATTGGTCGACCTAGC…	749	1	AT5G01830.1	armadillo/beta-catenin repeat family protein / U-box domain-containing protein		similar to PUB17 (PLANT U-BOX17), ubiquitin-protein ligase [Arabidopsis thaliana] (TAIR:AT1G29340.1); similar to hypothetical protein [Vitis vinifera] (GB:CAN71048.1); similar to unnamed protein product [Vitis vinifera] (GB:CAO48852.1); contains InterPro	87.95	249	30	1	2	748	372	619	1e-107	385
MLN_All.Contig_1256	GAGGTTCGGTTACGGGAAGTCTGGAGGTTATATAGACCCCAAGTACACATGATCATTTTCATTACTTAAAAAATAGTTTCAAAACATTATCTCCTCCGGTCACCTTCTCTGACCACCAATCCTTTCTTCTTCTTGTTTCTCTGTTCCTTGCTGACCAAGAAATCTCTTATCTCTTTCAGCTTTCCAGAACACCGTTGCTATGCCTCCGACTTACTTCCCTCTGAGGTGGGAGAGCACGGGCGATCAGTGGTGGTACGCTACTCCTATTGATTACGCTGCAGCCAACTGCCAGTACGACTTAGTCCGCGAGCTTCTCCGGATCGACTCCAATAACCTCATGAAGCTCACTTCCCTCCGCAGGATCCGCCGCCTCGAGACCGTCTGGGACGACGACGAGTC…	743	1	AT3G01750.1	ankyrin repeat family protein		similar to ankyrin repeat family protein [Arabidopsis thaliana] (TAIR:AT3G04140.1); similar to unnamed protein product [Vitis vinifera] (GB:CAO14614.1); contains InterPro domain Ankyrin (InterPro:IPR002110)	86.89	183	22	2	200	742	1	182	3e-88	321
MLN_All.Contig_1257	TGCGTATCTTGACACTCTCGACGGCAGAGAAGTACCCATGTATCAATACAACTGGGAAGCTTGTAATGACATGCCTCTTATGGGGGAGGAACCAATGAAAATCTCAGATCTGTGTGAGGAGAAGAACTTGGAAGAGCCATCCACAGAAGAAGTTGTGTTGCAGGATCTACAGAGGGCTAGTGAAAAGTTGACTGATGTTACCCGCAAATGCTTCCGCGATACTTTCTACCGGCTTGCAAAAAACTCACAACTGAAGTGCGAATCAGGCAACATTAACACGGAGGAGTTTCTCCAGGATACAACCTTCAGTGGGAACATAAACAAGAAGACCGAGTCTGAAACGAACTCAATAGACAGAGCCGTTGCCAACCTCACGTTCAACAATATGGAATCCAACAT…	652	1	AT5G06980.1			similar to unknown protein [Arabidopsis thaliana] (TAIR:AT3G12320.1)	65.22	115	39	5	2	343	132	234	2e-41	135
MLN_All.Contig_1258	GAATGTAACAGGGCTTGTGTTTTTTTAACCCTGAACCAATAAGAGATAAGAAGAGTTTCTGATTCTGCTTCTTACAATCGAGATATTGAGTTTGGGTCTCTTTGTTATAAATTTGAAGTTCTCACAGTTGAATTGTCTTTTGTCTTACTGTTGTCTGCATTTGTGTGTTGATGCAAAGTTCAATGCTGATCTTAGTAACTGTTCTGATCTTATTAAAG	218	1	no significant hit
MLN_All.Contig_1259	CGAGGCATCCAATGCATTGATCTTAGCGTTACACGTTTCTTCCACATATGTCTCTCTATATATATATATGTGTGTCTCGCTCTCTCTTGCGAAACTGCATACACAGACATGTAAAGATGTTTGTTTGCATCTCTTTGTTTTGGGAATGTAACTCTGGGATCTGATGATGCTTCTTCCCTTTACCTTTTGTCTTGCCTTGAGAGTTTTCGATGTCACTCTTTTAATGTCAAAGAGCTTTGAACC	243	1	AT1G32790.2	CID11; RNA binding	RNA-binding protein, putative, similar to RNA-binding protein GB:CAB40027 GI:4539439 from (Arabidopsis thaliana).Member of a family of PAB2 binding domain proteins.	similar to RBP37 (RNA-BINDING PROTEIN 37), RNA binding [Arabidopsis thaliana] (TAIR:AT4G10610.2); similar to unnamed protein product [Vitis vinifera] (GB:CAO48581.1); contains InterPro domain Ataxin-2, C-terminal (InterPro:IPR009818); contains InterPro do	53.49	43	19	2	2	127	353	394	0.024	33.9
MLN_All.Contig_126	GGGTCCTTTTTCAATGTAAACCCTGTTTTTTTTCTTGAGTGATGTTAGCTCAATCTGTGTTTACATTCTGCGAAGTCATCACCGTTTCCATTTTCGTCGTCTTCTCTCTTCGTCTCCTCCTAAGGTTCGTCACACGTCCATGGCGTCGCCACAGCACCTTCACGTTCCGCAGCCGCCAGGAGATAAAGACGGTGAACGATCATTTGTCTCCGCCGTATTGCGCCGTCTGCATGCAAGAGGCAGAGGAAGGAGACAAGATGAGGAGATTGGCGATTTGTTGTCACTGTTTCCACACAGACTGTATCGATACATGGTTTTGTGAGATGACGACGTGTCCGTTGTGTAGAGCTGAGATTCCGCCTTTACCTCCGGTGAATCCTCTGCTCTTACTGTTTGTTT…	771	3	AT3G60966.1	protein binding / zinc ion binding		similar to protein binding / zinc ion binding [Arabidopsis thaliana] (TAIR:AT2G44581.1); similar to hypothetical protein [Vitis vinifera] (GB:CAN83231.1); contains InterPro domain Zinc finger, RING/FYVE/PHD-type (InterPro:IPR013083); contains InterPro dom	62.69	134	46	2	42	431	1	132	7e-33	137
MLN_All.Contig_1260	CAGGAATCAACATCTGACTCGTGTCAGGCCACAAACGAGGAGGAGATATTTGAAGTACAGGACAAGCAATCTCTTTTCCCACTTGGATGGATTCATACGCATCCGACACAGTCTTGTTTCATGTCATCTATCGATGTACACACGCACTATTCATACCAGATTATGTTACCGGAAGCTGTGGCAATCGTCATGGCCCCGCAAGACTCTTCAAGGAAACATGGAATATTCCGGCTGACAACGCCGGGAGGGATGACGGTGATAAGAAACTGTGACCAGCGTGGCTCTCACGCACACAGTTCGCCGGCAGACGGAGGACCGATTTACAATACATGTACGGATGTTTACATGAACCCAAATCTAAAGTTCGATGTCATCGATCTCAGATAGCATCACTGGACT…	610	1	AT1G48790.1	mov34 family protein		similar to unknown protein [Arabidopsis thaliana] (TAIR:AT4G16144.1); similar to unnamed protein product [Vitis vinifera] (GB:CAO68081.1); contains InterPro domain Mov34/MPN/PAD-1 (InterPro:IPR000555)	95.31	128	6	0	1	384	380	507	9e-70	259
MLN_All.Contig_1261	GAACTTTGAAAGAGTGGGACTTTGTTCTTAACGAAGCTGGTTTTGCTCGATATGAAGTTAGGGATATTGATGATGTTCAGTGTGTTATCATCGCGTATCGGTAATAAAAAGAAGATATGAAAGGGCTAAAGCCAAACTGAGGAAGAGAGTAAACTGAATCTATTTGCGATTATATTGTTAAGTGGTACGAGTGAGAAGTTATAGCTAAGTGTGAAAAACCATGTTTCAGAATAATCAAGGCTTGTATCATTACCTGCCGTGTTGTGTTTGTTCTTTGTATTTTCCCATGCTTTTGTATTTTTTACATACTGTTTGTGTTCTGATAAACCACAACCTTGTTTTATCAAACATCATTTCGAAACTGTAAAAACGAAAAATGGCATTTGTGTT	390	1	AT4G35160.1	O-methyltransferase family 2 protein		similar to O-methyltransferase family 2 protein [Arabidopsis thaliana] (TAIR:AT4G35150.1); similar to unnamed protein product [Vitis vinifera] (GB:CAO47448.1); contains InterPro domain O-methyltransferase, COMT, eukaryota (InterPro:IPR016461); contains In	90.91	33	3	0	3	101	349	381	2e-11	64.7
MLN_All.Contig_1262	AATGGAAGAAAACACTATGAAGAGGCTGTCTGAGATGGAGATTGCGGTGAAAAATGCGACCAGCCAGTTTGAAAAAGCTAACAATACTGCACGCAGGCTCGAGGTAGAACAATCTTCACTGAAGAAAGAGATGGAAGCTGCTAAGATGAGAGCTGCCGAGTCTGCTGAGAGTTATAGAGAAGCAAAAGAGAGAGGGCAAAAGTCATTTAAGGATAGTCAGTCGTGGGAAGGGCAGAAGGCTATGTTGCAGGAAGAGCTCAAGGTTCAAAGAGACAAGGTGACAGTGATGCAAAAAGAAGTCAACAAAGCAAAAAACCGCCAGAATCAAATTGAGGTTACTTTGAAACAAGAAAAGACGGCCAAAGGGAAACTCACTGCCCAGGCTTGTGCAATAAAGAA…	737	1	AT1G03370.1	C2 domain-containing protein / GRAM domain-containing protein		similar to C2 domain-containing protein / GRAM domain-containing protein [Arabidopsis thaliana] (TAIR:AT5G50170.1); similar to protein binding / zinc ion binding [Arabidopsis thaliana] (TAIR:AT4G03000.2); similar to protein binding / zinc ion binding [Ara	77.96	245	54	1	2	736	557	799	5e-76	280
MLN_All.Contig_1263	GGGAGAAACACAAGTCTTCTTCTCACACAAGTTGACAGATAAACTACAATCCTCTACTTTCTCTGAGTTCCTTTTCTTGTTCAGACATTAAAGAACCAAGTGAGTTTTGTCTACCTTATTCCTTAGAAGTAAAGAAGATGCAGGTCGTCGCCAACTTCGATTTCCAGCCTTCGCCGTTCTCTCACGCCACCGGTGAGATGCTCATTTCTCCGGTAGGCCACCGGGACGAATCTTTCGTTAACTTCACCGACGCGCTTGAAGGCGCCAGTGATGACTCGCCTCCTAGCGTGGCCGCGGTGAAAGTACAGAAGGTTTACAGGAGTTATCGCACGCGCCGGAGATTAGCGGACTCCGTAGTTGTCGCCGAAGAGCTCTGGTGGCAAGCGATGGATTATGCGA…	743	1	AT3G52870.1	calmodulin-binding family protein		similar to calmodulin-binding family protein [Arabidopsis thaliana] (TAIR:AT3G13600.1); similar to unnamed protein product [Vitis vinifera] (GB:CAO15941.1); contains InterPro domain IQ calmodulin-binding region (InterPro:IPR000048)	86.14	202	28	2	138	743	1	199	5e-98	353
MLN_All.Contig_1264	GACATAAACCTTTCTTTCTAATCCTATCCAGAAAGAAGATAATCGTTTTAGGTGAAAAATGGCGAAGAAAGGAGGAGGAACACTCGCCGATGACGCACCGTGGCGTGTCTCCTCAGTAAAGCCAGTCCCTCGAATCAGCCGCTCACCTGTTCTCTCCATCTCTCAAAGCCCAGAGACCGATTACGCCATTGCCGTCATGAAGCATCCGAATCCAGTAGGAGGTGGTTTGGCGATGGAAGCAGTGCTTGAATCTGCAGGACCTGAATGCGTTGTTCCTGGTCAAGTCACGCCTCTTCGCCTTCTTGGTGTTAAGGTGTGGCCTGTTGAAGTTGATCTTAAGTTCTTGGAACCTGTGGGGAAAGTGCTGAAGATGCTTGGGAAGTTCATGGATAATGCTGT…	634	1	AT2G36835.1			similar to hypothetical protein [Vitis vinifera] (GB:CAN81061.1)	91.94	124	10	0	59	430	1	124	5e-62	233
MLN_All.Contig_1265	GATTATGGTGTAGGAGTGAACAACATCATATTGCTATCAGATTTAAAGGATCCTTCGAAAGGATATTTGGTGAATGATGCCATTACCTTTGAAGCTGAAATGGTTAAGGTCTCTGTGACCAACATTGTCCCCGTTTAGTGAATTCTACTTGTTTGTCATATGGGTCAAACAACCTTATAAATAAAGAGACTCTTAATGAGGTTGTAATAAGGTGAAGTTGTCGATGCTTGTGATGTAATCGTCATTTCTGTTCATCGAGTGTGTGTTTTCCGGTTTGTTATCAATGAAATGAAACTTTCATGGTAG	306	1	AT5G26260.1	meprin and TRAF homology domain-containing protein / MATH domain-containing protein		similar to meprin and TRAF homology domain-containing protein / MATH domain-containing protein [Arabidopsis thaliana] (TAIR:AT5G26280.1); similar to unknown [Populus trichocarpa] (GB:ABK94833.1); contains InterPro domain MATH (InterPro:IPR002083); contain	86.67	45	6	0	1	135	307	351	5e-16	79.3
MLN_All.Contig_1266	GTCCTGTCCCCTATTTTGATCTTAAGTGGATTCAACCCCTCAAGATATTTCATGAACATGTACTTCAGCCAAAGATTATAAAACTAAACAAGCCACATCAGTGGAATCTCAAGGGCTCTGCACTGCATATACATCATCAAGGGAGGAGAGTATGAATTTTTTTTTTTTTGGTTACCTGTAACAGATCATCATCATGCTCCAGTTTCTGGTAAAACTTCAAAGCCTACTTAGTAGAATCTAGTGACAATTTTTCTGAACTTGGCTATATTTAACAGGGCATCTTTCTATTGTCCCTTACCTTTTTCTTCAAATTCATGGTCATTTCTTCTAAAAA	334	1	AT2G15240.1	UNC-50 family protein		similar to unknown [Picea sitchensis] (GB:ABK21352.1); similar to Os09g0109500 [Oryza sativa (japonica cultivar-group)] (GB:NP_001062566.1); contains InterPro domain UNC-50 (InterPro:IPR007881)	100	26	0	0	1	78	227	252	6e-09	55.8
MLN_All.Contig_1267	ACTCCTCACAAATGTGATCACGCCTACCGTGTTATGGGAAATCTAACTTTCCCGCTTATTTGTCCCGACTGGAGTGCGGATGATGAAATGCTTCTCCTGGAGGGACTTGAAGTTTATGGAATGGGAAACTGGGCAGAGGTGGCGGAGCATGTGGGAACAAAGAGTAAAGAACAGTGTCTCGAGCACTACAGAAACATTTATCTGAACTCGCCCTTCTTCCCACTTCCAGATATGTCACATGTAGCAGGGAAGAACAAGAAAGAGCTTCAAGCCATGGCCAAAGGACGCATC	291	1	AT4G16420.1	ADA2B (PROPORZ1); DNA binding / transcription factor	Transcriptional co-activator. Essential for the developmental switch from cell proliferation to cell differentiation in response to variations in auxin and cytokinin concentrations.	Identical to Transcriptional adapter ADA2b (ADA2B) [Arabidopsis Thaliana] (GB:Q9ATB4;GB:O23486;GB:Q3EA06;GB:Q3EA07); similar to ADA2A (Arabidopsis adaptor 2A homolog), DNA binding / transcription factor [Arabidopsis thaliana] (TAIR:AT3G07740.1); similar	95.88	97	4	0	1	291	82	178	3e-54	206
MLN_All.Contig_1268	GATCGCGTATCGGCTACAAAATCCCCAAATCACCTTCTCTAGGATTCAAATCCCTAAAACACGATCTTCATCATCAGAAGAGATTCAAATCGAATCCGACAAGCCATGGATAAAAGCAGCAGCATCAACTCCACGGCCTCTACCGCTTCCAATCTGAGCACGGCTTCCCTCGAGAAGCTAGATCAGGCGGCGAGCTGGTTCGGCGCCACCGTCATCTCCGCCTTCTTCGCCTCCCTCGAGCGCTGCTCCTGCGTGAACCTATCCACCTTCGATGATGACGACGACGAAGACGACAACGAGGAATCCAACAGCCGTCCCCTTGCTCTCTCCGCCGCTCCTCAACCAGACGACATCGTTTAAATTCTCTGGTAATCCCTCGGTTTATAGGAATTTAATCAA…	501	1	AT4G10810.1			similar to unknown protein [Arabidopsis thaliana] (TAIR:AT4G24026.1)	79.03	62	13	1	172	357	23	81	3e-15	78.2
MLN_All.Contig_1269	GGAAACCCAGTATCAGAGAAAGAAAACAAACAGATAAAATGTGTGGCGGTGCTATCATTTCCGATTTTGTTCCTATCCTCACCAAGGCCAAGGGTAGGAACCTCACGGCGGAGGAACTCTGGTCTGAGCTCGATGCTTCCGCCGGCGACTATTTATGGGGTTTCCATCCCACCTCCAAGCTTCAGTCCACCAACCAAGAAGAAGTGGCGTTGAAAGATGAGGCGGTGGTGAATAAGAGGGAGCCTGCGACGGAGAAACGGAGGAGGAAGAACGTTTACAGAGGGATACGCAAGCGTCCCTGGGGAAAATGGGCGTCAGAGATACGAGATCCGCGAAAAGGCACCCGAGTCTGGCTCGGGACGTTCAACACGGCGGAGGAAGCCGCCATGGCTTATGACG…	733	1	AT3G16770.1	ATEBP/ERF72/RAP2.3 (RELATED TO AP2 3); DNA binding / protein binding / transcription activator/ transcription factor	Encodes a member of the ERF (ethylene response factor) subfamily B-2 of the plant specific ERF/AP2 transcription factor family (RAP2.3). The protein contains one AP2 domain. There are 5 members in this subfamily including RAP2.2 AND RAP2.12.It is localiz	Identical to Ethylene-responsive transcription factor RELATED TO APETALA2 3 (RAP2-3) [Arabidopsis Thaliana] (GB:P42736;GB:O23105); similar to RAP2.12 [Arabidopsis thaliana] (TAIR:AT1G53910.3); similar to putative ethylene responsive element binding prote	75	236	52	5	39	725	1	232	7e-80	293
MLN_All.Contig_127	GGGGASATAGAGATTAGAGATCGTAAGAGAAGAAGAGAACKTTGATCTTTGTGAGAACATGGCTGCTTCAGTGATGCTTTCATCAGTKACATTGAAACCTGCGGGWTTCACGGTGGAGAAGATGTCGGCGAGAGGATTGCCATCGCTCACAAGAGCTTCTCCTTCTTCCTTCAGAATCGTCGCTAGTGGCGTCAAGAAGATCAAAACAGACAAGCCCTTTGGAGTTAACGGCAGCATGGACTTGAGGGACGGCGTCGACGCTTCMGGCAGAAAGGGCAAGGGATACGGTGTKTACAAATTTGTCGACAAGTAYGGTGCKAACGTYGATGGATACAGTCCTATCTACAACGAGGACGAGTGGTCAGCGAGTGGTGACGTGTACAAGGGAGGAGTCACCGG…	655	18	AT1G79040.1	PSBR (photosystem II subunit R)	Encodes for the 10 kDa PsbR subunit of photosystem II (PSII). This subunit appears to be involved in the stable assembly of PSII, particularly that of the oxygen-evolving complex subunit PsbP. Mutants defective in this gene have reduced amounts of subunit	Identical to Photosystem II 10 kDa polypeptide, chloroplast precursor (PSBR) [Arabidopsis Thaliana] (GB:P27202); similar to Photosystem II 10 kDa polypeptide, chloroplast precursor (GB:P49108); contains InterPro domain Photosystem II protein PsbR; (InterP	94.33	141	8	1	59	481	1	140	6e-64	240
MLN_All.Contig_1270	GGCTTTGACAAGGATCCAAACAACCACCCTTATGTTATCAAATTCTTTGACAGCCCTAACACTAAGGCGATGTTTTTCATTAACTTCACCGGAGAATCAAGTGAGACTCTTAAATCAAAGTACCGTGAAGTTGCTACATCCAACAAGGGACAGGGTCTTAGCCTCCTTCTCGGTGATGCTGAGAACAGCCAAGGCGCATTCCAGTACTTTGGACTCGAAGAGAGCCAAGTTCCTCTCATCATCATCCAAACTGCTGACGACAAGAAGTACCTGAAAACAAATGTGGAGGTTGACCAGATTGGTTCATGGATCAAGGACTTCAAGGATGGAAAAGTGTCCCCTCACAAAAAATCTCAACCTGTCCCAACCGAAAACAACGAGCCAGTGAAGGTTGTTGTT…	750	1	AT1G21750.1	ATPDIL1-1 (PDI-LIKE 1-1); protein disulfide isomerase	Encodes a protein disulfide isomerase-like (PDIL) protein, a member of a multigene family within the thioredoxin (TRX) superfamily; isoform contains non-consensus GA donor splice site at intron 9	Identical to Probable protein disulfide-isomerase 1 precursor [Arabidopsis Thaliana] (GB:Q9XI01); similar to ATPDIL1-2 (PDI-LIKE 1-2), protein disulfide isomerase [Arabidopsis thaliana] (TAIR:AT1G77510.1); similar to Protein disulfide-isomerase precursor	89.87	237	24	0	4	714	249	485	7e-126	446
MLN_All.Contig_1271	GCCTCGGGACGTATTAGAATGACAAATGACATTTGTTTTTGGGCACATGAATCAAGTTGTCAACCAGTTCGTGAAAGTTTGTTCATAGTCTCTGATCAATTCAGAGGTGATCTCTACTACGTCGAGCTGCTTCACAATTTGGTGCCCGCATGTTTGCATCTTTTCTGCATAACTCCGACTCAGGACATCAATAAACCAGAAAGCCCTGAATGGCCAGAATTGTTTTTTGATAAAGGAGCATATCGTTTGCTGTTGGAAATAAGCGAAATCCCTGCTGCACGTTCTTGTTCCAAAAAGCGTAAAACCGATGCAGGAATGCTCTTTACGATGGAGGACGAAGAAGAAACAAGTGGCATGGAGTCTAACGAATGAGCAGCGCTTACAGTATGAGTTTAGTCT…	508	1	AT2G40780.2	RNA binding / translation initiation factor		similar to Os03g0114200 [Oryza sativa (japonica cultivar-group)] (GB:NP_001048742.1); similar to hypothetical protein OsJ_008826 [Oryza sativa (japonica cultivar-group)] (GB:EAZ25343.1); contains InterPro domain Eukaryotic initiation factor 1A (eIF-1A); (	28.57	56	40	1	199	366	63	109	0.79	30
MLN_All.Contig_1272	GAAATCACCAAGTAGCAAAAGCAATACAAACCTTGAATCTGAGCATCTAAACTGTTCTAAGAAGCTTCAGATTTCAATTTTTCCAGACACAAGAAATGGCTTTGCTCAGAGGTCTCTTGGGTGCAAAGAAGATTATTAACTTTTCTGTAGCGGCTACAAGCAAAAGGACAGTTTCAGTGCCAAAGGGGTTTCTTGCGGTGTACGTTGGTGAAGACCAGGTGCAGAAGAAGAGATATTTGGTGCCTATCTCATATTTAAACCATCCTTCTTTTCAAGCTCTTCTTGGTAAATCGGAGGAAGAGTTTGGATTTGATCATCCAATGGGTGGCTTAACGATTCCTTGTCCTGAAGATACCTTCATCAATGCGACTTCTCAGCTTCAGTGATGATGAAGAAGAA…	584	1	AT5G18080.1	auxin-responsive protein, putative		similar to auxin-responsive protein, putative [Arabidopsis thaliana] (TAIR:AT5G18020.1); similar to SAUR [Raphanus sativus] (GB:BAA25434.1); contains InterPro domain Auxin responsive SAUR protein (InterPro:IPR003676)	76.04	96	23	2	96	383	1	90	3e-34	141
MLN_All.Contig_1273	GCTCTCTAAACAACCGAAGAAGAAACAAGGCAAAAAGCCGTAGCAGAGAGAGAGAGAGCGATTCTAGGCTTGGGGATTCCACATCAGAAACCCTAATTCTTATCACCCAAGATGCCGCGTCACCGAGGGGAAGAGGATGATGTAGACGAAGACTACGATGGAATGGAATTAGAGGAGGAGGAGGAAGAGGACGAAGGAAGGAGCCGTGGCGGCGGCTCGAGGCAGAAGAGAGGAAGATCGAGTTTTTTCGATGATTACGCGGAGGAGGATTCCGAGGAAGAGGAGGACGATGACGATGATGAAGATTACGGCAGCCGCCGAGGAAAAGGAGGTGGAGGTGGAGGTGGAGCAGCTAAGAGAAAAAAGTCATCCGCTGCTATGTTCGTAGACGACATCGCT…	434	1	AT1G35910.1	trehalose-6-phosphate phosphatase, putative		similar to trehalose-6-phosphate phosphatase, putative [Arabidopsis thaliana] (TAIR:AT5G65140.1); similar to unknown [Populus trichocarpa] (GB:ABK94249.1); contains InterPro domain HAD-superfamily hydrolase, subfamily IIB; (InterPro:IPR006379); contains I	27.78	36	23	1	71	169	248	283	2.2	28.1
MLN_All.Contig_1274	TATTATATACAATAATATATAGTATCCTGAACTTACCTATATATGAGGCCTGGCCTGGCTTNGTGCCGTCTCGTCCCAGTCACGGCACAGCAAGATCGCAGCACGTACAGTCCTGTCANGNAGGNTACGATGCTAGTATGGCAGGACGAGAAGCAGACAGTGCCGCTGTCTAGTCNATCATATCCTGTTCAGTTAAGTCAAGTATCTAATCTAATTTAACTGAACGAGATATGATTATCATGCTACGNTCACCGCAGCTGAGNCNAGCGTCAGCGATGACTTGACTCGCCGCGCGGAGAGTAAACTANTGCGCGACTNCTATCTGAGCGGCGGCGCGGCAGGCAACGTCCTCGTCCGCACATACGAACGTGCGAACTCCAATCAGTCACGTATGCACAG…	1678	1	no significant hit
MLN_All.Contig_1275	GAGAGAGAAGAAATGATGAAGCGTCTGATCCCAACGTTCAACCGCATCCTGGTGCAGAGAGTCATCCAGCCTGCTAAAACTGAGAGTGGCATCCTCCTCCCTGAGAAAGCCTCCAAGCTGAACTCAGGCGGGGTGATAGCAGTGGGACCTGGATCAAGGGATAAGGACGGGAAATTGATTCCGGTCTCTGTCAAGGAAGGTGACACTGTTCTTCTTCCAGAGTACGGCGGCACTCAGGTCAAGCTCGGCGAGAAGGAGTACCATCTCTTCCGGGATGAGGACGTCTTGGGGACGCTGCACGAAGATTGAGAAAGGCTAAGCTAAGCTACGAGGGGGCGGTCTTGTTGGCGTTTTATGTTATGGGAAGAGAAGAAACAAGTTATTTATAAGAGTTTAGTT…	534	1	AT1G14980.1	CPN10 (CHAPERONIN 10)	Encodes mitochondrial-localized chaperonin 10 that complements the E.coli groES mutant. Its mRNA is upregulated in response to heat shock treatment and is expressed uniformly in various organs.	Identical to 10 kDa chaperonin (CPN10) [Arabidopsis Thaliana] (GB:P34893;GB:Q96249); similar to 10 kDa chaperonin, putative [Arabidopsis thaliana] (TAIR:AT1G23100.1); similar to 10 kDa chaperonin (Protein CPN10) (Protein groES) (GB:Q96539); contains Inte	96.94	98	3	0	13	306	1	98	5e-49	190
MLN_All.Contig_1276	GACCTTATTTTCATCATCTTCACTCAATCCGGGAAGAACAAAGACACACCTAGAAGAAGAGATGTCTTCGCCGAGCAAACGTAGAGAAATGGATATGATGAAGCTGATGATGAGCGATTATAAAGTGGAGACTATCAACGATGGCATGCAAGAGTTCTTTGTTGAATTCAATGGCCCCAAAGACAGTCTGTATGAAGGAGGAGTGTGGAAGATAAGGGTTGAGCTTCCAGATGCTTATCCTTACAAATCTCCTTCTGTTGGTTTCATTACCAAGATTTATCACCCTAACGTTGATGAACTGTCCGGTTCTGTTTGCTTAGATGTGATCAACCAGACTTGGAGTCCTATGTTTGACCTTGTGAATGTGTTTGAGACATTTCTTCCTCAGCTTCTTTTGTA…	735	1	AT5G41340.1	UBC4 (UBIQUITIN CONJUGATING ENZYME 4); ubiquitin-protein ligase	Belongs to Ubiquitin conjugating enzyme family. Gene expression is developmentally regulated.	Identical to Ubiquitin-conjugating enzyme E2-21 kDa 1 (UBC4) [Arabidopsis Thaliana] (GB:P42748;GB:Q9FN66); similar to UBC5 (UBIQUITIN-CONJUGATING ENZYME 5), ubiquitin-protein ligase [Arabidopsis thaliana] (TAIR:AT1G63800.1); similar to Ubiquitin-conjugat	85.56	187	26	1	62	619	1	187	7e-83	303
MLN_All.Contig_1277	TTATTATATTTTATTAATATGGGCGCTGTCTCTCTCTCTCCCCCACAGAGCACCACACACGCGCGAGAGTGATGTGAGGAGAGAGACGCGCCCCGCATACTCTCTCCTATAGACACATATATATACAGAGAGTTATCTTCTCTCACAGCCCCCGAGATATATGTCGCCGGAGAATCTCTCCTCTTTAGTCGCGGCGCGGGGTCCTCTTCCTTCGCTGCTATGCATCTCTTCCCTCTCACTCACAGATTCGACCTCTCCTTGTAGTCGTTTCCGCAGTGCTGATATCCTCAGATGCCTCAGCGCTCAGAGCGTGGCATGACGTATCCCCACCTCCGACCTGGCTGCTCTTTTGACATCCGACGGCGACGCCTTTGTTCTCTAGACCACAACGAGCACCCT…	1022	1	AT3G60040.1	F-box family protein		Identical to F-box/LRR-repeat protein At3g60040 [Arabidopsis Thaliana] (GB:Q8GWI2;GB:Q9M1D9); similar to F-box family protein [Arabidopsis thaliana] (TAIR:AT1G06630.1); similar to unnamed protein product [Vitis vinifera] (GB:CAO17247.1); contains InterPro	30.61	49	34	0	654	800	107	155	2.5	30
MLN_All.Contig_1278	TATAAAAATAATTTAATAATAGGGGCTCTCTCTCCCCGCCCCAAAACCACAGAGCGCAGAGAGTGAGAGAGAGAAGAAGCCCCCGCCATCTCCTTATATCACATATTTTACAAAAATTTATCACGCCACGGCCCCGGATATGCCCGGGGGTATCGGCCCTTCTCCGGGGGGGAGGGACGAGAATCTGGATAACCACTCAGCCTAATTGATAAATTTCATCATCTTACATCAGGGGATACGTTTATGAGTACTAAACCATAATTAATGGAGGTGATCTATAAATACCGCCTGACTCAGCAACGCATAAGACTTCGATTCTTCACGGAATGTGCTAGCTCTTAATGATTAAACAGAACAGGTGAAGAAATACAGATAGGCAACCGTGACCTCGGACAATGA…	911	1	AT1G11840.4	ATGLX1 (GLYOXALASE I HOMOLOG); lactoylglutathione lyase	Encodes a glyoxalase I homolog ATGLX1.	similar to lactoylglutathione lyase, putative / glyoxalase I, putative [Arabidopsis thaliana] (TAIR:AT1G67280.1); similar to putative lactoylglutathione lyase [Brassica rapa] (GB:BAF81517.1); contains InterPro domain Glyoxalase/bleomycin resistance protei	31.75	63	43	0	262	450	199	261	2.1	30
MLN_All.Contig_1279	AAGCAGTGGTATCAACGCAGAGTGGCCATTACGGCCGGGAAGCAGTGGTATCAACGCAGAGTGGCCATTACGGCCGGGAAGCAGTGGTATCAACGCAGAGTGGCCATTACGGCCGGGGAAGCCTATGAAGACTCTTTATCTTACGTAGGAAAAAATAAACTTCAAATCAAAATGCTTAGTTTGTTTGAGTTGGTCTAACCAAACAGATGTTCTATCAGTTTGATCATAACTTAACCTTGATAAATTACAGTCTCTACTGAAGTATCACTTTAAATAATATTCTGTCTAATCCGC	294	1	AT3G06410.1	nucleic acid binding		Identical to Zinc finger CCCH domain-containing protein ZFN-like 2 [Arabidopsis Thaliana] (GB:Q9SQU4;GB:Q0WKX1); similar to nucleic acid binding [Arabidopsis thaliana] (TAIR:AT5G18550.1); similar to unnamed protein product [Vitis vinifera] (GB:CAO71001.1)	27.59	58	42	0	2	175	271	328	0.44	29.6
MLN_All.Contig_128	GACAGCTTAACTCAAAAGGAAACACACACAAATATTAATCAAAATGATGTCATCATTCCCATTGGTCTCCTTTCTCATCACTCTCATGTTGGCTTCAGCTGTATGCACCCACGGGGAAAATCGCGTGRATGACACCGACGGAAATCCACTTCGGACGACTGCACAATACTTGATCCTACCACTCTCCCCGWGGAGTAACGGAGGTGGTCTTCTCCCAGTCCCCGTTAAACTACAGCCCCTTTGTCCACTTGGCATCAGCCAATCCTCGGTTAAGGCCTTAACAGGCCTRCCGGTTAGCTTCTCATATCCATACGCGATCATGGACACATATGTTAACGAAATGGAAGCTATAAACATCGAGTTCAAGTCAGACGCATGGCCGGGCTGCGAGGAGTTTTC…	750	2	AT1G72290.1	trypsin and protease inhibitor family protein / Kunitz family protein		similar to trypsin and protease inhibitor family protein / Kunitz family protein [Arabidopsis thaliana] (TAIR:AT1G73325.1); similar to water-soluble chlorophyll protein [Raphanus sativus var. niger] (GB:BAB72020.1); contains InterPro domain Kunitz inhibit	51.66	211	101	2	47	676	1	210	3e-56	214
MLN_All.Contig_1280	GATCATCACCGACCTTCTACTAACACATGAGAGGCCGATATCACGACGACACCCTCGAAGATCGCAGTACATTTGACTTTGTCAACTAGGACCTCTCTACGGTCTTTGCGGCCACGGTGTATCTTATCACGGTTGATTGTCTCAAAAGCCCACCTTCTAACGGATATCCATTAAAACCTGTGCAACAAGTTTTCGAACGATTCCTCACCTTCGTGAACGAGAAATACCATCTCTACCCCGCTTCGACCGGAGAGCTCACACACGGGCCTATCCCATCGTTCATGTCGTCTGCTTGGTCATGACTCACTTGTGTCCCCATACTTGTTGCTCTATTTCCTTCACGTACATGCCTTCGTCGGGATATTCATTGTTAATATGATTCCTCCTTATGATCTAGGC…	722	1	AT5G14740.1	CA2 (BETA CARBONIC ANHYDRASE 2); carbonate dehydratase/ zinc ion binding	Encodes a beta carbonic anhydrase likely to be localized in the cytoplasm. Expression of its mRNA is seen in etiolated seedlings and points to a possible nonphotosynthetic role for this isoform.	Identical to Carbonic anhydrase 2 (CA2) [Arabidopsis Thaliana] (GB:P42737;GB:Q42116;GB:Q9FDZ0;GB:Q9LER2); similar to CA1 (CARBONIC ANHYDRASE 1), carbonate dehydratase/ zinc ion binding [Arabidopsis thaliana] (TAIR:AT3G01500.2); similar to CA1 (CARBONIC A	34.07	91	60	0	27	299	73	163	8e-18	49.3
MLN_All.Contig_1281	GTAGTGATGTAGTCATTGTGCTTCAGCATCTAAACGAGAAAATACCTTTGAGTTATGTTTCTGAAACAGAGAGACAGCACGCTGTTCCATCACAAGTACAGCGTCATATACTTGCAGGTATAGCATCTGCTTTAGGCGGTGTAAGTGCACCATATGAAAAGACCTCTCATGCGCATGAAAGACCTGTCACGAATTGGCTTTGGGCAGCCGGTTGTCACCCATTTGGACCCTTCTCAAACGTCTCTCAGATGAGTCAAATGCTTCAAGATGTTGCACTGAGGAATACTATTTATACTCGGGTTGATTCTGCTCTGCACAAAATACGTGAAACATCAGAGGCAGTACAAAACTTTGCATCTGAATACCTCAAGACTCCACTTGGAGAGCCAGTGAAAGACA…	704	1	AT4G16170.1			similar to unknown protein [Arabidopsis thaliana] (TAIR:AT3G28720.1); similar to unnamed protein product [Vitis vinifera] (GB:CAO44926.1)	96.58	234	8	0	3	704	223	456	1e-130	461
MLN_All.Contig_1282	CGGTTGGAGACATAGCGTTTGCATATGCTTACGCCACGGTTCTCATTGAGATTCAGGACACATTGAGATCTAGCCCCGCAGAGAACAAAGCTATGAAAAGAGCAAGTTTTGTGGGAGTATCAACCACCACTTTCTTCTACATCTTATGTGGTTGTCTTGGATATGCTGCATTTGGAAACAAAGCCCCTGGTGATTTCCTCACAGATTTCGGATTCTACGAGCCATTTTGGCTCATTGACTTTGCAAACGCTTGCATTGCTTTCCATCTCATTGGTGCCTATCAGGTGTTCGCGCAGCCCATATTCCAGTTTGTTGAGAAGAAATGCAATAGAAACTGGCCTGACAACAAGTTCATCACATCTGAATATTCAGTAAACATACCATTCCTTGGAAAATTCA…	661	1	AT1G58360.1	AAP1 (AMINO ACID PERMEASE 1); amino acid transmembrane transporter	neutral amino acid transporter expressed in seeds	similar to AAP6 (AMINO ACID PERMEASE 6), amino acid transmembrane transporter [Arabidopsis thaliana] (TAIR:AT5G49630.1); similar to AAP8 (amino acid permease 8), amino acid transmembrane transporter [Arabidopsis thaliana] (TAIR:AT1G10010.1); similar to am	93.15	219	15	0	3	659	250	468	3e-119	424
MLN_All.Contig_1283	GAACAAAAAGAGAAGAAAAAAAACACAAGAGAAACACACATAAAGTAACATGAGAACTCTCTAACTAGACTTGTTCCTAGGTCTTGCTTTCCACCGCGGTGAAGCAGCCATGTCTTGCGACACAGTGTGAGGAGATCTTTACCCTTGTCTCTCCTACGTGGTTCAAGGCGATAACGACCCAGCGAACTGCTGCAACGGCATCAAAACACTCAACAGTCAGGCCCAAACCCCTGTGGACCGTCTGGGCGTTTGACGTTGCATCAAAAATGCTATCGGAGGAGTCTCTTTCTCTTCTAACAACGTCGACAATGCTCAGTCTCTGCCTGCTAAATGTGGTGTGAATCTCCCTTACAGTATCAGCCCTTCCATCAACTGCAACAGGATCAACTGAGAGAAAGA…	540	1	AT3G08770.1	LTP6 (Lipid transfer protein 6); lipid binding	lipid transfer protein 6	Identical to Non-specific lipid-transfer protein 6 precursor (LTP6) [Arabidopsis Thaliana] (GB:Q9LDB4); similar to lipid transfer protein, putative [Arabidopsis thaliana] (TAIR:AT5G01870.1); similar to lipid transfer protein precursor [Davidia involucrat	61.61	112	43	0	50	385	1	112	1e-33	139
MLN_All.Contig_1284	GAAACCAACTAACCGAAAAAAACAAAAAACTCTTTCTCTCCTCTCCATTTCTCTCTCTAGGAGAGACAACCGGAATCGCACGTCGACGGGAAGAGTATCGCCGGAACTATTATAATTACCGCCGGTCGCATAGATTATTCGTTGGAAACAACGCGTCGTGAGAGGAGAGGAAATTCGAAAAAAAA	185	1	no significant hit
MLN_All.Contig_1285	GATCATTCTTGAGTTGGCTTCAAAAAGTAACCTCAAGGCAGTGACTCTTGAGCTTGGAGGCAAGTCACCTTTCATTGTATGTGAAGATGCTGATGTGGATCAGGCCGTTGAGATGGCTCATTTCGCTCTCTTCTTTAACCAGGGACAATGCTGCTGTGCTGGCTCGCGTACATTTGTACATGAACGAGTGTATGATGAGTTTGTAGAGAAAGCTAAGGCTCGTGCAATCAACCGCGCTGTTGGAGATCCCTTCAAGTCAGGCATTGAGCAAGGTCCCCAGGTGGACTCAGAGCAGTTCGAGAAAATCCTGAAGTACATTAGACATGGAGTCGATAGTGGAGCCACCTTACAAGCTGGAGGTGACCGTCATGGCTCCAAGGGTTACTACATTCAACCCAC…	714	1	AT1G23800.1	ALDH2B7 (Aldehyde dehydrogenase 2B7); 3-chloroallyl aldehyde dehydrogenase/ aldehyde dehydrogenase (NAD)	Encodes a mitochondrial aldehyde dehydrogenase; nuclear gene for mitochondrial product.	Identical to Aldehyde dehydrogenase 2B7, mitochondrial precursor (ALDH2B7) [Arabidopsis Thaliana] (GB:Q8S528;GB:Q94C67;GB:Q9ZUB6); similar to ALDH2B4 (ALDEHYDE DEHYDROGENASE 2), 3-chloroallyl aldehyde dehydrogenase/ aldehyde dehydrogenase (NAD) [Arabidop	93.67	237	15	0	2	712	285	521	8e-127	449
MLN_All.Contig_1286	GATCGTCAACGCGAATCAGTCACCGAAGTGAAAAGAGAGATGAGGTTGTTCGATCCGTGGCCAGTGTTCTTCAAGAGGGAGTGGAAACGTTGCTGGCCGTTTCTCACCGGATTCGCCGTAACCGGCGTCCTCATCACCAAGCTCACGGCTGGATTCACCGAGGAAGACGCCAAGAACTCCAAGTTTGTCCAACAACACAGGCGGTGAACATGTAGAAGCTGAGAAAGGGAAAGTCGGCTTTCAAAACTTTTCTAATAACATAGAAGAGAGGATTCTTGATACTGTTCGTCTCTCTTTTCTTTTTTTTTGTAACTCTTGAACAGTGGATTTTGATTCCTCCCTTTCTTTTGGTGTGTTCCCATACATTTAAATAAAACTCTTACAGTCCTG	390	1	AT5G59613.1			similar to unknown protein [Arabidopsis thaliana] (TAIR:AT3G46430.1); similar to mitochondrial ATP synthase 6 KD subunit [Oryza sativa (japonica cultivar-group)] (GB:BAB21526.1)	98.11	53	1	0	40	198	1	53	5e-27	116
MLN_All.Contig_1287	ATTTATAAAATACTATATTAGCGCTCTCTCTCCTCACACCCACAACACCGAGCGCCGCGTGTCAGAGAGCGGGTTCCCTAACACATCTTTTCATAGTTATATTATACAAAAATATCCCTTTACGCGGCCCCAGATATGCGCCCGGATAACTCCCACCTTCGGCGGGCGGGGAATGCTGCTCAGACAACATTTCTTCCAAGAGTCTACGAGAACAGTAAGATTCCTGACTATTCATACCTTTTTCGATGACAATATCGATGAGCAGAAGCACGAGGCACCGATCGTGTCTGAATTGCAGCACCTGCACGATACCTGAGAAGGATGATGATCTTCAAAATCTCTCTGAATGTGTTATCAGCTTCTCGGACGCAGTGGTGAGCCTCTGCTCTTCAAGGGACT…	853	1	AT2G21130.1	peptidyl-prolyl cis-trans isomerase / cyclophilin (CYP2) / rotamase		Identical to Peptidyl-prolyl cis-trans isomerase CYP19-2 (CYP19-2) [Arabidopsis Thaliana] (GB:Q9SKQ0;GB:O22516); similar to ROC1 (rotamase CyP 1), peptidyl-prolyl cis-trans isomerase [Arabidopsis thaliana] (TAIR:AT4G38740.1); similar to cyclophilin [Thel	43.9	41	23	0	362	484	47	87	0.035	35.8
MLN_All.Contig_1288	GGAAGACGAAAAAAAAAAAGCTGAATCTTCGTGATGACATCTCTTTTAATGAGAACCGGTTCGATGCCGGTTCAAACCGGGTTTATCCCATCGCGGAAGGCGTCGACGACAATCTCCCGGCACAACTCCGTCGAATCATTACCCAGCCACGGCGGCGAGAGATTCCCCGGCGGAAAGATCTCGATCGACGTCAAGGCTACGTCCGGGCTGCGGAGGGTGTTATCGGAGAGCGATGTGATTAGATCCGAGAGAATGTCGAAGAGCGTCGCATCGAAGCCTTCTCCGGCGAATATTCCGGAGGAGGGGGATGAAATTAGGTTTTCCGACAGCTGGGGATCGCTGATGTGGAAGGAGAGCGGTGTTCCCACGGAGGAGCAAGGAGTTGCCGGTGGCGGTGGA…	751	1	AT4G17940.1	binding		similar to binding [Arabidopsis thaliana] (TAIR:AT5G20190.1); similar to unnamed protein product [Vitis vinifera] (GB:CAO63389.1); contains InterPro domain Tetratricopeptide-like helical; (InterPro:IPR011990); contains InterPro domain Tetratricopeptide re	68.27	249	68	5	34	747	1	246	1e-79	293
MLN_All.Contig_1289	CTGTATAATCTGTTTTATTCTCTCCTCTCGCGGAAACCCAAAACTCCTTCAAGTCTCCTTCCCTCCCTCCCGATTCTTTCGTTTATAAAAAGATTCAATCTTTTCATCTTCCTATTAGCCCTAATCGCCCTATTCGATTCCTTTTCCTCTAGTTCGTGATATGATCTGATCTGATCTTGGGTTCTTCTTGATCAGTAAATTGAATTATGAGGAAGAGAGAGCGAGAGAACCCTTGTTCGCTTTGTGGGCACTATCACAAGTACGAGGAAGGAGAAGTCTGCGGAATCTGTGGCCATCGTAAGCCTGACTCCTCCGATGTCGCGGCTCCGCAAGTCCAGTTGAGCGCTTTTCCGACGGAGATCTTGCCGGAGTTTCTCTACCTCGGAAGCTACGACAACG…	719	1	AT2G04550.3	IBR5 (INDOLE-3-BUTYRIC ACID RESPONSE 5); protein tyrosine/serine/threonine phosphatase		similar to dual specificity protein phosphatase (DsPTP1) [Arabidopsis thaliana] (TAIR:AT3G23610.1); similar to dual specificity protein phosphatase (DsPTP1) [Arabidopsis thaliana] (TAIR:AT3G23610.2); similar to unnamed protein product [Vitis vinifera] (GB	85.37	82	11	1	207	449	1	82	3e-36	148
MLN_All.Contig_129	GGTACTCCTCCTCCACACTTCCCTCCAACGAGTTCCAAAAACCGAGTAGCCATGTCGCTCACGATCCCGACGAACCTCGTTCTCAACCCGAGATCCAACAAATCTCTCACTCAATCCTTGCCTAAATCCACCGCGAGATTCGTTTGCTCCGATGACAAATCCGCGACGCAGCAACAGTCCATGAAGGCTTTCTCCGCCGCAGTSGCTCTCTCTTCCATCCTCCTATCAGCTCCGATGCCAGCCGTCGCTGATATCTCGGGGTTGACACCTTGCAAGGAGTCGAAACAGTTCGCCAAGAGGGAGAAGCAACAGATCAAGAAGCTTCAATCATCTCTTAAGCTCTACGCTCCTGAAAGTGCTCCTGCTCTTGCTCTTAACGCTCAGATCGAGRAGACCAAA…	712	2	AT1G31330.1	PSAF (photosystem I subunit F)	Encodes subunit F of photosystem I.	similar to unknown [Populus trichocarpa] (GB:ABK96023.1); contains InterPro domain Photosystem I reaction centre protein PsaF, subunit III; (InterPro:IPR003666)	91.86	221	17	1	52	711	1	221	1e-97	352
MLN_All.Contig_1290	GGCTTTTTCCAGACCCTAAATCGATCACCGATACGTAAGAGATCAAACAAAGGGTTAGTCATGGCAAACCAGAAAGGCGCTCTCGAGGGATTCTACAGACTCTTCATGCGCCGTAACTCCGTCTACGTCTCCTTCATCATCGCCGGCGCTTTCTTCGGCGAAAGGGCTGTGGATTACGGAGTTCATAAGCTCTGGGAAAGCAAGAATATTGGGAAACGGTATGAAGACATATCTGTGTTGGGTCAAAGGCCAGTTGAAGAATGAGAGTTCTCCTTTTTAAATCTCTGCTTACTAAAAGAAAGAAATGGAATTTTCCATTGTTGTTTTTTCACTCAGAAGTCTCCATCTTTTGTTCAATAAATCATTGCTATGATTTTCCATATTTTCACCTAAACCGCTN	400	1	AT3G52730.1	ubiquinol-cytochrome C reductase UQCRX/QCR9-like family protein		similar to unknown [Populus trichocarpa] (GB:ABK92805.1); contains InterPro domain Ubiquinol-cytochrome C reductase, UQCRX/QCR9-like; (InterPro:IPR008027)	89.23	65	7	0	67	261	8	72	1e-29	124
MLN_All.Contig_1291	GGAAGTTAGCACCGACAGCAGGGGACTCAGAGAGAGAAAGTTAGAGAGAGAAAGCTTGAGAGAAAACTCTGGGGATCCGGCGGTCGGTCGGCGCGTGAGCGTCCGTGCCGCCGCTGGAGTCCTTTCTCTTCTAGAATAAATCGCCAGTCCCTGGTTTCCTCTTATCCTTTTCCGGTTTCTGCAGTTCGGAGCTCTGGTCAGCCACTAACCGCCGGGGTTATGGCTCTGGAGTCACGATGCGTTGATGGGAAGGATGGGGGGTTTAGTTTGTGCGTTCTTTGTTTCCGGGGGACGGAGGCTCTCACAGATCCGTCGCCGCCGGCTCTCGCATCCGTGGCGGGGAAGCTTCCTCAGTTCCGCCGTCGTCGGCTCTAGTCTCCGGGGGGTGAAGGCTATCAC…	685	1	no significant hit
MLN_All.Contig_1292	CTGAATCGTGCCTTTGTCAAACATTGACGTAGAGGGTCGTCTTCAGCAGGTGGTCTGACCACCCAAACAAACCAATATGACCAGAATGGGTGGTTGTAACGATGAGCCAGCGAAGGTATTAAAAGCTGATGCTTGTAGGTTGACTGGCGAGTTACCTGCATTAAAACAGCATATGGTTCTCAAAACACATTCTACACAGGAAACAAAACATTTACATTTGGTAATAGGGTCGAGACTCGTTTAAAATAGTGATAAATGTCTCAGTCTCGTTTACAACAACAAGAAGTTTACTAATAATATTTCAAAACACATTCTTAAATGTTTACAAGGAACACATTCTTAAACCATATGCTGATTCTTAGAGCAATTTACTACAACAAAACTTTACTAGTAGACTAG…	434	1	AT5G61250.1	ATGUS1 (ARABIDOPSIS THALIANA GLUCURONIDASE 1); beta-glucuronidase	Belongs to the plant glycoside hydrolase family 79. Encodes a protein with several posttranslational modification sites including O-&#946;-GlcNAc attachment sites and serine-, threonine- and tyrosine-phosphorylation sites, suggesting that this protein is	Identical to Heparanase-like protein 2 precursor [Arabidopsis Thaliana] (GB:Q8L608;GB:Q9FLK8); similar to ATGUS2 (ARABIDOPSIS THALIANA GLUCURONIDASE 2), beta-glucuronidase [Arabidopsis thaliana] (TAIR:AT5G07830.1); similar to hypothetical protein OsJ_035	25.93	81	60	0	159	401	173	253	6.3	26.6
MLN_All.Contig_1293	GACGACTGATCCAACACCATTCCTTCAAAGCTCTCTCATACCAATCAAAACGATGGCGTTTCCTAAAGTTTTCTTCGACATGACCGTTGACGGCAAGCCCGCGGGAAGGATCGTGATGGAGCTGTACACCGACAAGACTCCCAAGACTGCCGAGAATTTCAGAGCTCTCTGCACGGGTGAGAAGGGTGTCGGAAGCAAAGGCAAGCCTCTTCACTTCAAGGGATCTTCCTTCCACCGTGTGATCCCTAACTTCATGTGCCAGGGAGGCGATTTCACGGCCGGGAACGGGACGGGAGGCGAGTCCATCTACGGTGAGAAGTTCGCTGACGAGAATTTCGAGAGGAAGCACACCGGTCCTGGGATCCTCTCTATGGCCAACGCTGGTCCAAACACCAACGG…	669	1	AT4G38740.1	ROC1 (rotamase CyP 1); peptidyl-prolyl cis-trans isomerase	Encodes cytosolic cyclophilin ROC1.	Identical to Peptidyl-prolyl cis-trans isomerase CYP18-3 (CYP18-3) [Arabidopsis Thaliana] (GB:P34790); similar to peptidyl-prolyl cis-trans isomerase / cyclophilin (CYP2) / rotamase [Arabidopsis thaliana] (TAIR:AT2G21130.1); similar to unknown [Populus t	92.94	170	12	0	53	562	1	170	1e-83	305
MLN_All.Contig_1294	GATATTAACCAACCTTAAACTACTAAATCATTGAATTATATTCCGATCACTCAACTTTCGATTGGCCTTCATTCATATTTCATCACCTTCCTTCTCTTTTTGGCCTTTTGTGCAACATTGTGTCTTTCAGAGTTTTCTTGTCTCCAGGGCCCACCTTCTATTTCATATACAAAATGAAATCTTCATTAGGGTTTCAGACCATACCATACTTATGTGCACTTGCCAGAGCATTTCTTCTTCTCTTCTACCGAATGATGTGCACACATGCCTATCACATCATTAACGTCGGCGCCTCTTGTATGCTTCATTGAAATCTCCTACTTGTTTCTCTAATCTAGTTTCGCACCGAGAGAGAACATGATATTCACATTAAAATTTATATTGCTATGCAACATACGT…	705	1	AT2G39060.1	nodulin MtN3 family protein		similar to nodulin MtN3 family protein [Arabidopsis thaliana] (TAIR:AT3G48740.1); similar to NEC1 [Petunia x hybrida] (GB:AAG34696.1); contains InterPro domain MtN3 and saliva related transmembrane protein (InterPro:IPR004316)	35.21	142	53	2	301	609	79	220	2e-13	72.8
MLN_All.Contig_1295	GGCAGCAGACCAAAAAGAAGAAGAAGAAGAAATAGTTCGATGGCGATGACATTAGCAGCTTCGTCCTCTGTGGTAGTGATGATTCCACGTGTCTCCACCGTCTCTTACCTTCCTCCGCTGCCTCCTCGCTCTTTTGGTCGATCATCTTTCACTGTTCCTCTGAAGCTAGTTTCAGGGAATGGTTTGCAGAAGGTTGAATTGATGAAGACGAGAGCTTCTTCATCAGACGAGACCTCAGCGTCCATTGACACCAACGAACTCTTTAATGACTTGAAGGAAAAGTGGGATGGTCTTGAGAACAAGACGACTGTGGTTATCTACGGAGGAGGAGCCATTGTTGCTGTTTGGTTATCTTCCATTCTTGTTGGTGCCATCAACTCTGTTCCTCTGCTTCCGAAA…	653	1	AT4G01150.1			Identical to Uncharacterized protein At4g01150, chloroplast precursor [Arabidopsis Thaliana] (GB:O04616;GB:Q38835); similar to unknown protein [Arabidopsis thaliana] (TAIR:AT4G38100.1); similar to unknown [Populus trichocarpa] (GB:ABK95729.1)	86.58	149	19	2	82	525	18	164	1e-58	223
MLN_All.Contig_1296	GCTCTCATTTGTTCTTCTCCCGATTCTTTGGTGTTAATAACAGTAGCAAAGCTAGTCATGGCAACCAAAGAAGATGTGCAAGATCCGAGAATCCCCAAGATCGCATCTCCCATTAGAGTCATCCCCGACTTCCCTAAACCAGGGATCATGTTTCTGGACATAACGACGCTGCTTCTGGACACTGAGGCCTTTAAGGACACCATTGATATTTTTGTTGAAAGATACAAAGGCAAAGGCATCTCTGTTGTTGCTGGTGTGGAAGCAAGAGGTTTCATCTTTGGACCTCCCATTGCGTTGGCTATTGGTGCCAAATTTGTTCCCATGAGGAAGCCCAAGAAGCTTCCTGGGAAGGTGATCTCGGAGGAGTATTCTTTGGAGTATGGAACAGATAAGATAGAG…	723	1	AT1G27450.2	APT1	Adenosine phosphoribosyl transferase(E.C:2.4.2.7), involved in the one-step salvage of adenine to AMP.	Identical to Adenine phosphoribosyltransferase 1 (APT1) [Arabidopsis Thaliana] (GB:P31166;GB:Q8LGF6;GB:Q9FZJ0); similar to APT3 (ADENINE PHOSPHORIBOSYL TRANSFERASE 3), adenine phosphoribosyltransferase [Arabidopsis thaliana] (TAIR:AT4G22570.1); similar t	90.76	184	17	1	58	609	1	183	9e-88	319
MLN_All.Contig_1297	GAGAGGACTTTGCGAATCCTCTAGAGAACGACGACGGAGATGACGATTTCAGAAATGGAGAGCGAGCCAACTCGAGTGATGGTGCCGGTGAACGAGTCGACGATCAAAGGCTTCCCGCACGCGTCGATAAGCAGCAAAAAGGCGTTCGAGTGGACACTGAAGAAGATCGTTAGGTCCAATACCTCTGGCTTCAAGCTCCTCTTGCTTCACGCTCAAGTCCAGGACGAAGACGGTTTTGATGACGTGGACAGCATATATGCTTCCCCTGATGACTTCCGAAACATGAGGGAGCGTAACAAGGCTAATGGACTTCACCTTCTTGAGTTTTTCGTTACTAAATGTCATGAGATTGGGGTTAGGTGTGAGGCCTGGATCAGGAAAGGTGATCCCACGGAAGTG…	689	1	AT5G14680.1	universal stress protein (USP) family protein		similar to universal stress protein (USP) family protein [Arabidopsis thaliana] (TAIR:AT3G01520.1); similar to unnamed protein product [Vitis vinifera] (GB:CAO14757.1); contains InterPro domain UspA; (InterPro:IPR006016); contains InterPro domain Universa	91.81	171	14	0	67	579	5	175	2e-90	328
MLN_All.Contig_1298	GATTAACCTTCTGCCTTAGAAAGAGACATAGATCTAGAGAGAGAAATGGAAGTAATGCGAATTCTCCACATGAACAAAGGAAACGGTGGAACAAGTTATGCCAAAAACTCCACCGCTCAGAGCAACATAATATCTCAAGGCAGAAGAGTATTGGACGAGACCTTGAAGAAGCTAATGACGAGCAGTTCTGAAATTTCGAGCTTTGGGATCGCCGACTTAGGCTGCTCCTCCGGTCCCAACAGTCTATTGTCGATCTCCAATATCGTAGACACAATCCAAAACTTGTGTCCTGACCTCCACCGTCCTGTCCCTGAGCTAAGAGTCTCTCACAACGACCTTCCTAGCAATGACTTCAACTACATCTTTGCGTCTTTGCCAGATTTTTACGACCGGCTTAAG…	730	1	AT1G19640.1	JMT (JASMONIC ACID CARBOXYL METHYLTRANSFERASE); jasmonate O-methyltransferase	Encodes a S-adenosyl-L-methionine:jasmonic acid carboxyl methyltransferase that catalyzes the formation of methyljasmonate from jasmonic acid. Its expression is induced in response to wounding or methyljasmonate treatment.	Identical to Jasmonate O-methyltransferase (JMT) [Arabidopsis Thaliana] (GB:Q9AR07;GB:Q9FWR8); similar to BSMT1, S-adenosylmethionine-dependent methyltransferase [Arabidopsis thaliana] (TAIR:AT3G11480.1); similar to jasmonic acid carboxyl methyltransfera	82.97	229	38	3	46	729	1	224	5e-90	327
MLN_All.Contig_1299	GAAGTGTCGTGATTAGTCTGATTCATATTCCAAACGCAGTTTTAAGAGCCAGCAAAAGGATGCAGACGGTATCGGTGGACGAGACCAAAAACACGGTGGTGCTACGCGCTGAGCACCGGGACGAGGAAGGTCGGAAAGCTGTTGATAAGTTCGAGTTGAAGACACGAAACCCGGAGACGATCAAGCAAGTTGAGAAGAAGCTGATGGAGAAAGGCGTGCAGCGGATGGAGAGGCACCCAGCCGACGGGATCCCGCTCAAGAAACAGCCCAAGTCCGGCCACGGTGGGAAGTACACGTGGGAGGGGCCTGACCGGGTGGAGGATTACGAGATGCAGCCAGATCCGCCGGCCAAGGACGAAGGTGATCCGAACTACGACGAGGAGCAGACGAATGAGAATA…	684	1	AT3G10020.1			similar to Os12g0147200 [Oryza sativa (japonica cultivar-group)] (GB:NP_001066153.1); similar to unnamed protein product [Vitis vinifera] (GB:CAO15981.1); similar to Os11g0149200 [Oryza sativa (japonica cultivar-group)] (GB:NP_001065754.1)	83.44	151	24	2	60	509	1	147	1e-69	259
MLN_All.Contig_13	GGSGAAACTCAGGGATTTGGCCGAAGAGAGAGCAATGGCGAAGAARAAAGAGCTCTTATCCAAAGCCCCGTGGAGAGGCGACGACGATGACTCGGACAAGTTCAGCGGCGCAAAGCTCAAGGTCACCAAGGAATCTGACGGTATGTCSARGATGCACGTCCCTAGCCGTGGAGCCRATAAGGTTAAGGGTAGTCTCTCCGATGACGAGGATTCCCTCGAGATCGATCCTCAGCTTCGCTACAGCTTCAATCGAAACTATCAGTTCCTGCAAAGAGTGTTCTCTATAGACACTGTGGTGAAGCCWCTTCCTCCTGCCRTGGCTTACAATGTCTCTCGCAACTTGGGCTTCTTCTTCCGCATTTTCACTCAGTTCTTTGATCCTGAAGGCATTGCAAATGC…	562	2	AT1G33810.1			similar to unknown [Populus trichocarpa] (GB:ABK94119.1)	84.17	139	21	2	35	448	1	138	4e-56	214
MLN_All.Contig_130	GCATCAAGATTCCACTTACACATTCTAAAAAACTCTAGACTTTTATCAAAACCAGAGAARAWSAAGAAGAATCAAAYATGGCGAGATCACCATACTACGGYTCATCRTACTTAGACTACCTCTCTCTCCCAAACCCACATCTATGTTTCTTCTTCATGGTCGTCTTCTTCGYGTTCTCCTTCACGTGGTACTTGAACTACGAGTCTATCCTCGAAGACACCATGAATAATCTCAAGTTCTTCATCATCCTCTCCCCTCTCTTCCTCCTCCTCCTCGTCCACTTCTTCTCCGGGGGACTTTCCTTGTACGTCCCCTTGCCTGAACAAGACTCCATCCACCATGCCGGTTCTTCCCCTTGGGGCGTAGCAGCCGTGCTCGTGGTCATCTTGTTCATGGTCT…	712	2	AT5G19875.1			similar to unknown protein [Arabidopsis thaliana] (TAIR:AT2G31940.1); similar to hypothetical protein MtrDRAFT_AC155880g29v2 [Medicago truncatula] (GB:ABN08129.1)	80.19	106	21	0	129	446	18	123	4e-27	118
MLN_All.Contig_1300	GGATCGCCGCCGCACTACTCTCTCCTCCCAGATCGATTTTTCCAAGCAATAATCATGCAGAACGAGGAAGGAGTCGTCACAGAGCTATACATTCCGAGGAAATGCTCGGCCACAAACAGATTGATCACATCAAAGGATCATGCATCTGTTCAGCTTAACATTGGTCATCTTGATGCCGATGGTATCTACACTGGACAGTTCACCACACTTGCTCTCTGCGGTTTCGTCCGTGCTCAGGGAGACGCAGACAGTGGCGTGGACAGGCTCTGGCAGAAGAAGAAGATCGAAACCAAACAGCTTTGAGTGTGAGAGATGGAGAAATCTAAAAAGTTGCTGCGCTTTGCCTCTTTGTTATTTTTGGGATGTTTCGTTGAATTTTCTCTCTAGCTGCAAACAAGT…	454	1	AT5G27700.1	40S ribosomal protein S21 (RPS21C)		Identical to 40S ribosomal protein S21-2 (RPS21C) [Arabidopsis Thaliana] (GB:Q3E902); similar to 40S ribosomal protein S21 (RPS21B) [Arabidopsis thaliana] (TAIR:AT3G53890.2); similar to 40S ribosomal protein S21 (RPS21B) [Arabidopsis thaliana] (TAIR:AT3G5	92.59	81	6	0	55	297	1	81	2e-39	158
MLN_All.Contig_1301	GATTAGCGATCTTCTTCCTCCTCTGGTTTCGTATCTAATCCAGTGATTTGGGGAACGAGATGGGGTTCATAATGGAGTTTGCGGAGAATCTGGTGCTGAGGTTGATGGAGGATCCGGAGGTGAGAGACAGGAAAGCGAGGGAGCACATATATGAGATGCACGAGAGGTGCAAGAAGATCAAGGAGATGTGGGCTTTGCCTATTCGTCCTTATGGTTTCTGGACTTTTGAGCGTCACAACGCTCAGCTTCGTTGGGATCCTCAGATCAGTCAGGTTGCTGGTCGTAGGGATCCTTATGACGATCTCCTCAAGGACCACCCTTCTTCTTCAAACTGATCAAACAGTGAACGAAGATGCTGTCTGGAAGGATGCGTATTCCTTTGTTTCTTTTTGTTCTTAA…	566	1	AT1G67350.2	unknown protein			59.26	81	16	3	202	393	18	98	6e-12	67.4
MLN_All.Contig_1302	AAGCCGCTGTTGATTGCTACTTATAACCCTGAAGAAGGTGCTGTTCGAGAGCACTTGCTAGACCGTGTTGCCATCAACTTAAGTGCAGACCTTCCCATGAGTTTTGAAGATCGTGTTGCAGCAGTTGGCATTGCTACACAGTTTCAGGAACGCAGTAATGAGGTTTTTAGAATGGTGGATGAAGAGACTGAAACAGCAAAGACGCAGATTATATTGGCTAGAGAATACTTGAAAGATGTCAAGATAACTAAAGATCAATTGAAGTATCTGGTTTTGGAAGCTATGCGAGGTGGTTGTCAGGGACACCGAGCCGAGCTATATGCTGCCCGTGTGGCGAAGTGCTTAGCTGCACTGGAAGGGCGAGAAAAAGTCACCATTGACGACCTCAGAAAGGCCGTC…	555	1	AT1G08520.1	CHLD/PDE166 (PIGMENT DEFECTIVE 166); magnesium chelatase/ nucleoside-triphosphatase/ nucleotide binding		Identical to Magnesium-chelatase subunit chlD, chloroplast precursor (CHLD) [Arabidopsis Thaliana] (GB:Q9SJE1;GB:Q8VZU7;GB:Q9SWY5); similar to CHLI1 (CHLORINA 42), magnesium chelatase [Arabidopsis thaliana] (TAIR:AT4G18480.1); similar to Magnesium-chelat	93.01	143	10	0	1	429	258	400	1e-69	259
MLN_All.Contig_1303	CTACAACATCCAAAAGGAGTCTACGCTCCATCTTGTGCTTCGTCTAACAGGTGGTATGCAGATTTTTGTTAAGACCCTCACCGGCAAAACAATAACTTTGGAGGTTGAGAGCTCACACACGATCGATAACGTCAAAGCTAAGATTCACGACAAGGAAGGGATCCCACCAGACCAGCAAAGACTCATCTTCGCAGGGAAGCAGCTGGAGGATGGTCGCACACTCGCTGATTACAACATCCAAAAGGAGTCCACGCTCCATCTTGTGCTTCGTCTGAGAGGTGGTATGCAGATTTTCGTCAAGACCCTCACTGGAAAAACCATTACTCTTGAAGTGGAGAGCTCTGACACGATTGACAACGTGAAGGCGAAGATACAAGACAAGGAAGGGATCCCACCAGA…	775	1	AT5G03240.3	UBQ3 (POLYUBIQUITIN 3); protein binding	encodes ubiquitin that is attached to proteins destined for degradation. UBQ3 is most homologous with UBQ4, and is expressed in higher levels in vegetative tissue but lower levels in flowers than UBQ4. UBQ3 encodes different number of ubiquitins in differ	similar to UBQ4 (ubiquitin 4), protein binding [Arabidopsis thaliana] (TAIR:AT5G20620.1); similar to polyubiquitin [Thlaspi caerulescens] (GB:AAY86773.1); contains InterPro domain Ubiquitin; (InterPro:IPR000626)	97.37	228	6	0	2	685	59	286	4e-121	430
MLN_All.Contig_1304	TCATTTAATAATCTGAATCTTTACCTTCAATAAGTGGGTGCGTGTCCTACTTCCTGCAGTCTCGTCCCAGCCACAGCCAAGCAGACCGCAGCCATGCCGGTCAGGCCAGCAGGNTACGATGCTAGTAGACAGGAGGGGAAAGGACAGNCTCGCGCTCAGTCAATCATATCCTGTTCAGTAANGTAAGTCATCTATCTAATATAACTGAACAGGATATGATTTCATGCTACGGTACCGNAGGGNGCTCAGCGNAGCGAATAATTGACTCGCCGCGCNGAGAGTATATTGTGCCTCGACTCTAGTCGTGAGCCGCGTCGCCGAGGCGGACGTCTCTGTAAGACACGTANATATCGTATNATACATCNATCGCATACTCTATNTNGTAGTANTACGCCTCGT…	1619	1	AT5G02390.2			similar to unnamed protein product [Vitis vinifera] (GB:CAO15645.1); contains domain PHOSPHATIDYLINOSITOL N-ACETYLGLUCOSAMINYLTRANSFERASE SUBUNIT P (DOWN SYNDROME CRITICAL REGION PROTEIN 5)-RELATED (PTHR21726); contains domain gb def: Hypothetical protein	44.12	34	19	0	1412	1513	512	545	9.7	28.9
MLN_All.Contig_1305	GGCAAGTCCATCGTCTCCAACTCTCACCTACTTCTTTTCCCCCATTTCGCATCAAGCCCTAGCTCAGCAAACCAGTCATGGTCGTCCAAGCAAGGAGGAAAGGCTAAACCTTTGAAGCAGCCAAAGGCTGATAAGAAGGAGTACGATGAGCATGACATGGCCAACCTGCAGAAGAAGAAAGACGAGGAAAAGGCACTTAAGGAACTAAGAGCCAAGGCGTCGCAGAAGGGATCCTTTGGAGGCTCTGGACTTAAGAAGAGCGGCAAGAAATGATCCGTTTTAATCATGTATTTGACAAGTGCAAATTTATCAACTTAATAACAGATAATCGTGTGTTTGTGTAACTTGTATCATGTTTCGCCACTTTTTCATAATATTGATAAATGGTTTAC	392	1	AT1G15270.1			similar to unknown protein [Arabidopsis thaliana] (TAIR:AT3G16040.1); similar to hypothetical protein [Plantago major] (GB:CAH59409.1); contains InterPro domain Translation machinery associated TMA7 (InterPro:IPR015157)	92.31	26	2	0	88	165	4	29	3e-08	53.9
MLN_All.Contig_1306	ATATAATTATTTATAAAAGGCTGTTTCCTTCCCCCCCCCCACAAACCACAACCCCCAGAGTAGTGGGGAGAAGAAAGGCCGCCCCCCACCCTCTCTTCATAACATATAATAAAAAAATACATATCTCACGAGGCACCGGACCATTTTCCCGGGAATTTGGGTCTTATCGCGGGGGGAGACGAGATCTCAGTAAATTCACGTAAAAAAAGTCCTATAAACTTTCCACAATTACATTAGGTAGAATGAATATCTGTTCTTCCATCGCTTCATTGTAGCAAGGAGCTTACCGTACTGACACTTTTCCGTAGGGAAACTCTCCTACTCATGGCTGATACCATGTACGGTTGTGTTCTCCGCAGAAGCTAGTCAATCGGATCCTACCCCCATAGCACCTTCAAA…	940	1	AT1G23720.1	proline-rich extensin-like family protein		contains InterPro domain Extensin-like region; (InterPro:IPR006706)	48	25	13	0	26	100	870	894	0.98	31.2
MLN_All.Contig_1307	TAAAATTCTTATATAGGCGCTCTCTTCTCCCCCGCCCCAAACAACCAACCCGCCCGGTGTCTGGGGCGAGAAGGCGGCCGCATATCTCCTATATAACATACTTTATACGAGAGTTATCATCTCACAGCGGCCCGAGATATAGTCGCCCGGGGAATTCCGCCATTACCGGGGGGGAGGCGAGAATCGGCGATCCCCAAATTTCGAAGTAACCTTAATCTTTCATCTTAGGATTCTTCTCGCGATTCTTCTCATATGCAAACGTTTGTTGACATTCCTCTCCATCACGTCGTCGACGGATCCTGAGCGGATCTCGACTTGTGTGGTCTGGCGATGCATGGTGGTGATATCCCTGAACATATGACCCTCAGCATTTCTCCGTATCGCTTCCACTCAACTTCA…	934	1	AT5G58040.1	ATFIP1[V] (ARABIDOPSIS HOMOLOG OF YEAST FIP1 [V]); RNA binding / protein binding	Encodes a subunit of the polyadenylation apparatus that interacts with and stimulates the activity of poly(A) polymerase. Additionally , it interacts with several polyadenylation factor subunits and is an RNA-binding protein. It is suggested that this p	similar to unknown protein [Arabidopsis thaliana] (TAIR:AT3G28770.1); similar to unnamed protein product [Vitis vinifera] (GB:CAO66680.1); contains InterPro domain Fip1 (InterPro:IPR007854)	50	24	12	0	123	194	252	275	8.2	28.1
MLN_All.Contig_1308	TGTGTTGGGTGTGGTGTTTGGTTATTGATAGTGTACTTGATATACTACACTAACTAATTAGGGCGTCGTCGTACGTCTGCCGCGCCGACAGCAGCAGNCAGCAGCACGCACGACGTCGACGCGGCAGGATGCTCGATTGTAGGACGGCAGAGGAGAAGACGGCCGCGCGCCGACTACTACATCCTCTTCTGATCATGACGACTATCATCTATATTATCAGCAGAAGATGTTATACTTCATGCTGTCAGCAGCGGTGGCACCGCCGAGCAACTAGTAGTCGCTCCGCGCGGAGAATATTCTGCGTCGCCACTATTATCATCGGCGCCGCGGAGGGAGTCAGCGTCNGNACGCAGACTCTAGTGCGTGATGTCTCTCATCGACGACGTGTGTCGCAGATAG…	1725	1	no significant hit
MLN_All.Contig_1309	TTAAAGGGGGATTGATTAATTGATTTTGATTGTCTCTCTCTCCGCTGTCGGAACAAGCCAAAAGCAAAAGGATAAGAAAAAACAATGGAGTCCAGCAGAGGTCAAGGTGGGATCCAGCAGTTGCTTGCTGCTGAACAGGAAGCTCAACACATTGTCAATGCTGCCAGGACCGCAAAGATGGCAAGGCTGAAGCAAGCAAAGGAAGAGGCTGAGAAGGAGATTGCTGAATACAAAGCTAAAACAGAGCAAGACTTCCAGAGGAAACTCGAGGAGACAAGTGGAGACTCGGGTGCGAACGTGAAGAGGCTGGACCAGGAGACTGGATGCCAAAATCGAACAGCTGAAGAACGAAGCATCCAGGATCTCCGAAGATGTTGTGGCGATGCTCCTCAAACATGT…	645	1	AT3G01390.2	VMA10 (VACUOLAR MEMBRANE ATPASE 10)	Subunit G of the vacuolar membrane ATPAse complex	Identical to Vacuolar proton pump subunit G 1 (VATG1) [Arabidopsis Thaliana] (GB:O82628); similar to VAG2/VATG2/VHA-G2 (VACUOLAR ATP SYNTHASE SUBUNIT G2) [Arabidopsis thaliana] (TAIR:AT4G23710.1); similar to unnamed protein product [Vitis vinifera] (GB:C	90.32	31	3	0	323	415	80	110	2e-26	56.6
MLN_All.Contig_131	GGCCCTCTTACTTTGCCTATCTCCCTACTCCTCTGTTTCTTCGCCTTCTCTCACCCTTTCTTCTTCTATCAGAAAGAGTGAATGGAGCTGTGGACAGAAGCTAGAGCCCTAAAAGCAAGTCTAAGAGGAGAAGCTATAAAGCATCAAGTGATTGTGTCTGAGGAACTAAGCCGAACTTCTTCTGCTGAAGATTTCTCCGTTGAGTGTTTCCTTGATTTCTCAGAAGAAGGTCAAGAAAGAGACGAAGAACAACGTGTCTCCGTTTGTTCTTCACAAGAASWMCGTWWGWWCTTMASAASAAGAACAAGAACAAGATTATTGTATCTTTAGTTCACAACCTTGCATCYTTGATCAACTTCCTTCTTTGCCGGATGARGATGTGGAAGAGCTTGAATGGGT…	718	2	AT4G34680.2	GATA transcription factor 3, putative (GATA-3)		Identical to GATA transcription factor 3 (GATA3) [Arabidopsis Thaliana] (GB:Q8L4M6;GB:O49742;GB:O65690); similar to zinc finger (GATA type) family protein [Arabidopsis thaliana] (TAIR:AT2G45050.1); similar to zinc finger (GATA type) family protein [Arabi	79.35	92	18	3	302	574	73	162	1e-62	124
MLN_All.Contig_1310	GGTCACAAGACACATGGAAACTGTTTGAGGATGCAGATATGGTTGAGATAGTAGATGCAGACATAACAAGCTCCATCTGCTTCCTTACAGGCATTTGTAGTGGCTGTGTCTGTGTTATTATGGCGGCTGCTTGGACATACACGGTTTACAAACCTTTTACAGCTACCATCTCCTTGCTTGCCTTCTTCATTGGATACCTCATGACGAGAATCTCAATGGCATTGCCTCACGCCTGCGTAAGTTGCTACTATGCATGCTACGCTGAGAATTCAGAAAGTAGATTCTTCGACAAAACTATAAGAGATAGACAAGCTTTGATCAAGAATGGCCGTGTCGTTGTCCCTACTACCCCTAGAGTCCGCCGCGCTGTAGCCTAACCCAGCCATGGCTCTGCTTAGT…	497	1	AT5G13760.1			similar to unknown protein [Arabidopsis thaliana] (TAIR:AT3G04440.1); similar to unknown protein [Arabidopsis thaliana] (TAIR:AT3G03700.1); similar to unnamed protein product [Vitis vinifera] (GB:CAO40758.1); contains InterPro domain Protein of unknown fu	87.27	110	13	1	3	329	444	553	3e-52	201
MLN_All.Contig_1311	TACGGGAAGCTTTACTCGAAACTGGTAAAGAGCTACATAGAAAAAGGTTCAGCCTATGCTACAAAAGAAGTGGAGCGGCTTGGACGCGTCCTTGGCAAGTCGATAAGCCCGGTGAAAGCTGATGAGTTAACTCTCAAGAAAAATATACTGAGCACGTTCGTTGCTTCTTCTTAGAAGCCAAAGCCCTGAGAGAGTAGAGGAGTCGATAGACTCTATATAAACTGATACAATTTCTAGAGTCTGTGTTTTGGAGACTTTTCTATGTCTGTTGTTATTTCTGTTTTAGTTCTATACATTATGGATTTAGTTTTGTATGGATTCTGTTTGAGCTACCAAAGAAAGAAATAAGAATATCTCAACTATAGATAAATATCAGAGAACCTGCGTTGCTCAGTGGAT…	744	1	AT2G47470.1	ATPDIL2-1/MEE30/UNE5 (PDI-LIKE 2-1); thiol-disulfide exchange intermediate	Encodes a protein disulfide isomerase-like (PDIL) protein, a member of a multigene family within the thioredoxin (TRX) superfamily.	Identical to Probable protein disulfide-isomerase A6 precursor [Arabidopsis Thaliana] (GB:O22263); similar to ATPDIL2-2 (PDI-LIKE 2-2), thiol-disulfide exchange intermediate [Arabidopsis thaliana] (TAIR:AT1G04980.1); similar to protein disufide isomerase	87.72	57	7	0	1	171	305	361	3e-21	99
MLN_All.Contig_1312	GAGGGAGAAGAAAAGATATCAGAAGAACAAGTGGTCCCAAGTGGTTCATTGCAGGTGCTGCATTTGGAAAAACTGGATTTGGGACTTTCTCCCAAGGGGACCAGGTCTAAGAGAACTGCAAGAGGTGGAGCTCGTGCCACTGGAGATGACAACGTGAAAAATGGAGACGGTTTGAAACAAGTTTTGAAGCAAGGGCCATCTGAAAGTACTGAGGGAGAGACTGAATCAGGGTCTACTAGGAGGAGGCGGAAACCCAATTCTCTGCTAAATCCTGAAGAAGGCTATTCATTCAAGACGTCATCAAGCATAAAGAAAGTGCATGACAAAGAACTTGGGGCTGCCAAGAAAGCATCTTTGCCTACTAGAGTTGGTCAAACGAATCAGTCGGTTGTTATTTCT…	516	1	AT1G15940.1	binding		similar to binding [Arabidopsis thaliana] (TAIR:AT1G80810.1); similar to unnamed protein product [Vitis vinifera] (GB:CAO44270.1); contains InterPro domain Armadillo-type fold; (InterPro:IPR016024)	58.56	181	66	6	1	516	275	443	2e-32	135
MLN_All.Contig_1313	GGAGATTTTATAGAGAGAAAGTTTCAACTTCAAGTAAACGCATTCCCATAAGAAATAAAAGCTCTGAAGAGATAAAGTGTCTCTCTGCTTTTTTCAGTTCCTCCACGAAAATCGAAAACTCGTGTAGTGTTCCAACTGATTCCGCTGTATTGTTCCTTTTGTTTTCTCAAAATTTCTGTGTGTTTTTTTGGTGACAAGTGATGAAGAGAGAGACGTTAAAAGAAGTTGGAATAGTCGGAGGGTTGGTCGGAGCTCAGGTGATTTACGCTGGAAACTCGGAGGTACTGAGCCAGGTCTTGTCTCTTGGAGTTGATCCGCTTCTTGTTGCTATCTTCTGCACCTTTGCATCATTTCTTCTCATCAGTCCTCTTTCTTTTCTCCTTGAAAGGGAAGTGTGGC…	710	1	AT4G16620.1	integral membrane family protein / nodulin MtN21-related		similar to nodulin MtN21 family protein [Arabidopsis thaliana] (TAIR:AT5G47470.1); similar to integral membrane protein, putative [Brassica oleracea] (GB:ABD64979.1); contains InterPro domain Protein of unknown function DUF6, transmembrane; (InterPro:IPR0	82.46	171	30	0	198	710	1	171	2e-49	192
MLN_All.Contig_1314	AATTAAATATATATATTTAAAAAGGGTCGTTTGCTTCCGCTCGTCACGCCAGCAACCACCGACGCGCCCCAGCAGTCGTAGTGGCGCAGAGGAGGAAGGCAGGCCCCGCCTACACTCTTCTATACTTCATAATCATTATATACAGTAAGTATAGATTATTCCAGAGCGCACGCGCGAGAATCGTACCTCCTCGAGCGAGGTCACGTGTCCTCTCTCCTCGACGCGGCGAGGAGCAGTCATCATAAGCGCGCTATTATCATTGGAGGATCTACTGTGCTGGTATCATCGACTCCTACCACGCGAATTTAGAGTCTTGGAGTGCTGACTGCTGCATTCTCGAACTCAGTCCACTCCAGCTATCATATCTGTCAGAAAGTGTTGCCATCGCCCGATCCCCGC…	1230	1	AT1G45616.1	leucine-rich repeat family protein		similar to disease resistance family protein [Arabidopsis thaliana] (TAIR:AT5G27060.1); similar to disease resistance family protein [Arabidopsis thaliana] (TAIR:AT2G15080.2); similar to disease resistance family protein [Arabidopsis thaliana] (TAIR:AT1G4	36	50	32	1	887	1036	217	265	6.9	28.9
MLN_All.Contig_1315	GAAACACACTTTTAACAATCTCACCACCGATCTTCGATTCTTTTTGCGCTTTCCTCAGCACACAATGGCGTCGGCGAACAAAGAGATGGCTGTGTACTGTTTCGACACTTTGGTCTCTCACTACAACAACGAAGACTCTCCTCCACCCGCCTTTGACGACGCCAATCACCCATTGTTTGTCACCTGGAAGAAAATAGTGAACGGTGGGGAGCCTCGGCTGCGTGGATGTATTGGTACACTTGAAGCACGCCGTTTGATCAGTGGCTTCAAGGACTATGCCTTGACCAGTGCCCTGAGGGATCGTAGGTTCCCACCAATCCAACCCAAAGAACTGCCGTTTCTGCAATGCACGGTGTCCGTCCTCACTGATTATGAAGATGCAGAGGATTATCTTGATTG…	765	1	AT2G38710.2	AMMECR1 family		Identical to Uncharacterized protein At2g38710 [Arabidopsis Thaliana] (GB:Q9ZVJ2); similar to unknown [Populus trichocarpa] (GB:ABK92765.1); contains InterPro domain AMMECR1 (InterPro:IPR002733)	90.48	210	19	1	65	691	1	210	6e-109	390
MLN_All.Contig_1316	GAGGCGAGAATCATCGATCCCCAAATTTGGAAAAAGCTTAAACTTTGATCTTAGGGTTCTTCTCGCGATTCGTCTCATAGGCGATCGGTTGTTCAGATTCATCTCCGTCTCGTCGTCGCCGGAGCCTGATCGGATCTCGAATTGTGTGGTCAGGCGAAACATGGTGGTGATATCCCTGAAGATATTCAATTCAGCTTTTCTCCGATCGCTTCCGCTCGACTTCATCAGGATTTCGATTTCGTGTAGACTTTCTTCTTGGCTTTGTCTCCGAATCCATTAGGGTTTTTCGTTGTGTGTGTGTGCTTTGAGGGTATCGGTTTGTTTGATCTCTGGATCTTTGATTGGAGGATATGTATATCGAAGAAGTGATTGAAAAGGAGGAGAGATTGGCTGAGGAGG…	760	1	AT2G35680.1	dual specificity protein phosphatase family protein		similar to dual specificity protein phosphatase family protein [Arabidopsis thaliana] (TAIR:AT5G56610.1); similar to unknown [Populus trichocarpa] (GB:ABK95576.1); contains InterPro domain Protein-tyrosine phosphatase, dual specificity; (InterPro:IPR00034	81.16	138	24	1	351	758	1	138	7e-60	227
MLN_All.Contig_1317	GTAAGAAATCCTCTGTGGCTCGGTGTTCTGTTCGTTGGATACCTTGTTTCCAAAGCCTTGTGGGTGCAGTTAAATATTTCAGGAGAATTCCAACATGGAGCGCTACCTGGACTTATTTCCTTGTCAACCAAGTTCGTTCCAACGGTCATGAACCTCCTTAAGAAACTCGCTGAAGAAGGACAAGCGCCATCCACAAATACCAACCAGAGTTCTATGAACTCCTCAGCTTCAGCTCAATCCGATGTTACAACCAATGGAGAAAGCAGTAGCAGCAGCAGCTCTGGTTCTTCTCCGGCAAAATCTGTTCCCATTGACACAAGTTCATAGAACAAAGAACTAGACAAAGCTTAAGCTGTTGTTTGTCCGAGTCCACGAACCTAGACACTTTAAATTTCGGTA…	659	1	AT3G13870.1	RHD3 (ROOT HAIR DEFECTIVE 3)	required for regulated cell expansion and normal root hair development. Encodes an evolutionarily conserved protein with putative GTP-binding motifs that is implicated in the control of vesicle trafficking between the endoplasmic reticulum and the Golgi c	similar to root hair defective 3 GTP-binding (RHD3) family protein [Arabidopsis thaliana] (TAIR:AT5G45160.1); similar to root hair defective 3 GTP-binding (RHD3) family protein [Arabidopsis thaliana] (TAIR:AT1G72960.1); similar to hypothetical protein [Vi	79.63	108	22	1	1	324	698	802	3e-32	135
MLN_All.Contig_1318	GGCGACTCATCTTCTCGAAAAAGCGGCGGAAGTAGCTTACGGCGATGGTGAAGGTGTTGACCTACTTTGGGATGACGTTGGCTGCTTTCGCCTTCTGGCAGTCCATGGACAAAGTCCACGTCTGGATCGCTCTTCACCAAGACGAGAAGCAAGAAAGGATGGAGAAGGAGGCTGAGGTCAAGCGGGTTAGAGCTGAGCTGCTGCGGAAGGCTAGAGAGGAGGATCCTCTTGCCTGATCATCATCTTCAGTTGTAATTTGGATTTCTAACCAAATTTGAGTTCTTTTTTTTTCCCATTGTTATGGACCCAAAATGGAGTTTGCATAAAACGACAATATCAAAATCCTCTTTGGATATGGATATGCTATTGAATGTGGGAATGATGATCATGAATAAATAG…	411	1	AT1G67785.1			similar to Os01g0908400 [Oryza sativa (japonica cultivar-group)] (GB:NP_001045143.1); similar to unnamed protein product [Vitis vinifera] (GB:CAO42476.1)	98.41	63	1	0	45	233	1	63	2e-30	127
MLN_All.Contig_1319	GACTTCAACAAACTTTGTTCCGGCCACGCTCTCTCTTCTCCGTCCGAGCGTCGTCTCTCTACTCTCTCTCCGTCGCCGAGTGTCCGATTAGATCACTCCGCTGACTCCATCTGAAGAAGATCGGAATTTTGTAGCTGATTCTCTGTTGATACTAATTCACCACCCATGAGCTCGGTTTTGCAGGGTTTTACGAAGTCACTCGCCATGACTTTTGTCTCCGAGATTGGTGATAAGACCTTCTTCGCCGCCGCTGTCATGACTATCCTCTCTGCTACTGTTGGATGGGCTGCTCCAAATCTGATCTCTCGCAAATGGACCCATCACATAACAACGTTGTTGTTCTTTGGTTTCGGGCTGTGGTCTTTGTGGGATGGTTTTAAAGAAGGAGGAGGGGGTTCA…	745	1	AT1G25520.1			similar to unknown protein [Arabidopsis thaliana] (TAIR:AT1G68650.1); similar to unnamed protein product [Vitis vinifera] (GB:CAO42107.1); contains InterPro domain Protein of unknown function UPF0016; (InterPro:IPR001727)	76.42	212	28	2	166	735	1	212	1e-71	266
MLN_All.Contig_132	AAATGACATTGAAGTTGATGGAACGTTTTGGTGTTAGTGCCGAGCATAGTGATAGCTGGGATCGTTTCTTTGTCAAGGGCGGTCAGAAGTACAAGTCGCCTGGTAATGCTTATGTAGAAGGTGATGCTTCTAGTGCTAGCTACTTCTTGGCTGGTGCTGCTATTACCGGTGAAACCGTCACTGTTGAAGGTTGTGGAACAACTAGCCTCCAGGGAGATGTGAAATTCGCAGAGGTACTTGAGAAAATGGGATGTAAAGTGTCATGGACAGAGAACAGTGTGACTGTGACTGGACCATCTAGAGATGCTTTTGGAATGAGACACTTGCGTGCTGTTGATGTCAACATGAAYAAAATGCCYGATGTAGCCATGACTCTTGCCGTTGTWGCTCTCTTTGCMG…	890	3	AT1G48860.1	3-phosphoshikimate 1-carboxyvinyltransferase, putative / 5-enolpyruvylshikimate-3-phosphate, putative / EPSP synthase, putative		similar to 3-phosphoshikimate 1-carboxyvinyltransferase / 5-enolpyruvylshikimate-3-phosphate / EPSP synthase [Arabidopsis thaliana] (TAIR:AT2G45300.1); similar to 3-phosphoshikimate 1-carboxyvinyltransferase, chloroplast precursor (5-enolpyruvylshikimate-	97	233	7	0	3	701	289	521	2e-121	431
MLN_All.Contig_1320	GGGGACACGCGTCACATGAAGTCTCTATCTCTCTCTCTCATCTCTATCTCTCTCTCCCGACTTCTTCGTGAAATCCATCGGTTTCGAATCGTGATTGATCTCTTGAGGAGAGCGAGCCTGAATCGACGTTCTCGAAAGAGGAAGGAGATGCGAACGAAGGAGGTGGCGATTTCCAGGAGCCACCGGAGGAAGCTAAGCTCTTCTTCAATCATGGCTTCACACACGGAGGAGCTTTGATTGACGAAGACCAAGACCAAGACCTCACCGACCAATCACCACCTCCTCCAGACCCAAACCCGAACCGAATTCAATAATCCACCCTCGACATGTCTCCCTCGAGCACGGGCTCCTCCCGATCCAAACCTTAGCTACCGTGTGGCCTTCGACTTCGGCTTTTGA…	782	1	AT4G24770.1	RBP31 (31-KDA RNA BINDING PROTEIN); RNA binding / poly(U) binding	encodes a chloroplast RNA-binding protein	Identical to 31 kDa ribonucleoprotein, chloroplast precursor (RBP31) [Arabidopsis Thaliana] (GB:Q04836;GB:P92871;GB:Q03394;GB:Q43350); similar to 31 kDa ribonucleoprotein, chloroplast, putative / RNA-binding protein RNP-T, putative / RNA-binding protein	76.09	46	11	0	514	651	260	305	3e-13	72.4
MLN_All.Contig_1321	GGTTACCGTCACCGTGAATCCGCGTTTTGAGAAAAAAGAGTCTCCACCATGAGAGCCAAGTGGAAGAAGAAGCGTATGAGGAGGTTGAAGAGGAAGAGACGAAAGATGAGACAGCGATCTAAGTAGACATAGAGAGATTCCAAGTCTTTTCAATCTGCTTCCTTGTTTCTGTTACTTTCCCTAAGTACTTTTGTTTGATCTTGTCTCAGTTTTATGTTTTCTTGGCTTCGTTCTTGTCGGATTTGTATGGATCCTCCATTAATGTTAAAGCTTTATCTACAAAAA	285	1	AT3G55130.1	ATWBC19 (WHITE-BROWN COMPLEX HOMOLOG 19); ATPase, coupled to transmembrane movement of substances	Encodes a vacuole localized protein of the ABC transporter White-Brown Complex (WBC) family. When overexpressed in planta, confers resistance to kanamycin.	Identical to White-brown complex homolog protein 19 (WBC19) [Arabidopsis Thaliana] (GB:Q9M3D6); similar to ABC transporter family protein [Arabidopsis thaliana] (TAIR:AT3G55110.1); similar to ABC transporter family protein [Arabidopsis thaliana] (TAIR:AT3	54.55	22	10	1	153	218	579	599	0.59	29.3
MLN_All.Contig_1322	GGAAACGTAACGATGAGCGAGACGAGACCAGTGCCGAGGAGAGAGAGTCCATGGGGTTTACCGGAAGGTCACCGTGAGCCCAAAGCTCACCGCTGCAACGATCGCGTTGAGGACGTCGTCCAGGCGTTTTTCGAGGGGAACCCGTTTAAGACGGTTCCAGGACCTTTTAAACTATTCTACCGTTGCATGCGCTCTAAGCCAGGAGAGGAACCAACAGAGCTATTCACGTACCTCGACTTGGAACCTCCAAAAAGAGAAGCAAAACTTGAGTAAAGCCATCACTCTTTTATTTATTTCCTTCGAACTTTTCAACTGAGCATGTAATTGCCAACACTCTGATGTTTTGTTTCTTTTCAATATGCATCAACGATATCCTCTTGTTTTTTGTTTGTCATAATG…	506	1	AT1G05205.1			similar to hypothetical protein OsJ_021517 [Oryza sativa (japonica cultivar-group)] (GB:EAZ38034.1); similar to unknown protein [Oryza sativa (japonica cultivar-group)] (GB:BAD45491.1); similar to hypothetical protein OsI_023333 [Oryza sativa (indica cult	94.19	86	5	0	13	270	1	86	1e-45	179
MLN_All.Contig_1323	AAAAAATAACTATAATAGAGGTGCTTCGCCTCCTCCAACCAACCACACCGCACCCAGTCAGTGAGCGAGGAAGCCTTTTCCTACTTTCCTTTTATAAACCTTTATTCAAAGTAATTCCTTTTCGGACCCGACCGTAATTCGGGCAGTTAGTTCTTTCCTTCCGGGGGGGAGATATTATTATCCACTTAACACCAAATTCTATATATTTTAGTTCATGTCTTTTACAGAGAGTTCACCTATGGCCTCAGATTGCTGTTGGCGATGATCTAGCTGACGAAATTGTCTCCTTCTTCTACGAGGACAATCCAGATCCAACCTGTCTCGGTTCCTTCCATCTCTGCTAGTAAGAAATGCATTCTCATTGCTGTGATCATTAGATGATTTAACCCCCAACTGTCC…	897	1	AT1G60740.1	peroxiredoxin type 2, putative		Identical to Peroxiredoxin-2D (PRXIID) [Arabidopsis Thaliana] (GB:O22711;GB:Q67ZB5;GB:Q8LDV2;GB:Q9XEX3); similar to TPX2 (THIOREDOXIN-DEPENDENT PEROXIDASE 2), antioxidant [Arabidopsis thaliana] (TAIR:AT1G65970.1); similar to type 2 peroxiredoxin [Brassic	36.61	112	68	4	307	633	23	129	0.001	40.8
MLN_All.Contig_1324	GACACCCAACCAACTTTAATCTCTCTCTCACACACACACACACACAAAGAAATGGCCGATCAGCTCACCGATGATCAGATCTCCGAGTTTAAAGAAGCTTTCAGCCTCTTCGACAAGGACGGAGATGGTTGCATCACAACAAAAGAGTTAGGCACAGTGATGAGGTCACTCGGACAGAACCCGACAGAAGCAGAGCTTCAAGACATGATCAACGAAGTGGATGCGGACGGGAACGGAACCATAGACTTCCCCGAGTTTCTCAACCTGATGGCTCGTAAGATGAAGGACACGGACTCGGAGGAGGAGCTCAAGGAGGCGTTCAGGGTTTTCGACAAGGACCAGAACGGTTTCATCTCCGCTGCGGAGCTGAGGCACGTGATGACCAATTTGGGGGAGAAG…	716	1	AT2G27030.3	CAM5 (CALMODULIN 5); calcium ion binding	encodes a calmodulin that has higher affinity to kinesin-like calmodulin binding motor protein than CAM4 or CAM6.	Identical to Calmodulin-2/3/5 (CAM5) [Arabidopsis Thaliana] (GB:P25069); similar to CAM2 (CALMODULIN-2), calcium ion binding [Arabidopsis thaliana] (TAIR:AT2G41110.1); similar to CAM3 (CALMODULIN 3), calcium ion binding [Arabidopsis thaliana] (TAIR:AT3G5	92.82	181	12	1	52	591	1	181	9e-83	303
MLN_All.Contig_1325	GAGATATGAGAGAGAGAAACTGCTTAAATTCTGGATACAATCATTTGTAGCAGGAGTGCCATACATTGTCGTTGGATATAGAGATGATGGAGGGAGACTAGTACGCACAGAGAGACTGAAAACAAAAGATATCGCACACAGAGCCAGACTGAAAAACTATTGGCAGGGAGGAGTGTGCTTGGCATTTGCTGATGAGGTTCTTTGCTGGCTATACGGCACTGTTAAAGAGAACGAAGATTACACACTACAGTTCGTGCATCCATTCATGAGGCTAGAGCTTCTTCAAGCTCAGTCTTGTCCTGACGCCATCACGAATCATGTTCACCTTCTTCAACATCCTTCATCACCACCACCACCACCTCAGTAACACTCTCTGTGATTCTTTAATGGAAGTTTAGT…	510	1	AT4G17620.1	glycine-rich protein		Identical to Protein Dom3z homolog, chloroplast precursor [Arabidopsis Thaliana] (GB:Q8RY73;GB:O23603); similar to glycine-rich protein -related [Brassica oleracea] (GB:ABD65180.1); contains InterPro domain RAI1 like (InterPro:IPR013961)	95.33	107	5	0	2	322	424	530	2e-57	218
MLN_All.Contig_1326	GGGAAAGAATCAGTCTCGTCCCTGTGGTCAGGCTGATCCTATCCACAGGATTTGATTTGATGTGAATGTGATCTGTCAGTCTATCAGTTTATTCAAGAGAATGTAGATGCGGGGCGGTCATGTTCCACGTTGGGATTCTACGAATCAATATGAAATTGCTGCTGTTGGTTTTCTCATGAATCCTTTTCAGTGCTTTTTAAGCCAAAAAAACAAAAAAAAAAAAAAGAAAAAAACATGTCGCACCCAACAAGTTTTCCGTATATGTTAATTTAAAATTCGAAATAGGTGAAATTTATCTTCGGTATGGGATGATAAAAAAAATTATTTTTGATAAAGCCTTAGGGGGGAAAAAGGCGGGATTT	362	1	no significant hit
MLN_All.Contig_1327	GGGATCGGATTCGATTCGTAAATCGAGCGGAAGCCAATGGAAGACGACCCTTTCCTCCGGAAGTTCCAGCCATCGGAACTCAAGATCGCGTCGGAGTTCTTGACAAGTCTCTCCTTCTTCTCTATCATCTCAACAAAGCATGGCCCTTTACCTCTTCTCTCTCACCCTCCTCTTCTCTCTCGCCCTCCTCACCACGCCCACCCTTTCCCTTTACGAACCCGACCCGGATTCGGATTCGATCTCCTCCACCGTCTACGAGCTCCTCCCCAAGTACGGCCTCCCGAGCGGTCTCCTACCCGACTCCGTCACCAACTTCACCCTCTCCGACGACGGCCGCTTCGTCGTCTACCTATCCAAGCCCTGCACCATAGAGTTCGACTACCTCGTCTACTACGAGAA…	758	1	AT5G19860.1			similar to unknown protein [Arabidopsis thaliana] (TAIR:AT1G55265.1); similar to unnamed protein product [Vitis vinifera] (GB:CAO23444.1); contains InterPro domain Protein of unknown function DUF538 (InterPro:IPR007493)	80.38	158	30	2	215	685	27	181	1e-60	229
MLN_All.Contig_1328	TAACTTATACATCTATGAGCTCGTCTCTCCTCCCCCCCCCCACCCACACCACCCGCAGTGCAGTGAGGGAAGAAGGAGCCCCGCCCCATTCTTCTCTTATATCATATTATTATAGAGATATTTTCTCCCGAGCCGCGCCAGCATATTTCTCCGGGGAGATTCCTTCTCTCACTCGGCGGCGGCGGGATCGACATATCACATCGACTGACTCCGAGTGAGCTAGACACATAGAATGCATGCTTGCGCTGCTGCTTGCTTGTTTAGAGGCGTTGTATAACGGCGGCACTTAGAGGCGGTAACGATGTCATTTACACGTATGAGGCCTTTCTCGCCCTGCCCTTTACTTGTACTGTCTCCGCCCTCATCCGTGTAGACTTATCTTGTCTGCAATCGTTCACC…	929	1	no significant hit
MLN_All.Contig_1329	ATAAACATTAATTATGGAGCGCTGCTTCCTCGCCGCCGACCAACCAACCGCCGCGAGTCGTGAGAGCGGGAGGCCCTTCCTCATTTCTTCTTATATCATTTATTATAAGTTATTCTCTTTCGGCCCCGGACAATTTCCGGGCAGTTCTTCCTTTATTGCGGGCGGGGATCTACAGATCATTCCACAAACCCCAAGCTCTATGTATCATCTATCATAGTACTGGCCGAGAGATGTTACCTTTGTTCCAGTGCTCAAAGCTGCATGCAACCTCGTTTTCTACATTTTCTGCGCCACGTTCGAGATCTTGATCGTCCTATCCTGTCTCTGATCGTACTACTTTTTCAACAAGCTGATGAAGAAAATAGCTGTTCGTGAATCGAAGTACTCTAATGCTTTCCT…	896	1	AT1G11840.4	ATGLX1 (GLYOXALASE I HOMOLOG); lactoylglutathione lyase	Encodes a glyoxalase I homolog ATGLX1.	similar to lactoylglutathione lyase, putative / glyoxalase I, putative [Arabidopsis thaliana] (TAIR:AT1G67280.1); similar to putative lactoylglutathione lyase [Brassica rapa] (GB:BAF81517.1); contains InterPro domain Glyoxalase/bleomycin resistance protei	62.5	16	6	0	271	318	17	32	1e-35	22.7
MLN_All.Contig_133	GGTGGTTTTAGTCATAAAAGACCAACCCCCCTTTCTTATCTTTCCTCGAAATTTCTCTGACCGCCCCTCCTCCACTTATTGTTTTCTTTAGAAAACTTGTATCAGGCGAATCCCAGTTTCATTCTTCTTCCAAGGATCTATCACTTTATTATCAACTTTAACAAAATGGCACGTCCACAAGACCCTCCACGCGGTTTCTTCCCTTTTGGAAACCCTTTCAAGAACCTATCTTCCAAGAACCCAGTACTCTCCTCTAACCTTCTCTCCCTCTTAAACACTTTCGAGACCAACTTAGCTTCTTCCATAACAAAGCTTGTCCCTAAGGAAAAGTCCCAAATCCTCACCCTTTCATGGATGAGTCAAGCGATGGCGTCTCTTTGCCAGACCCACAACGCTATC…	791	2	AT1G01550.2	BPS1 (BYPASS 1)	BYPASS1, required to prevent constitutive production of a root-derived graft-transmissible signal	similar to unknown protein [Arabidopsis thaliana] (TAIR:AT2G46080.1); similar to unknown [Populus trichocarpa] (GB:ABK94247.1)	88.46	208	24	0	166	789	1	208	6e-84	307
MLN_All.Contig_1330	CCAGAGAACATAAAGGAGAAGATTGTTGAAGGAAGGATCCCAAAGAGGCTTGGAGAAATGGCATTGCTTGAGCAGCCTTTCATTAAAGATGATAGCGTTCTGGTCAAGGATCTTGTGAAGCAAACGGTGGCTACTCTTGGTGAAAACATCAAGGTCAGGAGGTTTGTGAAGTTTACCCTTGGAGAAGACAACTAAAGGAGGAAAAATGTATAAGGGAGTTCTCTTTTGTCACATGAGTTTAAAGCAAAGTCTTCCCTCTTTCGTTTTGTAGACAAAAATCATTCAGTATTCACCTTTTGATTAGAGTTTTTACTCAAAAAGCTGTAAACTTTTTTGTTCATGAAAATATGATTGTTCTTAC	361	1	AT4G29060.2	EMB2726 (EMBRYO DEFECTIVE 2726); translation elongation factor		similar to translation elongation factor Ts (EF-Ts), putative [Arabidopsis thaliana] (TAIR:AT4G11120.1); similar to unnamed protein product [Vitis vinifera] (GB:CAO65486.1); contains InterPro domain Translation elongation factor EFTs/EF1B; (InterPro:IPR00	93.75	64	4	0	1	192	646	709	4e-28	119
MLN_All.Contig_1331	GGTAAATCTCACTCGGTTAATAAATCAATCCCCTTTTCGCACTCCACATAGAGAGAGAGACGACAACGAGTCTTCTTCTACTCTCCATCTCTTCTACCTCACCAACCCTCTCCGTCGTACTACGTTCTCGTAATCCCCGACGCGACGCCTTACGCTGACTGCAACTTAATTTCCGATTTAACCGTCTTCGAGCATCTCTTCTTCATGCGGATTAAATTAGGTTTGAACTGAATCGTCGATGGGTCAGAAGAAGAAACCCCCCGCGCCTCGCTCCAAGCAATCGCTATCTTCTTCAGCGGCGGAGGCTCAGCCGTCCTCTGAGGTTTCCGCTTCTACCTCCTATGAGGAGCCGTCAAATTTGGCTGAAATCAAGGCGGAGTGCGAGAAGGCACTGACGTC…	743	1	AT3G47890.1	ubiquitin carboxyl-terminal hydrolase-related		similar to nucleic acid binding / ubiquitin thiolesterase/ zinc ion binding [Arabidopsis thaliana] (TAIR:AT3G47910.1); similar to nucleic acid binding / ubiquitin thiolesterase/ zinc ion binding [Arabidopsis thaliana] (TAIR:AT3G47910.2); similar to Ubiqui	81.06	132	24	1	350	742	10	141	2e-56	215
MLN_All.Contig_1332	GATAACAAACACAAAGCACGATACCTCAAATCTCAAAGACTTCTCTGCTTCTTTTCTTTTCTCTCCTCTTCTTCTCTTATTCCACGTTTGCGAATCCTCTGCATCTATACAACACATATTTCGATCTCTTATTATCTTTTACTCGTCGACTTGACCTTATTAACACATACTAAACAAGACCAAAACTCTCTGTGCAACTCATTGTAGTATCATCATCATCAATGGAGAAGGAAGACTTGTACGCTGTTATGGATTTGAACAACGAATGTTCACAAGGAGATCTCAGACTTTCTTACAAGAACCTTGCTCTGAAATGGCATCCAGATCGGTTTAGTGAAGAAAATGAGAAAGACAAAGCCAATACGAAATTTCAATCCATTCAACGAGCCTATTCTGTTT…	763	1	AT1G72416.3	heat shock protein binding		similar to DNAJ heat shock N-terminal domain-containing protein [Arabidopsis thaliana] (TAIR:AT3G14200.1); similar to unnamed protein product [Vitis vinifera] (GB:CAO45573.1); contains InterPro domain Heat shock protein DnaJ, N-terminal; (InterPro:IPR0016	79.64	167	32	3	222	716	1	166	1e-60	229
MLN_All.Contig_1333	GACTGTCTGCAAAACAGAGGAAACGGCGCGTCGCTAATGGCCAAAGCCGCGATTAACTCCCACGCGCCAGCTTTATACTCTCTAGCCGTGATTCAGTTCAACGGAAGCGGTGGTTCCAAGAACGACAAGGATCTTCGAGCCGGTGTGGCTCTGTGTGCGCGTGCGGCTTTCTTGGGACACGTTGACGCGCTCCGTGAGCTTGGTCACTGTCTCCAAGATGGTTACGGTGTTCCACGGAACATCTCCGAAGGTCGGAGATTCCTCGTTCAAGCCAACGCTCGTGAACTCGCCGCCGTTTTATCTTCCGGGATCGAGGCTCGGTCGTGGCTAACCTTGTCGCAGCCTCAAACCCACGGTTGTCCGTTGCTGAGCGATTTTGGATGTAATGTCCCGGCGCCG…	758	1	AT1G67340.1	zinc finger (MYND type) family protein / F-box family protein		Identical to F-box protein At1g67340 [Arabidopsis Thaliana] (GB:Q9FYF9); similar to zinc finger (MYND type) family protein [Arabidopsis thaliana] (TAIR:AT5G50450.1); similar to unnamed protein product [Vitis vinifera] (GB:CAO66168.1); contains InterPro do	87.12	233	19	5	4	669	134	366	8e-114	406
MLN_All.Contig_1334	ACATAATATACTCATATATAAGGGGGCGTCGTTCCTCCCCTCACGCCGCACACACACACCAGCAGCCCGCCGGGAGTGATTGTGAGCAGGAGAAACAGGCGCCGCCTCAATATCTCTTTATATTAATAATATATTATACACAATATTTATAATCTCACAGGCGGCCTCCGCGACTATATTCCTCCCGGGAGATATTTGCCTCTTATCGCGCCGCGGAGGGAAGTAAGATAAGAAATTATACAAATTAGTCTTATGTGCAGAACATCGCGAGTACAGCTATACTAGAGCGAGGATGTAGGTTGTTTCTTAATCTGTTTTACTGTAGGAGTCGTTAGATATACTTCTGCAACGTCAGCAACTTATATTCAACTCACGTACACTTCTGTACTATTCAGACGT…	1230	1	AT2G36295.1	unknown protein			47.62	21	11	0	746	808	89	109	9.1	28.5
MLN_All.Contig_1335	AACGAAAAGTTGGCTTCTTGGCATGGCAGTGTGCCATCTACTGTCTCTAGACCAAAAGCAACAATTGCCTTCATAGAATGTCTTCCGACCGGCGGATTATCTACTCTCTGTCTATCTATCATTGACTCAATCTTGAGGAATCATATCTCCTCTCTTCACCACTGGAACACAGCTACAACCTCAGAGATTTTTGTATACGGACAACAACAACCTCACAGATATCTCAATCACAATCGGAAAACACAGAACAAAACAAATGAAGAGAAAAGGACAAGACACATGAGGAAAGGGCTAAGTTAGTTGTTGGAGGCTGCTGTCTGAATTACGCCACCGTGGGTTCTCCCGACCTATTGTTAAAAGCACCATTAGAAAATGAATGACGTATGGTAGTTTCTTTTT…	498	1	AT1G49340.1	ATPI4K ALPHA (Arabidopsis thaliana phosphatidylinositol 4-kinase alpha); inositol or phosphatidylinositol kinase	Encodes a phosphatidylinositol 4-kinase that is expressed in inflorescences and shoots.	similar to phosphatidylinositol 4-kinase, putative [Arabidopsis thaliana] (TAIR:AT1G51040.1); similar to unnamed protein product [Vitis vinifera] (GB:CAO47656.1); similar to hypothetical protein OsI_012841 [Oryza sativa (indica cultivar-group)] (GB:EAY916	43.59	39	22	1	25	141	588	625	0.78	30
MLN_All.Contig_1336	GGTTTTCAACCACTTCCATCTTCCCCAATGCCAACGAGAGGTCGGGGCAGGGGAAGAGGCAGGGGACGTGGTGCAGGTAGAGGAAGGAGAGTGGAAAATATGTTGCATGGTGCTGATAGTTCCATAGGTACTCAGAGAACTAATGCCCGAGCATCTCTTTCTGGTGATCCTGTAGCGTCCAATTTAGTAACTCTTCCCGTCGCTTCGGTTGCTATTGATGCAAAAGTCCCTAAGCCTATTAAAGGAAGTAGTTCTAATCTTGAGTCGGGGCCTTCCATGCATTCTGATACTACTGCTGTGCAGCCCTCTCCTGCTGTCTCCCTACAAGAAAGTAGCCTGCTAGATGCACCGCCTGGTTTTGGTTCTGGATCACATGTTCAGCCGCTAAATGTATCGGAT…	756	1	AT2G28290.3	SYD (SPLAYED)	Encodes a SWI2/SNF2-like protein in the SNF2 subclass. Homozygous plants with null mutations exhibit premature termination of the meristem and carpelloid structures from the inflorescence meristem. Co-activator of floral homeotic gene expression. Acts wi	similar to ATCHR12, ATP binding / DNA binding [Arabidopsis thaliana] (TAIR:AT3G06010.1); similar to unnamed protein product [Vitis vinifera] (GB:CAO71034.1); similar to hypothetical protein OsI_021625 [Oryza sativa (indica cultivar-group)] (GB:EAZ00393.1)	43.88	294	122	8	1	753	1517	1803	1e-39	159
MLN_All.Contig_1337	GGGTTAGAGATCATCAAACCATCTGTGAGAAACCAACTTCAGCTTCGCCCCCTCTTCTTTATAGGGCCATCTCACTTCCCGTCGACGCCGTGGATATATGAGATTGTAAATTCTAGTTACTATATTTTATCTTGTAGCACTTCTAAATTTTTTTTTCTTTTTCTTTTTCACTTTTAAATTTTGTTATTAATCTTTGGTTAAATATCCTTCAAACATTGGCTGAACTGGAGTCAGAGCAGGAGTCTCTTCTTGTTATAC	258	1	AT3G22420.2	WNK2 (WITH NO K 2); kinase	Encodes a member of the WNK family (9 members in all) of protein kinases, the structural design of which is clearly distinct from those of other known protein kinases, such as receptor-like kinases and mitogen-activated protein kinases. Its transcription	similar to WNK1 (WITH NO LYSINE (K) 1), kinase [Arabidopsis thaliana] (TAIR:AT3G04910.1); similar to unnamed protein product [Vitis vinifera] (GB:CAO71165.1); contains InterPro domain Protein kinase, core; (InterPro:IPR000719); contains InterPro domain Pr	66.67	36	4	1	15	98	592	627	4e-05	43.1
MLN_All.Contig_1338	GTCACCTTCACAAATCGAAAAACAATCTTCTCAATTTTCTAATTTACGATCAAGGTTAGATTCTTCTTTCTTCTTCCCTCGATTAGCTCTTTTCGCTTGATCGTAGTTCACGATTCTCTCTTCTTCAGAATTTGATTCGGTTCTTGAATTGAATTAGTTGAGATTAGCCGATAGATCTCTTGTTGATTTTGATGATTATGGTTCGTCTTGTTCGATTAACGTTAGATTCTGGTTTCTTCTGCTCTCGATTAGCATCGTAATTGATCCTCTGTTCTTCGAATTTGAATCGGTTATAGCAGTCTCCGTCGTCGTGATTTTGATTATTATGGTTCGTTGTGTTATTATTGATGTTAGGTTTTGTGAATTAACAGATGCAGATCTTCGTCAAGACTCTCACCG…	779	1	AT4G05320.4	UBQ10 (POLYUBIQUITIN 10); protein binding	One of five polyubiquitin genes in A. thaliana. These genes encode the highly conserved 76-amino acid protein ubiquitin that is covalently attached to substrate proteins targeting most for degradation. Polyubiquitin genes are characterized by the presenc	similar to UBQ4 (ubiquitin 4), protein binding [Arabidopsis thaliana] (TAIR:AT5G20620.1); similar to hexaubiquitin protein [Helianthus annuus] (GB:CAA40324.1); similar to hypothetical protein OsI_005817 [Oryza sativa (indica cultivar-group)] (GB:EAY84584.	96.36	110	4	0	372	701	77	186	4e-60	206
MLN_All.Contig_1339	GAATCTATTTCTATCCCCCCCCTTAACTCATTGTGCACATCTCTCTCTCTCTTCCAACGAAATCCAAATTCTCTCTTTGCATGATGGGATTGCTCGATCTCGAGAAGCAGTTCTTATTCTACGGGACTTACCACAACAACCCAATCAACTGCCTAATCCACATCATCTTCGTATGGCCAAACCTCTTCTCCTGCTTGCTTCTCCTCTACCCGCCGTCCCCAATTTACGACCTTTCTCTATTAAGGTTTCCTCATTCTATGACCCTCTTACGGCTTTTTGTGGTTAGACGATCGGGTTTGTCGTCACGGTGGCCTATGCTCTGTTCTACATCTGATTCTGGATAAAAAATCTGGGTTCCTTGCTGCTCTCATGTGTTTCACTTGCTGGGTCTGGCCCAGT…	786	1	AT1G18720.1			similar to unknown protein [Arabidopsis thaliana] (TAIR:AT1G74440.1); similar to hypothetical protein [Vitis vinifera] (GB:CAN69808.1); contains InterPro domain Protein of unknown function DUF962 (InterPro:IPR009305)	76.98	126	29	1	319	696	82	206	6e-71	196
MLN_All.Contig_134	AACGGCGAAAGCACTCTGCTGGGCCGACACTGACACTGAGAGACGAAAGCTAGGGGAGCGAATGGGATTAGATACCCCAGTAGTCCTAGCCGTAAACGATGGATACTAGGCGCTGTGCGTATCGACCCGTGCAGTGCTGTAGCTAACGCGTTAAGTATCCCGCCTGGGGAGTACGTTCGCAAGAATGAAACTCAAAGGAATTGACGGGGGCCCGCACAAGCGGTGGAGCATGTGGKTTAATTCKATKCAAAGCGAAGAACCTTACCAGGGCTTGACATGCCGCGAATCCTCTTGAAAGAGAGGGGTGCCTTCKGGAACGCGGACACARGTGGTGCATGGTCTGTCGTCAGCTCGTGCCGTAAGGTGTATGGGTTAAGTCCCGCAACGAGCGCAACCCTC…	711	2	AT5G20885.1	zinc finger (C3HC4-type RING finger) family protein		similar to zinc finger (C3HC4-type RING finger) family protein [Arabidopsis thaliana] (TAIR:AT3G43430.1); similar to unknown [Populus trichocarpa] (GB:ABK93837.1); contains InterPro domain Zinc finger, RING/FYVE/PHD-type (InterPro:IPR013083); contains Int	50	22	11	0	433	498	117	138	5.5	28.1
MLN_All.Contig_1340	GAAAGCTTTGTACCTTACTCGAATACACCTAACCCCATCGAACGGCGAGTTCTTAACACTCCTGACTCATCTTCTCCACCTCCTAAAATGTTGAGCTTTGGTGTCGTACGAAGAGGACCACGAAACCCTCGGCCTCTTGCACCCAACCACCCTTCTCAGCGAGTCATCTAACTAAAACACAAAGCTAACTCTCCCTTGCACCATGCTCCCGACAACAATAACAACCACCCTCGTCATGTACTATATGCAAACTCTCCTCCGCAACCACTTCACCTCATCGCCTATCCCATAGATGTACCATCCTCACCTCTGGCCTGCCTCACTCTCCACATTACACAGAGTCGGTTCGTTGCTCTCCTTCTATGCTCCGCTTACACTTCTCTCCCTCAGAATTATCCA…	771	1	AT4G17950.1	DNA-binding family protein		similar to DNA-binding family protein [Arabidopsis thaliana] (TAIR:AT5G46640.1); similar to unnamed protein product [Vitis vinifera] (GB:CAO63441.1); contains InterPro domain Protein of unknown function DUF296 (InterPro:IPR005175); contains InterPro domai	39.13	92	56	3	4	279	337	424	4e-07	52
MLN_All.Contig_1341	CAGGGCCTGTGGGCCAAAACCATTGGACAGATTCAACAGCTAACACTCCCTCACCTCCTCCTAACTCTGCTGACGTTCAGTTGAAGCAAGAGCTTGGGGCGATTTTCAAGAAAATCGGCGATAAACAAACTTCCACCATTGGTCTTTACGATCTCTACCACATCACTAAGTCATATCCAAAGGTTGATATCTTTTCCCAACTTCAAAATGCAAGCGAAGCATTTCGTACTTACATCAGAGACGGGTTGGCTCAGGTGGAGAAGAATGCAGCTGCGGGAAGAACGCCTTCAAGTCTACCGTTGTCGACTCCTCCCCCTTCTTCCTTAGCCCTTCCATCTCCCGACATCCCTTCCTTAGACGTGAAGCCTCTGATGAACCCTAAATCTGATTCATACACTG…	705	1	AT2G35630.1	MOR1 (MICROTUBULE ORGANIZATION 1)	Member of the MAP215 family of microtubule-associated proteins required to establish interphase arrays of cortical microtubules.Mutants have defects in cytokinesis during pollen development. Vegetative phenotypes observed in temperature sensitive mutants	similar to unknown protein [Arabidopsis thaliana] (TAIR:AT3G28155.1); similar to hypothetical protein OsJ_003762 [Oryza sativa (japonica cultivar-group)] (GB:EAZ13937.1); similar to hypothetical protein OsI_004115 [Oryza sativa (indica cultivar-group)] (G	73.33	240	57	5	3	701	1749	1978	8e-76	280
MLN_All.Contig_1342	GGAATTTACAGCAAAACAATATCCATTACGTGTTTACTTGGGAACTCCCGAGAAGCCTCCACCGAGATCTGTTCGGTCTGTCTGGTTCTAGGGTTTTCCCTTCGACGAGTCTCTCTATTTGATTGGATTCACTGTGATGAAACCAATCTCCGTAGCAGAGCAGTTCGATCCTGTTGCTGGTGTTTTGTCTCCACAAGACGGCGAGTTCCCCCAAGTTTCCAGCTTTCTTGTCTGAATCTCAGATTAGTTCAGTAACATCTGCCTTGGATAGAGTTAACAACTACGAGATCAATTTTTATTTATTTAAAAACTGTGTCTGATTCTTTGCTACAATGTCTGAACTAAAAGAGCGCCTGCTTCCACCAAGACCTGCATCAGCTTTGAATCTCAGAGACGCTG…	759	1	AT1G16010.1	magnesium transporter CorA-like family protein (MRS2-1)		similar to magnesium transporter CorA-like family protein (MGT1) (MRS2) [Arabidopsis thaliana] (TAIR:AT1G80900.1); similar to hypothetical protein [Vitis vinifera] (GB:CAN71705.1); contains InterPro domain Mg2+ transporter protein, CorA-like; (InterPro:IP	90.14	142	14	1	333	758	1	141	3e-46	181
MLN_All.Contig_1343	GTCTGATCAAAAGAACTCTCTCTCTCTCTTCTCTGCCATCTTCTGCGTTTTCTTCTCTGCCAAAGACAGAGAGAGAGAGTAGCTATTCCTCATTGAAAGAGAAAAAGAAGAACAAGTGTAACTAAAGAACATAATCAGTTTTGGTCTTTGTTTGCTTCTGATTCGTTCTCACCTTCTTCTCTTCTCTAATATCTACTAAAGGCAAAAC	208	1	no significant hit
MLN_All.Contig_1344	GTTGGTGGAGCGATTTGTCTGGTTAATTCCGTTAACGAACGAGACCTCAGCCTGCTAACTAGCTACGCGGAGAAGCAGCTTTGGGAGATGAAGTTCGCGGGGAGAGAACCTGAAGCTGACCTACACGACATTGTGATGGCGATCTGCGCTTCGCAGAAAGAGGTGGATGCGGTTTCGAGGCTTCTGACACGGGCCGAGTACATGGGAACTGAGAGAAGGAAGAAGACTTTGTCGTGGTTGCTCAGAGGGTATGTGAAAGGAGGGCACTTCGAAGAGGCTTCGGAGACGTTGGTAACGATGATTGATTCTGGTTTGTGTCCGGAGTATATTGATCGAGTGGCTGTGATGCAAGGGATGACGAGGAAGATCCAACGGCCACGGGATGTTGAAGCGTATATG…	711	1	AT2G30100.1	ubiquitin family protein		similar to leucine-rich repeat family protein [Arabidopsis thaliana] (TAIR:AT5G07910.1); similar to unnamed protein product [Vitis vinifera] (GB:CAO21413.1); contains InterPro domain Ubiquitin; (InterPro:IPR000626); contains InterPro domain Leucine-rich r	87.4	127	16	0	67	447	361	487	2e-59	225
MLN_All.Contig_1345	GACGTCCTCACATCAAAGAAAACTAAGCCAAGTATATTTATAAATAAATAAATAATGCTTGACAAACTTATCGGAGAGTACGGGCATGGATACGGCAATGGGTACGGCCACAAGGATCACAGAAGCAGCGGCTACGGTTTTGAGGAGCACAAGAAGTACGAGTCTCATATGGAGTCCGAAGGAGGCTACTTTGACCGTCAAGCCCGCTACGACCACCGCGTGGAGGCTTCCAGCCAACCACGCCCGTCCACCCATGGCTCACATGCCACCCTGTGATGAAGAAGACGCCGACTCAGATGTAGAGGAGTTCTATAAGAGCAGCCGAAGCCACCACACTACTGTGGTTACCGCACCACGGCAAAATCCACCACCAACAACCACCTCATATGAACTTCATGC…	787	1	AT1G67870.1	glycine-rich protein			61.9	21	5	1	414	467	104	124	1e-20	27.3
MLN_All.Contig_1346	GGTGGAACGTGGAGCTCACATACTAAACAAGATCCGATCTAACCCCGGTTCTCGTCGGAATCTCTTCACGGTTAACCGGCGTTCCTCATCCACCTTTTCGTTATGGAAGACGGCAAGGGAAAGGAGCTTGTTGGTGATACTCCTCCTCCAGCTGAACAAAATGATAGCAAGAAGGTTTCAGGTGAAACGGAGATTCATAAGGAGCCATCACGTGAGAGTGAGGAAAATGCGATCAAGAAAAAGTATGGAGGATTGTTGCCAAAGAAGATTCCTTTGATATCCAAGGACCATGAGCGCGCGTTTTTTTGACTCAGCTGATTGGGCATTAGGCAAGCAAAAAGGACAAAAGCCTAAAGGGCCTTTGGAAGCTCTCCGACTAAAACTGCAGCCAACCCCGCA…	778	1	AT1G69510.2			similar to unknown protein [Arabidopsis thaliana] (TAIR:AT5G64130.1); similar to hypothetical protein [Vitis vinifera] (GB:CAN80447.1); similar to unknown [Populus trichocarpa] (GB:ABK94521.1); contains InterPro domain Lg106-like (InterPro:IPR012482)	81.43	70	13	2	302	511	53	120	6e-32	78.6
MLN_All.Contig_1347	GGAGATGGGGAAGAAGATGAAAGCGATCATCGTTGGAGGAAGTATAGCTGGCGTATCGTGCGCACACTCGCTCACGTTAGCAGGCTGGGATGTACTAGTACTCGAGAAATCTTCCGAACCTCCGGCTCGGAGCCCTACTGGTGCTGGACTCGGACTCGACCCTCAAGCTCGCACAATCATCAAATCATGGCTTCCTCATCCACACCTCTTAGACGAAACCACCTTGCCTCTCTCCATCGATCAGAATCAAGCAACAGATAGTGAGAAGAAATTAACGCGAGCTCTAACGAGAGACGAGAGTTTTGATTTTCGAGCAGCTTATTGGTCAGACATTCACGGTCTTCTGTTTAACGCATTGGATCCGACCATGTTTCTTTGGGGACATAAGTTTCTGTCTTT…	731	1	AT5G11330.1	monooxygenase family protein		similar to CTF2B, monooxygenase [Arabidopsis thaliana] (TAIR:AT2G29720.1); similar to unnamed protein product [Vitis vinifera] (GB:CAO44155.1); contains InterPro domain Aromatic-ring hydroxylase; (InterPro:IPR003042); contains InterPro domain Monooxygenas	83.95	243	38	1	5	730	1	243	2e-116	415
MLN_All.Contig_1348	GCTCGCTCCGTCAAGCCAAAAACCCTAAGAGGAGAGTGTGTGTGTGTGTGAGCAGCAACAAAAAATGGTGCAGCGTCTTGTATACCGTTCGCGTCACAGCTACGCCACCAAATCGAACCAGCACAGGATCGTCAAAACCCCTGGTGGTAAATTGACATACCAGACCACTAAGAAGCGTGCAAGTGGACCCAAGTGCCCCGTCACCGGCAAGCGTATTCAGGGTATCCCTCACTTGAGGCCGGCTGAGTACAAGAGATCCCGATTGTCTAGAAACAGGAGGACCGTGAACCGTGCCTATGGTGGTGTGTTGTCCGCTCTTGCTGTTAGAGAAAGAATCATTCGTGCTTTCCTTGTTGAGGAGCAAAAGATAGTGAAGAAGGTGTTGAAGCTTCAAAAGGC…	545	1	AT1G69620.1	RPL34 (RIBOSOMAL PROTEIN L34); structural constituent of ribosome	putative 60S ribosomal protein L34	Identical to 60S ribosomal protein L34-2 (RPL34B) [Arabidopsis Thaliana] (GB:Q9FE65); similar to 60S ribosomal protein L34 (RPL34A) [Arabidopsis thaliana] (TAIR:AT1G26880.1); similar to 60S ribosomal protein L34 (GB:P41098); similar to unknown [Populus tr	96.84	95	3	0	65	349	1	95	6e-48	186
MLN_All.Contig_1349	GAATGCATTGGATGGATGCCCGGGCATTGAGAAGGAAGGACGCTTTCAGAGGCGAAAGGACATGGGGCAGATACCGTCTGTGATCCATGGATCTCCGATCGGGAAACCGTATCCAAGCTCCGTGGCTAGTCTGCGCTCTTTGGACTTTGAAAACTTAGCGAACTGAAACATCTAAGTAGCTAAAGGAAGGGAAATCAACCGAGACCCCCTTAGTAGCGGCGAGCGAGAGCGGATTTGGGATTTGAAGAAAAAACCACAAAAAAAAACAAAAAAAAATCATGTCTTTTGTGAAAAA	295	1	AT5G52620.1	F-box family protein		Identical to Putative F-box protein At5g52620 [Arabidopsis Thaliana] (GB:Q9LTF5); similar to F-box family protein [Arabidopsis thaliana] (TAIR:AT3G57590.1); similar to hypothetical protein [Vitis vinifera] (GB:CAN83390.1); contains InterPro domain F-box a	30.43	46	32	0	20	157	130	175	2.9	26.9
MLN_All.Contig_135	GAARGATCAAARCAAACCTTAAACTAGCAAAAGAGTGAAAGAGATCAGGACGAGAGAAGTGAAGAATGGTGTTCATCAAAGTTCATCAACTTGCTTTTCTYTTTGGTCTTTTGGGCAACATTGTGTCTTTYGGGGTTTTCTTGTCTCCAGTGCCAACGTTCTAYGGGATATACAAGAAGAAATCATCAAAAGGGTTTCAGTCGATACCATACATATGTGCACTTGCAAGTGCAACTCTTCTTCTCTTCTACGGAATAATGAAGACACATGCCTATCTCATCATTAGCATCAACACCTTTGGATGTTTCATTGAAATCTCCTACTTGTTTCTCTATATYATTTACGCACCAMGAGAGGCCAGGATATTCACGTTGAAGTTGATATTGATATGCAACATAG…	1210	79	AT2G39060.1	nodulin MtN3 family protein		similar to nodulin MtN3 family protein [Arabidopsis thaliana] (TAIR:AT3G48740.1); similar to NEC1 [Petunia x hybrida] (GB:AAG34696.1); contains InterPro domain MtN3 and saliva related transmembrane protein (InterPro:IPR004316)	87.36	261	33	1	69	851	1	257	6e-113	404
MLN_All.Contig_1350	GACGACTTCGAGACAAAGAAAAGCAACGCGAAACTGGAGAAGACAGATCGACGAGTTCAGCGAGAATGACCATGGTTAAGGTTGAAGAGGAGGCACGAGCTTCCGTCGAAGGTGGATGCGGTGTTGGCGGAGAGGAGATCGGCGGTAACGACACCGTGCATGGTTCCATCGCCGGATCTGTCGCCGGAGAAGGTGCTGAGAAACCAATTCCCGAAGCTGGGTGCATCGAAGTGCCTTCCTGTGAGCCAGATGCTCCAACGACCCGTCCTAATCAGCTTACTATCTTCTTTGGTGGGAAAGTTCGCGTCTTTGATGGGATTCCAGCAGACAAGATTCAAGAAATCATCCGTATTGCCGCTGCTGCTGCTAAATCCATAGAGACAAAGAACTCTGCGAACA…	793	1	AT5G20900.1	JAZ12/TIFY3B (JASMONATE-ZIM-DOMAIN PROTEIN 12)		Identical to Protein TIFY 3B (TIFY3B) [Arabidopsis Thaliana] (GB:Q9C5K8); similar to JAZ11/TIFY3A (JASMONATE-ZIM-DOMAIN PROTEIN 11) [Arabidopsis thaliana] (TAIR:AT3G43440.1); similar to ZIM [Medicago truncatula] (GB:ABN08340.1); contains InterPro domain	62.07	203	75	6	72	674	1	187	4e-40	161
MLN_All.Contig_1351	CTGTGGGGAGAGTTCCTGAGAGCTACTGGGAAGAGAAGTGGAGAGTTATGAACAGCGCGGAGGAGGAAGAAAAAGCACGGAGGAGGAAAGCGTCGCAGAGACAGAACACGGTGAAGAAGAGCTGGTCGGAGAGAGTGAAGCTAAGGCTTTCGAGGACTGAGTCTGATCCATCAGATAGAAGCGGGAACAAGCCGCCTATTAGACGCAGTTTGCTTGATGATTTGTCCAAGCAGCTAGGGGACACAGATTCAGATATGGAACGGTCTTCTACAGTTTCTGAGTCACCAAGTGGGGAGTGTGAGGAGAATGGTTCAGATAAAGGCAAAAGCGAGGACCAGGTGGAGTTGCCTCTTCCGGTTCCTGAGAACGAGTCTGAGGGGAAGTCAGTGGTGAACATAT…	787	1	AT5G57210.1	microtubule-associated protein-related		similar to microtubule-associated protein [Arabidopsis thaliana] (TAIR:AT4G29950.1); similar to unnamed protein product [Vitis vinifera] (GB:CAO15557.1); contains InterPro domain RabGAP/TBC; (InterPro:IPR000195)	63.1	252	79	4	3	716	488	714	1e-70	263
MLN_All.Contig_1352	GAGACAACGTTTCATAATCACTTCCTACCAAACTCTTTAAACCTTTCCGCACTTCCTTTCCACCGACTTCCTCCGTGGCTCCAATTGCTGTTGGCGATGATGTCCCTGACGGATCTATCTCCTTCTTCGACGAGAACGATCAGCTCCAGACTGTCTCCCTTCACACCCTCACCGACGATGAAAAGGTCATCCTCTACTGAGTCCCTGGTGCTCTCACCACCGCATGCATCATAGGATCCGTGCTCTGGATTCGTCGAGAAAACTGATGACCTGAAGTCCAAGGGTGCTGACTATATCATTTGCTTTAGTAGTGAATGATCCGTTTGTGATGAATGTGTGGGAAAATAACTACCCAGACACACCCCATGTGAAGTTTGTGTCCGACGGTTCATGAGAATA…	763	1	AT1G65980.1	TPX1 (THIOREDOXIN-DEPENDENT PEROXIDASE 1); antioxidant	thioredoxin-dependent peroxidase	Identical to Peroxiredoxin-2B (PRXIIB) [Arabidopsis Thaliana] (GB:Q9XEX2); similar to TPX2 (THIOREDOXIN-DEPENDENT PEROXIDASE 2), antioxidant [Arabidopsis thaliana] (TAIR:AT1G65970.1); similar to type 2 peroxiredoxin [Brassica rapa subsp. pekinensis] (GB:	80.95	84	16	0	311	562	79	162	5e-41	110
MLN_All.Contig_1353	GGTTTGACTTGGTTCATTCCATCAGATGATCCAACTCTAATCTCCAAACAACAACTGTTTGCAAGAATCGTTGGTGGGCTCGGTGGTAGAGCCGCTGAAGAAGTCATCTTTGGTGAGCCCGAGGTGACTACTGGTGCAGTTGGTGACTTGCAACAGATCACCGGTTTGGCTAAGCAGATGGTGACAACATTTGGGATGTCTGAAATTGGACCATGGTCGTTGATGGACTCATCAGCACAAAGCGATGTGATCATGAGGATGATGGCGAGAAACTCAATGTCTGAGAAGCTTGCGAACGACATTGATTCAGCGGTGAAGACACTGTCAGACCGAGCGTACGAGATAGCTTTGGGGCATATAAGGAACAACCGTGAAGCCATGGACAAGATTGTTGAAGTA…	694	1	AT1G06430.1	FTSH8 (FtsH protease 8); ATP-dependent peptidase/ ATPase/ metallopeptidase/ zinc ion binding	encodes a FtsH protease that is localized to the chloroplast	similar to VAR2 (VARIEGATED 2), ATP-dependent peptidase/ ATPase/ metallopeptidase/ zinc ion binding [Arabidopsis thaliana] (TAIR:AT2G30950.1); similar to ATFTSH6/FTSH6 (FtsH protease 6), ATP-dependent peptidase/ ATPase/ metallopeptidase/ peptidase/ zinc i	95.03	161	8	0	1	483	511	671	9e-82	299
MLN_All.Contig_1354	GGCATTCAAGCACTTGAGCCATGGCTTCACTTTCAGTCTCTTCCTCCTCGACGATCATCGACTCAAGAGCTCCTCCTCCTTCTTCTCGACAAGCCTCACTCCTCTTCTCCTTCTTGTATTTCCCTTCCGACACTTCCTCCTCAGCCGGCTCAGTCTCAGACACGCGCCGCGAGAGCCACTGCTTACTGTCGGAAGATTGTGAGGAACGTTTTGACGAGAGCTGCGGATGTTGAAGTTGCTGCCACTACTCAAGTTGAAGCTCCTGCCACCAATACCGAAGCTGCGAGTACAGAGTTACCTGATATTGTCAAAACCGTTCAAGAAGCTTGGGACAAAGTGGAGGATAAGTATGCAGTTAGTTCTCTCGCAGTTTCTGGTTTTGTGGCTCTTTGGGGAACT…	724	1	AT2G46820.2	PSAP/PSI-P/PTAC8/TMP14 (THYLAKOID MEMBRANE PHOSPHOPROTEIN OF 14 KDA)	Encodes the P subunit of Photosystem I. About 25% of the TMP14 pool appeared to be phosphorylated, and this ratio is not affected by light. Contains seven phosphorylation sites on threonine residue and chloroplast targeting signal. Located in the proximit	Identical to Thylakoid membrane phosphoprotein 14 kDa, chloroplast precursor (TMP14) [Arabidopsis Thaliana] (GB:Q8LCA1;GB:O81038); similar to unknown protein [Arabidopsis thaliana] (TAIR:AT1G52220.1); similar to unknown [Populus trichocarpa x Populus delt	69.62	158	47	3	100	570	27	174	7e-46	180
MLN_All.Contig_1355	GATCCAATTCTAAACCAAACAACAGATTCTCATAATCATCACCTCTTTAAGGAAGGAAGGAAGATCAAAGCTTCTATAAGTTTTTGAAAAAGATAACAAGATGGGTCTCGTCAGCTTCTTGATTATGGTTGTTCTCGCAGTAATGACATCACGTGTGAATGGATACGGTGGCGGTTGGGTAAACGCACACGCCACATTCTACGGCGGTGGTGATGCCTCCGGCACAATGGGAGGTGCTTGTGGGTACGGAAACCTTTATAGCCAAGGGTATGGAACCAACACGGCGGCGCTGAGCACGGCTCTGTTCAACAACGGATTAAGCTGCGGTGCTTGCTTCGAGATACGGTGCCAGAACGATGGAAAATGGTGTCTCCCTGGCTCAATCGTCGTCACAGCGAC…	757	1	AT1G69530.4	ATEXPA1 (ARABIDOPSIS THALIANA EXPANSIN A1)	Member of Alpha-Expansin Gene Family. Naming convention from the Expansin Working Group (Kende et al, Plant Mol Bio). Involved in the formation of nematode-induced syncytia in roots of Arabidopsis thaliana.	Identical to Expansin-A1 precursor (EXPA1) [Arabidopsis Thaliana] (GB:Q9C554;GB:Q38863); similar to ATEXPA10 (ARABIDOPSIS THALIANA EXPANSIN A10) [Arabidopsis thaliana] (TAIR:AT1G26770.1); similar to ATEXPA10 (ARABIDOPSIS THALIANA EXPANSIN A10) [Arabidops	83.33	222	34	3	101	757	1	222	2e-87	318
MLN_All.Contig_1356	GGAAGAGCCATTAACAAAAAAAAAGTCAGGCTTGAAGAAACCATTAAAAAGGCACCGTTCTCTCTGACTTTTCCATTTTCGATCACAAAATGGCGTCGTTCGATGAAGCACCTCCCGGAAACCCAAAGGCAGGAGAAAAGATCTTCAGAACCAAGTGTGCGCAGTGCCACACCGTCGACAAAGGTGCCGGTCACAAACAAGGACCAAACTTGAACGGGTTGTTTGGAAGGCAGTCTGGAACGACTCCAGGGTATTCTTACTTTGCTGCCAACAAGAACATGGCCGTCATGTGGGAGGAGAAGACTCTCTACGATTACTTGTTGAACCCCAAGAAGTACATTCCTGGGACGAAAATGGTGTTTCCTGGATTGAAAAAGCCACAAGATCGTGCCGATCTCA…	651	1	AT4G10040.1	CYTC-2 (CYTOCHROME C-2); electron carrier	Encodes cytochrome c. Promoter directs preferential expression in vascular tissues of cotyledons, leaves, roots, and hypocotyls, and in anthers.	Identical to Probable cytochrome c At4g10040 [Arabidopsis Thaliana] (GB:Q9T0G2); similar to ATCYTC-A/CYTC-1 (CYTOCHROME C-1), electron carrier [Arabidopsis thaliana] (TAIR:AT1G22840.1); similar to unnamed protein product [Vitis vinifera] (GB:CAO16275.1);	96.43	112	4	0	90	425	1	112	6e-61	230
MLN_All.Contig_1357	GAAACATCCGAGGAAGAACCTAGTAGTAGATCTAACGAAATGGCGACGGCGTTGAAGAAGAACAGGAAGAAGAGAGGCCACGTCAGCGCCGGTCACGGACGTATCGGGAAGCACCGCAAGCATCCAGGAGGTCGCGGTAACGCGGGAGGTATGCATCACCACCGTATCCTCTTCGACAAGTACCATCCAGGCTACTTCGGAAAGGTGGGGATGAGGTACTTCCACAAGCTCCGCAACAAGTTCTACTGCCCCATCGTCAACCTCGACAAGCTCTGGTCTCTCGTCCCCGAGGATGTCAAGGCCAAGTCCACCAAAGACAAGGTGCCGATGATCGATGTGACGCAGCACGGCTTCTTTAAGGTTCTTGGGAAAGGTCATTTGCCTGAGGGCAAGCCTTTC…	584	1	AT1G23290.1	RPL27A (RIBOSOMAL PROTEIN L27A); structural constituent of ribosome	Encodes a ribosomal protein L27A, a constituent of the large subunit of the ribosomal complex. Regulated by TCP20.	Identical to 60S ribosomal protein L27a-2 (RPL27AB) [Arabidopsis Thaliana] (GB:Q9LR33); similar to 60S ribosomal protein L27A (RPL27aC) [Arabidopsis thaliana] (TAIR:AT1G70600.1); similar to ribosomal large subunit structural protein [Brassica juncea] (GB:	96.58	146	5	0	40	477	1	146	9e-82	299
MLN_All.Contig_1358	GTCTTACGTTTCCACATCGAAGTGAAATAGAGAACTTCATTCTCTTTTTTTTTCATTTCATGCCTATTGGCGTTCCAAAAGTACCTTTTCGAAGTCCTGGAGAAGGAGATACATCTTGGGTTGACATATAGTGCGACTTGTCAGATATATTGGGCTATATGGGATTTCCCCATTTTCTCCCTCGATCGAGATATCCTCTGTTTCGCTCAAAAAGATTGATTGAATTATCAAAAATTTGTAACGCGAAGCGCAAAAAATAAATTAGAATTAAATGCAGGGAGTATTTAGATTGATATTAGATTATCAAAAATTTTTTATGGTTTACGTGATCGGACTAATAAAATTAAGTATCCAGGCTCTGTTTAGCAAAAATCCAATTGATAATTAATATATAATATT…	461	1	ATCG00670.1		Encodes the only ClpP (caseinolytic protease) encoded within the plastid genome. Contains a highly conserved catalytic triad of Ser-type proteases (Ser-His-Asp). Part of the 350 kDa chloroplast Clp complex. The name reflects nomenclature described in Ada	Identical to ATP-dependent Clp protease proteolytic subunit 1 (clpP1) [Arabidopsis Thaliana] (GB:P56772;GB:Q3ZVD5;GB:Q9XQZ9); similar to CLPR2 (Clp protease proteolytic subunit 2), endopeptidase Clp [Arabidopsis thaliana] (TAIR:AT1G12410.1); similar to A	100	23	0	0	60	128	1	23	4e-08	53.9
MLN_All.Contig_1359	GGCGGCATCATTTCAATGGCGGCGCTCGCAAGGATCGGTGGCCGGTACTTAAAATCCGTCGGCGTAACTAACGCTTCCTCCTCATGTTTCCTCACTCAACGCCGTGGAGTTGCCACTAAACTCTTCGTTGGCGGATTATCGTTTTACACTACCGAGCAGGGATTGTCAGAGGCATTTTCCCAATGTGGTCAAGTTGTTGAAGCTCAAATAGTGATGGATAGAGTCTCTGATAGATCCAAAGGGTTCGGTTTTGTGACGTTTGCTTCTGATGACGATGCGAGGAAGGCTTTGATGGAGTTTAATGGACAGCAATTAAACGGTCGTGTAATATTTGTGGACTACGCTAAGGCGAAGCAAACTTTTGGTGGCGGTGGTGGTGGCTTACCAATAGCAAGAGC	398	1	AT5G06210.1	RNA-binding protein, putative		similar to GR-RBP5 (glycine-rich RNA-binding protein 5), RNA binding [Arabidopsis thaliana] (TAIR:AT1G74230.1); similar to unknown [Picea sitchensis] (GB:ABK22008.1); similar to unnamed protein product [Vitis vinifera] (GB:CAO15865.1); contains InterPro d	85.04	127	19	1	16	396	1	126	1e-51	197
MLN_All.Contig_136	GATCAAAGCAAACCTTAAACTAGCAAAAGAGTGAAAGAGATCAGGACGAGAGAAGTGAAGAATGGTGTTCATCAAAGTTCATCAACTTGCTTTTCTTTTTGGTCTTTTGGGCAACATTGTGTCTTTCGGGGTTTTCTTGTCTCCAGTGCCAACGTTCTACGGGATATACAAGAAGAAATCATCAAAAGGGTTTCAGTCGATACCATACATATGTGCACTTGCAAGTGCAACTCTTCTTCTCTTCTACGGAATAATGAAGACACATGCCTATCTCATCATTAGCATCAACACCTTTGGATGTTTCATTGAAATCTCCTACTTGTTTCTCTATATTATTTACGCACCAAGAGAGGCCAGGATATTCACGTTGAAGTTGATATTGATATGCAACATAGGTGG…	1080	3	AT2G39060.1	nodulin MtN3 family protein		similar to nodulin MtN3 family protein [Arabidopsis thaliana] (TAIR:AT3G48740.1); similar to NEC1 [Petunia x hybrida] (GB:AAG34696.1); contains InterPro domain MtN3 and saliva related transmembrane protein (InterPro:IPR004316)	73.28	262	30	2	65	730	1	258	5e-86	314
MLN_All.Contig_1360	TGGATTACCTGAAACATCCAATCTTTCAGGTCTTACTGGAGATGGCAGAGGAAGAGTTTGGTTCTACCATTTGTGGCCCTTTACAGGTTCCTTGCGATGGAGGTTTGATGGATCACATCCTAATGTTGCTGAGAAAGAGGAGTTTGTATGGTCATGGTGATAATGAGGATGATTATGATGATGATGTGAAGAAGAAGCAGAAGAACCATGTTGTCTCGTCCATGAGCATGTCCTGCAAAGGAGCTTCATCGGTTTCATATATATTCCCTCTCTTTCGTTGCAACGCAGCTCATGATCTGAACAAACTTCAGTCACTAGTTTTGTAACACTTTCATGCGTTGTGGGAAACGCTTTTACAGACGAAAGTCTTTTATGTTTGTATGTATATATAGAGAAACA…	409	1	AT1G20470.1	auxin-responsive family protein		similar to auxin-responsive family protein [Arabidopsis thaliana] (TAIR:AT1G76190.1); similar to unnamed protein product [Vitis vinifera] (GB:CAO47484.1); contains InterPro domain Auxin responsive SAUR protein (InterPro:IPR003676)	80.19	106	21	1	3	320	43	145	3e-29	123
MLN_All.Contig_1361	GACCAAAACATTTTCTATTAGGTAAAAAAAAAATCTCAAAACCACTTATTTTGTTCTTTCTTTCTCTTTCTCTCGGTGTAGGAAAATGGAAGGGAGACAATATTACGCTCCAAGAGAAAACGTAGACGGGAACAGAACAGCCATGGGAGGACCTCACTCGCCGTGGCATTCACCGGTTCCTTATCTCTTCGGCGGTTAGCTGCCATGCTTGGTCTCATCGCCTTTGCTCTTCTAATCCTCGCTTGCTCTTATTGGCGTCTCTCCGGTTATCTCGACGGTGAGGAAAACCAGAGCAGGGAGAGAGATCTTGAAGCCGGAGATGCGAAACCTGAGAAGGAGGTGAAGGCTGTAGCTTTTCCGGAGAAGTTCTTGGTGATTATGGCCGGAGACGTGAACCCC…	758	1	AT5G57685.1	ATGDU3 (ARABIDOPSIS THALIANA GLUTAMINE DUMPER 3)		similar to ATGDU2 (ARABIDOPSIS THALIANA GLUTAMINE DUMPER 2) [Arabidopsis thaliana] (TAIR:AT4G25760.1); similar to Os08g0446800 [Oryza sativa (japonica cultivar-group)] (GB:NP_001061928.1); similar to hypothetical protein OsI_023160 [Oryza sativa (indica c	71.58	95	26	2	244	525	55	148	3e-43	115
MLN_All.Contig_1362	TGATCGGCAAGCTGAAGATCGATGCCATCGTATCGGTCAAACGAAACCAGTCACTATCTTCAGACTGGTGACGAAGTCAACGGTTGATGAGAACATCTACGAGATAGCAAAGCGGAAACTTGTACTTGATGCGGCGGTTCTAGAGTCGGGAGTTCATGTAGATGACAACGGAGACACGCCTGAGAAAACCATGGGAGAGATTCTCGCTTCTCTTCTCATGGCATAACACTTGTTCTCTTTTGTTTTTGTTTTGAGGCAAAAAAAAGGCCAAGAAACGAAATATATGTGTTATTGGAAGGAAAACATGTGTAACACTAAGTAGTAGCTTACTAGATATATCTCTATAGTTTTTTCTTGGGGTCAAGTGATATATCTATATAGTTACATTTCTTTTACGCA…	447	1	AT2G02090.1	CHR19/ETL1 (chromatin remodeling 19); ATP binding / DNA binding / helicase		similar to CHR11 (CHROMATIN-REMODELING PROTEIN 11), DNA-dependent ATPase [Arabidopsis thaliana] (TAIR:AT3G06400.1); similar to hypothetical protein OsJ_015144 [Oryza sativa (japonica cultivar-group)] (GB:EAZ31661.1); similar to SNF2 family DNA-dependent A	100	73	0	0	2	220	690	762	6e-36	146
MLN_All.Contig_1363	GACATTGTCATTGAAGGGACCGGAGTGTTTGTGGATAGAGAAGGTGCAGGAAAACACATTGAAGCTGGAGCCAAGAAGGTTATCATTACAGCTCCAGGCAAAGGAGACATTCCAACATACGTTGTTGGTGTCAATGCCGATGCTTACAACCCCGACGAACCGATCATCAGCAATGCGTCTTGCACTACCAACTGTCTTGCTCCCTTTGTCAAAGTTCTTGACCAGAAGTTCGGTATCATAAAAGGTACAATGACAACGACTCACTCTTACACCGGTGACCAGAGGTTACTAGACGCTAGCCACCGTGACCTAAGGAGAGCAAGAGCAGCTGCTTTAAACATCGTTCCTACATCCACAGGAGCAGCTAAAGCAGTGGCTCTCGTGCTCCCTAACCTCAAA…	734	1	AT3G26650.1	GAPA (GLYCERALDEHYDE 3-PHOSPHATE DEHYDROGENASE A SUBUNIT); glyceraldehyde-3-phosphate dehydrogenase	Encodes one of the two subunits forming the photosynthetic glyceraldehyde-3-phosphate dehydrogenase (GAPDH) and as such a constituent of the supramolecular complex with phosphoribulokinase (PRK) thought to be linked by a small peptide encoded by CP12-2. G	Identical to Glyceraldehyde-3-phosphate dehydrogenase A, chloroplast precursor (GAPA) [Arabidopsis Thaliana] (GB:P25856;GB:Q41184;GB:Q9LSE6); similar to GAPA-2, glyceraldehyde-3-phosphate dehydrogenase [Arabidopsis thaliana] (TAIR:AT1G12900.1); similar t	97.08	240	7	0	1	720	153	392	2e-118	421
MLN_All.Contig_1364	GGAATCTGATCAGAGAATTGTAGATTGATCGAAGAAGATGAACACTGACATCACTGCCTTGGAGAAGCCCCAGTACCCCGTCGTTGATCGGAATCCTCCATTCACAAAAGTCGTCGGAAACTTCAGCGTCCTCGATTACCTCCGTTTCTCCACCATCACCGGCGTTTCCGTCACCGTCGGCTATCTATCAGGGATTAAGCCTGGGATCAAAGGACCGTCAATGGTTACTGGAGGGCTGATCGGACTCATGGGTGGGTTCATGTATGCGTATCAGAACTCGGCGGGGAGGCTCATGGGTTTCTTCCCTAACGAAGGTGAGGTCGCTAGCTACCAGAGGCGTGGTGGGTTCTCCAAATGAGTCTAGGGTTTTTGCTGGATCTGGGTTCGATTTCGAAAAGA…	574	1	AT4G16450.1			similar to unknown [Populus trichocarpa] (GB:ABK93272.1); contains domain PD104546 (PD104546)	94.34	106	6	0	38	355	1	106	5e-54	207
MLN_All.Contig_1365	GAAATTCGCGGCGTATCAATTTTGAGAGTTTCGTCAATTTAATTTTATTTATAACCTCTCTCTCAGGACGCTCTCTCACCCCATTCCTCACATTGACTATCGTCTCGTTCTCTCTCTCACCGGAAGTAGAAAGCCAGCGATGTCTGCAACACAGGAAGAAGACAAGAAGCCCGGTGGTGACGGAGGAGTTCACATCAATCTCAAGGTCAAGGGTCAGGATGGAAATGAGGTGTTCTTCAGGATCAAGAGAAGCACTCAGCTGAAAAAGCTGATGAATGCTTACTGTGACAGGCAATCTGTGGACATGAACGCCATTGCCTTCTTGTTCGATGGGCGTCGTCTTCGTGCTGAGCAGACTCCCGATGAGCTTGACATGGAGGACGGTGATGAGATCGATGC…	629	1	AT4G26840.1	SUM1 (SMALL UBIQUITIN-LIKE MODIFIER 1)	Encodes a small ubiquitin-like modifier (SUMO) polypeptide that becomes covalently attached to various intracellular protein targets, much like ubiquitination, leading to post-translational modification of those targets.	Identical to Ubiquitin-like protein SMT3 (SMT3) [Arabidopsis Thaliana] (GB:P55852;GB:Q9SZ24); similar to SUM2 (SMALL UBIQUITIN-LIKE MODIFIER 2) [Arabidopsis thaliana] (TAIR:AT5G55160.1); similar to Os01g0918300 [Oryza sativa (japonica cultivar-group)] (GB	94.79	96	5	1	140	427	1	95	5e-47	184
MLN_All.Contig_1366	GGTGATGTGAGTGAGATCTGGTGCCTCTCTCGCTCTCGGTGGCAATGGGAAGCTCGTCGAAGGAAGATACGGCGAGTGACGGAGACACTGCCAGCGGTGGCGCATCGCCTTCCAACGACGGCAGGCTCTTTACGGAGGGCGAGCGTGTTCTCGCCTACCATGGTCCTCGCGTCTACGGAGCTAAGATTCAAAAAGTGGAGCTTCGTAAGAAGGAGTGGAAGTACTTTGTTCATTATCTCGGTTGGAACAAAAACTGGGATGAATGGGTTAGTGCGGATAGGTTGTTGAAACATACGGAGGAGAATCTTGTGAAACAGAAAGCTTTGGACAGAAAAAAA	338	1	AT4G37280.1	MRG family protein		similar to chromatin binding [Arabidopsis thaliana] (TAIR:AT1G02740.1); similar to MRG family protein, putative, expressed [Oryza sativa (japonica cultivar-group)] (GB:ABA94215.2); contains InterPro domain Histone H4 acetyltransferase, NuA4 complex, Eaf3/	94.9	98	5	0	45	338	1	98	8e-53	201
MLN_All.Contig_1367	CCTCAGTTCCTGGTTTGAAAGTTCTGGCTCCATATTCAGCTGAAGATGCTCGTGGTCTTCTTAAAGCTGCCATTAGAGACCCTGACCCTGTTGTCTTCCTCGAAAACGAGTTACTATATGGTGAATCATTTCCAATTTCAGAAGAAGCACTTGATTCAAGTTTCTGTCTTCCGATAGGCAAAGCCAAGATTGAACGAGAAGGAAAGGATGTAACCATAACAACTTTCTCGAAGATGGTCGGTTTTGCCCTCAAGGCAGCTGAGAAGCTCGCAGAAGAGGGAATAAGTGCTGAGGTAATAAATCTGCGGTCAATCCGTCCGCTAGACAGAGCAACGATCAATGCTTCAGTGAGAAAAACAAGTAGATTGGTCACAGTTGAAGAAGGTTTCCCTCAGCATG…	760	1	AT5G50850.1	MAB1 (MACCI-BOU); pyruvate dehydrogenase (acetyl-transferring)		Identical to Pyruvate dehydrogenase E1 component subunit beta, mitochondrial precursor (PDH2) [Arabidopsis Thaliana] (GB:Q38799;GB:Q9LSM8); similar to PDH-E1 BETA (PYRUVATE DEHYDROGENASE E1 BETA), pyruvate dehydrogenase (acetyl-transferring) [Arabidopsis	98.9	182	2	0	3	548	171	352	5e-90	327
MLN_All.Contig_1368	GGTATTCCTCTGTCTTCAATAGATCGCAAAGGGTTTTAGTGAATCGAAGGTCGAGAAGAAAGATGAGCAGAGGAAGCGGCGGAGGATACGATCGCCACATCACAATATTCTCTCCGGAAGGGCGTCTCTTTCAAGTAGAATATGCATTCAAAGCCGTGAAAGCAGCTGGAATCACATCCATCGGTGTTCGAGGAAAAGATTCAGTATGCGTCGTTACCCAGAAGAAAGTTCCCGACAAGCTTCTAGATCAGTCAAGCGTATCTCACCTTTTCCCTGTCACCAAGTACCTTGGGCTTGTTAGCCACTGGCATGACAGCTGATTCAAGGTCTTTGGTCACGCAAGCAAGAAATGAGGCAGCTGAGTTTAGGTTCCAATACGGATACGAGATGCCTGCCGAC…	754	1	AT2G05840.1	PAA2 (20S PROTEASOME SUBUNIT PAA2); peptidase	Encodes 20S proteasome subunit PAA2 (PAA2).	Identical to Proteasome subunit alpha type-6-B (PAA2) [Arabidopsis Thaliana] (GB:O81147); similar to PAA1 (20S proteasome alpha subunit A1), peptidase [Arabidopsis thaliana] (TAIR:AT5G35590.1); similar to Proteasome subunit alpha type-6 (20S proteasome a	97.22	72	2	0	87	302	9	80	3e-116	142
MLN_All.Contig_1369	GACAATCAAATCTCACATTCACATTAACCATCTGATTTCGTTATGGCTCGTACCAAGCAAACCGCCAGGAAATCAACCGGAGGCAAAGCCCCGAGGAAGCAGCTCGCGACCAAAGCGGCGAGGAAATCAGCTCCGGCCACCGGAGGAGTGAAGAAGCCGCACAGGTTCCGTCCCGGAACGGTGGCGTTGGGGGAGATCCGGAAGTACCAGAAGAGCACCGAGCTTCTCATCCGCAAGCTCCCCTTCCAGCGTCTGGGTCCGCGAGATCGCTCAGGATTTCAAGACGGATCTGAGGTTCCAGAGCAGCGCTGTGGCTGCTTTACAAGAGGCTGCAGAGGCTTACCTCGTTGGGTTGTTTGAAGACACGAATCTCTGCGCGATTCACGCTAAGAGGGTTAC…	712	1	AT5G65360.1	histone H3		Identical to Histone H3.2 (HTR1) [Arabidopsis Thaliana] (GB:P59226); similar to histone H3 [Arabidopsis thaliana] (TAIR:AT5G10390.1); similar to histone H3 [Arabidopsis thaliana] (TAIR:AT5G10400.1); similar to histone H3 [Arabidopsis thaliana] (TAIR:AT3G	98.59	71	1	0	43	255	1	71	3e-54	138
MLN_All.Contig_137	CAGCGTGTCGTTAAACTCTTCCTACATGTCGTCGGCGATAACCGGCGACGGCAGCGTCTCCAAGGGATCTTCGATCTTCCTCGCGTCGCAGCCCGTAAACTCCTCCGGTAAGCCACCGTTGGCAGGCCATCCTTACAGAAGGAGATGCGTAGAGCACGAGCACTCCGAGAATTTTTCTGGGAAGGTCTCCGGCTCCGGCCACGGGAAGTGCCACTGTAAAAAAAGTAGGAAAAATAAAATGAAGAGAACCATCAGGGTACCAGCGATAAGTTCGAAGATCGCCGATATTCCACCGGACGAGTTTTCGTGGAGGAAGTATGGTCAAAAACCGATCAAGGGCTCACCACACCCACGTGGTTACTACAAGTGTAGTACGTTTAAAGAGTGTCCGGCGAGGAA…	586	1	AT4G31550.1	WRKY11 (WRKY DNA-binding protein 11); transcription factor	member of WRKY Transcription Factor; Group II-d; negative regulator of basal resistance to Pseudomonas syringae.	Identical to Probable WRKY transcription factor 11 (WRKY11) [Arabidopsis Thaliana] (GB:Q9SV15;GB:Q8H1G1;GB:Q93YX0); similar to WRKY17 (WRKY DNA-binding protein 17), transcription factor [Arabidopsis thaliana] (TAIR:AT2G24570.1); similar to WRKY transcrip	84.44	180	25	2	2	532	147	325	6e-87	316
MLN_All.Contig_1370	TTTCAGACTTTTTAGCTAAGACTGCAAGATCTTTCCATAGGGAGTTACTTTTTATTGGTTGTTCTATTCCGGTCTGGTTACCTAGACCACCTCAAGTTTGAGTAATAGAATAGCCTTTCGACGTCAAAAAAAAA	134	1	no significant hit
MLN_All.Contig_1371	AAAAAAAACTCTTTAATGGGGCTCGTATCTTCCCCCCCCCCAAAACCCCGCGCCCCGGGTATTTGGGGGGGGAAAAGGCCCCCCACAATATTTTCTAATACACATTTTTAAAAAAATTTTCTCCCCGGGGCCCGCGGAATTTCTCCCGGGATATTCCGTCTATTGCCGGCGGGGATGCCTTACCATCGTTTCCATCGCACTATTATGCTTGCGACGAAACTCTCCCTCACGACTCGGTTGATTGATGTTTGAACTATCTCTGAGCTTCGCCGTGGAGTCCGCCGCCGATGGTCGTGTCTTCCACCGCTCCTCTTCTACATCAACAGAGAAATAAACTTAGGAAGAGAAACAAGGACGTTGATGATGCTGATTCAATAACTGACAGGCCAAAGACGACAT…	946	1	AT3G28790.1			similar to unknown protein [Arabidopsis thaliana] (TAIR:AT3G28830.1); contains InterPro domain Protein of unknown function DUF1216 (InterPro:IPR009605)	26	100	74	2	208	507	477	573	2.9	29.6
MLN_All.Contig_1372	GCCTGATATTGTAATCATCATCGATCAGCAAGAAGAATATACGGCTCTTCGAGAATGTATAACTTTGGGAATTCCAACCATTTCTTTAATCGATACAAATTGTAATCCCGATCTCGCGGATATTTCGATTCCAGCAAATGATGACGCTATAGCTTCAATTCGATTTATTCTTAACAAATTAGTATTCGCAATTTGTGAGGGTCGTTCTAGCTATATACAAAATTCTTGATTAATAATAAGATAAATAAATCAATTTTTTTTTGAGGGAGGGGCTCCCTGTATTTCGATTTATAAAATCGGTTACTATTCCTGAATCATACAAAAGAAAAAGAGATAAAAAACTGGGTATATTGTGTGATTCGTTTAGTTGGTATCCGAAAAAAA	384	1	ATCG00160.1		Chloroplast ribosomal protein S2	Identical to Chloroplast 30S ribosomal protein S2 (rps2) [Arabidopsis Thaliana] (GB:P56797); similar to ribosomal protein S2 [Nasturtium officinale] (GB:YP_001123803.1); contains InterPro domain Ribosomal protein S2, bacterial-type; (InterPro:IPR005706);	98.67	75	1	0	2	226	162	236	3e-37	150
MLN_All.Contig_1373	GACCGTCAGTTCATTTTGCAGCCATCTGAGTTGGAAGCTACCAGAGATTTGATCGAAAAGATGATTTACGATGTCAACTCCGTTCTCTTCAAATCCTTCCTGAGCTCGAAGTTCTCTACCGACAAAAGGAGAGGCGAGGACAAGCCAAGAAATCAGAAGCCCAAAGCCAGCGACAACAAACCTGTGATGAATGAATAAGATTTACCCTATGTTGTTATGTAACGTTTCTATGTTCTGAAAACATTTTCAGTTTCAATGGTTCATCTTTAATTATTTAGCAAAA	283	1	AT3G07230.1	wound-responsive protein-related		similar to unknown [Populus trichocarpa] (GB:ABK93331.1); contains InterPro domain Wound-inducible basic (InterPro:IPR012643)	65.22	46	15	1	61	195	1	46	8e-09	55.5
MLN_All.Contig_1374	AAAATAAACATCATCAATTAATAGGGCGCGTCTGCTCTGCTCGCACACCGCAACACACCGCAGACGCGCGCGCAGATGCTCATGTAGACGCAGAGAGAGCGCGCCCGCGCTATACTTTCTCTATATGACTATACATATATATCACAAAGTTTATCTCATCTCACGCGTCACCCGCGCGACATATAGTCCCGCGGGAGAGATTCGCGCCATATACAGGCGCGCGGGGAGGACGAAATAAACATAAGCTTTCCTCATATCACAGCTCTTGTCTCGTTTGCTCCATTTATTTCCCGCGCCCATCGATATCAGTGATCATTCTCTGCGTCAGGCATATCTCTATTGCAGATAGTAGAACTTCTACCTTCTTCAAGACAATAGGTTGTTTCTCTTGTACGCAGT…	1245	1	AT4G12950.1			similar to unknown protein [Arabidopsis thaliana] (TAIR:AT4G29980.1); similar to unnamed protein product [Vitis vinifera] (GB:CAO46771.1); contains InterPro domain Beta-Ig-H3/fasciclin (InterPro:IPR000782)	35.14	37	24	0	150	260	45	81	0.64	32.3
MLN_All.Contig_1375	GAGGAGAGAAACTAACAAAAAGAAAAAACCCTTTTCCTTTCCGAGCAAATCAAACACGTGATAGAGTTTCAGCATGATCAGCATTCTCGCTCAGGAGCGTCTTCTCGGCTTCACGCTGGGTAGCGCCTTGACAGGGTTCATCGTTCTCGAGCAGCAAAAACTCATCCATGAGTCCGTCGCCGATCGTAAATCTCAATCCGTCGATCAATCTCAGGTGAGAGAAGGCATATTCGGGAAGAAATATCGGATGGAGTTTGCGTCTGTGTGGAACAAAGCTGTGGACCAGACCTTTGAACCTGCCATTCAATATCTTAGCTCTCGTAAATGGTAGAGAGACATGGATGGATACCAACATTACGTTTGCTCAAAAACTTTCCACAAGACTATTGTTCCCCCTGT…	519	1	AT2G28430.1			similar to unknown [Populus trichocarpa] (GB:ABK94614.1)	84.71	85	13	0	74	328	1	85	2e-36	148
MLN_All.Contig_1376	GCGCGTGCGATTGTGCAGGCGGTGACTCATTACAGTGACCCGGAGATGCTTGTGGAGGTGAGCTGTGGGCTTGGAGAGGCCATGGTTGGGATCAATCTCAACGACGACAAGGTTGAGAGGTTCGCTAATCGCTCCGAGTGAAAATAAGCCAAACGAAAGGTAAAATTTCAGACGAGAATGGTTTCAGACCATTTTTGCAGTGATGTCCAAGAAAAAGACAAAAGAAAAAGATGATATTTGATGAGTAGTTTATGTAATCCCTTTGGTGTTTTCCCTTATAATCTTTTGGTAGTGATTGTAATCGACTTCTTCTATTTGCAAGAACAAGTTGTCAGTTATAATAATAATTTGTTTTGTTTTTAAAATGAGACAATTCTTGAGTCC	384	1	AT5G01410.1	PDX1 (PYRIDOXINE BIOSYNTHESIS 1.3); protein heterodimerization/ protein homodimerization	Encodes a protein predicted to function in tandem with PDX2 to form glutamine amidotransferase complex with involved in vitamin B6 biosynthesis.	Identical to Pyridoxal biosynthesis protein PDX1.3 (PDX13) [Arabidopsis Thaliana] (GB:Q8L940;GB:Q3KRU4;GB:Q9M032); similar to ATPDX1.1 (PYRIDOXINE BIOSYNTHESIS 1.1), protein heterodimerization [Arabidopsis thaliana] (TAIR:AT2G38230.1); similar to Probabl	97.83	46	1	0	1	138	264	309	7e-20	92.4
MLN_All.Contig_1377	CTCGCATTGACGATATCATCATCCACGTCGACAAATTGATCGCAAAGTTCACCAAATGATTCATCATCATACCGGTGGTATAATCTAAAGAGTTTAAAGAAAAGGATTTAATATATACATTGCTTTTTCTTTTTATTTATATGTTTAGCTATTTTGAAAGATCCTATATTAGATACATATTAAAATACATTAAATTTTTCGTTTGATCTATTTGTAAGACTTCATTTTAAAATAATGTTATTTTATCAGACAGATTTCTT	260	1	AT5G08160.2	ATPK3 (Arabidopsis thaliana serine/threonine protein kinase 3); kinase	Encodes a serine/threonine protein kinase.	similar to protein kinase family protein [Arabidopsis thaliana] (TAIR:AT2G32850.2); similar to protein kinase family protein [Arabidopsis thaliana] (TAIR:AT2G32850.1); similar to unnamed protein product [Vitis vinifera] (GB:CAO67956.1); contains InterPro	100	18	0	0	3	56	294	311	0.0007	38.9
MLN_All.Contig_1378	GGAATCGAGCAGATTGTACATCTCTCTAGTCACTTTGATTTTTCTCTGTTCGTTCGTTCGTTCGTTCTCTCGATCTCACCGTCAATGACTATGATGACTCCGCCTCCCGTCGATCAGCAAGAGGATGAGGAGATGCTCGTGCCGCATTCTGATGTTGTCGACGGTCCTGCTCAGCCCATGGAAGTTTCTGAAGCTGAGACTGCTGTGAGTACTGTGGAGAATCAGCCAGCTGAGGAGCCTCCCACGCTGAAATTCACGTGGACTATCCCAAACTTCTCTAGGCAAAACACCAGGAAGCTTTACTCTAATGTATTTGTCGTTGGAGGTTACAAATGGCGCATATTAATTTTCCCGAAAGGAAACAATGTTGACCACCTGTCCATGTACTTGGATGTTGCT…	759	1	AT5G06600.3	UBP12 (UBIQUITIN-SPECIFIC PROTEASE 12)	Encodes a ubiquitin-specific protease.	Identical to Ubiquitin carboxyl-terminal hydrolase 12 (UBP12) [Arabidopsis Thaliana] (GB:Q9FPT1;GB:Q9C5K1;GB:Q9FG10); similar to ubiquitin-specific protease, putative [Arabidopsis thaliana] (TAIR:AT3G11910.1); similar to CM0545.290.nc [Lotus japonicus] (	92.17	217	17	0	109	759	9	225	2e-118	421
MLN_All.Contig_1379	GACCTTCTCTCCACACACACACACCGATCGCGTTTTGTCTCTCCCGAAGCAAAAGCACCATACCGATCAAAGATCCAATCAGGGTTTTCCCTCGCAACCATGTCGGACGCGTACTGCACGGATTGCAAGAGAGAGACGGAGCTGGTGGTGGATCACTCCGCCGGAGACACGCTCTGCTCCGAGTGCGGCTTGGTTCTGGAGTCTCACTCGATTGACGAGACCTCAGAGTGGCGTACCTTCGCCAACGAGTCTTCCAACAGCGATCCGAACCGTGTCGGTGGCCCCACCAACCCGCTTCTAGCGGATAGTGCTCTCACCACCGTCATCGCGAAGACCAACGGTTCCTCGGGGGACTTCTTGTCGAATTCTCTCGGGAGGTGGCAGAATCGTAACGGAAGT…	765	1	AT2G41630.1	TFIIB (TRANSCRIPTION FACTOR II B); RNA polymerase II transcription factor	Encodes the transcription factor TFIIB.	Identical to Transcription initiation factor IIB-1 (TFIIB1) [Arabidopsis Thaliana] (GB:P48512); similar to transcription initiation factor IIB-2 / general transcription factor TFIIB-2 (TFIIB2) [Arabidopsis thaliana] (TAIR:AT3G10330.1); similar to Transcr	89.19	222	24	0	100	765	1	222	4e-114	407
MLN_All.Contig_138	GATCTTCCTCACCGGTGCCGCATCTCTATTCCACGGATTTGGTTTTTTGAAGATGGCATCGAAGTTGGTACAAGTTCAGTCAAAGGCGTGTGAGGCTTCAAAGTTTGTGGCTAAGCATGGGACTTCCTATTACAGGCAGTTGCTTGAGAAGAACAAGCATTACATCCAGGAGCCACTGTGGAGAAGTGCCAAGAGTTGTCTAAGCAGCTTCTCTACACCCGTCTTGCTAGCATTCCCAAACGCTATGAGACTTTCTGGAAGGAAGTAGACTACGCAAAGAACTTGTGGAAGAACAGAAGCGATCTGAAGGTAGAAGATGCAGGAATTGCTGCATTGTTTGGTCTCGAATGCTTTGCGTGGTACTGCGCAGGAGAAATCGCCGGAAGAGGATGCACCTTC…	589	2	AT4G29480.1	mitochondrial ATP synthase g subunit family protein		similar to mitochondrial ATP synthase g subunit family protein [Arabidopsis thaliana] (TAIR:AT2G19680.1); similar to mitochondrial ATP synthase g subunit family protein [Arabidopsis thaliana] (TAIR:AT2G19680.2); similar to unknown [Solanum tuberosum] (GB:	89.77	88	9	0	151	414	35	122	3e-60	167
MLN_All.Contig_1380	TCATGTTGATGATATTGTGGATCCTGTTAGAGATTTGGAGACCATTACTGAAGAATTGCGACTAAAGGATATTGAATTCATTAAAAAGAAGATTGAAGATGTCGAGAAGAGCATGAAGAGGAGCAATGACAAGGCGCTTAAAGTTGAACTTGAGCTCTTGCTAAAGGTGAAAGCTTGGCTGGAAGAAGGAAAGGATGTCCGTTTTGGAGACTGGAAAGCAGCTGATATCGAGATTTTGAACACTTTCCAATTGCTTTCCGCAAAGCCCGTTGTTTACTTGATTAACATGAATGAGAGAGATTATCAGAGGAAGAAAAACAAGTTCTTGCCAAAGATTCATGCTTGGGTTCAAGAACACGGTGGTGATACTATGATTCCTTTCAGTGGTGTTTTTGAAAG…	797	1	AT1G30580.1	GTP binding		similar to GTP-binding protein-related [Arabidopsis thaliana] (TAIR:AT1G56050.1); similar to GTP-binding protein [Capsicum annuum] (GB:AAF65513.1); similar to unnamed protein product [Vitis vinifera] (GB:CAO42542.1); similar to putative GTP-binding protei	92.83	251	18	0	2	754	136	386	2e-115	412
MLN_All.Contig_1381	CTGGAGACGGTGGTTGAGGAGGTGCTGACGCCGGTTGCTGATGGCGGTGGGGATGCAGAGGTTGAAGGTGGTGGTGGTAGGTTAGCTATGTTGAAGACGAAGTTACTTGCAAGTAAGAACTTTGTGGCTTTCACACTAAGGAGATGGTTGCAAAGTGAAGCTACTAGTTCTTCTACTTGATGACTACGTCTTTTTTTCAAAAAAGGGAAAACAAGATCCCGCTTCTGTATTGTTTCTTGTTTATTTGTATGATCTTAACAATTCATTATCAATGAGAAAAAAAA	284	1	AT3G50080.1	VFB2 (VIER F-BOX PROTEINE 2); ubiquitin-protein ligase		Identical to F-box/LRR-repeat protein 16 (FBL16) [Arabidopsis Thaliana] (GB:Q9SN10); similar to SKIP2 (SKP1 INTERACTING PARTNER 2), ubiquitin-protein ligase [Arabidopsis thaliana] (TAIR:AT5G67250.1); similar to unnamed protein product [Vitis vinifera] (GB	75	32	6	1	82	171	490	521	4e-05	43.1
MLN_All.Contig_1382	GACAAAGAGAGAGACTCGTGATCAATGGAGAAGCCTCTGCTTTCAGATAATAAAACTAAGGAACCAGAGAGATGGGATTCATACCAATACCTTCAGAGAAACAGCTCCTCTGCTCGTAACAACGTCTCTTTCGCCGGAGCTGGCGTCACCGTCGAGGAAGTCCGTTCCGCTTCCGCTGTTTCCGATCCTCCGCCTCTCTACCCTCCCGTTCTAACAACCCCCGTCTCGTTGCCCACTCGTAAGTCTCTCTGACATCGACCCTTAAAACTGTGAAAGTTTCATCCTTTTTGTGCCTGTGACACGCGTCACGATGGAAGATCGTGGGAAAGCCTTCAACTTTTACATTATCGGTTTTGGTAAAGAGATTTACATGAAAGATTATTACCCAGCTAGGTTCTG…	556	1	AT2G38000.1	chaperone protein dnaJ-related		similar to unnamed protein product [Vitis vinifera] (GB:CAO15764.1); contains InterPro domain Heat shock protein DnaJ, cysteine-rich region; (InterPro:IPR001305)	92.31	52	4	0	281	436	368	419	6e-25	110
MLN_All.Contig_1383	CGGATAATGAAGAAACTGTAGTTCCTTCTCCTATCCCATTGACAAGTGAAGACCTTCGTGACGATGGAGTCTATTTTCTCGAGAACGGTGACGATGGTTTGATTTATGTTGGGGAGTCAGTAAACTCAGATATCCTGATGAAGCTCTTTAATGTTCCTTCAGCTGCTGACATTCCAAGTCAGTATGTGCTGGAGAAGTATGATAATCAGCTCTCAAAGAAGTTCAACGATGTGGTGAATGAAATTAGGAGGCAAAGAAGTTCTTACCTACGCCTTAAATTGTGCAAGAGGGGAGATCCAACAGGAATGTTGTTCTTATCGTATATGGTTGAGGACAGGACAGCGGGTGGGCCCTCGTACATGGATTTTCTGGTTCAGGTTCACCGTCAAATCCAAGGCA…	705	1	AT3G44340.1	CEF (CLONE EIGHTY-FOUR); transporter	homologous to yeast and animal Sec24 proteins; expression in yeast cells enhances their survival under oxidative stress conditions.	Identical to Protein transport protein Sec24-like CEF (CEF) [Arabidopsis Thaliana] (GB:Q9M291); similar to sec23/sec24 transport protein-related [Arabidopsis thaliana] (TAIR:AT4G32640.1); similar to sec23/sec24 transport protein-related [Arabidopsis thali	82.35	136	23	1	3	407	961	1096	2e-59	225
MLN_All.Contig_1384	GACCTCTCTCTCAAAACGCTCTAACTTCTTTCTAAGTTCATCTAAACTAAAGCTGCGTTCAGTGGCCGGCGAGCAATTTTGCCGCCGGTCGCCACCCCTTTTTTTGTTGTTTCGTTTTTGTTGTAATATAAAATCCATGTTTTCGGGTTAGCCGAATCTCTCTTCCGTTGCGGATCTAATAACCTTCGCTATGGCGATGTCTTTTGTTGTGTTTTTTCTTGTTCTTCATCGAAGCTAATCTTCAATCAATTCTCTTTATCTTCTATGAAGAACTCTCACATAACTTTCCACTTGTTCTTACTGCAATCCCGTAGGCTACTGAACGGGTTTCTTTGTTTCCCGCTCACCTTAATCTCTCCTTCTAAGAGATTCAGTCTTTCTTGTTAAGTAGCCGGTATG…	782	1	no significant hit
MLN_All.Contig_1385	GACCACTTTATACAGACAAAGAACCGATCTCTTTTGTTCTAGGGTTTCGCCACCATGGGGAAAGACGAAGAGGAGATGCGAGGAGAGATCGAGGAGCGTCTAATCAACGAAGAGTACAAGATCTGGAAAAAGAACACTCCTTTCCTCTACGATCTCGTCATCACTCACGCCCTCGAGTGGCCTTCCCTCACCGTCGAGTGGCTCCCCGACCGCGACGAGCCTCCCGGTAAAGACTACTCCGTCCAGAAGATGATTCTCGGCACCCACACTTCCGAGAACGAACCCAATTACCTCATGATAGCTCAGGTTCAGCTTCCCCTCGACGACACCGAGAGCGAAGCTCGTCAGTACGACGACGAACGGTCCGAGTTTGGTGGGTTTGGCTGCGCCACCGGAAAG…	790	1	AT5G58230.1	MSI1 (MULTICOPY SUPRESSOR OF IRA1)	Encodes a WD-40 repeat containing protein that functions in chromatin assembly as part of the CAF1 and FIE complex. Mutants exhibit parthenogenetic development that includes proliferation of unfertilized endosperm and embryos. In heterozygous plants 50% o	Identical to WD-40 repeat-containing protein MSI1 (MSI1) [Arabidopsis Thaliana] (GB:O22467); similar to MSI2 (NUCLEOSOME/CHROMATIN ASSEMBLY FACTOR GROUP C 2) [Arabidopsis thaliana] (TAIR:AT2G16780.1); similar to unnamed protein product [Vitis vinifera] (	94.29	245	14	0	55	789	1	245	3e-133	471
MLN_All.Contig_1386	TATACCAAGTGTGTTGGAGGTTGATCTTATAGATGAAGTTGTTCAAGTTTCAAGTGATGAATCCATCGACATGGCAAGGCTTCTTGCTCTTAAAGAAGGTCTTCTTGTGGGAATATCATCTGGTGCAGCAGCGGCCGCAGCAATCAAACTTGCAAAGAGGCCAGAAAATGCTGGGAAGCTTTTTGTGGCGGCGTTCCCGAGTTTCGGGGAGAGGTACCTGTCGACTGTACTATTCGATGCCACAAGGAAAGAAGCAGAATCAATGACCTTCCAGGCTTGAATTGTCTCATCTTAAAATTTCTCAATTTCTTTTCATTTGAGACGCCAAAAATAAAAGAGAGATGTTCAGTTTTCTCCTAAAGAGAATCTTCATCTTCAGTTTCAGTGCGTCTTTTGTGT…	495	1	AT4G14880.2	OASA1 (O-ACETYLSERINE (THIOL) LYASE (OAS-TL) ISOFORM A1)	Encodes a cytosolic isoform of cytosolic O-acetylserine(thiol)lyase, a key enzyme in cysteine biosynthesis and for the fixation of inorganic sulfide. It catalyzes the formation of cysteine from O-acetylserine and inorganic sulfide. Gene expression is pred	Identical to Cysteine synthase (OASA1) [Arabidopsis Thaliana] (GB:P47998;GB:O23343;GB:Q42570;GB:Q94AS7); similar to OASC (O-ACETYLSERINE (THIOL) LYASE ISOFORM C), cysteine synthase [Arabidopsis thaliana] (TAIR:AT3G59760.1); similar to OASC (O-ACETYLSERIN	93.48	92	6	0	2	277	231	322	3e-37	150
MLN_All.Contig_1387	GGAGCTCAAGATAAATTAAGAACAAAGGCACGATCTGTTGATTATGTGGTGACCTTAATGCTGCAGCTTTGAAGACAATGATCAGTTTTTTCTTTTCTTTTTCTTATTGTTTTGGTTTCCTTTTGCGTATCCTCGTATTGTTTTGGTTTTCC	152	1	no significant hit
MLN_All.Contig_1388	GACAAAGACAAAGCTAAGCTCATTCAGATTAAATTCACTTCAGACATTTGATAGCTACCATCTTACTCATTTCAAAAGGGGTACCCTGAGATCACAAAGGATTTACAAACTATGGCCAAGGGAGTTGCAGTTCTGAACAGCAGTGAGGGTGTTAAGGGGACTATCTTCTTCACCCAGGAAGGAGATGGCGCCACAACTGTGACTGGAACTGTTTCTGGTCTTAAACCTGGTCCCCATGGTTTCCATGTCCATGCTCTTGGTGACACTACCAACGGTTGCATGTCTACCGGTCCACATTTCAACCCTGATGGTAAAACCCACGGTGCACCTGAGGATGCTAATCGTCATGCTGGAGATCTAGGAAACATCATTGTTGGGGATGATGGAACTGCCACCTTC…	774	1	AT1G08830.2	CSD1 (COPPER/ZINC SUPEROXIDE DISMUTASE 1)	Encodes a cytosolic copper/zinc superoxide dismutase CSD1 that can detoxify superoxide radicals. Its expression is affected by miR398-directed mRNA cleavage.	Identical to Superoxide dismutase [Cu-Zn] (SODCC) [Arabidopsis Thaliana] (GB:P24704;GB:Q9FRQ6); similar to CSD2 (COPPER/ZINC SUPEROXIDE DISMUTASE 2), copper, zinc superoxide dismutase [Arabidopsis thaliana] (TAIR:AT2G28190.1); similar to Cu-Zn superoxide	94.08	152	9	0	112	567	1	152	4e-81	297
MLN_All.Contig_1389	GAAACAATATAATTTTTTTTCAATTTAAATTAATTTCATTAATTTTTTTTTCTTACACACTCGTTAACTTCTCTAAAAACGTGAGTTCCATCACAGATTAAACACTACAGTCGAATCTTCCGATGTGTCACAAGTTTTCAACTGTGGGGTGTCCAAATCTAGCTTGATGGTATATTGACAGTTCACCATTAGAGCCAAGACCGTCATCGGAGTAGCCGGCAGCCGTCATCATCAGATTCAAGCATAACCAATCTCATGATAAAACTGTAACCTTTTCTAGACTCGCCGCTGAGCCGTCGACTCGCAGGTCCGAGAAACTTACCAGGAATCAATATTTGCTCCAGTGGTGTGAAGAACTTGCATAAGAAGTGTTACAAGATTGGAAGAACCTCCATTCTT…	615	1	AT1G79840.1	GL2 (GLABRA 2); DNA binding / transcription factor	Glabra 2, a homeodomain protein affects epidermal cell identity including trichomes, root hairs, and seed coat. It also down-regulates seed oil content. Expressed in atrichoblasts and required to suppress root hair development. Also expressed abundantly d	Identical to Homeobox protein GLABRA2 (GL2) [Arabidopsis Thaliana] (GB:P46607;GB:Q39018;GB:Q9C5F1); similar to ATML1 (MERISTEM LAYER 1), DNA binding / transcription factor [Arabidopsis thaliana] (TAIR:AT4G21750.1); similar to ATML1 (MERISTEM LAYER 1), DN	34.15	41	27	0	354	476	514	554	0.66	30.8
MLN_All.Contig_139	GAAACCAAACCAAAACACATAAAGCTCATCGAGAGAAGATTCAGACATTTCATAGCTTCTTTGTTGGGGGTACCCTGAGATCACAAAGGATAATAAACAATGGGCAAGGGAGTGGCAGTCTTGAACAGCGGTGAGGGTGTTAAGGGGACTATCTTTTTCACCCAGGAAGGAGACGGTGTGACCACTGTGACTGGAACAGTTTCTGGACTTAAACCTGGTCTACATGGTTTCCATGTCCATGCTCTTGGTGATACCACTAACGGTTGCATGTCCACCGGTCCACATTTCAACCCTGATGGTAAACAACACGGTGCCCCAGAGGATGCTAATCGTCATGCTGGAGATCTAGGAAACATCATTGTTGGAGATGATGGAACTGCCACCTTCACAATCACTGAC…	753	4	AT1G08830.2	CSD1 (COPPER/ZINC SUPEROXIDE DISMUTASE 1)	Encodes a cytosolic copper/zinc superoxide dismutase CSD1 that can detoxify superoxide radicals. Its expression is affected by miR398-directed mRNA cleavage.	Identical to Superoxide dismutase [Cu-Zn] (SODCC) [Arabidopsis Thaliana] (GB:P24704;GB:Q9FRQ6); similar to CSD2 (COPPER/ZINC SUPEROXIDE DISMUTASE 2), copper, zinc superoxide dismutase [Arabidopsis thaliana] (TAIR:AT2G28190.1); similar to Cu-Zn superoxide	95.39	152	7	0	100	555	1	152	1e-74	276
MLN_All.Contig_1390	GTTTCCTGATTACGAGCGGCCTTCGTATCCTCAGATTCCTCCGGTTGATTATGCGATGGATGTTTCGAAGCTGAGGAATGTTGCTTGTTACATAAGCCACAGTAATGATTCGAATGTGATTGTACAGTTGGTACTGCATGATCACAACAATCTGATGTTCCCTCGTGTTATGCTTTTCGCTGCTGAGAACATTCCGCCCATGACTGAGCTCAGCCTTGATTATGGTGTCTCTGATGATGAATGGAGCCCCAAGCTCGCCATTTGTAATTAAAACTACCAGGCCACCGCCGCAGCCTTATTTTTTCCAAGGTAAAAACACAAAGTTAACGGGTTAGTAAGTTTCACAAATGAAGCTTGTAGTAAAAAAGGGATCATAGGTTGTGACATGTTGCAGGTTGT…	485	1	AT4G13460.2	SUVH9 (SU(VAR)3-9 HOMOLOG 9); histone-lysine N-methyltransferase/ zinc ion binding	Encodes a SU(VAR)3-9 homolog, a SET domain protein. Known SET domain proteins are involved in epigenetic control of gene expression. There are 10 SUVH genes in Arabidopsis and this subfamily of the SET proteins have an additional conserved RING finger mot	Identical to Probable histone-lysine N-methyltransferase, H3 lysine-9 specific SUVH9 (SUVH9) [Arabidopsis Thaliana] (GB:Q9T0G7); similar to SUVH2 (SU(VAR)3-9 HOMOLOG 2) [Arabidopsis thaliana] (TAIR:AT2G33290.1); similar to unnamed protein product [Vitis	86.21	87	12	1	8	268	565	650	2e-39	158
MLN_All.Contig_1391	AGCAGGAGGGTCTGCTGGTGCTGAGGAGGTGAAAGCCTAAACTTCTTTTTAGTCACATACCGAGACTCTCTCTCTCTCTCTCTCTCTCTCTCTAGCCTAGCATTTAATCACAGGCACTGTTGCCTGATGCATAGTGCAAATGTATAAGTTAAAAACTGTGGATGTAATATTTTGTTGTTGTTTTGTTTGAGTCTGGATTGCGCAAACCAGTTTTAGTTTTGGGTAGAGACAAGAGGAAGTTTAGCTGCTTGCATAGCCAAAGGATAGGGTTGCTTGTATGTCTATACATATACCATTTAGCATAAAAGCCTCCTTGGATTGTCGTTT	327	1	AT2G46910.1	plastid-lipid associated protein PAP / fibrillin family protein		Identical to Probable plastid-lipid-associated protein 10, chloroplast precursor (PAP10) [Arabidopsis Thaliana] (GB:Q8W4F1;GB:Q8LDY4); similar to unnamed protein product [Vitis vinifera] (GB:CAO24359.1); contains InterPro domain PAP fibrillin; (InterPro:	48	25	13	0	174	248	123	147	4.9	26.2
MLN_All.Contig_1392	GAAACAGAGCCGATACCAAATACAATTAAATATATAAACACAAAATAATTGAGCTCCTAGTCGGGGTTTCTCTTATAAACTATTTATTTATTTAATTTGGTTGGAAAATAAAAATAAATAGTATGGGGATGTCTGAAAGTATCAAGGTTATTGTCTCTCTCTTTCTTGTGGTGTTATCGGCTCTTGCAGCAACCCAGACAGAGTCAAGATACATAAATTATCATGCCCTTCATGGAGATCACAGTTTGATTTGTGATAAAGCGCACCCAAACACCTTCAAGAAGGAAGAAGCCAATCCTTATACCAGAGGATGCGAGACAATCGATCGTTGTCGTGGTCAATCTCTAGGCCCAAAAATGTGAATCGACCAAGTAGCGTACCACCCTTGGTTAATTTTAC…	534	1	AT1G61566.1	RALFL9 (RALF-LIKE 9)	Member of a diversely expressed predicted peptide family showing sequence similarity to tobacco Rapid Alkalinization Factor (RALF), and is believed to play an essential role in the physiology of Arabidopsis. Consists of a single exon and is characterized	similar to RALFL8 (RALF-LIKE 8) [Arabidopsis thaliana] (TAIR:AT1G61563.1); similar to MF14 [Brassica rapa] (GB:ABP73254.1); contains InterPro domain Rapid ALkalinization Factor (InterPro:IPR008801)	70.27	74	20	2	123	338	1	74	9e-14	73.2
MLN_All.Contig_1393	CAATGGTCATGAAAACCCCTTTCAAGGCAAATATGTATCCAAGGAGAAAGTGAAGTTGCTTTAACTTGTTGGCAATATGTATGTAAAATATAAATGTTTTTATTATAGTCAAACATTTTATTTTGAAAAAAAA	133	1	AT3G03470.1	CYP89A9 (cytochrome P450, family 87, subfamily A, polypeptide 9); oxygen binding	member of CYP89A	similar to CYP89A5 (cytochrome P450, family 87, subfamily A, polypeptide 5), oxygen binding [Arabidopsis thaliana] (TAIR:AT1G64950.1); similar to ACT11D09.3 [Cucumis melo] (GB:AAS80149.1); contains InterPro domain Cytochrome P450, E-class, group I; (Inter	87.5	16	2	0	3	50	496	511	0.018	34.3
MLN_All.Contig_1394	GATCCTCTCTCTCATCAGAAGAAGAAGGGACGAAAGAAGAAGTATCTTTGTTTTCGCTCTCTTCTCTCTCCTTTCGATCTTTGACGATTAGAAAACGAAAGTGATGGCTGCAGTTAATGGGTACCAAGGAAACACTCCGGCGGCGTCAAAGCAATCTGCTCCTCTGACTAAGACTGTTGATAGCCAATCTGTTCTCAAAAGGCTGCAATCTGAACTAATGGGCTTGATGATGGGTGGTGACCCGGGGATATCTGCTTTCCCAGAGGAAGACAACATATTCTGTTGGAAAGGGACAATAACAGGAAGCAAAGATACTGTGTTTGAAGGAACTGAGTACAGACTCTCACTCTCTTTCTCCAATGACTATCCTTTCAAGCCTCCTAAGATCAAGTTCCACAC…	741	1	AT1G50490.1	UBC20 (UBIQUITIN-CONJUGATING ENZYME 20); ubiquitin-protein ligase	Encodes one of two ubiquitin-conjugating enzymes belonging to the E2-C gene family (the other being UBC19). Transcript is always found in diving cells, but also in other non-dividing cells.	similar to UBC19 (UBIQUITIN-CONJUGATING ENZYME19), ubiquitin-protein ligase [Arabidopsis thaliana] (TAIR:AT3G20060.1); similar to unknown [Populus trichocarpa] (GB:ABK94306.1); contains InterPro domain Ubiquitin-conjugating enzyme E2 H10 (InterPro:IPR0155	92.22	180	8	1	104	625	1	180	7e-92	333
MLN_All.Contig_1395	GATTACTAGGAATGTACCTTGTCTACGAAGAGCTGCTTCTGTGGCGGAGGATTATGAAGCTGCTGGAGGTGAAGTTTTGGTTGATGATGAAGATAATGATGGTTGGCTTGCTACTCATGGAAGACCTAAAGATAAAGGTAGTGAAGATGAAGACTTGCCATCCATGGATGCCTTGGAAATAAACGAGAGAGATACTACTCAACCTAGGTGTGGTGGAGGCGAGGAGGAGGATGAGGAGGAAGATATTCCAGATATGGAGGATTTTGATGAGATTGACAATGATCCTGCAACTCTTCAGTCGAATTTACTTGTGGCTCACAAACCAGATGACGATAATATCCTTAGGACCAGAACATATGATGTTAGCATCACGTATGACAAGTACTACCAAACTCCCCG…	762	1	AT5G61500.1	autophagy 3 (APG3)		Identical to Autophagy-related protein 3 (ATG3) [Arabidopsis Thaliana] (GB:Q0WWQ1;GB:Q8L982;GB:Q8S930;GB:Q9FKG9); similar to autophagocytosis protein [Sisymbrium irio] (GB:AAR15430.1); contains InterPro domain Autophagocytosis associated protein, N-termi	85	240	33	1	2	712	74	313	2e-113	404
MLN_All.Contig_1396	GGTTCAGCAAGAACCCATAATCTTTTCCACAACCATCAGAGACAACATCATATACGCAAGGCATAACGCGAGCGAAGCTGAGATGAAGGAAGCAGCGAGAATAGCAAACGCTCACCATTTCATCAGCAGCTTACCTCACGGTTACGACACACATGTCGGGATGAGAGGTGTGGAGCTTACCCCAGGACAGAAACAGAGAATAGCGATAGCACGTGTAGTGCTGAAGAACGCTCCCATCATCTTGATAGATGAAGCAAGCTCGTCTATCGAATCTGAATCAAGCCGGGTCGTGCAGGAAGCTCTTGACACGTTGATAATGGGGAATAAAACGACAATTCTTATAGCGCATAGAGCTGCTATGATGAGGCATGTTGATAACATTGTGGTTCTCAATGGAGG…	658	1	AT3G55320.1	PGP20 (P-GLYCOPROTEIN 20); ATPase, coupled to transmembrane movement of substances		Identical to Multidrug resistance protein 14 (MDR14) [Arabidopsis Thaliana] (GB:Q9M3B9;GB:Q8GX68); similar to PGP6, ATPase, coupled to transmembrane movement of substances [Arabidopsis thaliana] (TAIR:AT2G39480.1); similar to MDR-like ABC transporter [Or	97.63	169	4	0	2	508	1240	1408	1e-79	292
MLN_All.Contig_1397	GGAGAAGCGGCGATGTTGGCGACGAGCAAGATGTGTCTCCTCCGTTACTACTCCCTTTTCTTGATCGTCTTCTCTCTCATTCCACTCCAAGGTTTTGCCAAGAAGACAGGAGATGTGTCGGAATTACAGATCGGGGTCAAGTTTAAGCCAAAAACGTGTGAAATTAAGGCTCACAAAGGTGATAGGATCAAGGTGCACTACAGGGGGAAACTTACTGATGGAACTGTATTTGATTCGAGTTTTGAAAGGGGTGATCCGTTCGAGTTTGAACTAGGAAGTGGTCAGGTTATCAAAGGTTGGGATCAAGGATTGCTAGGTGCGTGTGTAGGAGAGAAGAGGAAGTTAAAGATACCTGCTAAACTTGGTTATGGTGATCAGGGCTCTCCTCCTACTATCCCC…	726	1	AT5G48580.1	FKBP15-2 (FK506-binding protein 15 kD-2); FK506 binding / peptidyl-prolyl cis-trans isomerase	immunophilin (FKBP15-2)	Identical to FK506-binding protein 2-2 precursor (FKBP15-2) [Arabidopsis Thaliana] (GB:Q38936;GB:Q9FJL2); similar to FKBP15-1 (FK506-binding protein 15 kD-1), FK506 binding / peptidyl-prolyl cis-trans isomerase [Arabidopsis thaliana] (TAIR:AT3G25220.1);	89.8	147	15	1	25	465	3	147	3e-71	265
MLN_All.Contig_1398	GAAAGAAGCCACTTTCTTTGCAGAAACAAACATCAACTTACTCTCCATCAGCTAACGAACAAGAAAGAAGCACAAGGTGGTTGGGATCTAAAAGCTGATGGCGAAGATCAAGCCTCAAGCTCTATTGCAGCAAAGCAAGAAGAAGAAAGGACCTGCTCCTATTAGCATAACCAGCATCGTGATTTACACCTTGGCCGTGCTTTTGGTCGTCTTCGTCCTCTTCTCCGCCTACAAACGTTGGACCCTCAGATCTGAGATCCCAACCCACAATGGTAGATCACTTCTTCAGGATCCAGCCTTCCCTGGAGTGAAGAAGAATACTAATCTCCCATGGTTTGCTACCTTGGATACTGGCAAAGGTTCAGTGACCATTCAACTATTCAAGGATGCTGCTCCCAA…	739	1	AT2G47320.1	peptidyl-prolyl cis-trans isomerase cyclophilin-type family protein		Identical to Peptidyl-prolyl cis-trans isomerase CYP21-3, mitochondrial precursor (CYP21-3) [Arabidopsis Thaliana] (GB:Q94A16;GB:O22906); similar to peptidyl-prolyl cis-trans isomerase cyclophilin-type family protein [Arabidopsis thaliana] (TAIR:AT3G6665	82.41	199	35	1	98	694	1	198	9e-83	303
MLN_All.Contig_1399	GACCCAACAACACAAAATAGTGATCAAAGCTCATGGCGTCTCTTGCAACTGTCGCCGCCGTGAAACCATCCGTGGCCGTAAAAGGCCTTGGCGGAAGCTCACTCGCCGGAGCCAAGCTCTCCTTCAAGCCTTCCCGCCTAAGCATCAAAACCAAATCAATCCGGTCTGGTGGTGTGGTGGCTAAGTATGGAGACAAAAGTGTCTACTTTGACTTAGAAGATTTGGGAAACACAACAGGTCAATGGGATCTATGCGGCTCTGATGCTCCTTCTCCTTACAACCCTCTTCAGAGCAAGTTCTTTGAGACATTCGCCGCACCATTCACAAAGAGAGGACTGCTCCTCAAGTTCTTGATCCTCGGAGGAGGATCTTTGCTTACTTATGTCAGCGCTTCCTCCA…	567	1	AT3G16140.1	PSAH-1 (photosystem I subunit H-1)	Encodes subunit H of photosystem I reaction center subunit VI.	Identical to Photosystem I reaction center subunit VI-1, chloroplast precursor (PSAH1) [Arabidopsis Thaliana] (GB:Q9SUI7;GB:Q42295); similar to PSAH-2/PSAH2/PSI-H (PHOTOSYSTEM I SUBUNIT H-2) [Arabidopsis thaliana] (TAIR:AT1G52230.1); similar to Photosyst	91.72	145	12	0	33	467	1	145	2e-52	201
MLN_All.Contig_14	GGRGATTCTCACAGCTCGTAGCAGAGATTGGCAGATCGATCGAAGATGAACACTGAYATCACAGCCTTGGAGAAGCCCCAGTACCCCRTCGTCGATCGGAACCCTCCCTTCACGAAAGTCGTCGGAAACTTCAGCGTCCTCGATTACCTCCGTTTCTCCACCATCACCGGCGTTTCCGTCACCGTCGGCTACCTATCAGGGATCAAGCCAGGGATCAAGGGACCGTCGATGGTGACGGGAGGATTGATCGGACTCATGGGAGGGTTCATGTACGCTTACCAGAACTCCGCAGGGAGGCTCATGGGCTTTTTCCCTAACGAAGGCGAGGTCGCGGCTAGTCACCAGAAGCGTGGTGGTTCGTTCAATTGAAAAAAAAAAACAATYTTTTTTCTTGTAATT…	537	2	AT4G16450.1			similar to unknown [Populus trichocarpa] (GB:ABK93272.1); contains domain PD104546 (PD104546)	92.31	104	8	1	46	357	1	103	4e-50	194
MLN_All.Contig_140	GAACGAAAAGCCGTTTTATGCACAATGCCGAGACTTGGCCATATCTSATCCACACAGAGATTGCCAAAAACACTAACAGCTCGACCCATCAAACAATTCTTCAACCCATTAACGAAAGATGTCATTGGCTTCACCTATTCAGTGTATCAGGATTCTTAATCCATCTTCTTCTTCTTCCACAACTTCGTCGTCTTTCAGATTCTCAACGATTAAGCCATGTGTCTTCGTCATCAGATGTTCTCAGGCAGAAGGTCCATTGAGAAGACCCTCTGCTCCTCCTACTCTCCGCGAGCCTTCACCTCCGCAAAAGCCTGTTCCTCCTGTACCGTCTTCTTCTCCTCCTCCATCCCCGCCCCTGCAGAAAACGGTGGCTGTTGATGGTAAGGGTGTAGTTACGGT…	760	3	AT1G34000.1	OHP2 (ONE-HELIX PROTEIN 2)	Encodes a novel member of the Lhc family from Arabidopsis with one predicted transmembrane alpha-helix closely related to helix I of Lhc protein from PSI (Lhca4). Gene expression is triggered by light stress and both transcript and protein accumulate in a	similar to chloroplast one-helix protein 2 [Brassica rapa] (GB:ABV89664.1); contains domain SSF103511 (SSF103511)	81.03	174	30	2	119	631	1	172	3e-62	235
MLN_All.Contig_1400	GGGTGGGTTTCTGCTCACCCATCTTCGTCTCCTTCCTCCCATCTCTCTCTCTCCTTAAAAACCCAAACTTTCTCTCGAACCCATCTCATGGAGATCTGCACTTACTTCAAATCGCAGCCCACATGGCTCCTCGTCCTCTTCTCCCTCGGCTCCATCTCCATCCTCAGGTTCACCCTCACCCTCCTCACATCCCTCTACATCTACTTCCTCCGCCCCGGCAAGAACCTCCGCCGCTACGGATCCTGGGCCATCATCACCGGCCCCACCGACGGCATCGGCAAAGCCTTCGCCTTTCAGCTCGCCCAGAAAGGCCTCCACCTCGTCCTCGTCGCCCGCAACCCCGACAAGCTCAAAGCCGTCTCCGACTCGATCCAAGCCAAGCACAGCACCACCCAGATC…	753	1	AT1G67730.1	YBR159; ketoreductase/ oxidoreductase		similar to short-chain dehydrogenase/reductase (SDR) family protein [Arabidopsis thaliana] (TAIR:AT1G24470.1); similar to putative 3-ketoacyl-CoA reductase 1 [Brassica napus] (GB:AAO43448.1); contains InterPro domain Glucose/ribitol dehydrogenase; (InterP	86.49	222	30	0	88	753	1	222	3e-109	391
MLN_All.Contig_1401	GACTGTTTTTCGAATAAATTACAGTGAAAAAGAATCAGGTGATGAAATGGTAACGATCAAGGAGTAGGAAAATTGGTTCTGAAAAATAAATGGTTGAAAGAGAGGGAGAGACTGGGAAGCCGAGGCGTCTAGATGGAAGGTGGAACGTGTTTTAAGTTTTAACTAACAGTCGAGAATAATTTTGTTTTTCTTGTAATGGGGACACATTTTGCATTTAGGAAAATATCAATTAAACGCGCGTCTCCCATCGTTCTCTTTACCCTAAAATCTCCGATTGAAAAGGGTGGAGCCACCGCGGATCTCCGGCGGCCTCGTCGGTGTTTGTAGTGGTCTCCCCCTCAACGGAATCAGCACAACGAGACGGAATATGCAAGATCTGGTGTTTCTAGAGGTGTTCTC…	732	1	AT1G26680.1	transcriptional factor B3 family protein		similar to transcriptional factor B3 family protein [Arabidopsis thaliana] (TAIR:AT2G24700.1); similar to reproductive meristem gene 1 [Brassica oleracea var. botrytis] (GB:AAC18082.1); contains InterPro domain Transcriptional factor B3; (InterPro:IPR0033	57.89	19	8	0	46	102	752	770	3.4	28.9
MLN_All.Contig_1402	GGGACTCAAGCAAGGTAAGACATTAGAAGGTTGCAAGAAGATGATCATGCAAGTGGATGGTGATGGTGATGGTAGAGTTAATTACAAAGAGTTTCTTCAGATGATGAAAGGTGGTGGTTTTAGCTGCAGTAACTGATCTTTATTTAGGATTTAACATATAAGAGTGTGTGTTTTTATTTGTTTGTTTTCTTTTTATGTGTAAATAATTTTTTTTTGATGATGCATCAAGTGTGTAATTTTTTTTCCTTTTTAGGATTCTCTAAGGTCATGTAAGATTCTCCTTCTCATTTCATTTGGTTTAGTTTTCTTTGTAT	314	1	AT2G43290.1	MSS3 (MULTICOPY SUPPRESSORS OF SNF4 DEFICIENCY IN YEAST 3); calcium ion binding	Encodes calmodulin-like MSS3.	similar to calcium-binding protein, putative [Arabidopsis thaliana] (TAIR:AT3G59440.1); similar to calcium-binding protein [Lotus japonicus] (GB:CAB63264.3); contains InterPro domain Flagellar calcium-binding protein (calflagin); (InterPro:IPR003299); con	93.18	44	3	0	2	133	172	215	6e-19	89
MLN_All.Contig_1403	AAGATCAGTTTGTTGAGTTCCAGGAATCAACCATAGGTGCAGCCTTTTTCTCGCAAACGTTAGCTGTTAACGATGCGACTGTTAAGTTTGAGATATGGGATACAGCAGGCCAGGAACGTTACCATAGTCTTGCTCCAATGTACTACAGGGGTGCTGCTGCTGCTATCATTGTCTTTGACGTTACTAATCAAGCTTCGTTTGAGAGGGCAAAGAAATGGGTTCAGGAACTGCAGGCACAAGGTAACACTAATATGGTCATGGCCCTTGCTGGAAACAAATCTGATTTATTAGATGCAAAGAAGGTTACTGCAGAGGAGGCGCAAACATATGCTCAGGAGAACGGTCTTTTCTTCATGGAAACTTCAGCCAAAACCGCTGCTAATGTCAAAGAGATATTCT…	726	1	AT4G19640.1	ARA7; GTP binding	Encodes Ara7.	similar to RHA1 [Arabidopsis thaliana] (TAIR:AT5G45130.1); similar to ras-related GTP-binding protein [Nicotiana tabacum] (GB:CAA50609.1); contains InterPro domain Ras GTPase; (InterPro:IPR001806); contains InterPro domain Ras (InterPro:IPR013753); contai	97.62	168	4	0	3	506	33	200	5e-90	327
MLN_All.Contig_1404	GAGACGAGAATCCTCTCTCACATTCTCTTTTCTTCTCTTCTCTCTCTATACCCCTTCGTCTTCTACCTCGGCGACACCACTAGTAGTCACTCGCAGAGAGAAGTCGTCGAAAGGAGAACATCACAAAAGATTTACGCTGTTAGTCACGTTGGCAGAGAAGACGAGAGTGAGTGGATTCTTCATCGGCTTCAGTTTTTTTTTCCGACGGTTGTGCTCATGAGCCGACGGCGACTTCTGTTATCGGCGACGATACTCTCGTATTTGCTCCATGGAATGGCTCTCGTCTCCGTCGTTGCCTCCGGCGTGGAGGAGGTTAGAGATAACGTGGATTTGACCAAAACGACGACGTTAGCTACAACCTCTACGCATCGGAAGATGCTACGTCTCTCTCATGCAGAG…	708	1	AT4G24972.1	TPD1 (TAPETUM DETERMINANT 1)	Encodes a novel small protein which is similar to proteins of unknown function from other plant species. TPD1 is involved in cell specification during anther and pollen development. Identified in a screen for male steriles. Mutants lack tapetal cells and	similar to unknown protein [Arabidopsis thaliana] (TAIR:AT1G32583.1); similar to unnamed protein product [Vitis vinifera] (GB:CAO68335.1)	78.81	151	28	1	268	708	18	168	3e-62	234
MLN_All.Contig_1405	GACCGCTTGTTCACATCTCCCGACGTGGTGCTCTCGTCGACCTCTGCTTCAAACTGGAGAAAAGAACGAAGAAGGATGTAATCGACGACAATGGCGAAAATCGATGAGCATCTGATATCTAGACGCAGAGTATCAACAGGGGCGCCAGCCACCAAAAATTGGAATGATGTGAGTACTGCAGTCCGAACCGAATAGACCAAGCTGCAGTTGGCTTCTGGGGATGTTTGGATTGCGGCGCTGGCTATGATGGTGGAGCACTCTCCAAGAACTCCGTCCGGGCCAACTCCGTCCTACCCCCTCTCAGGATGCTGATGCATGATAGCCACGGATAGTATCATGCAGCCTGTGCTTCTCTTCTCTCCACTTGCCTTCTTTGCTTGGACGGTACCACGTCCTGTA…	725	1	AT1G17200.1	integral membrane family protein		Identical to UPF0497 membrane protein At1g17200 [Arabidopsis Thaliana] (GB:Q8VZQ3;GB:Q9SHH9); similar to integral membrane family protein [Arabidopsis thaliana] (TAIR:AT3G14380.1); similar to unnamed protein product [Vitis vinifera] (GB:CAO46739.1); conta	59.26	81	33	0	461	703	122	202	8e-21	97.4
MLN_All.Contig_1406	GATTCATTCTATTCGCGTGGTTTCGACGACGAAGAAGGAACAACGCATAACGATGGGTGAAGCCGTGAAGGACGGAAGAGAAGAAGTGATTCAGGCTTGGTACATGGATGATAGCCAAGATGATCAGCGACTTCCCCACCACAAGGATCCTAAAGAGTTTATCTCTCTCGACAAACTTGCAGAGCTTGGAGTCCTTAGCTGGAGACTTGATGCTGATAACTACGAAACCGATGAGGAGTTGAAAAAGATCCGCGAGTCTCGTGGTTACTCCTACATGGACTTTTGTGAGGTATGCCCAGAGAAACTTCCAAATTACGAAGAGAAAGTAAAGAGCTTCTTCGAGGAACATCTCCACACTGATGAAGAGATCCGTTACTGCGTTGCAGGAAGTGGCTACTT…	728	1	AT4G14710.2	ATARD2; metal ion binding		Identical to 1,2-dihydroxy-3-keto-5-methylthiopentene dioxygenase 3 (ARD3) [Arabidopsis Thaliana] (GB:Q8W108;GB:O23327;GB:Q2V3I4); similar to ATARD1, acireductone dioxygenase [iron(II)-requiring]/ metal ion binding [Arabidopsis thaliana] (TAIR:AT4G14716.	95.74	188	8	0	53	616	1	188	3e-109	391
MLN_All.Contig_1407	GATATTCTCTCATTCCGATCTCTATCTGCCTAATCTCTCTATCCATTTTGTTTCATTTCTTCTTCCCAATCACAAAAATGGGTCGCCGTAGCTCAGGAGTAAACCGTGCACCTCCTCCAGCTCAGGCGACCAGTGGTGGTGGCGGCATGTTCTCCGGCATTGGTTCCACCATTGCTCAGGGTATGGCTTTTGGAACCGGAAGTGCTGTTGCACATAGGGCTGTTGATTCTGTCATGGGCCCACGTACCATTCAGCATGAAACTGTTGAGGCTGCCTCTGCATCTGCCGCTCCTGTCGGAAGCAGCATGTTCTCGAGCTCCTGTGACATTCATGCTAAGGCTTTCCAAGATTGCATCAGCAGCTATGGAAGCGACATTAGCAAGTGTCAGTTCTACATGG…	609	1	AT5G64400.1			similar to unknown protein [Arabidopsis thaliana] (TAIR:AT5G09570.1); similar to unknown [Populus trichocarpa] (GB:ABK94558.1); contains InterPro domain CHCH (InterPro:IPR010625)	76.39	144	13	2	78	446	1	144	2e-42	169
MLN_All.Contig_1408	GGGAGGTAAAAGACCATGTCGCTAGATAAGCACATAGAGAAAATGCTTTACAGCGCCGAAGTAATCGCTGATCGGGTGGCTCAGCTTGGATCCGCTGTTACCACTGAGTTCTCCGGTGACTCAGAGCCGCCTGTTTTCGTCGGAGTAGCCACCGGTGCTTGCCTCTTCTTGGCCGATCTCGTCAGGCGAATCGACCTTCCCATCTCCATCGATTTCATCAGAGCCGATTCGTATGGCTCTGGTACAGTCTCCAACGGATCTCCCAGAATTTCATTTGACTTGAAGCTCGACGTCACGGACAAGCACGTCATCTTGGTTGAGGACATAGTGGATACAGGTAATACAGTCAGCTGCCTGATAGAGCACCTGAAACTGAAGAAAGCATCTTCTGTTTCAGTC…	686	1	AT1G71750.1	phosphoribosyltransferase family protein		similar to unknown [Populus trichocarpa] (GB:ABK94285.1); contains InterPro domain Hypoxanthine phosphoribosyl transferase; (InterPro:IPR005904); contains InterPro domain Purine/pyrimidine phosphoribosyl transferase, conserved site; (InterPro:IPR002375);	83.96	187	29	1	16	573	1	187	1e-88	322
MLN_All.Contig_1409	CTCATCCGCGTGAAATAATGACAGAGGTACTGAAAGCCCTGCAAGATCTGAGTGTGTGTTGGAAGAAGATAGGGCCTTACAACATGAAGTGCAGATGGGTTCCTAACAACTCAGATGGAATGCTCAGTAACTCGATGCACGATAACAACTACTTTGGAGATGACTCCAGCATAGTAGAAAACGACGCAGCTGTTAAGTCTCCAAATGTTGTCAAATTTGAAATTCAGTTGTATAAAACACGGGACGACAAGTATCTGTTGGATCTGCAGAGGGTACATGGTCCTCAGTTCCTGTTCTTGGATCTCTGTGCTGCTTTTCTTGCTCAGCTCCGAGTCCTCTGAATAAATCAACCGGATCGCTTCAAGAATTATCTTCCCACTTCCCTTTGTTTCTCCTTCT…	619	1	AT3G01090.3	AKIN10 (ARABIDOPSIS SNF1 KINASE HOMOLOG 10)	encodes a SNF1-related protein kinase that physically interacts with SCF subunit SKP1/ASK1 and 20S proteosome subunit PAD1. It can also interact with PRL1 DWD-containing protein. Based on in vitro degradation assays and cul4cs and prl1 mutants, there is e	Identical to SNF1-related protein kinase catalytic subunit alpha KIN10 (KIN10) [Arabidopsis Thaliana] (GB:Q38997;GB:A6XGR0;GB:O04728;GB:Q38987;GB:Q39076;GB:Q8RWD2); similar to AKIN11 (ARABIDOPSIS SNF1 KINASE HOMOLOG 11), protein kinase [Arabidopsis thali	91.67	96	7	1	3	287	400	495	2e-47	185
MLN_All.Contig_141	GGTGAGACTKGGCGATATTTCATCCACACACACATTACCAAAAGACGCACTACAGAACCATTCCATTAGAACACAACCTGAAAAGTTGCAAAAGATGTCATTAGCTTCGCCGATTCAATGCATCAGAATTATAAATCCATCATCTTCTTCTTCTTCTTCATCTTCTTTGACGACTTGGTCGTCTTTGAGATTCTCAACGAGTAAGCCATGTGTRTTCATCATCAGATGTTCTCAGGCGGAAGGWCCCTTGAGAAGGCCCTCTGCTCCTCCTACTCTCCGGGAGCCTACACCTCCYCAAAAACCTGKTACTCCTACGCCGTYTTCTTCCCCTCCACCACCGCAGAAAGCTGTGGCTGTTGACGGTAAGRGCGTAGTAACAACCGTGGAGTTTCAGAGGCA…	562	2	AT1G34000.1	OHP2 (ONE-HELIX PROTEIN 2)	Encodes a novel member of the Lhc family from Arabidopsis with one predicted transmembrane alpha-helix closely related to helix I of Lhc protein from PSI (Lhca4). Gene expression is triggered by light stress and both transcript and protein accumulate in a	similar to chloroplast one-helix protein 2 [Brassica rapa] (GB:ABV89664.1); contains domain SSF103511 (SSF103511)	75.8	157	37	3	95	562	1	154	2e-48	188
MLN_All.Contig_1410	AACGTTCTTCTGAGACAAGCATTGCATGCTGATGATCGGTCTCTTCTACTTGATTGCTTGTACAACCGAGATGAACAGGTGATTGCTAACTCGGTTGCTAAGTTGAATTCAGCAGAAGTACTCAAGCTTCTCAATTCCCTTCTACCAATACTACAATCTAGGGGTGCGGTTTTAGCTTGTGCGGTTCCGTGGATAAAAAGTCTGTTACTTACTCATTCCAGTGGGATTATGTCTCAAGAGTCATCTGTGCTCGCTTTGAACTCCATGTATCAGCTCATTGAATCACGGGTATCAACCCTTCACACTGCCGTTGAAGTTTCAAGCAGCTTAGACTTGCTTGTGGACGATTTGGATGATGAAGAAGAAGACGAAGGTCCCCTTATCTATGAGGACAAGGAC…	707	1	AT1G15420.1			similar to unnamed protein product [Vitis vinifera] (GB:CAO46050.1); contains InterPro domain Protein of unknown function NUC189, C-terminal (InterPro:IPR012979)	82.18	174	31	1	1	522	106	278	1e-57	219
MLN_All.Contig_1411	CATCAGGCTCCATTTAGCCAACGAGCTCGGGTTGGTTGAGTCTGGAGCTCCTGTCCCCATATCTGTGCTATGGCAGATCCCACAGTACTTCATCCTTGGTGCGGCGGAAGTGTTCTACTTCATAGGGCAGCTTGAGTTTTTCTATGATCAGTCGCCTGATGCAATGAGGAGCTTGTGCAGTGCTTTGGCTCTTTTGACTAATGCTCTTGGGAACTACTTGAGTTCGTTGATCCTCACGCTGGTGACTTATTTCACGACGAGGAACGGTGAACAAGGTTGGATATCGGATAATCTGAACTCGGGTCATCTTGATTACTACTTCTGGCTTTTGGCTGGGCTTAGCCTTGTGAACATGGCGGTTTACTTCTTCTCTGCCGCTAGGTATAAGCAGAAGAAGGC…	584	1	AT2G02040.1	ATPTR2-B (NITRATE TRANSPORTER 1); transporter	Encodes a peptide transport gene that mediates the transport of di- and tripeptides.	Identical to Peptide transporter PTR2 (PTR2) [Arabidopsis Thaliana] (GB:P46032); similar to proton-dependent oligopeptide transport (POT) family protein [Arabidopsis thaliana] (TAIR:AT3G54140.1); similar to proton-dependent oligopeptide transport (POT) f	96.24	133	5	0	2	400	451	583	4e-71	263
MLN_All.Contig_1412	GAACGCAGAACAACTTTTGTGGAGGAGAGAAAGCGATATAACACACACACAGAGATATACATCTTCAATAGTTAAGAGTTTTCTATATACAGAAGAAGTGTGTGTGATAGAGAGACATCAGATACAAAAGGTTTAATATCTCTCTCTCTGGGTGGCTTTCCTTGTTTCTTTGAATTTAGTGGTGGGGGTTCTGTCTATAATTTTTTTCAATATATATAAAAATAAATAACAATAATCAGGTTTTATATAATATAGCAAAAGAAATGCAACAGCACCTGATGCAGATGCAGCCCATGATGGCTGGTTACTACCCCAGCAATGGTCACCTCTGATCATATTCAGCAGTACTTGGACGAGAACAAATCGTTGATTCTGAAGATAGTTGAATCTCAAAACTCG…	708	1	AT5G28640.1	AN3 (ANGUSITFOLIA3)	Encodes a protein with similarity to mammalian transcriptional coactivator that is involved in cell proliferation during leaf and flower development. Loss of function mutations have narrow, pointed leaves and narrow floral organs. AN3 interacts with membe	similar to GIF3 (GRF1-INTERACTING FACTOR 3) [Arabidopsis thaliana] (TAIR:AT4G00850.1); similar to unknown [Populus trichocarpa] (GB:ABK94681.1); contains InterPro domain SSXT (InterPro:IPR007726)	82.54	126	19	3	313	681	17	141	6e-37	150
MLN_All.Contig_1413	GATACAAGAAAAAGAAATAGCCTTTGTTGACATCTTCTTCTCTCTGTTTTAAAGAGTTTCATCCTTATCCATTCCATCAATTTCTCTCTCTCTGTCACCTTTCAGTTGATTAGATCTTCTTAAATTCTTACCTTCGATTTTAGATTTGGGATCCTTCTTGTTGTGTAAATTCTCAGGAGTAAAGATGAACAAAGGCAGCAGCTTCAAGCTTGACAACGATTACGAAAAGAGGAAAGCTGAAGCTGGAAGGATCAGGGAGAAGTACCCTGATAGAATCCCGGTGATTGTGGAAAAGGCTGAGAAAAGTGATATCCCAAACATTGACAAGAAAAAGTAATGACCTTTGTTCCCATCTTTAAATTCTCTTACGTTCAAGATCTTGTAAAATTTATATGTGAT…	726	1	AT2G45170.2	AtATG8e (AUTOPHAGY 8E); microtubule binding	Involved in autophagy. Under nutrient starvation the protein localizes to autophagosomes.	Identical to Autophagy-related protein 8e precursor (ATG8E) [Arabidopsis Thaliana] (GB:Q8S926;GB:Q945K6); similar to ATG8F (AUTOPHAGY 8F), microtubule binding [Arabidopsis thaliana] (TAIR:AT4G16520.2); similar to ATG8F (AUTOPHAGY 8F), microtubule binding	92.98	57	4	0	432	602	50	106	3e-53	110
MLN_All.Contig_1414	AAGGTAACGCAGGCGATAAAAGAAGGGATAGTAGGAGAAGCTGGAGCAATGAAGAGGAACATGGAGATGGTTGAAAGCGACCAAAAGGCTGAGGAAAGTTTGGGAGTGAAGGAGTTTAACGATAACAACTACTGGAAAGTGAATCAAGAAGTTGGAGTTCTTGAGTCAAAAGAAACAGCCTGATAAGAGATGTAATCTTGTACAGTACTATAATTTTTGTATAAGAGTGTTGTGTAAGTTCTCTTTGTTTCTTTACTCTTTTCATTATTAGGTTGCTTTGCCTTCCACAAAGGTTGTTCTTGAGCAGACATTTAAAACCCTTTTAATGCTTTAGTTTATCTCTGGATTTCAAGAT	355	1	AT1G07990.1	SIT4 phosphatase-associated family protein		similar to SIT4 phosphatase-associated family protein [Arabidopsis thaliana] (TAIR:AT2G28360.1); similar to SIT4 phosphatase-associated family protein [Arabidopsis thaliana] (TAIR:AT3G45190.1); similar to SIT4 phosphatase-associated family protein [Arabid	75	52	13	0	10	165	751	802	6e-17	82.4
MLN_All.Contig_1415	GACAAAAACACATCTCATCTCAACAACAATCTCGAATCATCCGCCAAAACTACAAGATAATTTTCAGCTATGACAGGATCCCAAGAAGAGACTCACAAGCCTCAGATCGTGGATCAAGAACATCCCAAAACAGTAGAAACAGAGGCCCAGCAGCCTTCTTCGTCGTCTCCGGATAAGAAGAAATGGGGTACTCATGTGATGGGAGCTCCGGCTGAACCGGTGGCTCATCCTGATAACCAGCAGGCAGCGGCTTGGGTCGCTGGTGATAACCGGCAGATGCCGTACCAACCTTACATCGTCTACTCTCCTGTAGAGCATCCTCCGTCTAACAACCCTCTCGAGCCCGTCATCGGAATGTTCCATACTTGGAGCAGGAAGGCTGAAACCGTAGCTCGCAAC…	732	1	AT5G13200.1	GRAM domain-containing protein / ABA-responsive protein-related		Identical to GEM-like protein 5 [Arabidopsis Thaliana] (GB:Q9LYV6); similar to GEM [Arabidopsis thaliana] (TAIR:AT2G22475.1); similar to unnamed protein product [Vitis vinifera] (GB:CAO41288.1); contains InterPro domain GRAM (InterPro:IPR004182)	83.71	221	35	2	70	729	1	220	1e-104	375
MLN_All.Contig_1416	GCTTCTCCAAGGGAAGAGATTCTCAAAGCAGAAAACCACATTCGGTTCTCAAATTCTTAGAAGCTGCAAAGCTCGCGACTTTGCGAAAGCAGGGTTAGGGAAAGGGCTCAAGATTGAAGATTTGGTTATAAGTGGTGAGGAGATGGAGATGTATGTTGATCTCCATCCCATCACCAACACATCTCCATACACTGTGCTTGAGACTTTGTCTCTAGCTAAAGCGGCCATTCTTTTCCGGCAACTTGGCCTTCGCCACTTGTGTGTGGTGCCCAAAACACCAGGGAGACCGCCTATTGTTGGGATACTTACAAGGCATGATTTCATGCCGGAACATGTCCTAGGACTCTACCCTCACATTGATCCTCTCAAGTGAAACCTGTTAGCCGTTTTAGTCTTCCT…	603	1	AT5G49890.1	CLC-C (chloride channel C); anion channel/ voltage-gated chloride channel	member of Anion channel protein family	Identical to Chloride channel protein CLC-c (CLC-C) [Arabidopsis Thaliana] (GB:Q96282;GB:O04753;GB:O04837); similar to chloride channel-like (CLC) protein, putative [Arabidopsis thaliana] (TAIR:AT5G33280.1); similar to ATCLC-A (CHLORIDE CHANNEL A), anion	95.04	121	6	0	2	364	657	777	8e-63	236
MLN_All.Contig_1417	CAAGTACGTTACCTACTCATGCGTTCTTCCCCGGTCAGGTCTCCATCTTGTGGCTACCTGAATCCGACATAATCTCAGCGCTTCTCGATCAAAGACCCGACTGATCTGCAGTATTTTCTTGGCATTGAAGCAACTCGTACAACGACTCGTCTTCATCTAATGCAACGGAAATATATTACAGATCTCCTACACAGAACCAACATGTCTGAAGCTAAACCTGTAACCACGCCTCTACCCACCTCGTCTAAACTGACGCTGCATGGCGGAACTCTTCTTGGTGATGGAACTGAATACAAATCTGTGGTTGGAAGTCTCCAATATCTTACTTTCACAAGACCAGATATCTCTTTTGCTGTTACTCGTCTCTCACAGTTCATGCACAAGCCCACCATAGATCAT…	657	1	ATMG00810.1		hypothetical protein	Identical to Uncharacterized mitochondrial protein AtMg00810 [Arabidopsis Thaliana] (GB:P92519;GB:Q1ZXZ4;GB:Q8S884;GB:Q8S8B8); similar to protein kinase family protein [Arabidopsis thaliana] (TAIR:AT4G23160.1); similar to hypothetical protein [Vitis vini	42.65	136	78	1	73	480	28	162	9e-20	93.6
MLN_All.Contig_1418	GAAACTGATAAGAAACTCTCCTCTTCCCCTGAAACACAATCATAGACTTTTCGAAAAAAATCTTGATAATTAGTTTATATCTCTTTGTGTTGCTAACCGATAACGCGATTGTATCTCTGCTCTTCCCTAAGAAGGACAATCATTTTACAAGCTTTTCACTGTGATGTATCACTACGCTTCTTCATGTATACTCCAGTTCTGGAGCTCCCGATTAGGACCTTTCCAAGCATACTATTCACGTCCTTAGGATCGAGAACGACATTCTTGATAGGAAAAGCACACTCGATGCAACCCTAAGATAACCTGGACATGATAAGATGCTCGAATTAACCCCGAGGACAAGAACCCATCAGCTCATTATCGTTGTTAACATGTCTGTGTGACGTTCTGAGGAAAAAA…	748	1	AT5G20410.1	MGD2 (monogalactosyldiacylglycerol synthase 2); 1,2-diacylglycerol 3-beta-galactosyltransferase/ transferase, transferring glycosyl groups	Encodes a type B monogalactosyldiacylglycerol (MGDG) synthase. Strongly induced by phosphate deprivation, and in non-photosynthetic tissues	similar to MGDC (monogalactosyldiacylglycerol synthase type C), 1,2-diacylglycerol 3-beta-galactosyltransferase [Arabidopsis thaliana] (TAIR:AT2G11810.1); similar to unnamed protein product [Vitis vinifera] (GB:CAO69280.1); similar to hypothetical protein	44.19	43	24	1	585	713	345	385	2	29.6
MLN_All.Contig_1419	GACAAATCACATTTAACAAAATGTGAAAACTCTTTTTCTCTCTCTCTCTTTCTCTCTCTCCTTCCTTCAACCTGTGGTTTAAACAGAACACAGAGCTTGTTTCATGCGAAAGCTGATAGAGATAGTTAGAGAGAGAAAAACTAGTCTCAAGATCACGAGCTTTCTTTCTTCTTTCTTCTTTCCTTCCTTATCGTCTTTGAACTGAATCAAGAAAAAAGCCAGCGATCAAAGGAAGAAAAGGATCTCAAGAAACCCACTTGTTGTTGGTTCAAGATTTCACGGGTCTCAAAATCTCTGTAAAGTTAGTTT	309	1	no significant hit
MLN_All.Contig_142	GGAAACGTKATCCATTTCAAGAGAGTGACACGTCGTGATTCCTAAGCATTCGATATAAATCCAATCGCATTATTACTTGTTTTCAATCGGGAATCATGGCGATCGCACCGGCAATGCAGACGACGTTCGTGGCATCGACGAACTTCCTGAAACAAGCGAGACCTTCTTCTTCTTCGTGGGGATCATCATCACCGAGCAATGTGACTCTTCCCAGAAACAAGAGATCGTCCTCCGTAATTGTTGCCGCTGTCGGTGATGTCTCTTCTGACGGAACCATATATTTGATAGCCGGAGCTGCTGCTGTAGCTCTTGTCGGAACAGCTTTTCCGATCCTCTTCAAACGCACCGACACGTGTCCGGAATGTGACGGAGCAGGATTTGTGAGGAAGGGAGGAGCGA…	701	4	AT5G02160.1	unknown protein			79.55	132	26	2	96	488	1	128	8e-41	163
MLN_All.Contig_1420	AGATACGGATGTATGGCGATTCGATGCTTTCAACACGATGTGGGGATTCTCTAAGGTCCTCCCCGTTGATACCTTTAAAGACCCGAAAAATGGTTACCTTTACAATGGAGAACACTGTGAGTTTGGTGTTGATGTGATCGTTCCTACTCCCTTTGAAGAATCAGAAACTTTCTCTATCAGTAGTAGTTCTGATAAATACACCTGGACGATTCAGAAATTCTCCACGTTGTCCAAAGATTTGTACTCACCTGTGATCTCTCTTGGAGGAAAAAAATGGTGAGTCCACATCAGTTTTGTGTCACCACTTATTCATAACTGATTTCGTGCATATTATTAAGAATAAAAATTAAGTTATTGTTTTATATACTTTACCGTTGTGGTAGTAACAAAATTTATCCC…	484	1	AT3G20370.1	meprin and TRAF homology domain-containing protein / MATH domain-containing protein		similar to meprin and TRAF homology domain-containing protein / MATH domain-containing protein [Arabidopsis thaliana] (TAIR:AT3G20360.1); similar to unknown [Populus trichocarpa] (GB:ABK94833.1); contains InterPro domain MATH (InterPro:IPR002083); contain	50	20	10	0	414	473	269	288	1e-27	25.8
MLN_All.Contig_1421	GACAGGAAGGAGTGCGAGCTCTTTGGACTGGTCTTGGACCTAATGTAGCTAGAAACGCAATCATCAATGCTGCTGAATTAGCGAGTTACGATCAAGTGAAACAGACAATCTTGAAGATTCCGGGTTTCACTGATAACGTTGTCACACACATTCTATCTGGACTGGGAGCAGGTTTCTTTGCTGTCTGCATTGGTTCCCCTGTTGACGTGGTTAAGTCAAGAATGATGGGAGATCCTTCTTACAAAGGCACTATTGACTGCTTCGTCAAAACACTGAAGGCAGACGGACCTATGGCATTTTACAAGGGTTTCATCCCCAACTTTGGACGTCTTGGCTCATGGAACGTCATCATGTTTTTGACCCTCGAACAGGCAAAGAAGTATGTCCGGGAACTAGAAT…	584	1	AT3G54110.1	ATPUMP1; binding / oxidative phosphorylation uncoupler	Member of Uncoupling protein PUMP2 family. Encodes a mitochondrial uncoupling protein AtUCP1 involved in maintain the redox poise of the mitochondrial electron transport chain to facilitate photosynthetic metabolism. Disruption of UCP1 results in a photo	similar to ATUCP2 (UNCOUPLING PROTEIN 2), oxidative phosphorylation uncoupler [Arabidopsis thaliana] (TAIR:AT5G58970.1); similar to unknown [Populus trichocarpa] (GB:ABK93493.1); contains InterPro domain Adenine nucleotide translocator 1; (InterPro:IPR002	94.16	137	7	1	3	410	169	305	2e-70	261
MLN_All.Contig_1422	GAGGTTAATGATGAGGATGATGCCGATGATGGGAGTGATGAGGAGGAAGACGATGACTAGGACGTTTATGTTTGGTGGCATAATATAGGACGCTGCAAGGATCTCAAGCATGTTCGTTCTTTCTTATCTTCTCTTATAATGTTAACGAGAGATTTGCAGCTCTTTATAAAATATTAAGCCTTTTTATAGCTCGTCGTTTGTTATGATCTTAATGCTCTTTTTAATCTCTTCGACCTCTAATGAAATGGTGACATGGTTGCTTATTAGAGTTTGGTTTAGTAAATTGTATCGTTAAATCTCTAATCAAATCTTAATATACAGTCAATGTATCATTTATCTACACGCAGTAATAACCTTTAACC	362	1	AT2G03380.1	pentatricopeptide (PPR) repeat-containing protein		similar to pentatricopeptide (PPR) repeat-containing protein [Arabidopsis thaliana] (TAIR:AT1G11290.1); similar to hypothetical protein [Vitis vinifera] (GB:CAN65040.1); contains InterPro domain Pentatricopeptide repeat (InterPro:IPR002885)	52.17	23	9	1	243	305	262	284	2.3	27.3
MLN_All.Contig_1423	CGAGCACTACACTCAGTTCAGTGAGTGTATGGAGAGCTCATTGAAAGAGTTGCTTGGAGATGAAGCATCAGGGAGCGTCGAGGTGATTCATTCGAATGACGGGTCTGGCGTTGGAGCCGCGCTGCTCGCTGCCTCGCACTCTCAGTACCTCCAGGACTCTGAAACAAGTTAAATTTAAAGGAAGGTTTCGACTTCCAAGCATGGAAGGTAAAAAGACCTTTGTGATTTTTTGTTTGCCCATTATTGAGGATTTCTTTTTTTTTTTTTTGTTATCATTGTTCAGGAACAATAATAAACAACCAACCTGGATATCTTCTTCAGGTTATGGCAAATTC	335	1	AT4G29130.1	ATHXK1 (GLUCOSE INSENSITIVE 2); ATP binding / hexokinase	Encodes a hexokinase (HXK1) in the plant glucose-signaling network. Functions as a glucose sensor to interrelate nutrient, light, and hormone signaling networks for controlling growth and development in response to the changing environment.	Identical to Hexokinase-1 (HXK1) [Arabidopsis Thaliana] (GB:Q42525;GB:Q42535); similar to ATHXK2 (HEXOKINASE 2), ATP binding / hexokinase [Arabidopsis thaliana] (TAIR:AT2G19860.1); similar to hexokinase [Brassica oleracea] (GB:AAL60583.1); similar to hex	92.45	53	4	0	2	160	444	496	4e-19	89.7
MLN_All.Contig_1424	CAAGGCGAAAGCATCTCTTGATGGCGAAACAGAGGGTGAAAAGCGAGGAAATGAAGTGGAGGTGAGGGGTAAGAACACGTTCGCCATCCCACGAACTGTTAAAGCACTCGGCTTCACGACACCCAAACCCATCGCAGTAGATGAGACGCCAAAATCAAATGACGAGTTCAGGAATATGTTCCTTAAAAAGTAAGGCTTTGGGCTTTGGTCCCTTCTCTTCTCTTCCCCTGGATACAACTTTCTTGTTCTTCTTTTCTTAACACACTCTCTGAACCAATCTTATGTTGTAGACTGACAATGTCGCATCTGAAGCTCTCGTTTGTGTTAAGATAATTAGATAATTTTCAATAACTAAATATACAATTTGAAGTTATTGTAAAAAAA	384	1	AT4G24270.2	RNA recognition motif (RRM)-containing protein		similar to crooked neck protein, putative / cell cycle protein, putative [Arabidopsis thaliana] (TAIR:AT5G45990.1); similar to hypothetical protein OsJ_024779 [Oryza sativa (japonica cultivar-group)] (GB:EAZ41296.1); similar to hypothetical protein OsI_02	84.13	63	10	1	2	190	756	817	1e-24	108
MLN_All.Contig_1425	GGTCTTCAGAGGGATAAAAAAACAGAGCAACGTCTTCATAGAAAAAAAAACAGAGCAACGTCTTCGTAAAAAGTTAAATTCAAAAAAAAAAAAAAACAGAGAAGGATCTG	110	1	no significant hit
MLN_All.Contig_1426	GGGGAGAGAGCGAATAAAGAAGCATCATATCATCGTCTCTCTCACTCTTTATAAAACCCTAAATTCTTCACCCATTAGGGTTAGTGAATTTTACTGAGCGATGGCGACTACAGGAACTGCAATCGGCGAAGAGAAAACCTGTGTTTGTGAAAGTAGAACAGCTGAAGCCTGGGACGACCGGTCACACGTTGACTGTTAAGGTCGTTGATTCCAATCCTGTGGCTCCGACAACCCGGAAGGCTCGTCCGGGGAGCTCTATGAGTCGTCCGTCTCAACCCATTCGAATCGCTGAGTGTCTCATCGGAGATGAGACTGGGTGTATTCTCTTCACTGCTCGTAACGAACAAGTTGATATTATGAAGCCGGGAGAAACGGTGATACTGCGCAATTCGAGGATAG…	737	1	AT4G28440.1	DNA-binding protein-related		Identical to Uncharacterized protein At4g28440 [Arabidopsis Thaliana] (GB:O49453); similar to DNA-binding protein-related [Arabidopsis thaliana] (TAIR:AT2G33845.1); similar to Os01g0238600 [Oryza sativa (japonica cultivar-group)] (GB:NP_001042538.1); simi	86.67	135	18	0	123	527	15	149	3e-63	238
MLN_All.Contig_1427	GGTAGTAATCAGAAAGGCAGAGAGAGAGAGAGAGATCAGAGGAAACAATGGCGTCTAACTCGCTCATGAGCTGCGGCATCGCCGCCGTCTACCCTTCCCTTCTTTCTTCTTCAAAGTCTAAATTCGTCTCAGCCGGAGTTTCTCTCCCCAACGTTGGTAACGTTGGCAGCATCAGAATGGCTGCTCACTGGATGCCCGGCGAGCCACGTCCAGCTTACCTCGACGGCTCTGCCCCTGGTGACTTTGGATTTGACCCTCTTGGACTTGGAGAGGTTCCAGAGAACCTTGAGAGATACAAAGAATCAGAGCTCATCCACTGCAGATGGGCTATGCTTGCTGTTCCTGGGATTTTGGTACCAGAGGCTTTGGGTTACGGAAACTGGGTCAAAGCTCAAGAAT…	727	1	AT3G54890.1	LHCA1; chlorophyll binding	Encodes a component of the light harvesting complex associated with photosystem I.	similar to LHCB4.2 (LIGHT HARVESTING COMPLEX PSII) [Arabidopsis thaliana] (TAIR:AT3G08940.2); similar to chlorophyll a/b-binding protein (GB:AAA34140.1); contains InterPro domain Chlorophyll A-B binding protein; (InterPro:IPR001344)	97.35	226	6	0	48	725	1	226	3e-123	437
MLN_All.Contig_1428	ATTCCGTTAAATCAATTTGATTGATTGTTGATTATGCGAAATGATTTAAAGGAAAATACGAAGGAGGGAAAGTTGATGCTACTTTCTCCTTCAAAGATGATGACTTTGTCAAAGTTGCTACCGGCAAGATGAATCCTCAGATTGCTTTCATTAGGTTTGTTCTTTATTACAAGTGTTTTTCTTGTGTCTGAACCCAAATTCACCATTAGCAACAACAAACACAAGCTTCTGTTTTCTTCGATTTAGTACAAGAAGTTGATCTCTGAGTCTCTATGAATGTTGAATGTTTTTTTGGTGCAGGGGTGCGATGAAGATCAAGGGTAGTCTCAGTGCGGCGCAGAAGTTCACCCCTGACATTTTCCCCAAGCCTTCAAAGCTGTGAACACAAGAAGAAATGGT…	585	1	AT5G42890.1	sterol carrier protein 2 (SCP-2) family protein		similar to hypothetical protein [Vitis vinifera] (GB:CAN82147.1); contains InterPro domain Short-chain dehydrogenase/reductase SDR; (InterPro:IPR002198); contains InterPro domain Sterol-binding; (InterPro:IPR003033); contains InterPro domain Sterol-bindin	100	27	0	0	299	379	97	123	8e-09	57
MLN_All.Contig_1429	GATGCCATTTCATTCTCGTCCTCAAAGAAAGCAGAATCTGGGGTTTTCACAATTTACAAAGGAAGATGGAGATGCAGAAGGCTAAAGAGAACGTTTCCAGGCAACAAACCCATTGTTTTCCCAAGTCTATTTGCCCATACTGGGAGAGAGAGAAGGAGCTTTAGCGACAATTGGGAGCCAAATTCATCGGCGAAAGAGCTCGACGAACAGAGTGATGGTAGCCAAGTACAATCAACTCTGGAATAATGGACAGGACAACGCACCGTTCCCAATGTGTTCATAGGTGAAAAACACATCCGTGGCTGCGATTCTGTAACAAACCTGCGCAGAGACGGTCAGTTAGTTCCTATGTTGACCGAAGCTGGAGCTATCGCTGCAACAGGTGGAACTACTTCTTCT…	600	1	AT5G40370.1	glutaredoxin, putative		Identical to Glutaredoxin-C2 (GRXC2) [Arabidopsis Thaliana] (GB:Q9FNE2); similar to glutaredoxin, putative [Arabidopsis thaliana] (TAIR:AT5G63030.1); similar to glutaredoxin [Tilia platyphyllos] (GB:AAL04507.1); contains InterPro domain Thioredoxin-like	70.18	57	17	0	190	360	42	98	5e-25	86.7
MLN_All.Contig_143	TCCTTCTTTTATTTCTGATCACAGTCTTACAAACCCAGCTATAGGGTTGATATCAATGGAGGGTGGCGCGAGTGATGAAGTAGCAGAGAGCAGCAAGAAGATAGGGAGAGGGAAGATAGAGATAAAGAGGATAGAGAGCACCACGAATCGCCAAGTCACTTTCTGCAAAAGACGCAATGGTCTGCTCAAGAAAGCTTATGAGCTCTCTGTCTTGTGTGACGCTGAGGTTGCTCTTGTCATCTTCTCCACTCGCGGTCGTCTCTACGAGTACGCCAACAACAGTGTAAGAGGAACGATCGAAAGGTACAAGAAAGCTTGCTCCGACGCTGTTAATCCTCCTTCCGTCACCGAAGCTAATACTCAATACTATCAGCAAGAGTCATCTAAGCTACGGAGACA…	934	3	AT2G42830.1	SHP2 (SHATTERPROOF 2); transcription factor	AGAMOUS [AG]-like MADS box protein (AGL5) involved in fruit development (valve margin and dehiscence zone differentiation). A putative direct target of AG. SHP2 has been shown to be a downstream gene of the complex formed by AG and SEP proteins (SEP4 alon	Identical to Agamous-like MADS-box protein AGL5 (AGL5) [Arabidopsis Thaliana] (GB:P29385;GB:A0JQ83;GB:Q84WG7;GB:Q9SJH3); similar to SHP1 (SHATTERPROOF 1), DNA binding / transcription factor [Arabidopsis thaliana] (TAIR:AT3G58780.1); similar to SHATTERPROO	92.31	247	16	2	56	787	1	246	1e-114	409
MLN_All.Contig_1430	CAGGGGGGATGTTCAGTACCGATTCTTATAGTACTGTTCGAGGGGTTGATAAGCTAATTCCTGTAGATGTCTATTTGCCGGGTTGTCCACCTAAACCAGAGGCTGGTTATAGACGCTATAACAAAGCTTCGTAAGAAAATAGCTAGAGAAATCTATAAGGATCGAATTAGACCTCAACGGGGTAATCGGTGTTTTACTACCAATCATAAGTTTTTTGTTGTACGCAGTACACAGACTGGAAATTATGATCAAGAATTACCCTATCCACCATCATCTACTTCAGAGATCTCTACTGAAACATTTTTTAAATAC	312	1	ATCG00430.1		Encodes a protein which was originally thought to be part of photosystem II but its wheat homolog was later shown to encode for subunit K of NADH dehydrogenase.	Identical to NAD (ndhK) [Arabidopsis Thaliana] (GB:P56756); similar to NADH-ubiquinone oxidoreductase 20 kDa subunit, mitochondrial [Arabidopsis thaliana] (TAIR:AT5G11770.1); similar to photosystem II G protein [Olimarabidopsis pumila] (GB:YP_001123119.1)	100	34	0	0	3	104	112	145	5e-42	75.9
MLN_All.Contig_1431	GGTGAGGAAAGGGAAGAAGAAGAGAGAGGATGCAGAGCTTAACATCAAACGAAGTTGCGGGTCTCGCAGTAGGGGCTCTGCTTCTCGGCGCCACCATCGCTGCTCCAAAAGTTGATGCTTTCATTGCCGCTGCTCAGAGAAGGTCTCTTGGGATGTGCACGAAGTGTGGAGATGTAAATGTAGCCTGTGGTCGCTGCAAAGGGACAGGGTCGATCAAATCAGGAGGTATCTTTGGATTCGGTGAGCCAGAGCCATCATCAAACGCCAGATCAGCCACTTGCGATAATCGCAAAGGCAGGGGTTGTTTCCCTTGCCCTGAGTGCTCAAAGTCTTGACTCCTTTTTTGGTTATTCAATAGATTGCCTCAAGACTTCAAACAAAAAAAACTACTTGTTTCTT…	568	1	AT5G15802.1			similar to hypothetical protein [Cleome spinosa] (GB:ABD96853.1)	82.35	102	17	2	30	332	1	99	6e-25	110
MLN_All.Contig_1432	GAGCATGAGCACGTTTGGCTTAGGGCTAGGTTACACCGGGCAGCTTCCATTCAGGCCAGTCACCGGTGAAACGGGGAGAAAGCAGCAGAGAATGGCAGTGGTGAGAGCAGAAGGCGGAGGAGGAGGAATCAATCCGGAGATCAGAAAGAACGAGGAGAAGGTGGTGGACTCCGTCGTGGTCACCGAGCTTTCCAAAAACATAACTCCTTATTGCAGGTGTTGGAGGTCGGGGACATTTCCTTTGTGTGATGGGAGTCATATGAAGCACAACAAAGCTAATGGAGATAACGTTGGCCCTCTCCTTCTTAAAAAGCAGTAGCTTTTGTTTCTTTCATTAACTAGCTTCTCAAAATTATCTTTGAAGTAATGTATTAAGGTGTACTAAGTCCAAATATATCT…	465	1	AT5G51720.1			similar to Os07g0467200 [Oryza sativa (japonica cultivar-group)] (GB:NP_001059590.1); similar to hypothetical protein OsI_025030 [Oryza sativa (indica cultivar-group)] (GB:EAZ03798.1); contains domain PTHR13680 (PTHR13680); contains domain PTHR13680:SF1 (	88.78	98	10	2	8	298	6	102	2e-46	181
MLN_All.Contig_1433	GTATCTGGTACTAGCGAGAAAACAACAGGCAGAGGTGGAAGGAAAAGACAGCATACTGAGGATACTGCTGCTGGTGGTGGACGTCGTAAGAGACAACAGACTGTTGCTGTCTTGCCGCAGACCCCTGGCCAAAAACGCTACAATCTGAGGCGGAACAAAACCGTAGACCAAGTCCCAGCAAATGTTGAGAATGATGCAGCTGGTGGTGAAGATGATGCAGACATTGCTGCCTCTGCGCCATCGAAGGACAATGTCGAAGGAACTAGCGAATCGGTGGTGGAACCTCTTCGAGCTAGAAGATTAGAAAGTTCGGAAGTTAGGGTTGAGAGAGTTGTAACGGTGGAAACGACTACTGCTACTGCTAATACCAATGTGGGTGTTTCGGTTGCAAATACAGAA…	744	1	AT1G13220.2	LINC2 (LITTLE NUCLEI2); protein binding	Encodes a nuclear coiled-coil protein related to the carrot peripheral nuclear protein NMCP1 that is involved in the determination of plant nuclear structure.	similar to LINC3 (LITTLE NUCLEI3) [Arabidopsis thaliana] (TAIR:AT1G68790.1); similar to unnamed protein product [Vitis vinifera] (GB:CAO42073.1); similar to hypothetical protein [Vitis vinifera] (GB:CAN74873.1); contains InterPro domain t-SNARE; (InterPro	100	19	0	0	589	645	1110	1128	8e-05	44.3
MLN_All.Contig_1434	GACACCAAGCTAATTTATTCTCAGTTAAACTAAAACATATTTTAAACACACAAAGTTAAAATGGCGGGCCGTGACATCTTCCAGCTGCGTTTCGCGGCTGTCGCGGTATCCGTCGCCGTATTGACCTTCCTAGTCTCCAGCCAAGTCACAGAAGCATCACGTATGATGAGCTTATGTTCTCACACCGCGTATCCATCTCTATGCCAACCTATGATTAAACGTATCACCAACCCAAGACGCGCCACGCACAAAACCATCCAGGCTTTGGAAGCCAAGACAATACTGGCTTTAGCTGATGCGGCTAGGTACAAAGATGGTAACCAAGCGATCGCTACGTGTTACGCGGTGTTTAGCGATGCGGTTTATAATCTTGCGAACGCGAGGAAGAGTATAAGGAAA…	745	1	AT1G10770.1	invertase/pectin methylesterase inhibitor family protein		similar to invertase/pectin methylesterase inhibitor family protein [Arabidopsis thaliana] (TAIR:AT1G60760.1); similar to pectin methylesterase inhibitor [Brassica oleracea var. botrytis] (GB:AAZ20131.1); contains InterPro domain Pectinesterase inhibitor;	73.81	168	44	1	61	564	1	167	6e-63	237
MLN_All.Contig_1435	ACACGCCCTCCTCGTTCTCTCTACACTGTACTCGAACTATAACGTCAAAAACCATGTCTGCCTACGCCAACAAAATCATCAATAAGAAGATCGCGGACTCCTTCCAGGTTCTCCCTCCCCTCAAAGGGCACTCTCTCCGCCTATCAATCAACCGGAACCATCATGAACCTTCTTGCCTTGATCACCATCTAGAACGATAACACCAACGAACTTGCCTCTCCCTGAGATTCTCTTCGACGCTCCTGGCGCTCTCCCTTGCCTCACCGGAGTCGACCTCGTCTATGAAATTCTTTACCAAAATAGCTCAGATGGCACATTTTTCCTTGATGTCTTGAATGAAGTGATGAGTACTCACACGTATCAGAGTCTACCATGTCACTTTCTATTTACTGCGGAGCC…	737	1	AT3G52930.1	fructose-bisphosphate aldolase, putative		similar to fructose-bisphosphate aldolase, putative [Arabidopsis thaliana] (TAIR:AT2G36460.1); similar to unknown [Populus trichocarpa x Populus deltoides] (GB:ABK96406.1); contains InterPro domain Aldolase-type TIM barrel; (InterPro:IPR013785); contains	50.29	175	85	2	218	736	55	226	3e-34	142
MLN_All.Contig_1436	GGAAGCAGAGAGAACACATTGTACTTACAATGGCGAGTTTCACACTCAAATCCTTCACCGGACTCCGTCAATCCTCACCAGATCAGACCAGCTTCGTCTCCAATGTCCCGTCGTCACTCTCTCTCCCCCAGCGACGAACCTCTCTCCGCGTAACCGCATCCAGAGCCTCTCCCAACCTCGCTAACCGTAAACTCCGCGTCGCCGTCATCGGCGGAGGTCCGGCGGGAGGAGCCGCCGCCGAAACTCTCGCTCAGGGAGGCATCGAGACGATCCTCATCGAGCGTAAGATGGACAACTGCAAGCCTTGCGGCGGCGCGATCCCTCTCTGCATGGTCGGCGAATTCAACTTGCCTCTCGACATCATCGACCGGAGGGTCACCAAGATGAAGATGATTTCTC…	723	1	AT1G74470.1	geranylgeranyl reductase	Encodes for a multifunctional protein with geranylgeranyl reductase activity shown to catalyze the reduction of prenylated geranylgeranyl-chlorophyll a to phytyl-chlorophyll a (chlorophyll a) and free geranylgeranyl pyrophosphate to phytyl pyrophosphate.	similar to geranylgeranyl hydrogenase [Lotus corniculatus var. japonicus] (GB:AAY52460.1); similar to unknown [Populus trichocarpa] (GB:ABK95678.1); similar to geranylgeranyl reductase [Brassica rapa subsp. pekinensis] (GB:ABI63587.1); contains InterPro d	93.39	227	15	0	42	722	6	232	1e-104	375
MLN_All.Contig_1437	GGAAGACTTTAGCGTATATATAAAGTCTAAAGCAGACCCAAATATATAAAAATTCATTGATCGAAAAAAAGAAAAAAGAAAGAAAAGAAAAGATGCAGATCTTCGTGAAAACCTTGACCGGCAAAACCATAACCCTAGAGGTTGAAAGCAGCGACACCATCGACAATGTCAAATCCAAAATCCAGGACAAAGAGGGGATACCACCTGATCAACAGAGGCTCATCTTTGCTGGGAAACAACTTGAGGATGGTCGAACGCTAGCTGACTACAACATTCAGAAAGAGTCCACTCTTCACTTGGTTCTGAGGCTTAGGGGTGGGACCATGATCAAGGTCAAGACTCTCACTGGTAAAGAAATCGAAATTGATATCGAACCTACCGATACTATTGACCGGATCA…	700	1	AT1G31340.1	RUB1 (RELATED TO UBIQUITIN 1)	Encodes a ubiquitin-related protein that is conjugated to target proteins by neddylation. It has been shown to be conjugated to the cullin AtCUL1. The RUB-conjugation pathway has been implicated in in auxin response.	Identical to NEDD8-like protein RUB1 precursor (RUB1) [Arabidopsis Thaliana] (GB:Q9SHE7;GB:Q0WQU3); similar to UBQ7 (RELATED TO UBIQUITIN 2) [Arabidopsis thaliana] (TAIR:AT2G35635.1); similar to Os09g0420800 [Oryza sativa (japonica cultivar-group)] (GB:N	99.34	152	1	0	93	548	1	152	3e-70	261
MLN_All.Contig_1438	GTTTACCATTCAAACAGTGTTTTTGTTTTACTTTGTATTCTGGTCAAAATTAAATATTAAAATATGTCTTAAAATCTTTAAACTATAGATTCTGTCAAATAGGTCAGAAACTGGAGTGTGTTTGTTGTTTTGTCT	135	1	AT2G31650.1	ATX1 (ARABIDOPSIS HOMOLOGUE OF TRITHORAX); histone-lysine N-methyltransferase/ phosphatidylinositol-5-phosphate binding	Encodes a homolog of trithorax, a histone-lysine N-methyltransferase. Involved in the formation, placement, and identity of flower organs. Role in regulation of homeotic genes. Functions as a receptor of phosphatidylinositol 5-phosphate. Localizes to cyt	Identical to Histone-lysine N-methyltransferase, H3 lysine-4 specific ATX1 (ATX1) [Arabidopsis Thaliana] (GB:Q9C5X4;GB:Q84WP4;GB:Q9SIP3); similar to trithorax protein, putative / PHD finger family protein / SET domain-containing protein [Arabidopsis thal	42.31	26	15	0	54	131	1005	1030	6.4	25.8
MLN_All.Contig_1439	CAATGAAAGATGAGCAGACTGGGATTGTGAGCACGGATTCCAACTCTTCAAGTGCTGCTATTCCTGGGAAAGAAAGTTCTGTTCCAAAGATCTCTCTTGATGAAGAAAAGGATGCAGCTGAAGAATCAGCAGAGAGAAAGGAAGAAAGAACTGTAGTAAATCCAGAGCATGAGCCTCATAAGCAAGAGACTGGACCAGATTCTGGGATCAGCTGGAAGCTCTCTCCAGCCCTTGATTGAGTCTCCTCGAGGCTCTCATACCTCAGCATCTGAAGGGAAGAGTTCCACAGGATCTCTAATCAAGAAACTCAAAGTTGCTAAACGCTCTTCAAGCGAAATGGGCACTTCTGAGAATCCTCCTTCAGAGCCAGTAAAAAAAAAAAA	383	1	AT5G27650.1	PWWP domain-containing protein		similar to PWWP domain-containing protein [Arabidopsis thaliana] (TAIR:AT3G05430.1); similar to unnamed protein product [Vitis vinifera] (GB:CAO17548.1); contains InterPro domain PWWP (InterPro:IPR000313)	51.72	87	33	2	3	236	468	554	3e-05	43.9
MLN_All.Contig_144	GGTAATATCATCAGTTTCTCATTTCAAGCTTCTTTCCTCATCGCCTGCGCTTTAGTTTTCAGTGTTAATCTGAGGATTGCTAGCTTCTACCACCAGCTTGGCAGCTTTAGTAACTCGCYGTCAAAGACCTWAACGCATCCTTTTGTTCCTTCATGACATGTCGCTCGATTTAAGATCCTGTTTCACTGAAGTTACTTGGCATGCAAGACTCTCGAAATCCACAAACCCTTTTGTGGTTTCAGTGATCTTGTCTACAATTAGTAATCATAAGACTTTACTTAWACAAGTTGGAGAGGTGGTTGGTTTTGGTCGGAGGAGTTCTGATTTGGTTCAAGAAGGTTAACCGGAATATAGTTCCGGTTGTATTGCTCCGACTGATGAGAAGATGACTCGTAAACC…	645	2	no significant hit
MLN_All.Contig_1440	GATGAGAAAGCAGTGTATCCGCACATCAATGATTTGTCTACTGGCCAGCTCGAAGACCCGCCAGAATAATACTTCGTTCAGCAAGTGGAAAAAAACTGCTAAAGGGAACAATCAATGATGCCCTTCTCTCCCGTTTCAATCTCAATAGGTCAAGATTCATTATGTTTTAGCGAATGCTCTCTGCTTTCCCTTTTTCTTCTTTTGTTTAGGATATGTATGTAGAAGGGAACATAAAGCTGTTTTGTAGGCAATGAATTACTCTCTAGTCAAAATGTTGTGATTGTCAACATATCCCATGACTCATTGCATGGTGTGCCCATTTGATTTGAATGAAGTTATTTGACCTTTCCTTGTTTCGATCTATAAGGAACAAGAGAGATTGGCTTTTCCTCTTCACAT…	487	1	AT1G61150.7			similar to unknown protein [Arabidopsis thaliana] (TAIR:AT4G09300.1); similar to unnamed protein product [Vitis vinifera] (GB:CAO42782.1); contains InterPro domain CT11-RanBPM (InterPro:IPR013144); contains InterPro domain CTLH, C-terminal to LisH motif (	90.91	22	2	0	1	66	172	193	1e-05	46.2
MLN_All.Contig_1441	GGGGCTTAGCAAATAATAAAGGCTGGACTCTAGAGGAGGACTTTGTCAACACGTGAATCCACCATATGAAAGACTTGTTGTGAAACAGAGGGTTCAAATATTGAAGACGAGAAATTACGACAAGGCCCCTAAGCGAATTCAATTTACAATGCCCAAAGGAACAC	164	1	no significant hit
MLN_All.Contig_1442	GGTTTTTTTTCTTTCTCTCTTCTCGAGGTCCCTCCCTCCTTTGTCTTCTTCTCTCTCTCTCTCTCTCCGCGCGCTTGAAGGTAGGCGTCGGAGAACTTCCAAAAGCTCTCTAATCGTGTCGGTTATGGCTTCGTCTCAGCCATCAGGTGGGCGTCCTCCTAAGCCTTGGGAGCAAGAAGGGAACAACAACGCAGCTGGTCCTAAGCCTTTTAGGCCTCCTTCTAATACGAGCACTGCTGATTCAGTTGAGGCTTCTGGCACTGCGAATCCCGGTGAACTAGTTTCGTCTGTGAATAGGACTAATACAGCTCCTACTATGAATGGACTGAGTAGACCTGTTCCAACTAGACCTTGGGAGCGGCAGACCTATGGTGGTTATGGCTCAAACCTAGGTATGAA…	697	1	AT3G07560.1	APM2/PEX13 (ABERRANT PEROXISOME MORPHOLOGY 2); protein binding	Encodes peroxin 13 (PEX13) involved in protein transport into peroxisomes.	similar to unknown [Populus trichocarpa] (GB:ABK93770.1)	71.74	92	20	3	131	388	2	91	3e-31	131
MLN_All.Contig_1443	TGGTAGAAGAGTTGTTGATATCTTGAGGAGTAGAGGGTTGCCTGTTAAAGCATTGGTTAGAAATGAAGAGAAGGCTCGGAAGATGTTAGGACCTGACATCGACTTGATTGTGGCAGACATTACAAAGGAGAACACACTGGTTCCTGAGAAGTTTAAAGGAGTGACGAAAGTGATCAACGCTGTTTCTGTTATAGTTGGTCCAAAGGAAGGAGATACACCTGAGAGACAAAAGTACAATCAGGGAGTCAGGTTCTTCGAGCCAGAGATAAAAGGCGACTCGCCCGAGTTAGTGGAATACATTGGAATGAAGAACTTAATCAATGCTGTTAAAAATGGTGTTGGACTTGAGAATGGGAAGCTTCTTTTCGGTGTTGGGGATAACACATTTAAAGATCTACC…	692	1	AT4G18810.1	binding / catalytic/ transcription repressor		similar to HCF173 (HIGH CHLOROPHYLL FLUORESCENCE PHENOTYPE 173), binding / catalytic/ oxidoreductase/ transcription repressor [Arabidopsis thaliana] (TAIR:AT1G16720.1); similar to UOS1 [Pisum sativum] (GB:AAM19355.1); similar to transcriptional repressor	94.78	230	12	0	2	691	135	364	6e-116	413
MLN_All.Contig_1444	GGAGCAGCAGCAGTCCTGTCGTCAGGTAGTGGAGGAGGGAAAAGGAGAGATACGCCATGGGAAGAAGACCAGCTAGGTGTTACCGCCAGATCAAGGGCAAACCATACCCTAAATCTCGCTACTGTCGTGGTGTCCCCGATCCCAAGATCAGGATCTACGATGTCGGCATGAAGAAGAAAGGTGTTGACGAGTTCCCTTTCTGCGTCCACCTCGTCTCATGGGAGAAAGAGAACGTCTCTAGCGAAGCGCTCGAAGCTGCGCGTATTGCTTGCAACAAGTACATGGTGAAATCCGCGGGAAAAGATGCTTTCCATCTGAGGATTAGGGTTCATCCTTTCCATGTTCTGAGGATCAACAAGATGCTTTCGTGTGCTGGAGCTGATAGGCTTCAGACTGGTA…	697	1	AT1G14320.1	60S ribosomal protein L10 (RPL10A) / Wilm's tumor suppressor protein-related		Identical to 60S ribosomal protein L10-1 (RPL10A) [Arabidopsis Thaliana] (GB:Q93VT9); similar to 60S ribosomal protein L10 (RPL10B) [Arabidopsis thaliana] (TAIR:AT1G26910.1); similar to unknown [Populus trichocarpa] (GB:ABK92819.1); contains InterPro doma	98.59	213	3	0	57	695	1	213	2e-123	438
MLN_All.Contig_1445	TACTCCATAAACTATCTCGTCTTCGACCTTAAAAACTTGAGTGGACCAGTTTCAGCGACTCTTTATCTGGGCTACTCTCTGTTCATGGTCCTGGCTATCATGCTCGCGACAGGTACTGTTGGTTTCCTCTCTTCCTTCTGGTTCGTGCACTACTTGTTCTCTTCAGTGAAACTTGACTGAGGATCGGAACCGGAGGATTACGGTTCAGAATGATCGTTTAAAGTTTTGAAGAAGAGAAGTAATATCGTTTAAGCAAAGTGGTCTCATTGCTCCAAGTGTAAGGGTTCAAATTTTTTTTCTTTTATGTCGTCTCAAGGATTTGTTCATGTTTCTTATTTTTCATCTTGGTACATCTTATGGGAATGCATCTGAACTTAGAAAATGTTTATTTTTAGTTCT…	434	1	AT5G35160.1	endomembrane protein 70, putative		similar to endomembrane protein 70, putative [Arabidopsis thaliana] (TAIR:AT4G12650.1); similar to unnamed protein product [Vitis vinifera] (GB:CAO67724.1); similar to hypothetical protein [Vitis vinifera] (GB:CAN62778.1); similar to hypothetical protein	98.31	59	1	0	1	177	572	630	2e-27	118
MLN_All.Contig_1446	GAGGATTGACAGCGAAGGTGTGATATGTGGAGCTAACTTCAAAGTGGATGCTTGTTCTAAGATCAATGCCATCCCTAGGAGAGGAAGTGAAGCTAACTGGGCTCTCACTAATTCGCGTTAATCTCTTCTCGCAATATAGTTGTTATTTTGTCCTAATGCATTTTATGTTAACGTACTTCTTTTGTGTAAATAGACCCTTCAGAGCTACATCAATAAAGAAGCAAAAGCACTCTATATTGCAAATAATGAACTCTTTATCAATTCCAAG	268	1	AT3G15450.1			similar to unknown protein [Arabidopsis thaliana] (TAIR:AT4G27450.1); similar to unknown [Populus trichocarpa] (GB:ABK93866.1); contains domain PTHR11772 (PTHR11772); contains domain G3DSA:3.60.20.10 (G3DSA:3.60.20.10); contains domain SSF56235 (SSF56235)	89.74	39	4	0	2	118	215	253	1e-15	77.8
MLN_All.Contig_1447	GCTTGTGGTTCTGGGTATGACTTTGATGTTTACATCCACTTTGGAGCTGGTGCGTACATTTGTGGTGAAGAGACTGCGCTTCTTGAAAGCCTCGAAGGGAAGCAAGGAAAGCCTAGGTTGAAGCCTCCGTTCCCTGCTAATGCTGGTTTGTACGGTTGTCCCACAACTGTTACCAATGTGGAAACGGTGGCTGTTTCTCCTACCATTTTAAGGCGTGGACCTGAGTGGTTTTCGAGTTTTGGTAGGAAGAATAACTCTGGGACGAAGCTGTTTTGTATATCGGGACATGTGAACAAGCCATGTACCGTTGAAGAGGAGATGAGTATCCCTCTCAAGGAACTGATTGAGAGGCATTGTGGAGGTGTCAGGGGTGGATGGGACAACCTGCTTGCTATCATT…	682	1	AT5G08530.1	CI51 (51 KDA SUBUNIT OF COMPLEX I); NADH dehydrogenase (ubiquinone)		similar to hypothetical protein [Vitis vinifera] (GB:CAN73193.1); similar to hypothetical protein OsJ_024351 [Oryza sativa (japonica cultivar-group)] (GB:EAZ40868.1); similar to NADH dehydrogenase [Solanum tuberosum] (GB:CAA58823.1); contains InterPro dom	98.24	227	4	0	1	681	209	435	1e-132	468
MLN_All.Contig_1448	AGGCGAAAGATGCGCAGAAGAAGGTTCAGGCTGGGGATGAAGAGGCTGGGAAGCTGTTGGAAGAGAGGGAGAGTGATGTTGCTGGAAAACGTAATGAGAGTCAAGATTGAGATTCAAGAAATGATGCAGTTTCAGGGGAATAAGAGCTGAAGGGTTAAAGGATGATTTTGGAAAAAGTCTTCATTAGATATGATCACTGTCGTCATCCACGTTTAAGTTTATGGCTAATTATATTTTTATATAGTGATTTGAAACTTCATTGCATCTTCTTTTTGAGTTTGTCTTTGTTTTCTTTTACATTCGAAATCCTTATCTATATGAGCGAAAAAAAAAA	334	1	AT4G32390.1	phosphate translocator-related		similar to phosphate translocator-related [Arabidopsis thaliana] (TAIR:AT2G25520.1); similar to unnamed protein product [Vitis vinifera] (GB:CAO44217.1); contains InterPro domain Protein of unknown function DUF250 (InterPro:IPR004853)	80.56	36	6	1	3	107	315	350	3e-09	56.6
MLN_All.Contig_1449	GGAACAAGAAAGGTATACAATACAGAGTGGTCGTCTTGCTCTGTGTCTCTCTTGTTCTTTCCGCTGTCGTCTGCGTCCGCCACGTTTAGTCAATCCTCCGCCCAGCTTGTGCGACCTAACCTCGTCGGGTTTACGCTTTCTCCTCCTGGAAAAGCATCGATCGCTTCTTCTTCGCTTCCCCGATTTTTAAGGATGGAATCCCAATCTCAGCCTCTCCAATCTATCTCCTGCGCTTCTTCACCAAGCAATAACCTCTCTCAGGCTACTCCTTCTTCTTCCCTAATCGAATCAGCTCGAATAGGAGAAGTGAAGAGAGTGACAAAGGAGACTAATGTGTCAGTGAAGATAAACTTGGATGGCACTGGAGTTGCTGATAGTTCCACTGGAATCCCTTTCCTT…	647	1	AT4G14910.2	imidazoleglycerol-phosphate dehydratase, putative		Identical to Probable imidazoleglycerol-phosphate dehydratase 2 [Arabidopsis Thaliana] (GB:O23346); similar to IGPD, imidazoleglycerol-phosphate dehydratase [Arabidopsis thaliana] (TAIR:AT3G22425.2); similar to imidazoleglycerol phosphate dehydratase [Th	79.78	178	33	3	106	630	11	187	1e-69	259
MLN_All.Contig_145	GAATATCATCAGTTTCTCATTTCAAGCTTCTTTCCTCATCGCCTGCGCTTTAGTTTTCAGTGTTAATCTGAGGATTGCTAGCTTCTACCACCAGCTTGGCAGCTTTAGTAACTCGCTGTCAAAGACCTTAACGCATCCTTCTGTTCCTTCATGACATGTCGCTCGATTTAAGATCCTGTTTCACTGAAGTTACCTGGCATGCAAGACTCTCGAAATCCACAAACCCTTTTGTGTTTCAGCGATCTTGTCTACAATTAGTAATCATGAGGTACTATCTACGTTCTCTCTGGTGTAAATTATGTATTAGCTTTATTAGAAACTAGAAATTTAGTTAAGTCTCTTGTCTTAAAGTTACTAGCTGGAACGTACACAATACATTACATATAAATAATCAAGGTA…	894	3	AT3G22790.1	kinase interacting family protein		similar to unknown protein [Arabidopsis thaliana] (TAIR:AT1G03080.1); similar to M protein repeat-containing protein [Arabidopsis thaliana] (TAIR:AT4G14760.1); similar to unnamed protein product [Vitis vinifera] (GB:CAO71213.1); similar to hypothetical pr	30.77	65	44	1	601	792	393	457	3.4	29.3
MLN_All.Contig_1450	TGTGGATCATCCTGTGGTTACCGGATGATGGGAATAACAAAGCAGAAATCTTGAAATGAGCACGAAATGTCAATATATGAATTCTTTCATTATTCGTTATTTCTGGGTCTTTTCGTTGCATTCACTTACAACAAGAAACAACCACCAGCGTTTGGTGCAGCACTTGCATTTTGGTGCATTCTTCTTTCTTTCCTTGGTCTTTTGTTCTGTCATATTTCTAATAACTTATCCAATCACAACGTATTAACCGCTAATGCACCTTTCTTTTATCAAATCTCAGGAACATGGTCTAATCATGAGGGTAGTATTTTATTATGGTGTTGGATCCTAAATTTTTATGGATTTTTTTTTTGTTACCGGGGTCGACCCCAAAGCCATAATGTCTTAAAACAAGGAGGC…	659	1	ATMG00830.1		cytochrome c biogenesis orf382	similar to cytochrome c biogenesis ccmF [Brassica napus] (GB:YP_717143.1); contains InterPro domain Cytochrome c assembly protein; (InterPro:IPR002541); contains InterPro domain Cytochrome c-type biogenesis protein; (InterPro:IPR003567); contains InterPro	90.74	54	5	0	449	610	131	184	8e-83	99.8
MLN_All.Contig_1451	CTGCAAAAGCTTGGTGCTGTTTTCACTGAGAACAGGCCTGTATTTGGTAATAGCACTAGTTCCTTCCCGTTGAGAAGCAGCTTTGTTCAAGAATATGGATCTTTTATCACTTCAAATAGACAAACAGACATGGGATCTTCTGGACCAGCGTGGACAGGATCCGTGTTCAGTTCTGCTCCTCTGAATCAATATGCTTCTCCCTTTGGGAATTTTGAAAACAGGAATGATATAAATGGATCTGAACCGCTACCAATGGAGCAAGCGTTATCTGTTCCATCCGTTCAAGATGCAGAAGTCGACACGACTAGCGACACAAAAGAAGTTTCTTCAAATGATTGGGAACCTTCTGAACCTTTTCGACCATCTTTCACAATTCCTCCGTATATACTTCCCTCGTCT…	675	1	AT2G33835.1	FES1 (FRIGIDA-ESSENTIAL 1); nucleic acid binding	Encodes a zinc finger domain containing protein that is expressed in the shoot/root apex and vasculature, and acts with FRI to repress flowering.FES1 mutants in a Col(FRI+) background will flower early under inductive conditions.	similar to zinc finger protein-related [Arabidopsis thaliana] (TAIR:AT3G18640.1); similar to hypothetical protein [Vitis vinifera] (GB:CAN59796.1); contains InterPro domain Zinc finger, CCCH-type; (InterPro:IPR000571)	62.66	233	78	3	4	675	223	452	1e-71	266
MLN_All.Contig_1452	GGAAATCACAAAACACTATATTCGAGATCCAAAAGAAGATCGTAAAGTGAAAGTGAAGAAAAGATGAGTTCTACAAGCAAAGCCTGGACGGTGGCAGTTAGCATCGGAGTAGTAGAGACGTTGAAAGACCAGTTAGGTCTTTGTCGGTGGAACTACATGTTCCGGTCGGTGAATCAGCATCTTCGGAACAATGTCAGAACTGTTTCTCAGGGGAAAAGGTTCTCGTCTTCTGTTGCCGCCGCTAACTCGTCTGGTGAGAGTGAAAAGGCAAAGAAGTGTGAAGAATCGCTTAGAACGGTTATGTATTTGAGCTGTTGGGGTCCTAATTGATTAGGACTTTAGTTTATAATGTATAGTTTTGTAATTTCTAAGATGACTTGGAGAAATGGAGTTTTAATA…	493	1	AT4G10270.1	wound-responsive family protein		similar to wound-responsive protein, putative [Arabidopsis thaliana] (TAIR:AT4G10265.1); similar to unnamed protein product [Vitis vinifera] (GB:CAO41250.1)	86.9	84	9	1	82	327	7	90	6e-36	146
MLN_All.Contig_1453	AGAACAACCGTTCCAGGGAACCTAGAGCAAAGGTTTCAAGAGAGGGCAGGTCCGATAAAGCAGAGGACTCTAATGACGTCGCAACACAGTTAGAGTTAAAGACTCCTGGATCTACTTCTGACAAGGATACATCACAAAGGCCAGAGAAGAGCAAGAGATGTAAGAGAAACAGCAACAACAACAACAACTCTGTAGAAGAAAGCTTTCACTCAAGCAAGTGTTCATCTTCTCCGAGCGTCCGAGACAACACTTCTTCCAGTAGCGTATCTGGTGGTGGCCTAAAACCTGATGATGCAAAATGAAGATCGAAACGTTTCGATGAGGATATGATGCGAGTACAAAACCGTGCTCGCTGTCCGAAACATCGTTTTGACTTTTGATGCTTAGTTCCACAAACAC…	445	1	AT3G19860.2	basic helix-loop-helix (bHLH) family protein		similar to basic helix-loop-helix (bHLH) family protein [Arabidopsis thaliana] (TAIR:AT4G36060.1); similar to unnamed protein product [Vitis vinifera] (GB:CAO47328.1); similar to hypothetical protein [Vitis vinifera] (GB:CAN74571.1); contains InterPro dom	90.74	54	5	0	6	167	243	296	2e-22	101
MLN_All.Contig_1454	CTAATCTACAATGCTGTTCTGAAAGCTCATAATTCTGTAATCTCTGCGATGAAGCCAGGAGTAAACTGGGTGGATATGCACAAGTTAGCCGAAAGAATCATCCTTGAGTCACTGAAGAAGGGGTCCATCCTCACTGGTGATGTAGAAGAGATGATGGTAGAACGTTTGGGTGCTGTTTTCATGCCTCATGGACTAGGTCACTTCATGGGCATTGACACACACGATACCGGTGGTTATCCGATGGGAGTGGAAAGACCAAAGGAACCGGGACTTAAGTCATTACGCACTGCAAGAGATCCCCTTGAAGGAATGGTAATAACGGTGGAGCCAGGATGCTACTTCATCAAGGCATTGCTAGTCCCAGCCATGGAAAACGCAAAAACTTCCAAGTTCTTCAAC…	594	1	AT4G29490.1	X-Pro dipeptidase		similar to metallopeptidase M24 family protein [Arabidopsis thaliana] (TAIR:AT1G09300.1); similar to metallopeptidase M24 family protein [Arabidopsis thaliana] (TAIR:AT1G09300.2); similar to hypothetical protein OsJ_005775 [Oryza sativa (japonica cultivar	92.35	183	14	0	1	549	302	484	1e-96	348
MLN_All.Contig_1455	GCGGATATAGCCAAAGAGAAAGTAGGACGTGTTCTTAACCTTGGAGCTATTGAAGGAGGTGCTAATGCTTGGAAAAACATGGACGTTCTTGTCTTCAATTCTTGGCATTGGTGGACTCACAAAGGCAATTCTCAAGGGTGGGATTACATTAGAGATGGGTCGTCTTTGGTGAGAGACATGAACCGTCTTGACGCATTTTACAAAGGACTTAGCACTTGGGGTCGATGGGTTGACCAAAACGTCGATACCACCAAAACCAAAGTTTTCTTCCAAGGCATTTCTCCCACTCACTACGAGGGAAGGGAATGGAACGAGCCGAGAAAAAGTTGTACTGGGCAAATGCAGCCGTTGGGTGGATCAAATTACCCAAGTGGCCAGCCTGCATCTGCAGGAGTTGTG…	729	1	AT1G29050.1			similar to unknown protein [Arabidopsis thaliana] (TAIR:AT2G34070.1); similar to unnamed protein product [Vitis vinifera] (GB:CAO48076.1); contains InterPro domain Protein of unknown function DUF231, plant (InterPro:IPR004253)	89.64	193	20	0	4	582	188	380	2e-106	382
MLN_All.Contig_1456	CAAGAAATCACCCAAATGGACGGAGGTGGTGACGTGGCAACGCCTGTACAAAAGCGAGCACACGAGGCGTGGAGGCTTTACAAATACTATCTCGACAAGACGACACCTCACTCGACCTACAGGTGGATCGGCACGCTCGTCGTCTTCCTCATCTACTGCTTGAGGGTTTTCTCAATTCACGGATTCTACATCATCTCATACGGTCTCGGCATCTACCTCCTCAACCTCCTCATCGGCTTCTTGTCCCCTCTCGTTGACCCTGAGCTCGATGCCTCTGATGGTGGTGCTTCTCTCCCCACTCGTGGCTCTGATGAGTTCAAGCCCTTTATCCGCAGACTCCCTGAGTTCAAATTCTGGTACTCGATGACTAAGGCCTTCTGCATTGCCTTTCTGATGACG…	707	1	AT2G21600.1	ATRER1B (Arabidopsis thaliana endoplasmatic reticulum retrieval protein 1B)	Key player of retrieval of ER membrane proteins	Identical to Protein RER1B (RER1B) [Arabidopsis Thaliana] (GB:O48671;GB:Q541D3;GB:Q9SIK0); similar to ATRER1A (Arabidopsis thaliana endoplasmic reticulum retrieval protein 1A) [Arabidopsis thaliana] (TAIR:AT4G39220.1); similar to unknown [Populus trichoc	91.86	172	14	1	28	543	9	179	4e-77	284
MLN_All.Contig_1457	GAAAAACCGAAATTGTTGCTGGATAAATCTAAACCACTTCCTTTTAAATCATAGGATAGTCTCCCATTTGCTTTGCAAGCACTAAAAGACATCATGAGAAGAAAAGTATGGATTCCTGGATAACTCACAAGGTCACTCTTGTTTATGCTTCTCTCCTCCTACTTGGTGTCCTGATAGGTTACCTAAAACGTAGACTCAAATTCTCACTATGCACCCGACGAGGATCCTGTGCACTGATCTATTATTTTTGGAGGTACTGCACCTACATCCGCAATTGTATTCCTCGATGGTTTTTCCGGGAACTGTTCCGTGAACCCGCAGGATGTGATCTCGTTTTCTAAGGACGAGGACTTGTTGCCTGCACCTATGGTATCGATGGCTGCTACTCACAGATATACT…	720	1	AT1G51790.1	kinase		similar to leucine-rich repeat protein kinase, putative [Arabidopsis thaliana] (TAIR:AT1G51800.1); similar to light repressible receptor protein kinase [Arabidopsis thaliana] (TAIR:AT4G29990.1); similar to leucine-rich repeat protein kinase, putative [Ara	34.69	49	28	2	253	387	474	522	7.3	27.7
MLN_All.Contig_1458	GATCTTCCTTACCCTTCGCGGAGATCGGAGGAGATAATGGCTGCTAATTTCTGGGAATCGTCTCAATACAAACAGCTTCTGGACCAAGAAGAAGTGGATGTAGTTCAACCTCTCGACAAAGAACGTGGAATTTCAATCGAGGATTTCAAGCTCATCAAGTTCCATATGTCTAACCATATAATGAAATTGGCTCAGCACATTAAAGTGAGGCAAAGGGTTGTGGCTACTGCAATTACGTATATGAGACGGGTTTATACCAGGAAGAGCATGGTGGAGTTTGAGCCCCGTCTTGTTGCTATTGCATGCTTGTACCTGGCTTCTAAAGCTGAAGAGAGCATAGTGCAAGCCAGGAATCTTGTTTTCTACAGCAAAAGATTGTATCCGGATGAGTACAAGTAT…	704	1	AT5G48640.1	cyclin family protein		Identical to Cyclin-C1-1 (CYCC1-1) [Arabidopsis Thaliana] (GB:Q9FJK6); similar to cyclin family protein [Arabidopsis thaliana] (TAIR:AT5G48630.1); similar to unknown [Populus trichocarpa] (GB:ABK96032.1); contains InterPro domain Cyclin (InterPro:IPR0066	91.48	223	18	1	37	702	1	223	5e-113	403
MLN_All.Contig_1459	CACATTACGCTTGTGAATAATGAGAACAAGCCTGTTACTAATAGCAGAGACACTCAAGAGGTGAAACTGGAAGATGGAATTAAGATCATAAAGATCTTCAAGGAGTATATGAGCAAGACGTGTATACTTGATGATTTCAAGTTTTATGAGACGAGACAGAAGATAATCAGAGATAAGAAGATCAAGCAAAAGAAACAGGTGCTTGATGGAGCTACTGTTGAAACGATTCACTGAGATCAATGGGAGGAAAGATGACTTTTAATATTTAAAAAAAAAGAACAGTTTGGATTATGCTTTTTTTTTTACTTCAGGCTTTGGATGTCTGAGAACCTCATTATATATGTTGGGTTTCTAAGCTTTTTTTCTAAACAATTACATTATGTTTTGTTCCTTGTATAA…	446	1	AT3G03950.3	ECT1	Physically interacts with CIPK1. Located in the nucleus.	similar to ECT3 (evolutionary conserved C-terminal 3) [Arabidopsis thaliana] (TAIR:AT5G61020.2); similar to ECT3 (evolutionary conserved C-terminal 3) [Arabidopsis thaliana] (TAIR:AT5G61020.1); similar to unnamed protein product [Vitis vinifera] (GB:CAO23	88.31	77	9	0	1	231	350	426	2e-23	104
MLN_All.Contig_146	GGCCGTCTCCTCTCCGATCTCATTCTTCGTCGCACCCAAAGATGAAGCTCGTCAGGTTTTTGATGAAGCTGAACAATGAAACTGTATCGATCGAGCTGAAGAACGGGACTGTGGTCCACGGAACCATCACTGGYGTTGATGTGAGCATGAACACTCACTTGAAGACGGTTAAAATGACTCTCAAGGGGAAGAACCCGGTGACAATGGACCATCTAAGCTTGAGGGGTAACAACATCCGCTACTACATTCTTCCTGATAGCTTGAACCTCGAGACTTTGCTTGYGGAAGACACTCCTCGAGTCAAGCCTAAGAAGCCTGTTGCTGGGAAGCCTGTTGGACGAGGCCGTGGACGTGGTGGTCGTGGGCGTGGTGGTGCTGGTCGTGGCAGAGGTCGTTAAG…	584	2	AT3G07590.1	small nuclear ribonucleoprotein D1, putative / snRNP core protein D1, putative / Sm protein D1, putative		similar to small nuclear ribonucleoprotein D1, putative / snRNP core protein D1, putative / Sm protein D1, putative [Arabidopsis thaliana] (TAIR:AT4G02840.1); similar to putative small nuclear ribonucleoprotein D1 [Brassica napus] (GB:ABC00745.1); contain	96.43	84	3	0	42	293	1	84	6e-41	163
MLN_All.Contig_1460	GGATTCTCTCTTGAACTGAAACTCTCCAAAGAATAAGAAGATAACATGGCGGCAACAAGCACATCTGCTTTGCTCTCACCAACAACTTTCTCCACCGAAATCTCCCAGAAAAACCCAGACTCCATCTCATTCCATGGCCTTCGGCCTCTCCGACTCGGTGGCTCCTCCGCCTTACCAAACCTATCCACCACCTCCGGAAGAAGATCTTCCTCCTCCGCCGTTGCGAGAGCTGAACTTAACCCATCGGTCGTCATAAGCCGTCAGCACAGGTCACTCCCTCTTCCTATGCCGGTTCGTACTTCTTCAACTTTCAGAGAGAGAATGTGGTAAATCAGGTGCCGGAGCACAACGGGAAGACCCACTTCGAAGCGGGAGATGATCGTGCCAAGGAGTACGTAA…	739	1	AT1G55670.1	PSAG	Encodes subunit G of photosystem I, an 11-kDa membrane protein that plays an important role in electron transport between plastocyanin and PSI and is involved in the stability of the PSI complex. PSI-G subunit is bound to PSI-B and is in contact with L	Identical to Photosystem I reaction center subunit V, chloroplast precursor (PSAG) [Arabidopsis Thaliana] (GB:Q9S7N7;GB:Q42310); similar to unnamed protein product [Vitis vinifera] (GB:CAO66840.1); contains InterPro domain Photosystem I reaction centre,	74.07	54	13	2	100	258	18	69	9e-46	60.8
MLN_All.Contig_1461	CAGGGTTACGCTTTGACGGAATCTAACGGTGCAGGAGGTTCTATTGATACGGTGGAGGAGAGCCGGAGATACGGTGCGGTGGGGTTGTTGTCGTCCGGTGTGGAAGCGAGGATTGTGGATCCGGATACGGGTCGGGTCATGGGTGTTAATAGAACGGGTGAGCTCTGGCTTAAAGGGCCTTCTATTGCTAAAGGTTTCCGGATAAAGAAGCAGGACAATGTCCGATGGCTTACATATCGCGCAAGCCTGAGAGCGATCTCTCTCAAAAACAAGTTATTAACTTCATCTCTGAACAGGTGGCACCGTATAAGAAAATAAGAAAGGTCGCGTTTATAGACTCCATACCAAAAACTCCATCGGGGAAGATACTTCGTAAAGACTTAATCAAACTAGCCACTT…	565	1	AT5G38120.1	4-coumarate--CoA ligase family protein / 4-coumaroyl-CoA synthase family protein		Identical to 4-coumarate--CoA ligase-like 8 (4CLL8) [Arabidopsis Thaliana] (GB:Q84P26;GB:Q8GXU2;GB:Q9FF44); similar to OPCL1 (OPC-8:0 COA LIGASE1), 4-coumarate-CoA ligase [Arabidopsis thaliana] (TAIR:AT1G20510.1); similar to hypothetical protein [Vitis v	81.69	71	13	0	195	407	480	550	9e-28	119
MLN_All.Contig_1462	GGGTTTACCACCGAGATCTCAAGCCGGAGAATCTCTTGCTTGACGAAGAAGGCAACCTCAAGGTCACCGACTTTGGTCTCTCCGCTTTCACCGAGCATTTGAAGCAAGACGGGCTTCTCCACACGACCTGTGGAACTCCGGCGTACGTCGCGCCGGAGGTTATACTGAAGAAGGGATACGACGGAGCGAAGGCGGATCTCTGGTCTTGCGGTGTTATCCTCTTCGTGCTCCTCGCGGGTTACTTGCCGTTTCAAGATGATAATCTTGTCAACATGTATAGGAAGATCTACAGAGGAGACTTCAAGTGCCCTGGATGGCTCTCCTCCGATGCGAGGAGGCTCGTGACGAAGCTTCTGGATCCGAATCCGAATACACGGATCACTATCGATAAGGTGATGG…	722	1	AT4G30960.1	CIPK6 (CBL-INTERACTING PROTEIN KINASE 6); kinase	Encodes CBL-interacting protein kinase 6 (CIPK6).	similar to CIPK20 (CBL-INTERACTING PROTEIN KINASE 20), kinase [Arabidopsis thaliana] (TAIR:AT5G45820.1); similar to CBL-interacting protein kinase [Brassica napus] (GB:AAL37170.1); contains InterPro domain NAF; (InterPro:IPR004041); contains InterPro doma	94.56	239	12	1	3	716	142	380	1e-121	432
MLN_All.Contig_1463	GGATTGCAGAAAAAGATGAGCTCGTCCCCGTTAGCGTCATCTCTCTTTCCATCTTCTCTTTCGACCTTGTCGGCTCATAAGCATGGCCGGAGCTGGAACTTCTGTGTCAGTCGGAAGGAACAGTGTCTTCGTGTTCGAGCTGCCAAGCTTCCGGAGGGGGTGATAGTGCCAAAAGTACAGCCCAAGTCTCAACCAGCGTTTCTGGGATTCACACAAACAGCTGAGATATGGAACTCTAGAGCTTGCATGATTGGTCTCATTGGCACTTTCATCGTCGAGTTGATTCTGAACAAAGGAATACTTGAGTTGATCGGGGTAGAGATCGGTAAAGGCCTTGATCTTCCTCTGTAATCTATTTTTATGAAATGTTAAACTTTTAAAAGCTTTAATCACACATCA…	468	1	AT5G02120.1	OHP (ONE HELIX PROTEIN)	Encodes a one helix protein homologous to cyanobacterial high-light inducible proteins. The protein is localized to the thylakoid membrane and its transcript is transiently induced by exposure to high light conditions.	similar to one helix protein [Ipomoea nil] (GB:AAP23938.1); contains domain SSF103511 (SSF103511)	87.91	91	11	0	76	348	20	110	3e-40	160
MLN_All.Contig_1464	TGACAAATGAAGACACTATCCTGAAACCTGGCTAACCAAGAGTTGTTTATGAAAACCGCTTGTTGGTTTGTTCGTTTTAAATCTTTTCCCTCTGCTTATTTTTTACTTGTTGGATTGTTGAATTCCCGATTCGGGTCTTGTATGGTTTGCTCTTCTTATAGTAGTATCATTGCTATTGTTGTTGTTGAACTTGGAATATTTTTGTTGCTTGTAGTGAGTGACTTCAAAGAGTTTGTGAGAAGAAGCTCTTTATAATAATAAT	262	1	no significant hit
MLN_All.Contig_1465	GGGACTTCATAATCCCATCTTCTCTCCTCAGCTCCCTTTGGTTTATCTCCTCCACCAATCTCATTTTGCAGAGATGGAGACTGGGGCTGGTATTGGTTTGTACCCGCTTCACCGCTGCAAAAACATCTACCTAGTGAGACATGCTCAAGGGATTCACAATGTTGATGGGGACAAGAACTATAAGGCTTACATGTCTCATGACTACTTTGATGCTGAGTTGACCCAACTTGGCTGGCAACAGGTAGATAATTTGCGTAAGCATGTTCGTTCCAGTGAACTTCACAAGAAGATTGAGTTGGTCATCTCGTCTCCACTCCTGAGAACAATGCAAACTGCTGTTGGTGTTTTCGGTGGAGATGGCTACACGGATATGAGCGATGTACTACCTCTAATGGTAGC…	702	1	AT5G64460.6			similar to unknown protein [Arabidopsis thaliana] (TAIR:AT1G58280.1); similar to unnamed protein product [Vitis vinifera] (GB:CAO67833.1); contains InterPro domain Phosphoglycerate mutase (InterPro:IPR013078)	92.82	209	15	0	74	700	1	209	6e-114	406
MLN_All.Contig_1466	GGATGAAACCACAATATACACTTTCTAATCCAATAATTCTCTATTGATATTTTTCAAATCCCCAAATGGATCACAAACCTCCCAGATGTTTATACACCAAATATATTATACCAGTGATTTACGTCCTATCAATCTCTCATACCAACGCCTATTTCATCACTTCATGCAAACAAACTCCATACCCTAACGTCTGCGCCCACCACATATCTAATTCACCTCTCAACACTTTAGACTACCAAACCGATGGGCTCGCTTTCCACGACCTTGTGGTTAGCTCGACCATGGACCAGGCCGTTCACCTACACCGCCTCGTCTCTAAGGTGAAACGGCGTCGTTCTTTCCACAAACATGCCAAGTCAGCTTTGCTCGACTGCTTGGAGCTTTACGAAGACACCATAG…	684	1	AT1G23200.1	pectinesterase family protein		similar to pectinesterase family protein [Arabidopsis thaliana] (TAIR:AT2G45220.1); similar to unnamed protein product [Vitis vinifera] (GB:CAO42327.1); contains InterPro domain Pectin lyase fold (InterPro:IPR012334); contains InterPro domain Pectinestera	75.36	211	46	2	66	680	1	211	2e-78	288
MLN_All.Contig_1467	GGAACAAAATCGGCTTCGTTAATCTAAAAGCTCTAGAGAGTTCTCAGGCTTGACGATCTGTAACTATGGCGGCAGAGCAGAAGGCGACGACTGAAGAAGTAAAGATGGATCTGTTCGAGGACGACGATGAGTTCGAGGAGTTTGAAATTAACGAAGATTGGGTTGAGAAAGAGGAAGTGAAGGAAGTTGGTCAGCAGTGGGAAGATGACTGGGACGATGATGATGTTAATGACGACTTCTCGCTTCAGTTGAGGAAGGAACTTGAGTCTGATAAGAAATGAATGAGCAGCTCTCAAGATTAAGATTGTTATTTGAATTGCATCCTTTGTTTTAATTGTTGCTTCTACTTTACCTCTTTGCACATTTTTACTCTTGGATGCGAATTCCCTGTCTTTTAAG…	447	1	AT1G64750.2	ATDSS1(I)		Identical to Probable 26 proteasome complex subunit sem1-1 [Arabidopsis Thaliana] (GB:Q9XIR8); similar to ATDSS1(V) (ARABIDOPSIS DSS1 HOMOLOG ON CHROMOSOME V) [Arabidopsis thaliana] (TAIR:AT5G45010.1); similar to unknown [Populus trichocarpa] (GB:ABK95644	89.71	68	6	1	66	266	1	68	1e-06	48.9
MLN_All.Contig_1468	GACCCAAAAACATAATCGTCAATATCAGCAAAACAAAACAAAATACAGAGAAATGGCGACGACAACAACAGAAGCAACGAAGACTTCTCCTACCAACGGAGAAGACAAGCAATCTCAGAATCTCCGACACCAAGAAGTCGGTCACAAGAGTCTCTTACAGAGCGACGATCTCTACCAGTATATTCTGGAGACAAGTGTGTATCCAAGAGAACCAGAATCAATGAAAGAACTCAGGGAAGTGACAGCAAAACACCCTTGGAACATAATGACAACATCGGCAGATGAAGGACAGTTTCTCAACATGCTCATCAAGCTCGTTAACGCCAAGAACACGATGGAGATTGGTGTTTACACTGGCTACTCTCTCCTAGCCACCGCTCTTGCTCTCCCTGAAGACGG…	734	1	AT4G34050.1	caffeoyl-CoA 3-O-methyltransferase, putative		Identical to Probable caffeoyl-CoA O-methyltransferase At4g34050 [Arabidopsis Thaliana] (GB:O49499;GB:Q8L989); similar to caffeoyl-CoA 3-O-methyltransferase, putative [Arabidopsis thaliana] (TAIR:AT4G26220.1); similar to caffeoyl-CoA 3-O-methyltransferas	98.6	214	2	1	95	733	15	228	1e-120	429
MLN_All.Contig_1469	GGACTGGGAGAAAAATGAAGAAAGGATTAAAGAAAAGAAGAAGTTTAGGAGGAAGAAGAGCTTGAAAACTGTGTGAACCACCCTCTCTCTCCCGCGGCGGCGGTTCTCCGGTCAAAAAATCTCTAATCGAAAACGGAAAGGTCAAATAATGATAAAGCTTTGGAGATGGTACCAGAGATGCCTGACGATTCATCCAGTGAAAACACAGGTCATCAGCTCCGGCTTCCTCTGGGGATTCGGCGATGTCACCGCTCAATACATCACTCATTCCACTGCCAAACCTCCTCTTCTTCGTCTCTCCGACAAGGATAAAGAGGCAGACAGAGATGCAGAATTCAAGGTCAACCGGAAGCGAGTAGCTATCACGAGCATGTTCGGGCTTGGTTTCGTCGGACCTGT…	735	1	AT3G24570.1	peroxisomal membrane 22 kDa family protein		similar to peroxisomal membrane 22 kDa family protein [Arabidopsis thaliana] (TAIR:AT5G43140.1); similar to unnamed protein product [Vitis vinifera] (GB:CAO44071.1); contains InterPro domain Mpv17/PMP22; (InterPro:IPR007248)	86.83	205	17	1	149	733	1	205	3e-101	364
MLN_All.Contig_147	GGAAGACACAAGTCCGTCGTCTGAAACTTTACTTTCTTCCGCAAATTCTCAGACAAGCAGCATCAAACCCTAGCTCCAGAAACTAGTCATGTCGTCCAAGCAAGGAGGAAAGGCGAAACCTTTGAAGCAGCCAAAAGCTGATAAGAAGGAATACGACGAGCACGATATGGCCAACCTTCAGAAGAAGAAAGACGAGGAAAAGGCACTTAAAGAACTAAGAGCCAAGGCATCGCAGAAGGGATCCTTTGGAGGCTCTGGACTTAAGAAGAGCGGCAAGAAATGATTCCGTTCTTATCCATGTAGCCTGTCTTTGACAGTGCATATTTATCTACTTGAAAAAACAAAATAATCGTGTGTTGTGTAACTTCAATCATGTTCCTAAGAGAGTGACTTTGCTTC…	461	2	AT1G15270.1			similar to unknown protein [Arabidopsis thaliana] (TAIR:AT3G16040.1); similar to hypothetical protein [Plantago major] (GB:CAH59409.1); contains InterPro domain Translation machinery associated TMA7 (InterPro:IPR015157)	93.1	29	2	0	89	175	1	29	1e-09	58.9
MLN_All.Contig_1470	GACTTAGAGATCATCGAGAAAGAGAAAGAAATAGAAATAGTAATAGAAATGGTTAAAGCACGTACGGTGGGTGTGGGAATGGACTACTCTCCAACGAGCAAATCGGCTCTTCGGTGGACGGCGGAGAATCTCCTTGACGATGGAGACACCATCATTTTGATTCATGTTCAACCCCAAAACGCTGAGCACACCCGCAAAATCCTCTTTGAGGAAACCGGTTCACCTTTGATTCCCCTGGAAGAATTTAGAGAGGTTAATTTCTCTAAACAGTATGGACTTGCTTATGATCCGGAGGTTCTTAATGTTCTTGATACTCTCTCTAGGGCAAAGAAGGTGAAGGTGGTGGCAAAAGTGTATTGGGGAGATCCAAGGGAGAAACTTTGCGATGCCGTCGAAAAT…	615	1	AT3G03270.2	universal stress protein (USP) family protein / early nodulin ENOD18 family protein		similar to universal stress protein (USP) family protein [Arabidopsis thaliana] (TAIR:AT3G53990.1); similar to universal stress protein family protein [Brassica rapa] (GB:ABV89642.1); contains InterPro domain UspA; (InterPro:IPR006016); contains InterPro	93.71	159	10	0	49	525	1	159	2e-75	278
[truncated: 2,455 more rows]

## Sheet: All MLN trimmed seq & assembly
Raw Sequence ID	EST CLONE ID	All MLN trimmed seqs	All MLN Contig ID
[truncated: 5,390 more rows]
