# Supplementary material for: Identification of Differential Gene Expression in Brassica rapa Nectaries through Expressed Sequence Tag Analysis
Source: PLoS One. 2010 Jan 20;5(1):e8782. doi: 10.1371/journal.pone.0008782 (PMC2808342; doi:10.1371/journal.pone.0008782)
Supplement: Table S6 — Contig sequences of all MMN ESTs combined (MMN-1 + MMN-2) and blastx results for each contig. The second tab contains all MMN trimmed ESTs, and also indicates which ESTs formed which contigs. (6.24 MB XLS) [file pone.0008782.s006.xls]

## Sheet: Contigs and blastx results
Contig ID	Consensus contig sequence	Contig Length	No. of ESTs in contig	Top Arabidopsis protein hit (blastx)	Short_description	Curator summary	Description	% identity	alignment length	mismatches	gap openings	query start	query end	subject start	subject end	e-value	bit score
MMN_All.Contig_1	GCTCACCCGACCCAAAAAAAAAAAAAAAACTCAATCTCTCTCTCTCTCACACACTTTCTCTCTCCAATGGCGGCAACACTAGGCAGAGACCAGTACGTCTACATGGCCAAACTCGCCGAGCAAGCCGAGCGCTACGARGAGATGGTCAACTTCATGGAGAAGCTCCGTCACAGGCGCCACACCATCCTCCGAACTCACCGTYGAAGAACGTAACCTCCTCTCCGTGGCYTACAAGAACGTGATCGGATCCCTGCGCGCCGCGTGGCGCATCGTGTCCTCGATCGAGCAGAAGGAAGAGAGCAGGAAGAACGAGGAGCACGTGGCGCTCGTGAARGACTACAGATCTAAAGTGGAGACGGAGCTCTCCTCCGTCTGCGAAGGGATACTAAAGCTTCTCGA…	964	263	AT1G74820.1	cupin family protein		Identical to Germin-like protein subfamily T member 3 precursor [Arabidopsis Thaliana] (GB:Q9S772;GB:Q1PFD3); similar to germin-like protein, putative [Arabidopsis thaliana] (TAIR:AT1G18980.1); similar to germin-like protein [Ananas comosus] (GB:AAM28275.	80.1	196	39	1	142	729	33	226	6e-88	320
MMN_All.Contig_10	GGAGATACCATAGTGACTTGGCTTTGGGGTGGTTTCTCCGTGGACAATGCCACCTTAAATCGTTTTTTTAGTCTTCATTATTTACTCCCCTTTATTTTAGTAGGCGCCAGTCTTCTTCATCTGGCCGCATTGCATCAATATGGATCAAATAATCCATTGGGTGTACATTCTGAGATGGATAAAATAGCTTTTTACCCTTATTTTTATGTCAAGGATCTAGTTGGTTGGGTAGCTTTTGCTATCTTTTTTTTCTATTTGGATTTTTTATGCTCCTAATGTTTTGGGACATCCCGACAATTATATACCTGCTAATCCGATGTCCACCCCGCCTCATATTGTGCCGGAATGGTATTTCCTACCGATCTATGCCATTCTTCGTAGTATACCTGACAAAGCGGG…	1584	113	AT1G09935.1	phosphoglycerate/bisphosphoglycerate mutase family protein		similar to unknown protein [Arabidopsis thaliana] (TAIR:AT1G58280.1); similar to unnamed protein product [Vitis vinifera] (GB:CAO67833.1); contains InterPro domain Phosphoglycerate mutase (InterPro:IPR013078)	26.56	64	45	2	1175	1360	162	224	1.9	31.2
MMN_All.Contig_100	GACTTAGCATTTGATTGTCTCAAAACAGAGTAAGAGCTTGAAACTTTGGGGATACAAAGATGGCGTCTATGGGTGTTTCGGAAATGCTTGGTACGCCACTTAACTTCAASGCAGTGTCAAGATCGTCTGCTCCATCGGCATCGAGCCCGGGTACGTTTAAGACAGTTGCTCTGTTCTCCAAGAAAAAGCCAGCTCCTGGCCAAGGCCAAAACCGTCTCTGTTGCTAACGATGAACTCGCCAAGTGGTATGGTCCTGACAGGAGAATTTTCCTGCCGGATGGTCTTTTGGACAGATCAGAGATCCCAGAGTACTTAAACGGTGAAGTTGCTGGAGACTATGGCTATGACCCATTTGGACTTGGCAAGAAGCCTGAGAACTTTGCTAAATACCAAGCCTTT…	801	98	AT1G65980.1	TPX1 (THIOREDOXIN-DEPENDENT PEROXIDASE 1); antioxidant	thioredoxin-dependent peroxidase	Identical to Peroxiredoxin-2B (PRXIIB) [Arabidopsis Thaliana] (GB:Q9XEX2); similar to TPX2 (THIOREDOXIN-DEPENDENT PEROXIDASE 2), antioxidant [Arabidopsis thaliana] (TAIR:AT1G65970.1); similar to type 2 peroxiredoxin [Brassica rapa subsp. pekinensis] (GB:	96.3	162	6	0	76	561	1	162	3e-76	281
MMN_All.Contig_1000	GATACTAAACCCTATTACTACAATGTGATCTTATGAAGTTTAGGGAAGACTTAGTAGTTAATCTAGTAAGATGTTACAGTGTGAGTCGTGATTCTCTGTGTTTGTTACTTTTATCTTTGGAAGATGAACTCTGTAACGAGGATCACTAAATATATTTCCACCACCTGGATTAAGGTGATTCCAAAGAAGGTATCGTTGATAAGATCAAAGACCATATCCACCGCCTAGAACGTCACAAAACTTTATACCACATTCATGAGGGTGAGAAGAACAAGAAGAAGGACGAAAATGAGAATAAACGCCTTGATGATGATCACCGCCATGACTACAGGTCGGCTTCTCCCATTAAAGAAAGAACGTGAGGAAGACTATCGATGCTACTGTTGTCTGATCCTGTCC…	607	65	AT4G11270.1	transducin family protein / WD-40 repeat family protein		similar to unnamed protein product [Vitis vinifera] (GB:CAO65901.1); contains InterPro domain WD40 repeat-like (InterPro:IPR011046); contains InterPro domain WD40/YVTN repeat-like (InterPro:IPR015943); contains InterPro domain WD40 repeat (InterPro:IPR001	34	50	30	1	396	536	415	464	3.1	28.5
MMN_All.Contig_1001	CTGATAAGCCATCACTTCACCGCAGCGGCTCAGAAGCCGCCGCCGCGGCCTGCGGATGTGAATATAAACTCTGCTATCTACCCTGGTGGACCGCCGGTGCCTGTGCAAGCTCCCAAGCTTTTGAAGTTTGTGGATACGAGTGAGATGACGAGAGGGCCGCAGGAGTCGCCGGGGTATTGGGTTGTGTCGGGTGCGAGGTTGTTGGTGGAGAAAGGGAAGATCTCGTTGAAGGTGAAGTATTCGTTGTTGACTGCGATAATGGAAGATGAAGTGATAGAGGAAAGCTATGGAGGGTGAGAGTATGGTTGCTGTTGTATGTGTACATTTATTATTTCTAATGTAACGGTGTGTGTGTGTGTGATAGGACTACATGTCTTGTACATTTCATGTCTTGGATGA…	1169	46	AT1G11840.4	ATGLX1 (GLYOXALASE I HOMOLOG); lactoylglutathione lyase	Encodes a glyoxalase I homolog ATGLX1.	similar to lactoylglutathione lyase, putative / glyoxalase I, putative [Arabidopsis thaliana] (TAIR:AT1G67280.1); similar to putative lactoylglutathione lyase [Brassica rapa] (GB:BAF81517.1); contains InterPro domain Glyoxalase/bleomycin resistance protei	94.35	283	16	0	54	902	1	283	5e-156	547
MMN_All.Contig_1002	GGGTTTCGTGAAATTAGCGGTAGACTGAAAAATGAACACTGCACTTGCAACAACCACCGCCACAACTCCCGCACTTCGCCGCGAGACGCCTCTTCTCCGTCATTGTTCTCTCGCAAAACCGTCAGTTTCCCGATTAAACAGAGTAGGATTCAAATCCGGCGTGCAAACCATCGGAAAGTCATTACTGAGGATATCCGCGAGCAATCAGAGCGCTTCAGCGGCAGTTAACGTCGCAACGAATGCTTCGATTCCAAGCGAGATGAAGGCGTGGGTGTACGGTGAGTACGGAGGAGTGGATGTTCTGAAGCTAGAGAGCAACATTGCTGTTCCGGAGGTTAACGATGATCAGGTGCTCATCAAGGTTGTTGCGGCGGCTCTTAATCCCGTCGACGCAAAGAG…	695	30	AT1G14200.1	zinc finger (C3HC4-type RING finger) family protein		similar to zinc finger (C3HC4-type RING finger) family protein [Arabidopsis thaliana] (TAIR:AT1G26800.1); similar to unknown [Populus trichocarpa] (GB:ABK93617.1); contains InterPro domain Zinc finger, RING/FYVE/PHD-type (InterPro:IPR013083); contains Int	38.6	57	35	0	265	435	41	97	0.011	37
MMN_All.Contig_1003	CGAAGATCCAGCAGAAGGGGAGGCTGCGCTTGTGGCTAAATTCAAGAAACTGTACGAGGATCTCACTGCTGGATTCCGTGCCTTGGAGGATGAAACTCGGTAAGCTCTCGTCAGAGTCTCCACAAGTCCGAAAAGTGCTCTCTTGTGTGTTTTGAGCCAAACAACTATCATAGTGGTTGGTATTCTATTTATCGGTGGTTTGGTTCGATCGATCGAGTTTTATCCCTGCGAACGTCATGAATCTCCGGCTGTGCTGTGTAGTATGTTTGATTCGTTGTTTTTTGTTTTGTATGTTTTCGTTTTGATGGTAATAAGGTACAGCCAAAGTGAGTCATCTATTTGATTTGATGTACCTCTCAATTCAATAAGTTATTGTTATTATTGTCCAAATGCACTTAA…	684	28	AT1G75750.1	GASA1 (GAST1 PROTEIN HOMOLOG 1)	GA-responsive GAST1 protein homolog regulated by BR and GA antagonistically. Possibly involved in cell elongation based on expression data	Identical to Gibberellin-regulated protein 1 precursor (GASA1) [Arabidopsis Thaliana] (GB:P46689;GB:Q8W114;GB:Q9LR14); similar to unknown protein [Arabidopsis thaliana] (TAIR:AT2G18420.1); similar to snakin2 [Solanum tuberosum] (GB:CAC44012.1); contains I	92.86	98	7	0	81	374	1	98	4e-41	164
MMN_All.Contig_1004	GCCCCAATCTCGAAAACCCTAGACTCTTCAATTCGACACGAGGAAAGATGATGCGTTTCTTCTCTAAGCAGTCTTGTCGTATCAAGGGGAGGTTGCAGTATCGTGATTTTTCATCCGTGAGTGATCAGAAAGCTGTCTCGAAAATTTATGGATACTGCTTTATAGCGGCCTTTGGTGGTGCTGGATTCCTGATCGGTGGTGTGACAACAAGCCCCGTCTCTAAGGGGCTTCGGGAATATGAAGAGCGCTTTGTTAAAGGTCTGCAACGTCTGGAAAAAATCGAGGCCAAGAGGGGCAAGTGGACTTCCTCTCTTAAAGAGAAAACGAAAGAGGAAACGAAGTGATGCGCTCCGTTAAAGGTTTCCAACATGTGAAAATGGAGCCCAGGATGGTCAAGTG…	1792	26	AT2G36190.1	ATCWINV4 (ARABIDOPSIS THALIANA CELL WALL INVERTASE 4); hydrolase, hydrolyzing O-glycosyl compounds		similar to ATCWINV2 (ARABIDOPSIS THALIANA CELL WALL INVERTASE 2), hydrolase, hydrolyzing O-glycosyl compounds [Arabidopsis thaliana] (TAIR:AT3G52600.2); similar to ATCWINV2 (ARABIDOPSIS THALIANA CELL WALL INVERTASE 2), hydrolase, hydrolyzing O-glycosyl co	87.8	500	61	2	3	1502	94	591	0	919
MMN_All.Contig_1005	TATTCGAGCATCATGGAGAGAGTTTCTTTAGAGGAAAGGAGACTGATGCACTAAAGAAGCTCTCTTCAATGTATCAACTTGTTGTTTCCACTGGTGGAGGTGCAGTTATAAGACCCATTAACTGGAAATATATGAACAAAGGAGTCAGCATTTGGCTAGATGTGCCTCTTGAAGCCTTAGCACATAGAATCGCTGCTGTTGGAACTGATTCGCGGCCACTTTTACACGATGAATCAGGAGATGCATACACTGTGGCTTTCAAGCGTCTTTCAACGATTTGGGATGAGCGCGGTGAAGCATACACAAACGCAAATGCTAGAGTCTCCTTAGAAAGTATTGCAGTTAAGCTTGGCTATAAAGACGTCTCTGATCTCACACCAACTGAAATCGCCATTGAGG…	508	25	AT1G07610.1	MT1C (metallothionein 1C)	one of the five metallothioneins (MTs) genes identified in Arabidopsis. MTs are cysteine-rich proteins required for heavy metal tolerance.	Identical to Metallothionein-like protein 1C (MT1C) [Arabidopsis Thaliana] (GB:Q38804); contains InterPro domain Plant metallothionein, family 15; (InterPro:IPR000347); contains InterPro domain Mollusc metallothionein, family 2; (InterPro:IPR001008)	92.59	27	2	0	79	159	1	27	5e-11	63.9
MMN_All.Contig_1006	GACACAAAAAAGGACCAATGAAATCAATCTGACAGAGCCGGTCGTCTCTTCTTGTCTCCCTCTCCTCCTCGCAAGCTCCACTCCACAACGCCGAAGGCAAAGAGCTTCACACTTGAAATCTCCGCTCGTTTTAATCGGAGATGGCGGAGAAGCCGGCGCCGGAGCAGGAGCAGACGAGAGCGATGGAACCGGCGGTTCTTGACGATATAATCCGGCGATTGGTTGAGTTTCGGAACACGAGGCCTGGATCGGGGAAACAAGTTCACCTCAGCGAAGGTGAAATCCGACAGCTCTGTGCCGTCTCTAAAGACATCTTTCTCCAACAGCCCATTCTCCTCGAACTCGAAGCTCCCATCAAGATCTGCGGTGATATTCATGGGCAGTATTCGGACCTATTGA…	1115	25	AT2G39060.1	nodulin MtN3 family protein		similar to nodulin MtN3 family protein [Arabidopsis thaliana] (TAIR:AT3G48740.1); similar to NEC1 [Petunia x hybrida] (GB:AAG34696.1); contains InterPro domain MtN3 and saliva related transmembrane protein (InterPro:IPR004316)	87.36	261	33	1	69	851	1	257	3e-108	388
MMN_All.Contig_1007	GGCGACTTCAGTGGAGGTTTCTGCTTTTATTGGTTTCCTGCATTAAGTGTTTTTGTTTTTTTGTTTTTTTTCAGGTCAAGGATATAATGGATCTTGAGTCTGTGCATATGGCTTATCTAAGTGAAGCTCTGCGCATATGTTTTCTATCTGATGAAACCCGAGTCATATCAAACACCATAGAGAACATCTTACAATGCGCACTGGACTTCCGGTCTTGTCTTGCTGGAGGCATTCAAAATACAGCTCGAGTTCCAAATGATTCATGGTCGAAAACGCTAGGCATAAACACATCTCAGGTGATAGTGGTGAAGCAGAAGTTTGAGAAAGAGTTGAAGAATCTGCATTTGTGTCACCTGAAATCACCAGAACACGAGAGGTCTGGCCTCTCTCGCTTCAGGG…	752	24	AT5G38430.1	ribulose bisphosphate carboxylase small chain 1B / RuBisCO small subunit 1B (RBCS-1B) (ATS1B)		Identical to Ribulose bisphosphate carboxylase small chain 1B, chloroplast precursor (RBCS-1B) [Arabidopsis Thaliana] (GB:P10796); similar to ribulose bisphosphate carboxylase small chain 2B / RuBisCO small subunit 2B (RBCS-2B) (ATS2B) [Arabidopsis thali	92.82	181	13	0	35	577	1	181	2e-98	355
MMN_All.Contig_1008	GAGGGGTTGTTCTCGCAGCAGTTCTTATTACCAGAAAGGAAATAAAGTCGTAACCTTTGTGTTAAAGGGATAAGAAGGGTTTATAGTAAGAGAGACAGAGTCTGTTTTGTCAGGTTGAAGAGAGAAGAAGATGGAGAACACAGACGAGCTCGTGTCTATTGAGCTTCCAGCCCCTGCTTCATGGAAGAAACTGTTTTATCCGAAAAGAGCAGGTACACCGAGGAAGACAGAGATTGTGTTCATGGCTCCAACGGGTGAGGAGATTAGCTCACGCAAGCAGCTTGAGCAGTACCTCAAGGCCCATCCTGGGAACCCTGTCATCTCTGAGTTTGACTGGACAACTGGTGGAACTCCAAGGCGGTCTTCAAGGATCAGCCAGAAGGTGAAGGCTACAACGCC…	1724	23	AT1G79040.1	PSBR (photosystem II subunit R)	Encodes for the 10 kDa PsbR subunit of photosystem II (PSII). This subunit appears to be involved in the stable assembly of PSII, particularly that of the oxygen-evolving complex subunit PsbP. Mutants defective in this gene have reduced amounts of subunit	Identical to Photosystem II 10 kDa polypeptide, chloroplast precursor (PSBR) [Arabidopsis Thaliana] (GB:P27202); similar to Photosystem II 10 kDa polypeptide, chloroplast precursor (GB:P49108); contains InterPro domain Photosystem II protein PsbR; (InterP	84.29	140	22	0	575	994	1	140	5e-55	212
MMN_All.Contig_1009	GTTACCATAGAGCTGAATGACATACCTGGAGGAGCCGATGCGTTTGAGCTGTGTGCTAAGTTCTGCTACGGCATCACCATCAACCTCAGTGCTCATAACCTTGTTGATGCCCTCTGCGCCTCCAAGTTTCTCCGGATGTCTGACTCTGTTGAAAAGGGAAACCTGTTACCGAAGCTTGAATCTTTTTTTCACTCCTGCGTTCTCCAAGGCTGGAAAGACTCCATCGTCACGTTGCAGTCGACTGCCAAATTGCCTGAATGGTGTGAGAATCTTGGAATCATCAGAAAGTGTATAGATTCTATAGTAGAGAAGATCCTCACTCCCACTGCACAGGTATCTTGGTCTCATACATACACCAGACCAGGCTACCAAAAGAGAAAACATCACTCTGTTCCAAGA…	1083	21	AT4G34180.1	cyclase family protein		similar to cyclase family protein [Arabidopsis thaliana] (TAIR:AT1G44542.1); similar to unnamed protein product [Vitis vinifera] (GB:CAO47855.1); similar to hypothetical protein [Vitis vinifera] (GB:CAN60920.1); contains InterPro domain Putative cyclase (	71.69	219	58	3	184	828	6	223	6e-93	302
MMN_All.Contig_101	TGCCATCGATGAGTATGCCATTGGCCAGCTCAAGGAATTTGAGGGAAAGAAGCTCGTCTCTGCAACCAAAGAAGGTTTGAAACTGGGAGAGTCATAGGACGAGAAGAAGAAAAAGGAAGAGCTCAAGGAGAAGTTCGAAGGACTTTGCAAAGTGATCAAGGATGTTCTTGGAGACAAGGTCGAGAAGGTCATTGTCTCTGACCGTGTTGTGGACTCGCCTTGCTGTCTCGTTACCGGTGAATACGGCTGGACTGCGAACATGGAAAGGATCATGAAAGCGCAGGCCTTGAGAGACAGCAGCATGGCTGGTTACATGTCTTCCAAGAAGATAATGGAGATCAGCCCAGAGAATGCCATCATGGACGAGCTGAGGAAAAGAGCCGAAGCTGACAAGAATGA…	842	21	AT5G14740.2	CA2 (BETA CARBONIC ANHYDRASE 2); carbonate dehydratase/ zinc ion binding	Encodes a beta carbonic anhydrase likely to be localized in the cytoplasm. Expression of its mRNA is seen in etiolated seedlings and points to a possible nonphotosynthetic role for this isoform.	Identical to Carbonic anhydrase 2 (CA2) [Arabidopsis Thaliana] (GB:P42737;GB:Q42116;GB:Q9FDZ0;GB:Q9LER2); similar to CA1 (CARBONIC ANHYDRASE 1), carbonate dehydratase/ zinc ion binding [Arabidopsis thaliana] (TAIR:AT3G01500.2); similar to CA1 (CARBONIC A	90.23	256	25	0	70	837	1	256	2e-133	471
MMN_All.Contig_1010	AAACGATATGGTATTGTTATCAAACTTAAAGGATCCATCAAAAGGGTATTTGGTGAATGATGCCATTATTTTTGAAACTGATATGGTGAAGGTCTCTGTGACCAAGATCGTCTCCGTTTACTGATCTCTACATCTTTGTATATATGGGTCAAACAACCTTATGAATAAACACACTCTTAATGAGGTTGTAATAACATGAACTTGTCGATGCTTGTGATGGAATCGTTATTTATGCTCCTGGAGTGTGTTTTCTGGTTTGTTATCAATGAAATGAAACTTTCATGCCTTTCAGGTTTCTCAAAAAAAAAAAG	539	19	ATCG01020.1		encodes a chloroplast ribosomal protein L32, a constituent of the large subunit of the ribosomal complex	Identical to Chloroplast 50S ribosomal protein L32 (rpl32) [Arabidopsis Thaliana] (GB:P61847;GB:P42354); similar to ribosomal protein L32 [Capsella bursa-pastoris] (GB:YP_001123423.1); similar to ribosomal protein L32 [Arabis hirsuta] (GB:YP_001123248.1);	100	52	0	0	102	257	1	52	1e-10	62.8
MMN_All.Contig_1011	ATTGGAGAGGAGAACCGTCGCGCCTTTCAGATCACAACGCTTCTAGACCATGCCTGTGTAACGGATACGTTATCAATCATCTGCGACATTAAACAAGCATTTACATGATTTTCACCACTGCTCTCACTCTCTCGCATTCAATCTCCAAGGTAGAAGCTCCGCGTATAAATTTCTTTGTTGGCTGCGATGAACATCCACACCGCTACGAAATCAGAGAGGACAACCTCTGTCAAGAACCACTTCTAAGCTCCCCCTTTGTTGACTGACTTGAGGAGATGTGTTAAGTAGGCTTTGTACCAAAAACAGGATCTGTTTCTTATACGCCAAGTCTTCCCTGCTTCGAGTGGGGCGTCAATACCCTGACTACAACATCAGGGAGTATACAAAGCAAGACCTTGG…	1001	16	AT1G11840.4	ATGLX1 (GLYOXALASE I HOMOLOG); lactoylglutathione lyase	Encodes a glyoxalase I homolog ATGLX1.	similar to lactoylglutathione lyase, putative / glyoxalase I, putative [Arabidopsis thaliana] (TAIR:AT1G67280.1); similar to putative lactoylglutathione lyase [Brassica rapa] (GB:BAF81517.1); contains InterPro domain Glyoxalase/bleomycin resistance protei	94.35	230	13	0	67	756	1	230	9e-138	446
MMN_All.Contig_1012	GGGGGTTTAAGGATTCAACACCACTCCCAAATCTCCTCTTCTCCAAAATAATACACTCAGAAGCTTCAAAAACCCTGAGAATGGTGACGACGAAGAAGAGCGAAAGCAGTCTCAAGTTTCTGTGTAGTTACCGCGGTAGAATACTTCCTCGCTCTATCGACGGGAAGCTCCGTTACGTCGGCGGTTTCACCAGAGTCCTCTCCGTTGTTGATTCCATCTCATTCTCAGAGCTAATGGTGAAATTGGAGGAGTTCTGTGGATACGCCGTTGATCTAAAGTGCCAGTTACCAGACGGAGATCTCGAGACACTCATCTCCGTCAAGTCAGACGAGGATCTCACGAACATAGTAGAGGAATACAATCGCGTCTACGGAGGCAAGATTCGAGCGATTTTATCTA…	677	15	AT4G10270.1	wound-responsive family protein		similar to wound-responsive protein, putative [Arabidopsis thaliana] (TAIR:AT4G10265.1); similar to unnamed protein product [Vitis vinifera] (GB:CAO41250.1)	70	90	26	1	132	398	1	90	6e-28	120
MMN_All.Contig_1013	GAAAGAAACATTACTTGCGACCAAAATTACAGATTCTTGAAACTATTAGTGTTGATACTTGATAGATACCATGGGCTTACTAGATCATCTCTGGGATGATACCGTCGCTGGTCCTAGGCCAGAGAACGGCCTTGGCAAGCTTCGGAGACACCATACCTTCAGTTTCCGGCCTAGCTCCGGTAATGATCAATCGGACGGTGGTAGCGTGAGATCGTACGGTGAAGAATCGCCGGAGGAGGCCGTGAAAGTGACACGTAGCATCATGATAATAAAACCACCGGGATACCAAGGTGGTTCAGCTCCGGTTTCACCGGCCGGTTCAACTCCGCCAGTGTCTCCTTTCTCTGGAGGAAAGGAACCCTTTCGGTTTAGGAGAAGGTCGACGTCGGACGCGTTCGA…	1121	14	ATCG00140.1		ATPase III subunit	Identical to ATP synthase C chain (atpH) [Arabidopsis Thaliana] (GB:P56760); similar to ATP synthase CF0 C subunit [Nicotiana tabacum] (GB:NP_054483.1); similar to ATP synthase CF0 C subunit [Marchantia polymorpha] (GB:NP_039280.1); contains InterPro dom	100	81	0	0	450	692	1	81	6e-26	115
MMN_All.Contig_1014	GATCTACGAACCAACCAAGCCTCTTGAGTTTCCCCAAGATCAAATCTAAAACCCTTACTAAGTAGCTGACTATTCAAGCTTATGGCTTCTAGAAGAATTAACAGCGAGCTTAGGGACCTGCAAAAGGACCCTCCTCTCTCTTGCAGTGCCGGTCCTGTGGGTGATGATATGTACCACTGGCAAGCAACTATCATGGGTCCAACTGATAGCCCATTCACCGGTGGTGTATTTCTTGTTTCCATCCACTTCCCTCCAGATTACCCCTTCAAGCCACCAAAGGTTTCTTTCCGCACCAAGGTCTATCACCCGAATGTCAACAGTAATGGCAGCATCTGTCTTGACATTCTGAAAGAGCAGTGGAGCCCTGCTCTTACCATATCCAAGGTTCTTCTGTCGATA…	606	13	AT1G31812.1	ACBP (ACYL-COA-BINDING PROTEIN); acyl-CoA binding	Acyl-CoA-binding protein. Bind acyl-CoA esters and protect acyl-CoAs from degradation by microsomal acyl-hydrolases.	Identical to Acyl-CoA-binding protein [Arabidopsis Thaliana] (GB:P57752); similar to ACBP1 (ACYL-COA BINDING PROTEIN) [Arabidopsis thaliana] (TAIR:AT5G53470.1); similar to Acyl-CoA-binding protein (ACBP) (GB:Q39315); contains InterPro domain FERM/acyl-Co	86.75	83	11	0	93	341	1	83	3e-36	148
MMN_All.Contig_1015	GGCTCGCTCAATGGAAGTGAGTATATCTCTCAACGCGTTGGCTCGGCTTCCACTGAAGAATACAGGAAGACTCGAAGAGGTCGGTTTAGCAAGACACTCTCTCTTCACCTCGAGAACACCATGCCGAGAATCTACGAAACGGCGGATGGTTTTCGTTGTGGAGGCGAAAGGGAAGAAAGGCATGGCGGCTCGTCAGTATCAACGCACACCTCCTCCTATGCCTAAGATTGAAGACGACGGGAACCCTAGATTCGTTATCTTCATCCGTATGGCCAATGTGTATCTTTGGTATCCACTAAGTATAATAGCTGGTGGTACAACTGCTAAGATCATGGTTGCTGCTAAAGATAACCTCTTGGGGAAGTATATCTGCAAAGACACCATTGCTAGAAACATTGC…	722	13	AT1G79040.1	PSBR (photosystem II subunit R)	Encodes for the 10 kDa PsbR subunit of photosystem II (PSII). This subunit appears to be involved in the stable assembly of PSII, particularly that of the oxygen-evolving complex subunit PsbP. Mutants defective in this gene have reduced amounts of subunit	Identical to Photosystem II 10 kDa polypeptide, chloroplast precursor (PSBR) [Arabidopsis Thaliana] (GB:P27202); similar to Photosystem II 10 kDa polypeptide, chloroplast precursor (GB:P49108); contains InterPro domain Photosystem II protein PsbR; (InterP	94.33	141	8	1	56	478	1	140	7e-64	240
MMN_All.Contig_1016	GGAAGAATCACACCGAGCGAGTGCCCTCTGCTTTTTCCTCGGTTTTCCACTCACTTTCTCTCTCTCTCTCTCTCTCTCTCTCTCTCTTTCGCAAGCAGATGGCTTCAGCTACTTCCGTCATAGCTTGGGGCTCTGGAGAAGATGGGCAGCTAGGACTTGGAACTTACGAGGAGAAGGAATGGGCTTGCGTCGTTGAGGCTCTCGACCCTTTTGCCGTTCGCTCCGTCGTCGGAGGTAGCCGCAACTCCCTCGCCATTTGCGATGATGGCAAGCTGTTTACATGGGGTTGGAATCAAAGGGGGACATTAGGACACCCACC	752	12	AT3G14380.1	integral membrane family protein		Identical to UPF0497 membrane protein At3g14380 [Arabidopsis Thaliana] (GB:Q9LUL1); similar to integral membrane family protein [Arabidopsis thaliana] (TAIR:AT1G17200.1); similar to hypothetical protein [Gossypium hirsutum] (GB:CAC84114.1); contains Inter	73.03	178	40	1	49	558	1	178	3e-68	254
MMN_All.Contig_1017	GAAACCTGAAAGAAAGAAACTTGAAAAAGATGGAGAAACTCAAAGCCAGTCTTCAAATCCCAAAGAAGAGGAAGCACAAGTGACTGCATCACCCAATGCTGATGGAGAAAAGGACTCGCATGAGACTGTGTCTCCAAGGATGGATGAAGACAGAGTGGAGTCTGTTGAGGTACCTGAAGCGGTTGCTGTTGAGCATAAAGAGCTCTGTGTTAATTAAGGAAGACAAGAGGAAAAGAAAGCATGTAATAGTTATATATATATCTTCGACCAAAACTTGTTTGAGAAGAAATGGGTAAAAGAGTGAAAAGAATCATTGTGTTTGGTTCTAAAGGTTGTTGCTTTTTTATATATTTCTATGTTTGATGGTGTAATGTTTTTAATCTTTTATGTTGTATTTTG…	518	12	AT5G02120.1	OHP (ONE HELIX PROTEIN)	Encodes a one helix protein homologous to cyanobacterial high-light inducible proteins. The protein is localized to the thylakoid membrane and its transcript is transiently induced by exposure to high light conditions.	similar to one helix protein [Ipomoea nil] (GB:AAP23938.1); contains domain SSF103511 (SSF103511)	87.91	91	11	0	101	373	20	110	3e-40	160
MMN_All.Contig_1018	TGGAGCCTGCGGCTTAATTTGACACAACACGGGGAAACTTACCAGGTCCAGACATAGTAAGGATTGACAGACTGAGAGCTCTTTCTTGATTCTATGGGTGGTGGTGCATGACCGTTCTTAGTTGGTGGAGCGATTTGTCTGGTTAATTCCGTTAACGAACGAGACCTCAGCCTGCTAACTAGCTACGTGGAGGCATCCCTTCACGGCCGGCTTCTTAGAGGGACTATGGCCGTTTAGGCCAAGGAAGTTTGAGGCAATAACAGGTCTGTGATGCCCTTAGATGTTCTGGGCCGCACGCGCGCTACACTGATGTATTCAACGAGTTCACACCTTGGCCGACAGGCCCGGGTAATCTTTGAAATTTCATCGTGATGGGGATAGATCATTGCAACTGTTGGT…	621	11	AT2G42530.1	COR15B		similar to COR15A (COLD-REGULATED 15A) [Arabidopsis thaliana] (TAIR:AT2G42540.2); similar to cold response protein [Thellungiella salsuginea] (GB:ABX79675.1); contains domain PTHR23241 (PTHR23241)	75.65	115	28	0	81	425	7	121	4e-43	171
MMN_All.Contig_1019	GAGACAGCGTTTCATTATCACTTCCGACAAAACTCTTTATACCTTTCCGCACTTCCTTTCCACCGACTTCCTCCATGGCTCCGATTGCTGTTGGCGATGTTGTACCTGACGGATCTATCTCCTTCTTCGACGAGAACGATCAGCTCCAGACTGTCTCCGTTCACTCCCTCGCCGCCGGTAAGAAGGTCATCCTCTTCGGTGTCCCTGGTGCTTTCACCCCCACCTGCAGTATGCAGCATGTGCCTGGATTCATCGAGAAAGCAGAGGAGCTGAAGTCAAAGGGTGTTGACGAGATCATTTGCTTTAGTGTGAATGATCCGTTTGTGATGAAGGCATGGGGGAAGACGTACCCAGAGAACCAGCATGTGAAGTTTGTGGTATACGTGTCATGAGTATTCA…	1345	11	AT4G35160.1	O-methyltransferase family 2 protein		similar to O-methyltransferase family 2 protein [Arabidopsis thaliana] (TAIR:AT4G35150.1); similar to unnamed protein product [Vitis vinifera] (GB:CAO47448.1); contains InterPro domain O-methyltransferase, COMT, eukaryota (InterPro:IPR016461); contains In	84.05	370	58	1	11	1117	12	381	0	643
MMN_All.Contig_102	ATAACCATGCTTTTAATCCTCCATACTATGCTGAAAGCTCCACAAGAGATGAAAATAACTATTGATAAAGAATGTGTTCTTTTTCGATTGATCGACGTTGATATAAGTCCAGTTGACTGSGAAGGTGASAGTATCARCGAGAAKAKCTATGACATAKYACGCTCCRAGTCCKAATCCCTAGYTAGTGGACSACRAGTGGCTAAGACAATACSAGCCSTGGYMKAGCCRATGCTTGAACCTACATTTGGTCAAAACGTGATGGACGAACTTTTTGAAAGGTACGCAWAGATRGTGSGGGAAWACTTGTRYGTAAGCTCCCCTCKGKACKCTCTTATTATTGTTTCGCTCGTGAGAATGASTTGATCATCATGTTATAACCTAKGCTTTTTTTWTTGTTAG…	730	11	ATCG00220.1		PSII low MW protein	Identical to Photosystem II reaction center protein M (psbM) [Arabidopsis Thaliana] (GB:P62109;GB:P12169); similar to photosystem II M protein; psbM [Oryza sativa (japonica cultivar-group)] (GB:AAS46110.1); contains InterPro domain Photosystem II protein	97.06	34	1	0	598	699	1	34	6e-11	64.7
MMN_All.Contig_1020	GCATTCTTTGTTGTTACTGTGGGGTCCTGAAGCACAAGGAGATTTTACTCGTTGGTGTCAATTAGGCGGTCTGTGGGCTTTTGTTGCTCTCCACGGTGCTTTCGCATTAATAGGTTTTATGTTACGTCAATTTGAACTTGCTCGATCTGTTCAATTGCGACCTTATAATGCAATCGCATTCTCTGGTCCAATTGCTGTTTTTGTTTCTGTCTTTCTAATTTATCCACTAGGTCAATCTGGTTGGTTCTTTGCGCCTAGTTTTGGTGTAGCGGCTATATTTCGATTCATCCTCTTTTTCCAAGGGTTTCATAATTGGACATTGAACCCATTTCATATGATGGGAGTCGCTGGTGTACTGGGCGCGGCTCTGTTATGCGCTATTCATGGTGCTACTATTTA…	1067	10	AT2G42830.1	SHP2 (SHATTERPROOF 2); transcription factor	AGAMOUS [AG]-like MADS box protein (AGL5) involved in fruit development (valve margin and dehiscence zone differentiation). A putative direct target of AG. SHP2 has been shown to be a downstream gene of the complex formed by AG and SEP proteins (SEP4 alon	Identical to Agamous-like MADS-box protein AGL5 (AGL5) [Arabidopsis Thaliana] (GB:P29385;GB:A0JQ83;GB:Q84WG7;GB:Q9SJH3); similar to SHP1 (SHATTERPROOF 1), DNA binding / transcription factor [Arabidopsis thaliana] (TAIR:AT3G58780.1); similar to SHATTERPROO	92.31	247	16	2	140	871	1	246	7e-115	410
MMN_All.Contig_1021	GAAACTCCTGAAAAAAAAACTCTTCTTCTGCTCCGAGAATCTGTCAATCATGTCGAGATTTGCTCTCGCTATTATCTCTTGTCTTCTCTTCGTCTCGACGATTGTTAGAGCCACCGATGTCAGTTACTGCGATAACAACGAAGAGTATCAAGTAAAGGTCCATGGAGTTGATATATCGCCTGATCCTATAGTTACTGGCCAGCCAGCCACTTTCAGCATCTCTGCTAACACAGGTACACATTCATTGCATATATGACGCACATATCTTTGTTTGTTGTGATGTTTTGTTCTGTAAAAGTGTCAATTGCAAACTTGAACATGTTATGTTCTCAGAACGATCGTTATGTCTAATTGTTGTTCAAGAAGTTGATAGATTTAAATGGAGTTTCTCTTGTAATT…	1075	10	AT2G47730.1	ATGSTF8 (GLUTATHIONE S-TRANSFERASE 8); glutathione transferase	Encodes glutathione transferase belonging to the phi class of GSTs. Naming convention according to Wagner et al. (2002).	Identical to Glutathione S-transferase 6, chloroplast precursor (GST6) [Arabidopsis Thaliana] (GB:Q96266;GB:O82242;GB:Q4PL91;GB:Q9FUT2); similar to ATGSTF2 (Arabidopsis thaliana Glutathione S-transferase (class phi) 2), glutathione transferase [Arabidops	76.02	246	59	0	151	888	18	263	4e-104	374
MMN_All.Contig_1022	GACAAGAACATTACTAAAAGAGGTTTTGTTCCCGAGACCACCACCAAGAAGAGCAAAGATTACCCCGTTGGACCCATCCTCCTCGGCTTCTTTGTCTTCGTCGTCATTGGCTCCTCTCTCTTCCAGATCATCAGGACTGCAACTAGTGGAGGCATGGCATAAAAACCTAATCATCATTCAAGCTAGAGGAATCCATTCTCAATATGATAATCTCTCCTCTCTTTTTCCCTTCCTTATACTACTTGTAGAATGTGTCAACTTTGTATTTACTGCAAGTTAATGCTATCAAGAATATCTTCTTTATGTTTTGCTTTAC	918	10	AT4G11600.1	ATGPX6 (GLUTATHIONE PEROXIDASE 6); glutathione peroxidase	Encodes glutathione peroxidase.	Identical to Probable phospholipid hydroperoxide glutathione peroxidase 6, mitochondrial precursor (GPX6) [Arabidopsis Thaliana] (GB:O48646;GB:Q94BV3); similar to ATGPX7 (GLUTATHIONE PEROXIDASE 7), glutathione peroxidase [Arabidopsis thaliana] (TAIR:AT4G	86.21	232	29	2	11	697	1	232	9e-105	376
MMN_All.Contig_1023	GGCAGGTGTGAGATCAATAAAGCTTTTAAAGCTTTGTCGAAATAAAGAATGGGTTTTAAAGATCTCCAAACACTGTCCCTGAGCTGATATCTTGTACTCTGTTTTTCTTTGTCTGATTTTGTTTACCATAGTAATAAAAAAAACTACATTCACTT	1237	10	AT4G34590.1	GBF6 (ARABIDOPSIS THALIANA BASIC LEUCINE-ZIPPER 11); DNA binding / protein heterodimerization/ transcription factor	Encodes a basic domain leucine zipper (bZip) transcription factor.	similar to ATBZIP44 (ARABIDOPSIS THALIANA BASIC LEUCINE-ZIPPER 44), DNA binding / protein heterodimerization/ transcription factor [Arabidopsis thaliana] (TAIR:AT1G75390.1); similar to unknown [Populus trichocarpa] (GB:ABK94250.1); contains InterPro domai	78.32	143	24	2	602	1009	18	159	8e-54	207
MMN_All.Contig_1024	GGCTCTCGGTGGAAGTGGCTTAGCCGTGTTCTGGAGAAACCAACCGATTCCTGAAGATGACAAGGATGACTTCAAAGAGTGAAGTAGGAATTATCTATTTGTGTGGATTGTTGTAATGTTTGTAGACTTGCTCCTTCTTGGGTTTTATTGAAAGACATAAAACAAGATCTGTGTTAGGAAGACAAAAGCAAGATCTTGCATGTTGAATTTGTGGTCAATTTTTGTTTAATTATCATGCTAAAAAAAAC	1236	9	AT1G77110.1	PIN6 (PIN-FORMED 6); auxin:hydrogen symporter/ transporter	Rate-limiting factor in saturable efflux of auxins. PINs are directly involved of in catalyzing cellular auxin efflux.	Identical to Probable auxin efflux carrier component 6 (PIN6) [Arabidopsis Thaliana] (GB:Q9SQH6;GB:O49294); similar to PIN1 (PIN-FORMED 1), transporter [Arabidopsis thaliana] (TAIR:AT1G73590.1); similar to unnamed protein product [Vitis vinifera] (GB:CAO	85.05	301	42	2	3	896	267	566	1e-143	506
MMN_All.Contig_1025	CTAGTGTTTTATCCGAGTATGAAGACTGTGTGCCAATGGTGGACAAAGTTGTGGATGTTGCCTGGCAGTCCCAAGAGATGATTACAAATGTTTCCAAAGGTCCTGAATATACATCAGGTTTGGAGAGAATAGAAACGGTTAATCATATCTGGAGGTGGCTAACTATGTTCTTCATGAACATTTTGGCACTATTCGCTTCTCTGACTCTGCCACAGACTATAAGGCACTCACAGTTGATTCCCTCAAGCGCTAGAGATGAGCTGTGTGATGAACCAAATGCAAGGGAATCTCGTCCTCCTTCGCCTTCTCGTCCAAGTACTATCGATGAAAGAGTCATCATGTCCTCTGTTGTAAGCAGGCTAGGGGATCTCGAGAAACAGATAGAAACCCTCCACTTGA…	1127	9	AT3G27810.1	ATMYB21 (MYB DOMAIN PROTEIN 21); DNA binding / transcription factor	Encodes a member of the R2R3-MYB transcription factor gene family. Induced by jasmonate. Involved in jasmonate response during stamen development.	Identical to Transcription factor MYB21 (MYB21) [Arabidopsis Thaliana] (GB:Q9LK95;GB:O22684;GB:Q9SBG4); similar to MYB24 (myb domain protein 24), DNA binding / transcription factor [Arabidopsis thaliana] (TAIR:AT5G40350.1); similar to MYB transcription f	87.55	233	28	3	100	795	1	226	1e-109	393
MMN_All.Contig_1026	GCGAGGTCTGGTACCAAGGAGTTCATGGAGGCGTTGGCTGCTGGTGCTGATGTTAGCATGATTGGGCAGTTTGGTGTTGGTTTCTACTCTGCTTACTTGGTCGCTGACAAGGTTATTGTGACTACTAAACACAATGACGATGAGCAGTACGTGTGGGAGTCTCAGGCTGGTGGGTCTTTCACCGTGACCAGAGACACCTCTGGAGAGAGTCTTGGTAGGGGTACTAAGATGGTCCTTCACCTCAAGGAAGACCAGTTGGAGTACCTTGAGGAGAGGAGGCTTAAGGATTTGGTCAAGAAGCACTCTGAGTTCATCAGCTACCCAATCTCCCTGTGGATCGAGAAGACTATTGAGAAGGAGATTTCTGATGACGAGGACGAGGAAGAGAAGAAGGACGAG…	757	9	AT5G59890.2	ADF4 (ACTIN DEPOLYMERIZING FACTOR 4); actin binding	actin depolymerizing factor 4 (ADF4) mRNA, complete cds	Identical to Actin-depolymerizing factor 4 (ADF4) [Arabidopsis Thaliana] (GB:Q9ZSK3;GB:Q94A13;GB:Q9FJE7); similar to ADF1 (ACTIN DEPOLYMERIZING FACTOR 1) [Arabidopsis thaliana] (TAIR:AT3G46010.1); similar to ADF1 (ACTIN DEPOLYMERIZING FACTOR 1) [Arabidop	96.15	130	5	0	112	501	3	132	1e-58	223
MMN_All.Contig_1027	CCTTCAACAACATTAGGAACTGGATTCGTAATATTGAACAGCATGCGTCAGATAATGTTAACAAGATCTTGGTTGGGAACAAGGCTGACATGGACGAAAGCAAGAGGGCGGTTCCTACAGCAAAGGGTCAGGCTCTTGCTGATGAGTACGGAATTAAGTTCTTTGAAACTAGTGCTAAGACAAACCTAAACGTGGAAGAAGTTTTCTTCTCCATCGGGAGGGACATAAAGCAGAGGCTTTCTGACACTGACTCCAGGGCTGAGCCTGCGACGATCAGGATAAGCCAAACTGACCAGGCAGCTGGAGCTGCGCAGGCCACACAGAAGTCTGCATGCTGTGGAAGTTAAAGGC	787	8	AT1G25520.1			similar to unknown protein [Arabidopsis thaliana] (TAIR:AT1G68650.1); similar to unnamed protein product [Vitis vinifera] (GB:CAO42107.1); contains InterPro domain Protein of unknown function UPF0016; (InterPro:IPR001727)	90.91	198	16	1	189	776	1	198	1e-74	276
MMN_All.Contig_1028	TCCACAAGACATGTAAGTACGTTGAGTTCAACAACCGTGGACCAGGAGCTAACACTAACAAAAGAGTTGACTGGGTTAAGATCGCCAAGTCTGCGTCTGAGGTTAACCAGTTCTCTGTGGCTAACTGGTTGGCTCCCGTTGAATGGATTCAAGAAGCTAACGTGCCCGTCAACCTTGGATTATAAATCATATAAAATTGAAAAAGACTAGTACGTGTCCATGTAAAAGGTGAAAAGTACAACCTTCACTTTCGGTAGGATAAATATGCGCGGGGATGAAGTTGTAAGATTCACTTTTTGTTTGTCTCACGTATGAAAGATGAGGAAAAAATTATATTGTTTAACTTTTAATTTCATATTTCAAAAGTATGAAATTTATCTACTGTGTTGTATCTATGTC…	556	8	AT2G02510.1			similar to unknown protein [Arabidopsis thaliana] (TAIR:AT1G14450.1); similar to unknown [Populus trichocarpa] (GB:ABK94107.1)	95.83	72	2	1	50	262	1	72	3e-35	144
MMN_All.Contig_1029	GGATTTTCACAAGGATCTGCTTCAACCAAGGCCCCTCCACCAATCTGCTACATTTTACTTTGGTCATTACAGCCACTGTCTGCTGTTGGATGATGTGGGCAATTGTATACATTGCGCAGATGAAGCCTCTCATTGTCCCTATCCTGAGCGAGGTTGAGTAGAAACCATCTGCTCCAATCAGGCAACCCAATGTACGGATTTGATTGACTGCTCGCTCTTTCTGTGTATACCTCTTCAAACATATCTTTTTTGTTATCCTTATCGTGGTGTGGAACGAACAATACCTTTGCCTCTCTTCACTGTTAAATCTCATCTCTCATTCATTTTATATGACAGTCTGCATCATACTCAAAAGACTATGCCAGAGAGTATGTATTATTTGTTGATGAAATAAAAATC…	808	8	AT2G34430.1	LHB1B1 (Photosystem II light harvesting complex gene 1.4); chlorophyll binding	Photosystem II type I chlorophyll a/b-binding protein	Identical to Chlorophyll a-b binding protein 2, chloroplast precursor (CAB2B) [Arabidopsis Thaliana] (GB:P04778;GB:P83754); similar to CAB1 (CHLOROPHYLL A/B BINDING PROTEIN 1), chlorophyll binding [Arabidopsis thaliana] (TAIR:AT1G29930.1); similar to Chl	92.68	246	18	1	59	796	1	245	6e-131	463
MMN_All.Contig_103	GATKACTCATCTCACTCTTGTTCCTCTTAAAACTCGTCCTTTGATTTCTCTAGTTCTCTTCAATGGCGATGTCATTCTCAGGAGCTGTTCTCAGTGGGATTAATTCTTCTTTCCCCAGCGGCGTAGCCAAGCAGAGCGGCGTTGGCGCCGTCAGATTTGGCCGGAAAACTGAGCTCGTTGTCGTCGCTCAGCGCAAGAAGTCGTTGATCTACGCCGAGAAAGGTGATGGAAACATTCTCGATGACATCAATGAGGCCACAAAGAGAGCTTCAGATTACGTGACAGACAAGACAAAGGAGGCGTTGAAAGATGGAGAGAAAGCAAAAGACTACGTTGATGAGAAAAACGTTGAAGCCAAAGACACTGCATTGGATGAAGCTCAGAAAGTTTTGGATTATG…	670	8	AT3G14560.1	unknown protein			77.12	153	32	5	69	518	5	154	9e-61	229
MMN_All.Contig_1030	GGGGAATTCTCTCAGGAACCATGGACCGGTTCAAAACGGTTTTTGAGACCAAATCAAGCAGAAGAATGCTGACACTCGTTGCAGCATTCGTGGGTGTATTTCTAGTCATTTACTATCTTACCCGTTGAAATTGGCAAAACCAGAGTACTCTAAACAATCCATCCATCTATATCATATTTTCATGCTTTCTGTTGGCTCCTTTAATCTCCGTCAGTGTAATGAATGTGATCAAGTGCTTAAGATATAAATGACAGAAATTCGCGTTTACTT	1481	8	AT3G53720.1	ATCHX20 (CATION/H+ EXCHANGER 20); monovalent cation:proton antiporter	member of Putative Na+/H+ antiporter family. Involved in the osmoregulation through K(+) fluxes and possibly pH modulation of an active endomembrane system in guard cells.	similar to ATCHX18 (cation/hydrogen exchanger 18), monovalent cation:proton antiporter [Arabidopsis thaliana] (TAIR:AT5G41610.1); similar to ATCHX19 (CATION/H+ EXCHANGER 19), monovalent cation:proton antiporter [Arabidopsis thaliana] (TAIR:AT3G17630.1); s	90.12	425	42	1	3	1277	419	842	0	737
MMN_All.Contig_1031	GAGGTCATCGATACCAAATCAAGAACTTTAAAAAAAAAGAAAGAGATGCATCCTCCACTGACACCACACAGACATCCAATGTGTGTGGAGATAATTGAGGAATTCCAAAAGTGTCATTTAGATCATCCCATTGGAAAGTTCTTCGGAGACTGTACAGAGCTGAAAGTAAAGCTTCTTCATTGTTTCCGCCAAGAGAAAGCTGTGAAGCGGAAGGTTAATTTCGAACAAAGCAAGAAACTTCAAGAAAGACTTAAAGCAATAAGGAAAGAAGAAAATGCAGAGACTTGAGAGCATTCTTGGGTCCTCATCTCAGATATGTATGTCTATTTCAAAACAAAAACACGTTTCTAAATCGATGATATTGTGCATCTATTGAGTAGGGCTTCTAAGGGTTTGTAA…	942	8	AT5G10450.1	GRF6 (G-BOX REGULATING FACTOR 6); protein phosphorylated amino acid binding	Encodes a member of the 14-3-3 gene family that is a lambda isoform (14-3-3&#955;). Interacts with APX3 (ascorbate peroxidase) and AKR2 , suggesting a role in mediating oxidative metabolism in stress response. This protein was shown to colocalize and inte	Identical to 14-3-3-like protein GF14 lambda (GRF6) [Arabidopsis Thaliana] (GB:P48349;GB:P42647;GB:Q9LX97); similar to GRF8 (GENERAL REGULATORY FACTOR 8), protein phosphorylated amino acid binding [Arabidopsis thaliana] (TAIR:AT5G65430.1); similar to 117	93.75	32	2	0	67	162	1	32	3e-112	62.8
MMN_All.Contig_1032	GAAGAAGACAAATATTAAGTGAGACCAGTCTTGGATAGCGTAATGATGATGGTGGTGGTCCAACTATGGGAGACGCTCAAGGAAACCATTACAGCTTACACTGGACTTTCCCCCGCTGCGTTTTTCACCGTCTCTCTCTCTTTCGCCGTCTACCATGTCGTCTCCGGTTTCTTCGCCTCTCCCGAGGAACACCGCCCTCGTTCTTCGGAGGTTTACCCGCAGCAAGAGCCTCTTCCGCCGCCGGTTCAGCTCGGGGAAATCACGGAGGAGGAGCTTAAGCAGTATGACGGTTCCGATTCCAAAAAACCCCTTCTCATGGCGATCAAAGGCCAGATCTACGATGTCTCCCAAAGCAGGGTGTTCTATGGACCAGGTGGACTATACGCTCTGTTTGCAGGG…	706	8	AT5G42980.1	ATTRX3 (thioredoxin H-type 3); thiol-disulfide exchange intermediate	encodes a cytosolic thioredoxin that reduces disulfide bridges of target proteins by the reversible formation of a disulfide bridge between two neighboring Cys residues present in the active site. Thioredoxins have been found to regulate a variety of biol	Identical to Thioredoxin H-type 3 (TRX3) [Arabidopsis Thaliana] (GB:Q42403); similar to ATTRX5 (thioredoxin H-type 5), thiol-disulfide exchange intermediate [Arabidopsis thaliana] (TAIR:AT1G45145.1); similar to thioredoxin-h-like protein 1 [Brassica oler	77.88	113	25	0	81	419	5	117	2e-45	178
MMN_All.Contig_1033	GTCAAATTTATATCCAAGTTCCTACGGTGTTGTATCTGTTAACTTAGTTTCTGATCTGCTTTGGGTCATGTTTTGTGAGTTATTATCGAGTTGTGTTCTCTTATTTTTTTCTCTTTATCTTATTTGTGTTTACTTCCTTCGAATCTTTTCTACAGAGTATGTGTTCAAGCTTTTAAGTCCATAAGGCTGTTCCTCCTATAATATTGTATCCTGATGAGCTTTGCACAGAGGCTTTTAATTATGTTCCGCTC	587	8	AT5G64350.1	FKBP12 (FK506-binding protein 12 kD); FK506 binding / peptidyl-prolyl cis-trans isomerase		Identical to Peptidyl-prolyl isomerase FKBP12 (FKBP12) [Arabidopsis Thaliana] (GB:Q8LGG0;GB:O04263); similar to immunophilin-related / FKBP-type peptidyl-prolyl cis-trans isomerase-related [Arabidopsis thaliana] (TAIR:AT4G25340.1); similar to ROF1 (ROTAM	87.5	112	14	0	64	399	1	112	1e-54	209
MMN_All.Contig_1034	GAAAACATAAACATTTGCGAAGAAGAAGAAGAAGAAGTAAAGAAGAGTCTTTTTGATCGGAGGAGCCTCGGAGAAATCGAAAGAAAGTCGCAATGAGTGAAGAAGGTCCCAAGCTTTTCACTAACAAACCCAAGAAGAAGGATATCATCGCCCAGCTGAAACACGTCGAAGCAAATGGAACCACCGTTGTTCCTCCATCGAATCCCGCTGCAGCGGCGGCGGCTTCGTACACGATGGGCGGTGCTCCTCCTCCACCTCCGCCTCCGAAGGAATCGTTCGCTCGAAGGTACAAATATATGTGGCCGCTCCTCCTCACCGTCAATCTCGCCGTCGGAGGTTACCTTTTCTTTAGGACTAAGAAGAAGGACATAGAAGAACCTGCAAGTGAAGAGATTGCTG…	459	8	no significant hit
MMN_All.Contig_1035	CAAGCAGAGTTCTGTAGTACCTGGCAGGCATGTTCTATACGACGAATATGAAGAACTAACAAAAAAGTATTCAGATGGAAGTGTGATACCGAAGCCTAAAAACTGGGGAGGATTCAGACTTAAACCAAACCTTTTCGAGTTTTGGCAGGGACAGCCATCTCGTTTGCATGACAGGCTGCAGTATTCTCTACAAGAAGGGAATCCTGCGTGGATAATTCGTAGATTGGCCCCATGACTTCTAGTCACTTCTTCCCTGTGAAGAAGATGATGGCTGTTTTGGTTTTATATCAACCACTGCACCGTGAGAATAAGATTTTTAGCATTGTAATGACTTTTTTTCCATGTTTGTCACAAAAAAGTAAAGTGCTGTCCGGTTTAACACTGAATAAGGTGGTTTAT…	774	7	AT2G19760.1	PFN1/PRF1 (PROFILIN 1); actin binding	first member of the Arabidopsis profilin multigene family, expressed in all organs of Arabidopsis. Binds poly-L-proline. The first intron of PRF1 enhances gene expression in vegetative tissues.	Identical to Profilin-1 (PRO1) [Arabidopsis Thaliana] (GB:Q42449); similar to PFN2/PRF2/PRO2 (PROFILIN 2), actin binding / protein binding [Arabidopsis thaliana] (TAIR:AT4G29350.1); similar to profilin-like protein [Solanum tuberosum] (GB:ABB16985.1); si	91.6	131	11	0	91	483	1	131	9e-68	253
MMN_All.Contig_1036	GGCCCCACTCCTCGCATAATAAAACAATCTTCAAACGTTTCACAATTCACATCTCTCTTTTCGAATTTCCGGATACATACACACAAACGTTATGTAACTGCAAAAATACATCAAAACGAGATTCCACTATTAGCTATGTACTAGTCAAAGAGCGTCATGGTGATGGTGTGACCCCAAAGTTAGTCTTCACATGTTTCTTAAGTTTCAAGCATTGAATTATGTTTTGATATTTTATCCAAACAAAAAAAGAATTGATTTCTTTCCTTTTACATTTTTATATTCTCTTGAAGATTTATTACCTTCTTAGTAAAATTAAGATTTATTTTAAAAAAAA	652	7	AT3G09390.1	MT2A (METALLOTHIONEIN 2A)	metallothionein, binds to and detoxifies excess copper and other metals, limiting oxidative damage	Identical to Metallothionein-like protein 2A (MT2A) [Arabidopsis Thaliana] (GB:P25860;GB:P43391); similar to MT2B (METALLOTHIONEIN 2B) [Arabidopsis thaliana] (TAIR:AT5G02380.1); similar to metallothionein-like protein [Brassica rapa] (GB:BAA11391.1); sim	63.79	58	21	1	176	349	25	81	1e-13	73.2
MMN_All.Contig_1037	GATCAAGATTCTCAATTCTACCCGACGCTTCTTCAGATTCTCTTTGTTATCGGAGAGATCAAATCAATGGCTTCGCTCGATTCCGACGTCACCATGGTTCCCGCAGGAGAATCCTCAAGCAGCGTCGCCCCATCGTCGTCGTCCACCAAGAAGGCGAAGAGATTCGAAGTTAAGAAGTGGAGCGCCGTGGCTCTCTGGGCTTGGGATATCGTTGTTGATAATTGCGCTATCTGCAGAAACCACATCATGGATTTGTGTATTGAATGTCAGGCTAATCAGGCCAGTGCTACGAGTGAGGAATGCACTGTTGCTTGGGGGGTTTGCAACCACGCCTTCCACTTTCACTGCATCAGCAGATGGCTTAAGACTCGTCAAGTTTGTCCATTGGATAACAGTGAG…	823	7	AT3G55440.1	ATCTIMC (CYTOSOLIC TRIOSE PHOSPHATE ISOMERASE); triose-phosphate isomerase	Encodes a cytosolic protein with triosephosphate isomerase activity.	Identical to Triosephosphate isomerase, cytosolic (CTIMC) [Arabidopsis Thaliana] (GB:P48491;GB:Q9M2T5); similar to TIM (TRIOSEPHOSPHATE ISOMERASE), triose-phosphate isomerase [Arabidopsis thaliana] (TAIR:AT2G21170.1); similar to Triosephosphate isomerase	91.44	222	19	0	154	819	1	222	7e-103	370
MMN_All.Contig_1038	GGGCTTCCTAGTGTTTTTACTTGTCGCAGGAGGAAAAATGCCGGCGGGTCGTGGAGTTCGCGCGAGGACGAGGGATCTGTTCGCGAGAGGGTTCAGGAAGAAGGGTACAATCCCATTGTCGACCTACCTCAGGACCTTCAAGGTCGGCGATTACGTCGATGTGAAAGTGAACGGTGCGATCCACAAGGGTATGCCTCACAAGTTCTACCACGGTCGTACCGGTCGTGTCTGGAACGTCACCAAGCGAGCCGTCGGTGTTGAAGTCAACAAACAGATTGGCAACAGGATCATAAGGAAGAGGCTTCATGTGCGTGTGGAGCATGTGCAGCAGTCAAGGTGTGCAGAGGAGTTTAAGCTGAGGATTAAGAAGAACGATGAGCTCAAGGCCGCAGCCAAAGC…	948	7	AT4G05050.3	UBQ11 (UBIQUITIN 11)	polyubiquitin gene, belongs to a subtype group with UBQ10 and UBQ14. Various ecotypes of Arabidopsis have different numbers of ubiquitin repeats within this gene.	similar to UBQ14 (ubiquitin 14) [Arabidopsis thaliana] (TAIR:AT4G02890.4); similar to UBQ14 (ubiquitin 14), protein binding [Arabidopsis thaliana] (TAIR:AT4G02890.3); similar to UBQ14 (ubiquitin 14), protein binding [Arabidopsis thaliana] (TAIR:AT4G02890.	100	229	0	0	57	743	1	229	3e-125	444
MMN_All.Contig_1039	GGGCGATCGCGGGCATCTTCAGCTTTGGTCCCCAAATCATCCCGATTACTACGCGGCTCGGCAGTTTCGACGGCGAAAGGCTCTGTCGAGCCTGCTCTGTTATCTCACCGAAAGCGGTGCCGCCTATTTCAATCGAAAAGTTCCCAACATTCTGAGGCTCCTGCTACACCTGAAGACACACCCGCGGAGCGTCGGGAGAGAAAAAAATGGACTCCAGCTGATGACGAGGTTCTTATCAGCGCCTTGCTCAACACATCTAAGGATGCCCTTGTTGGCATTGATCATAAGTCAGGCACCTTCTGGCAACGAGTTGGAGATTACTACGCATCAAGTCCTCGTGTTAGAGCAGGCGGTGAGAAATGTAATAAAATGTTTGTTATCTTTCTATTAAATGAATAA…	640	7	AT4G12530.1	protease inhibitor/seed storage/lipid transfer protein (LTP) family protein		similar to protease inhibitor/seed storage/lipid transfer protein (LTP) family protein [Arabidopsis thaliana] (TAIR:AT4G12510.1); similar to protease inhibitor/seed storage/lipid transfer protein (LTP) family protein [Arabidopsis thaliana] (TAIR:AT4G12520	82.95	88	15	0	213	476	30	117	2e-29	125
MMN_All.Contig_104	GATGACTCATCTCACTCTTGTTCCTCTTAAAACTCGTCCTTTGATTTCTCTAGTTCTCTTCAATGGCGATGTCATTCTCAGGAGCTGTTCTCAGTGGGATTAATTCTTCTTTCCCCAGCGGCGTAGCCAAGCAGAGCGGCGTAGCCAAGCAGAGCGGCGTTGGCGCCGTCAGATTTGGCCGGAAAACTGAGCTCGTTGTCGTCGCTCAGCGCAAGAAGTCGTTGATCTACGCCGAGAAAGGTGATGGAAACATTCTCGATGACATCAATGAGGCCACAAAGAGAGCTTCAGATTACGTGACAGACAAGACAAAGGAGGCGTTGAAAGATGGAGAGAAAGCAAAAGACTACGTTGATGAGAAAAACGTTGAAGCCAAAGACACTGCATTGGATGAAGCTC…	859	7	AT5G19140.1	auxin/aluminum-responsive protein, putative		similar to unknown protein [Arabidopsis thaliana] (TAIR:AT5G43830.1); similar to aluminum-induced protein [Brassica rapa] (GB:ABV89631.1); contains domain PTHR11772 (PTHR11772); contains domain G3DSA:3.60.20.10 (G3DSA:3.60.20.10); contains domain SSF56235	93.69	222	14	0	114	779	1	222	4e-120	424
MMN_All.Contig_1040	GATCATCCACACTCACCACTCAAAATCAGCTTTTGTCTCACTCCTAGAAAATGAAGTTTTCTCCTTCATTTTCTTGCAGTGCTATGGGAGCCTTAATATTAGGTTGCCTTCTGCTTCGAGCATCCATCTCTAATGCTCAATTGAGGCCGGATTTCTATTTCGGAACATGCCCGCATGTTTTCGATATCATTGGGAATGTCATCGTCGATGAATTGGCCTCCGACCCTCGTATTGCCGCTAGCATCCTGCGCCTACACTTCCATGACTGCTTTGTTAATGGCTGTGATGCATCAATCCTCCTGGACAATTCCACATCATTCAGGACTGAGAAAGATGCTGCTCCAAACGCAAATTCAGCTAGAGGATTTAATGTCATAGATAGAATGAAAGCCAAGCTTG…	569	7	AT5G22580.1			Identical to Uncharacterized protein At5g22580 [Arabidopsis Thaliana] (GB:Q9FK81); similar to stable protein 1-related [Arabidopsis thaliana] (TAIR:AT3G17210.1); similar to hypothetical protein [Vitis vinifera] (GB:CAN68720.1); contains InterPro domain Di	90.82	98	9	0	22	315	1	98	2e-47	185
MMN_All.Contig_1041	GTTGCTGGAGCTAATGCACAGGCTTGATTTGTGTTGGTACCCTATTTGATATATGAGCAGACCCTTTTTTTTTTTTTATCATCGTTCTCGTTGGTATAATGCATAATTTGTCTAGAACTTGTTCTGATCTTCTCTTTAAAATCATGCAATTACAACCG	703	7	AT5G59890.1	ADF4 (ACTIN DEPOLYMERIZING FACTOR 4); actin binding	actin depolymerizing factor 4 (ADF4) mRNA, complete cds	Identical to Actin-depolymerizing factor 4 (ADF4) [Arabidopsis Thaliana] (GB:Q9ZSK3;GB:Q94A13;GB:Q9FJE7); similar to ADF1 (ACTIN DEPOLYMERIZING FACTOR 1) [Arabidopsis thaliana] (TAIR:AT3G46010.1); similar to Actin-depolymerizing factor 1 (ADF-1) (GB:Q9FV	96.4	139	5	0	101	517	1	139	3e-63	238
MMN_All.Contig_1042	GCATTCTGTGATAACTTTCTACCAGCGATCAATTTGATTAACATTCTCTGCTATTTCTTCGGTCTTTCTCGAGAAAATGTCTTGCTGTGGTGGAAACTGTGGTTGTGGATCTGGCTGCAAGTGCGGCAACGGTTGCGGAGGTTGCAAAATGTACCCGGACTTGGGCTTTTCCGGCGAGTCGACCACGACCGAGACTTTTGTCTTCGGCGTTGCACCGGCGATGAAGAACCAGTACGAGGCTTCTGGAGAGGGTGTCGCTGAGAACGATGCATGCAAGTGTGGATCTGACTGCAAGTGTGATCCTTGCACCTGTAAATGGATAATAATGGAACCTTTCTAAGGAGGCAGAGATAATCAGAGTTTAATTATATTAAGTAACCCTAATGATGTTCTAGGTTT…	955	6	AT1G21460.1	nodulin MtN3 family protein		similar to nodulin MtN3 family protein [Arabidopsis thaliana] (TAIR:AT4G10850.1); similar to unnamed protein product [Vitis vinifera] (GB:CAO60898.1); contains InterPro domain MtN3 and saliva related transmembrane protein (InterPro:IPR004316)	92.27	233	18	2	65	763	1	231	3e-108	388
MMN_All.Contig_1043	GGTCGCTCAAAACCCTAATCCATCGAAAGCCCATCAACCGACATGGCGAGTCTAGAGTGCCGGATGTACGAAGCCAAGTACCCAGAAGTCGACATGGCGGTGATGATCCAAGTCAAGAACATCGCCGACATGGGAGCCTACGTGTCCCTCCTCGAGTACAACAACATCGAAGGCATGATCCTCTTCTCCGAGCTCTCCCGCCGTCGGATCCGGAGTGTCGATAAAGACAAGGGTTACATTGATCTCAGCAAACGTAGAGTCAGCGAGGAAGATATTCAGACTTGCGAAGAGAGGTATAACAAGAGCAAGCTCGTTCATTCTATCATGCGTCATGTCGCTGAGACTCTTTCTATCGATTTGGAGGAGTTGTATGTGAACATTGGGTGGCCTTTGTACCGG…	999	6	AT1G29930.1	CAB1 (CHLOROPHYLL A/B BINDING PROTEIN 1); chlorophyll binding	Subunit of light-harvesting complex II (LHCII),which absorbs light and transfers energy to the photosynthetic reaction center.	Identical to Chlorophyll a-b binding protein 2, chloroplast precursor (CAB2B) [Arabidopsis Thaliana] (GB:P04778;GB:P83754); similar to CAB2 (Chlorophyll a/b-binding protein 2), chlorophyll binding [Arabidopsis thaliana] (TAIR:AT1G29920.1); similar to CAB	97	267	8	0	60	860	1	267	2e-151	531
MMN_All.Contig_1044	GCTCGGGTCACGATTTCCCATATCTCTCCATAGATTCCTCATCTCAACTCTCAAACATAGAGAGAGTGAGAGAGATAAAGAGAGAGCAAATAAGACAAGGCGAACAACCTCTCACATAGTTCTCTCTTCTCATATATTACAAGAGAGAGGGAGAGAGATACTTGTGGATATAATCTAAGTTCAAGTTCATGCATGGGGGCGATGAAGACAAGGTCAGCATCAGTAGGGAGATGGGTGAACGAGGTCGTGAGTTTCGTTGTGTTTTGTCTGTTAGACATCTTTGATTATTTGCTCTGTCTTCTCTACAAAACAGCTGATTATCTCCTCGAAGCAGAGTGGAAGCCTTGCTATTGCTTGTCACCCAAGAAACTCATCACCACAAGTCGAGGGAACATCCTC…	1128	6	AT1G32450.1	proton-dependent oligopeptide transport (POT) family protein		similar to proton-dependent oligopeptide transport (POT) family protein [Arabidopsis thaliana] (TAIR:AT4G21680.1); similar to unnamed protein product [Vitis vinifera] (GB:CAO70438.1); similar to unnamed protein product [Vitis vinifera] (GB:CAO63418.1); si	84.21	76	12	1	899	1126	410	484	2e-32	137
MMN_All.Contig_1045	GGTCGCCTCCTTTCTTCTCTCTTCCCATTTCTTCGCTGCAGACAGATCCAAAATGCTTCTCAAAGCTGCCTCTACGTTCTCGCTCATGACCGTTCACGGTGTGAAGAAGGACGTCTCTCCTCTCTCCTCCTCCGTTTCATCGGGGAGAAACCTCTCCTTCTCTGTTCGTGCCTCCACGCAGCCACTAAGCGGCGTCGTTTTCGAGCCGTTCGTGGAGGTGAAGAAGGAGCTCGATCTCGTCCCTTCGAGTCCGCAGCTTTCGCTCGCTCGACATTTGTACTCCCCTGAGTGCGAAGCCGCCGTCAATGAGCAGATCAATGTTGAATACAATGTGTCGTATGTGTATCACGCTTTGTACGCTTACTTCGACCGTGACAACGTTGCTCTGAAAGGTCTTGC…	619	6	AT1G71190.1	SAG18 (SENESCENCE ASSOCIATED GENE 18)	Senescence associated gene (SAG). Expression induced by ozone. Encodes a plant-specific protein of unknown function. Based on a personal communication from David Meinke (08/21/2007), this gene is not allelic to TTN4, even though this has been stated prev	similar to unknown protein [Arabidopsis thaliana] (TAIR:AT5G11870.1); similar to unnamed protein product [Vitis vinifera] (GB:CAO24672.1); similar to hypothetical protein [Vitis vinifera] (GB:CAN77049.1)	88.2	178	21	0	86	619	8	185	6e-93	336
MMN_All.Contig_1046	TGCGCTCTCTCACTTTGTGATTCCTCGTGAACTTTACCGGAGAGGCTTTCTCGGGAAAAAAAAAAAAACTCATCGACACGTAACTAATCCACGGATTCTTCGGGGGAGAGTGAAGAGATCTGAAAGAGTCCTCCTCCGATGGGAACGCTACAGTCATGGCGTAAAGCTTATGGAGCCCTGAAAGACACCACCAAAGTCGGCCTCGTCCGCGTCAACAGCGATTACGCCGTACGCGCTTTCCCCGATTCCTCCTTAATTTTCGTTAGAGAATCTCTCTCTCTGATAGATTCGATTTTTTTTTGTTTTTGGGAATTTTAATAGGATTTAGATGTTGCCATAGTCAAAGCTACCAATCATGTGGAGTGTCCTCCCAAAGATCGCCATCTCCGAAGTGAGTGG…	812	6	AT1G76180.1	ERD14 (EARLY RESPONSE TO DEHYDRATION 14)	Encodes a dehydrin protein whose expression is induced early on in response to dehydration stress. This gene's expression to cold occurs in two waves, with early induction occurring within 1 h and secondary induction occurring 5 h after the beginning of c	Identical to Dehydrin ERD14 (ERD14) [Arabidopsis Thaliana] (GB:P42763); similar to ERD10/LTI45 (EARLY RESPONSIVE TO DEHYDRATION 10) [Arabidopsis thaliana] (TAIR:AT1G20450.1); similar to ERD10/LTI45 (EARLY RESPONSIVE TO DEHYDRATION 10) [Arabidopsis thalian	81.97	61	10	2	81	260	1	58	2e-18	89.7
MMN_All.Contig_1047	GATCGCAAAAACCTAAATCTCAATTCAATTCAATTCAATAGGCACCAAAGGCAGGAAATAAACCCGCACAAAAGAAGCCCGCCGCCGCCGCCGCGGCATAGAAGTCGGCGGAGGAGGTAGCGTACAAGGCCCCAATGGATAATAAACCCAATGTGGGAAACAAGCTGCCGAAGGAAGCCATCAGCGCGACTGATCAGAACAAGAATCCGAGCATTAAAATCATCCAGACGTATTATATCTACATCTTCTAGGTCCTGAAGCACAACCACCCTGACATCAGGATCTCGAGCTATGCCATCGCGATCCAGATCGACTTCATAAACAACATCTTCTAGAAGCTCGCCCAAGAGGCCTCCAAGCTATGCAAGATACAACGAGATGCCTTGGATCATGTCCCTT…	558	6	AT2G06520.1	PSBX (photosystem II subunit X)	Encodes a protein with sequence similarity to the spinach photosystem II subunit PsbX.	similar to unknown [Populus trichocarpa x Populus deltoides] (GB:ABK96439.1); similar to unknown [Populus trichocarpa] (GB:ABK94669.1); contains InterPro domain Photosystem II protein PsbX; (InterPro:IPR009518)	62.4	125	47	2	61	435	1	115	2e-20	95.5
MMN_All.Contig_1048	TTTATTTAATATAATATAAATAATATTACGGCTTACGTCTTCGTCTCCCCACTGCACACACAGAACAGACGCCGACAGCAGTAGTTCGAGTCGTAGCAGAAGAGGAGGCCCGTTTATAAAAATCTACACATCTCTAGTACATACTATCTCACTACATAAGGTATATGCTCCTCTTATGGAGACGCCGGGCACTATGATCGCCGCGCGAGAGATTGCTATGTCTATCTATCGAGTACGAGCGGGAGATAGATAGCTAGTATAGTGTAAGTGACTCCGTCGAGCGATCTGTATGACAGAGATAGAGACGGACATGTTTCACTAGTAGAGTAAAGAGGTACGACNGCTTGGGAGTATAATACTGCCATNGCTGTGTNGCACTCGAGCAGCGTGTCTGACTCT…	1035	6	AT2G18230.1	ATPPA2 (ARABIDOPSIS THALIANA PYROPHOSPHORYLASE 2); inorganic diphosphatase/ pyrophosphatase	Encodes a protein that might have inorganic pyrophosphatase activity.	Identical to Soluble inorganic pyrophosphatase 2 (PPA2) [Arabidopsis Thaliana] (GB:P21216;GB:Q8L988;GB:Q9ZPV6); similar to ATPPA4 (ARABIDOPSIS THALIANA PYROPHOSPHORYLASE 4), inorganic diphosphatase/ pyrophosphatase [Arabidopsis thaliana] (TAIR:AT3G53620.	94.06	219	13	1	115	771	1	218	1e-105	380
MMN_All.Contig_1049	GGAAGCGACCAGAGAGAGAGAGAGAGAGATGAACTCGTCGCCGGCGATGGAACCAGACGCGCCGGACCTCGTTTGCCAGCTCGACAACGTCCAAGGCATGGTCGATGCCCTCACCTGCGTCCGATGGAAACGCCACCAGGATGGCTTTAGTGGAGCTATCCGAGCACGGAATCGTCTTGATCGTGGAGGAATCAGGCTGTCTTCAAGCCAAGGTCTATCTTCAACGCGAGCTGTTCACGAAGTACGAGTACGGAGCTGAAGGGAGGCCAAGATTTGGAATCAGCTTAGGCCTTCTTGTGGATTGCTTGAACACATTCTCATCACCTGGACATTCAAATACTATTGAAATCAAGTATCCAGGCCCTGACATGGAGCTTCTTCTCAAGTCTGTTGATACCT…	618	6	AT2G33380.1	RD20 (RESPONSIVE TO DESSICATION 20); calcium ion binding	Encodes a calcium binding protein whose mRNA is induced upon treatment with NaCl, ABA and in response to dessication. mRNA expression under drought conditions is apparent particularly in leaves and flowers.	similar to ATS1 (ARABIDOPSIS THALIANA SEED GENE 1), calcium ion binding [Arabidopsis thaliana] (TAIR:AT4G26740.1); similar to RD20 [Brassica juncea] (GB:ABX10750.1); contains InterPro domain Caleosin related (InterPro:IPR007736)	86.86	175	23	0	92	616	1	175	2e-81	298
MMN_All.Contig_105	GATTAACCTTCTGCCTTAGAAAGAGACATAGATCTAGAGAGAGAAATGGAAGTAATGCGAATTCTCCACATGAACAAAGGAAACGGTGAAACAAGTTATGCCAAAAACTCCACCGCTCAGAGCAACATAATATCTCAAGGCAGAAGAGTATTGGACGAGACCTTGAAGAAGCTAATGACGAGCAGTTCTGAAATTTCGAGCTTTGGGATCGCCGACTTAGGCTGCTCCTCCGGTCCCAACAGTCTATTGTCGATCTCCAATATCGTAGACACAATCCAAAACTTGTGTCCTGACCTCCACCGTCCTGTCCCTGAGCTAAGAGTCTCTCTCAACGACCTTCCTAGCAATGACTTCAACTACATMTTTGCGTCTTTGCCAGATTTTTACGACCGGCTTAAG…	763	6	AT2G41430.2	ERD15 (EARLY RESPONSIVE TO DEHYDRATION 15)	Encodes hydrophilic protein lacking Cys residues that is expressed in response to drought stress, light stress and treatment with plant-growth-promoting rhizobacteria (Paenibacillus polymyxa), possibly revealing a connection between responses to biotic an	similar to unknown protein [Arabidopsis thaliana] (TAIR:AT4G14270.2); similar to unknown protein [Arabidopsis thaliana] (TAIR:AT4G14270.1); similar to ERD15 protein [Brassica rapa] (GB:ABV89651.1)	77.25	167	28	5	81	551	1	163	2e-65	245
MMN_All.Contig_1050	GACAACACTTGACTGATCTTTTCTCTCATCCTCAGACGCAACAAGCAGCTTGTTGCAACACACAAAAATGGCTCAAACCATGCTGCTAACTTCCGGCATCTGTGCTAACCATTTCTTGAGGAACAAGAACCCTCTGGCTCAGCCCAAAGTTCACCATCTCTTCCTCTCCGGAAACTCTCCGGTTACTCTACCATCTCGAAGACCATCGTTGGTTCCTCTCGCTATCTTCAAACCCAAAACCAAAGCTGCTCCCAAAAAGGCTGAGAAAGTGAAGCCAAAGGTTGAAGACGGTATCTTCGGAACGTCTGGTGGGATAGGATTCACGAAGCAGAACGAGCTCTTTGTGGGTCGTGTTGCTATGATCGGTTTCGCTGCATCGTTGCTAGGTGAGGCGTTGAC…	751	6	AT2G42540.2	COR15A (COLD-REGULATED 15A)	A cold-regulated gene whose product is targeted to the chloroplast and constitutive expression increases freezing tolerance in protoplasts in vitro and chloroplasts in vivo. NMR and x-ray diffraction studies suggest that COR15a alters the intrinsic curvat	similar to COR15B [Arabidopsis thaliana] (TAIR:AT2G42530.1); similar to COR15a [Arabis pumila] (GB:AAS98217.1); contains domain PTHR23241 (PTHR23241); contains domain PTHR23241:SF10 (PTHR23241:SF10)	73.33	30	8	0	233	322	70	99	6e-05	44.7
MMN_All.Contig_1051	GGGGAGAGCAATAAAAGCGTCGTGCCGCTAGGCGAAGCGGAGGAGTGCCGCACCCTAGATGGCGAGAGTCCTGTAGCCGAAAGCATCACTAGGTTATCCTCTGACCCGAATAACATGGGAAACGTGCTAATCCTGTGAAAATATCGAAGGGCGAGCATGGAGGGACAGGACACGCGGGGATGGAAGGAGAGGATTTATATGTAATGAAGATGTATTCGTATGCCCGGCGCCTCGTCAGTCTCTCGTGTTTGTATCCCCGCGATGTGTGTGACTGTGGTAGAGGAATGCGTGATGTGTGTGGAGCGCTGGGTGTTGGATGTTGCTGTACTTNTCTAGGACGTGGGGAACCTCGCCCTCCGAGGCGGTCGTGGATGCGGCTGTTTATTGTTTTGTATTGTA…	793	6	AT4G02770.1	PSAD-1 (photosystem I subunit D-1)	Encodes a protein predicted by sequence similarity with spinach PsaD to be photosystem I reaction center subunit II (PsaD1)	Identical to Photosystem I reaction center subunit II-1, chloroplast precursor (psaD1) [Arabidopsis Thaliana] (GB:Q9S7H1;GB:Q8L9B6); similar to PSAD-2 (photosystem I subunit D-2) [Arabidopsis thaliana] (TAIR:AT1G03130.1); similar to PSI reaction center s	90.38	208	20	0	62	685	1	208	2e-100	361
MMN_All.Contig_1052	GAATCGTTTTCTGACGCTCTTGCAAGCAAACGAGAGGACTGATTCTGGAGTTGAAGACAGAGAGAAGAGATGGGCAGCACAAGCACGAGCTCTGCTGCTCTGATCCACCATTTCCGCCTCACCAGTCCCGACATGTGTTCGCCTCGAAAGCGTCCCTACACTATGAACTTCTGCAACTCGTGGAAGGAAGGTGGACTCCGACACGGTCTAACGCAACGGTGTAGCAAAGGCTTAATAAGACCGGGGGTTCGCTTCTCAGCTCTAGATGAAAATTCCGGCGATAGACCAACGGAAACTACTCCTACCCTTGTCTCTGCTGTACAAGACAGACCAGATGCATCCTTTGAGGAAGAAGAGAAAGCAAGTCCCATCTATGAGTTTCTCTATCCAGATAAAGAG…	775	6	AT4G10340.1	LHCB5 (LIGHT HARVESTING COMPLEX OF PHOTOSYSTEM II 5); chlorophyll binding	photosystem II encoding the light-harvesting chlorophyll a/b binding protein CP26 of the antenna system of the photosynthetic apparatus	Identical to Chlorophyll a-b binding protein CP26, chloroplast precursor (LHCB5) [Arabidopsis Thaliana] (GB:Q9XF89;GB:Q8LAB1); similar to LHCB2.1 (Photosystem II light harvesting complex gene 2.1), chlorophyll binding [Arabidopsis thaliana] (TAIR:AT2G051	91.48	223	19	1	97	765	3	224	5e-100	360
MMN_All.Contig_1053	CACCAATTGGTATGTAGTCCCAAACTCTGATCTTCCACCGCTACCACGGGTTGGCGTAGAGTTTCACATCGAGAAAACACTGGACCGTGTGGAATGGTACGGAAGAGGTCCATTTGAGTGTTACCCGGACCGAAAATCAGCAGCCCTTGTGGGGATATATGAACAGAACGTTGCGGACATGCATGTTCCTTATATTGTTCCAGGAGAATGTGGGGGTAGAACTGATGTTAGGTGGGTGACATTCACAAACAGGGAGGGTGTGGGAATATATGCTTCAACATATGGTAGCTCTTCTCCAATGCAGATGAATGCTAGTTACTATACAACAGGCGAGCTTGATCGTGCAACGCATGAAGAGGATCTTGTCAAAGGACAAAGCATTGAGGTGCATCTGGACCA…	602	6	AT4G32480.1			similar to unknown protein [Arabidopsis thaliana] (TAIR:AT2G20670.1); similar to unnamed protein product [Vitis vinifera] (GB:CAO69754.1); contains InterPro domain Protein of unknown function DUF506, plant (InterPro:IPR006502)	82.87	181	31	1	59	601	1	177	8e-84	306
MMN_All.Contig_1054	GAGGGTTTGATGCAGAAAGCATGAAAGCATTTGAAGAGCTTAGAAGCAGAGCCAAAACTGAATCTGGAGGAGACAATACTAATAACAATGAAGAATCTGTAAACTGAGTTTCTTATTTACATTCACTTCGTTGTCTCTCTGTATCATTGTACCACCACATACTTGTCAGATTGAAAATGATTTATAGTACAGTGAAAGTTATAGATTGTTGC	544	6	AT4G37830.1	cytochrome c oxidase-related		similar to unknown [Populus trichocarpa] (GB:ABK95790.1); contains InterPro domain Cytochrome c oxidase, subunit VIa; (InterPro:IPR001349)	91.18	102	9	0	36	341	1	102	2e-51	198
MMN_All.Contig_1055	AGGAGAGTAATATATATGTAAAGAAATTATAGTAGTATTACTATAAGGTGCGGCTAGTCTGCGCCGTCAGCTCAGATCAGACGCGACGCGACAGCAGATGTGATGTAGACGCAGAGCGAACGCGCCTCCGTTATATTCTCTCTGTCATGAGCACTACTTTTTATAGCTGAGTGTTGCTCGCCTGCCGACGTGCTCCGCGAGATCATGTCGCCGCGGGAATATCTTCGCCATCTACTGAGGCGGGAGTGAACGAGATCAAGATAGAGAGGTAATGAATGCAAGCATGTGCCTAGGCATCTACTCAGATCGCTTCTCACTCCTCGCGTCATGTTGCGTATCCTTCACCCGTGCTTCAATGTCGCACCTCTTGGTACGCGTCTCCTCTCTACCGCGTCTCCG…	1941	6	AT5G20830.2	SUS1 (SUCROSE SYNTHASE 1); UDP-glycosyltransferase/ sucrose synthase	Encodes a protein with sucrose synthase activity (SUS1).	Identical to Sucrose synthase 1 (SUS1) [Arabidopsis Thaliana] (GB:P49040); similar to SUS2 (SUCROSE SYNTHASE 2), UDP-glycosyltransferase/ sucrose synthase/ transferase, transferring glycosyl groups [Arabidopsis thaliana] (TAIR:AT5G49190.1); similar to SU	96.11	565	22	0	3	1697	243	807	0	1066
MMN_All.Contig_1056	GACAGACACTATTTACTTACAATCCTCTTCCTTAATCAATCAATACTCCTTTAGTCAACGATATGAAATCGTGGATTCTCAAACGTGCTCATAGTTTTTTCGCTATAGGTGACATAGTGCCTAAACCGCTCTGTGTGTCTACTGTTCCACGGCTGAACTATTGTGGGCCAGGCAGATGTCTGATTTGGAATGAGTACTATCTAAATTAACTATGAACTATATCAATGACCTGTCCAGCACCTCTCTCTACCGAAATTTCCCCTCAACTTTTTTTTCTGTTTTGTACAATCGCTTATACGTGTCTATCTCTCTATTCTTAATGATAATTCCTGAACGAGACCTTTTATCACTTTGAATCTTATTCTTGTTTTTATTCTGTTTTGTTTTTTTCTTTCTATT…	1770	6	AT5G21090.1	leucine-rich repeat protein, putative		similar to leucine-rich repeat family protein [Arabidopsis thaliana] (TAIR:AT3G43740.1); similar to leucine-rich repeat protein [x Citrofortunella mitis] (GB:AAP23944.1); contains InterPro domain Leucine-rich repeat, N-terminal (InterPro:IPR013210); conta	86.45	214	29	0	857	1498	4	217	7e-105	378
MMN_All.Contig_1057	GAAGTAAGTGGATCAATAAAGTAACCGAACTCAAAAGAAAATTCATTATTTATGGTCCAAGACCATACATTTTGATGAATGCAACTTAGAAAAATTTGTTGAATAGATAGATAGAGCGAAAAGATCATAACTATACTTAACAAAAAAATACTCAGAAACGTCCACATACGTCGAAGGTTTTTTGTTGCTGTCGGAAAAAGTAGAAGTCCAGCTCCGAGTAAAATAGGTACTGGAAGTGGAATGAAAGGGATGATCCATGAATATTGATATGTATGTTCCATAAAATAAAAAACCCTTTTTATTTTATTCTTAAATTTATTATTTCTTATTCACTGGTTTGTATATATATATATTTTTTTTCAAAGGGGATAATAAAAAAGCGCATTTTTTCAAACTTAA…	926	6	AT5G28640.1	AN3 (ANGUSITFOLIA3)	Encodes a protein with similarity to mammalian transcriptional coactivator that is involved in cell proliferation during leaf and flower development. Loss of function mutations have narrow, pointed leaves and narrow floral organs. AN3 interacts with membe	similar to GIF3 (GRF1-INTERACTING FACTOR 3) [Arabidopsis thaliana] (TAIR:AT4G00850.1); similar to unknown [Populus trichocarpa] (GB:ABK94681.1); contains InterPro domain SSXT (InterPro:IPR007726)	76.88	199	39	4	321	896	13	210	7e-38	154
MMN_All.Contig_1058	GTAGTAGCAATTCGGACACGAGCAAGAACTCTTCTGGTCTGTCTCTTTCGAGATCGGAGCTAAGGGATAAAGCTAGGGAGAGAGCTAGAGAGAGAACAGCCAAAGAGACCAAGGAGAGAGACCACACTGGTTCCTTCACCGATCTGTTGAATTCCGGTTCGGATCCGGTTAATGTAAACCGGCAATGGATGGCTACTTCTTCATCGCCTGCTCAAATGGAGTATTTAACCTCGGGTTTGATACTCGGGTCGGGTCAAACCCACTTCCCGATTCAAACAAGTGCTCACCCTTTCTCCGACCATCATCATCATCCTCAAGAGTTTTCCTTCGTTCCCGACCATCTGATTTCTCCGGCAGGATCCAACGGCGGTGGAGCGTTCAATCTTGATTTCAACATGT…	982	6	AT5G64200.2	ATSC35 (ARABIDOPSIS THALIANA ARGININE/SERINE-RICH SPLICING FACTOR 35, 35 KDA PROTEIN); RNA binding	encodes an SC35-like splicing factor of 35 kD localized to the nuclear specks.	similar to SCL28 (SC35-like splicing factor 28), RNA binding [Arabidopsis thaliana] (TAIR:AT5G18810.1); similar to RNA recognition motif (RRM)-containing protein [Arabidopsis thaliana] (TAIR:AT3G10400.1); similar to putative arginine/serine-rich splicing	26.85	108	72	2	294	596	46	150	3.9	29.3
MMN_All.Contig_1059	GATGGTCACACGCTAACGGCTGATGGTTTGTATTGTCAAGGACAAGAAACGCTTACTTCGTTAATGGATTGAAGGTGTGCTCATTAACTGAAAACCTCGAGGCTTCACAAGCTCTGATCTACAACGTCTGGAGGCAGCGGAATGCAGCAGTTCATCTATCAGGCTTCGACCCAGTGCAGACGACTTTCAACAATATTGATAGGGATATCCGCAACACCATCAGTGCGAGAATACATAGGAGGAAGTTCTCTCCTCTTATGCAACTTTGGATTAGATAGCTTCCTATCTTAATCTACTTCCATGTGACTGCCTTGTTTTTTATTCTTTTTTGCCAAGGTTTCACGTCTAAGCTTCTGTAACCTTGACCTTTCAAATTTTTGAATATTCACAGTTTAACAA…	1373	6	ATCG00430.1		Encodes a protein which was originally thought to be part of photosystem II but its wheat homolog was later shown to encode for subunit K of NADH dehydrogenase.	Identical to NAD (ndhK) [Arabidopsis Thaliana] (GB:P56756); similar to NADH-ubiquinone oxidoreductase 20 kDa subunit, mitochondrial [Arabidopsis thaliana] (TAIR:AT5G11770.1); similar to photosystem II G protein [Olimarabidopsis pumila] (GB:YP_001123119.1)	95	80	4	0	333	572	146	225	1e-93	135
MMN_All.Contig_106	GATTTACCTTCTGTCTTAGAAAGAGACATAGAGAGAGAGAAATGGTAGTAATGCAAATTCTTCACATGAACAAAGGAAATGGTGAAACAAGTTATGCCAAAAACTCCATCGTTCAGAGCAACATAATATCTCTAGGCAGAAGGGCAGTGGACGAGGCCTTGAAAAAACTAATGTTGAGCAATTCAGATATTTCGAGTCTTGGAATCGCTGACTTAGGTTGCTCCTCCGGTCCCAATAGTCTCTTGTCTATCTCTAACATCGTAGACACAATCCAAAACGTGTGTCTTGACCTTGACCGTCCTGTCCCTGAGCTCAAAGTCTCTCTCAACGACCTCCCTAGCAACGACTTCAACTACATATTTGCTTCTTTGCCGGAGTTCTATGACCGGCTCAAGAAGA…	743	6	no significant hit
MMN_All.Contig_1060	GTCATCCTCAGCATGTGCCTCACTATCTACGGAATCTCTTCGTTCAAGGAAGGAGAGCCTTCGATTGCTCCGAGTTTGACGTTGACTGGGCGGAAGAAGCAGCCCGATCAGCTTCAGACAGCTGAGGGATGGGCAAAATTCACGGGAGGGTTCTTCTTCGGAGGGATCTCTGGTGTGACTTGGGCTTACTTTCTCCTCTACGTTCTTGACCTTCCTTATTACGTCAAATGAATGTAGTTCAAAATATGAGCTTCACCAGTATGTTATCTACAGAGACTCTCTTGCACCATTGTTTCTTTTTTACTTTTGTCTGAGCAAGAATCTTGAATCTCAGGGTCGTCTTTGTATAATACTATGGATCTCCTCTTAAATATTTCTTGGTCTTTATTCACATAATGA…	1240	5	AT1G04410.1	malate dehydrogenase, cytosolic, putative		Identical to Malate dehydrogenase, cytoplasmic 1 [Arabidopsis Thaliana] (GB:P93819); similar to malate dehydrogenase, cytosolic, putative [Arabidopsis thaliana] (TAIR:AT5G43330.1); similar to malate dehydrogenase-like protein [Solanum tuberosum] (GB:ABC0	93.9	164	10	0	653	1144	169	332	2e-169	293
MMN_All.Contig_1061	CTATTATTATTATATTACTNACCTTACATTTATGTCTGCTTGTCTTCTTCTGCGGTCCGACCAGTCACAAACAGCACACAGCACTGCGCATGCCGCGATGCAGTATGTACGAGTTAGCCGACGAGAGACGCGCCGCTGCTCCAGTCCATCTATCTCTTCATATATCAGTCTATATANTTATATACTAACTGTACATACTTCCTCGCGCGGCGGAGCGAGTCGCACGCATCGTACGATCCTCGCGCGCGGATGAGACTACCCGTNCTAGTTTCTACGTGTCGCGGCGCATAGAAACGAGTATACATCAATAGAGCTAGGCTCTATCCACTAGCAACTCGTACACTCCTCGTAGCATATGTATTTCAGGAATCGCTGCNTATATCGTACATTGTCTTCGTA…	800	5	AT1G09560.1	GLP5 (GERMIN-LIKE PROTEIN 5); manganese ion binding / metal ion binding / nutrient reservoir	germin-like protein (GLP5)	Identical to Germin-like protein subfamily 2 member 1 precursor (GLP4) [Arabidopsis Thaliana] (GB:P94014;GB:O80538;GB:P94097); similar to GLP10 (GERMIN-LIKE PROTEIN 10), manganese ion binding / metal ion binding / nutrient reservoir [Arabidopsis thaliana]	86.55	223	30	1	23	691	1	219	2e-108	388
MMN_All.Contig_1062	GAAGCTCATGGCGTCTCTTGCAACCGTCGCCGCCGTGAAACCATCTGCCGCCGTCAACGGCCTCGGCGGCAGCTCACTCGCCGGGGCCAAGCTCTCCTTCAAACCTTCCAGCCTAAGCATCAAACCCAAATCCGTCAGGTCTGGTGCCGTGGTGGCCAAGTATGGAGACAAAAGTGTCTACTTTGACTTAGAAGATTTGGGAAACACAACTGGTCAATGGGATCTATACGGTTCCGATGCTCCTTCTCCTTACAACCCTCTTCAGAGCAAGTTTTTTGAGACATTCGCTGCACCATTCACAAAGAGAGGATTGCTCCTCAAGTTCTTAATTCTTGGAGGAGGATCTTTGCTTACTTATGTCAGCGCTTCATCCACCGGCGATGTTCTTCCCATCAAGAG…	1177	5	AT1G12900.1	GAPA-2; glyceraldehyde-3-phosphate dehydrogenase		similar to GAPA (GLYCERALDEHYDE 3-PHOSPHATE DEHYDROGENASE A SUBUNIT), glyceraldehyde-3-phosphate dehydrogenase [Arabidopsis thaliana] (TAIR:AT3G26650.1); similar to hypothetical protein [Vitis vinifera] (GB:CAN78872.1); contains InterPro domain Glyceralde	95.98	373	15	0	58	1176	1	373	7e-178	620
MMN_All.Contig_1063	GAAACACACAGACTCATTCATTCATTCATCGTCTCCTCAAAGAAACAATCAATCAGATCTCAGATCTCTGAACAAAAATGGCGGTTTCGGCGCGTGAGGAGTACGTGTACATGGCCAAGCTCGCGGAGCAAGCCGAGCGCTACGAGGAGATGGTGGAGTTCATGGAGAAAGTCTCCGCAGCCATCGACGGCGACGAGCTCACCGTCGAGGAGCGAAACCTCCTCTCCGTCGCGTACAAAAACGTGATCGGCGCGCGCCGCGCATCGTGGCGAATCATCTCCTCGATCGAGCAGAAGGAGGAGAGCCGCGGCAACGACGACCACGTCAAGGCGATCCGAGACTACAGGGCGAAGATCGAGACGGAGCTCTCCGGGATCTGCGACGGGATCCCCAAGCTGC…	1144	5	AT1G23010.1	LPR1 (LOW PHOSPHATE ROOT1); copper ion binding / oxidoreductase, acting on diphenols and related substances as donors, oxygen as acceptor	Encodes a protein with multicopper oxidase activity.	similar to LPR2 (LOW PHOSPHATE ROOT2), copper ion binding [Arabidopsis thaliana] (TAIR:AT1G71040.1); similar to hypothetical protein [Vitis vinifera] (GB:CAN78466.1); similar to hypothetical protein OsJ_000201 [Oryza sativa (japonica cultivar-group)] (GB:	89.44	303	32	0	3	911	267	569	1e-144	506
MMN_All.Contig_1064	AAGATATATCATTTGGATTAGATGGGATATGTTTCTTTTTCCTTGATAATGCGGGGCGAGTTCATTTGTTTAAACCGATTTTGATGATATGTTTTGAGTATATATCGTCGATAGTACTAGAATTTTTATTTGTTTGTTTGGGATTTGAAGGGGACTTTTGTACATAAGATGGTGTAAACTAGTATATATATATGCGTTAGT	962	5	AT1G47420.1			Identical to Uncharacterized protein At1g47420, mitochondrial precursor [Arabidopsis Thaliana] (GB:Q9SX77); similar to APFI, carbonate dehydratase [Arabidopsis thaliana] (TAIR:AT1G47260.1); similar to unknown [Populus trichocarpa] (GB:ABK92861.1)	70.42	240	61	2	89	778	18	257	1e-85	313
MMN_All.Contig_1065	GCTCCTGAGATGTCATTACCTGCCTTGCCAACATCTCAGACTCTTAGGAATCACGGGTTTCGCGGTGGTGGTGCGTTTGGAGCGTTGCGTCTCATTATCATTTTGGTGTTTATGTTGTATGGTGTTGTTAGACATTAAGAATGAGATTTTTTTTCTTTTTCTTTTAAATTTGTTTGGTAGGAGGACTCTATGGATGGGTGGATGGATGGGGAAGGCTCATATTTGTATTTTCTTCTTGTGTATATGTGTTTTTGTTGGTAACAACAGAGTGTAATGTAGCAAA	1039	5	AT1G52950.1	replication protein-related		similar to unknown protein [Arabidopsis thaliana] (TAIR:AT2G05642.1); similar to hypothetical protein 31.t00031 [Brassica oleracea] (GB:ABD65118.1); contains InterPro domain Replication factor-A, C-terminal (InterPro:IPR013955); contains InterPro domain P	36.11	144	92	0	66	497	10	153	2e-22	103
MMN_All.Contig_1066	GAACACAAATAATAAAATCAACACGATGGATTTGTTTCGTCTGACTTCCCTTCCCCCTTTCGCCGAGAATGTCTTCAACAAAAATGTCTGATTTCTGCTTTACCCTCTCCTTCTGACTACTCCTATCCTGTCGCGCGTCCCTCTCGTACTTCGACCAGGCGACTCTCTCATCTTCCTCACGAGGTGTCGGCTCTGCGATATTACTCGTCCTATCTGGATATCTCTATCTCGCTGCTTTCAAGATTACAATGATTTCTACCATCATTGTTGTTCTTCATACATCTATCTCGCTCACACTAATGCGATTCTTGGTACAGCTGTACATTGTTCTCTCCTGATATCATTGCTCGCTGCTGTGGTTGCTGCGATCACCGTTCTCATGACCAGGATCTACATAAC…	1028	5	AT2G30620.1	histone H1.2		Identical to Histone H1.2 [Arabidopsis Thaliana] (GB:P26569); similar to histone H1, putative [Arabidopsis thaliana] (TAIR:AT1G06760.1); similar to histone 1 [Malus x domestica] (GB:BAD00018.1); contains InterPro domain Winged helix repressor DNA-binding	90.32	62	6	0	244	429	61	122	3e-18	89.4
MMN_All.Contig_1067	CAAACCAGAATCTCCAGACATTTCATCACGCAAATAGCAGCTCATTAGATTGTTTAACCAGAGGCCACACATACTATCATAGCCCTTCCAACTCTCCATTGGATCATTCCCCTTTTAAATCCCCTGGACGTGAAATGGTATCCTTTCCGTTTTCCAGCATCAGCAATTCAGATTTGTTGGGAGCATCAAGTCCAACAACACAAAGCGATCGGTGGTGGATATGAGCTTTACTGAAGAACTACTTGAAACGAGTTTGGTTGCCACCAGGTCAGTAACTCTTCTTACTCGCACCGTTCTCACAATTTGGTGTCATGCGTTGTTTCTTGAATTCTTTTTAGGTAAGACATTTAAGTTCAGAAGACATAAGAATCGATGATTTTAGATCTTGTCCTAACCGCA…	1138	5	AT2G41290.1	strictosidine synthase family protein		similar to strictosidine synthase family protein [Arabidopsis thaliana] (TAIR:AT3G57030.1); similar to unnamed protein product [Vitis vinifera] (GB:CAO63059.1); contains InterPro domain Strictosidine synthase; (InterPro:IPR004141); contains InterPro domai	80.48	374	72	2	17	1135	1	373	7e-177	616
MMN_All.Contig_1068	GGAATGTGCTTCTTCCTCTCTCTCTCCATATCCCTACCTTTCATCTTCTTTCCTCCTTATCACTTGATCATTTTCCTAATCTTTCGCTCATTTGTCGACAGCAAAAATTCTGACAATGGAAGCATTCTCTAACGTGTCAGCTCTTCTTATACTGCTGCTACTGTCACTGTCCCTCTGTGTGACGTCAAAAGACCAAACTGTTTCATGCACAATGTGTACCTCTTGCGACAATCCATGTAACCCCGTCCCGTCTTCCTCTCCGCCCCCTACTCCTCCGTCCGGCGGTGGCTCTTATTATTACTCTCCACCTCCTCCTACTCCTCAGAGCTCCAGCGGCGGCGGCGGCGGCTCTTATTATTATCCTCCTCCTTCAACTTCCGGTGGTGGTAAATACCCTCC…	669	5	AT2G42530.1	COR15B		similar to COR15A (COLD-REGULATED 15A) [Arabidopsis thaliana] (TAIR:AT2G42540.2); similar to cold response protein [Thellungiella salsuginea] (GB:ABX79675.1); contains domain PTHR23241 (PTHR23241)	71.9	121	34	1	81	443	7	121	3e-41	165
MMN_All.Contig_1069	GAGAGAAACGCATAAAAAGGTAGCGATGAAGACGGTATCGGTGGACGAGACCAAAAACACGGTGGTGCTACGAGCTGAGCACCGGGACGAGGAAGGTCGGAAAGCTGTGGATAAACTCGAGTTAAAGACTCGAAACCCCGACACGATCAAGCAAGTCGAGAAGAAGCTGATGGACAAAGGCGTCCAAAGGATGGAGAGGCACCCTTCCGACGGGACTCAGATCAAACGTCCGCCGCCGAAGTCAGGTCACGGCGGGAAGTACACGTGGGAGGGGTCTGATCGGATGGAGGACTACGAGATGCAGCCGGATCCGGCGGCGATGGATGAAGGCGATCCTAACTACGACGAGGAGAAGATCGGCGGTGGTGGTGGTGATGACGTGGCGGTGGAGGTTGTGAA…	785	5	AT3G01530.1	AtMYB57 (myb domain protein 57); DNA binding / transcription factor	Member of the R2R3 factor gene family.	similar to ATMYB21 (MYB DOMAIN PROTEIN 21), DNA binding / transcription factor [Arabidopsis thaliana] (TAIR:AT3G27810.1); similar to MYB24 (myb domain protein 24), DNA binding / transcription factor [Arabidopsis thaliana] (TAIR:AT5G40350.1); similar to My	78.54	205	42	5	108	716	5	204	3e-87	318
MMN_All.Contig_107	GACGACAACGAAGCAAGAAAAAAAMAAACTAGTTATTGTCCCCCGTTGAAGCTCATCGGTCTCTCTAGATCTAGCTTATCGGCATTACAACTGATACTTTGCTCCATAGTTRTAAAAGCTATGGTGACGATCCGTAGCGCGTCAGTCTTTATTCTAGTCCTTCTGRCTGTATCAACCCTGGCTTTGGTTGCCAATGGGGAAGACAAAACGATTAAAGTGAAGARAGTGAAGGGRAAGAAGGTGTGCACGCAAGGATGGGAATGYGTCTGGTGGTCTGAGTACTGCTGTAACGAGACGATCTCGGATTACTTTCAGGTGTATCAGTTTGAGCAGCTCTTTGCCAAAAGAAACACTCCTGTTGCTCATGCTGTTGGGTTCTGGGACTACCAGTCTTTCATC…	1010	5	AT3G02500.1			similar to unknown protein [Arabidopsis thaliana] (TAIR:AT5G16030.1); similar to hypothetical protein [Cleome spinosa] (GB:ABD96956.1)	68.17	289	75	6	60	875	1	286	9e-98	353
MMN_All.Contig_1070	GATTCCTTAAACCCGGCGGCGAAGATGAAGTACAACCCAAGAGTCACCTCCTCTCGCAGGAAGAACAGGAAGGCTCACTTCACAGCCTCATCAAGCGAGAGACGCGTCATCATGAGCTCACCTCTCTCCACTGACCTTCGCCAGAAGTACAACGTCAGATCCATGCCTATCCGCAAAGACGACGAGGTTCAGATCGTTCGCGGTACCTACAAGGGACGTGAAGGAAAGGTTGTCCAGGTGTACCGTCGCAAGTGGGTGATTCACATCGAGAGGATCACGAGGGAGAAGGTGAACGGAACCACCGTCAATGTCGGAGTTCAGCCGTCGAAAGTGGTGATTACGAAGCTTCGTCTTGATAAGGACAGGAAGTCGCTTTTGGTGAGGAAGGCCAAGGGACGT…	803	5	AT3G06110.2	MKP2; protein tyrosine/serine/threonine phosphatase		similar to dual specificity protein phosphatase (DsPTP1) [Arabidopsis thaliana] (TAIR:AT3G23610.2); similar to unnamed protein product [Vitis vinifera] (GB:CAO71100.1); contains InterPro domain Protein-tyrosine phosphatase, dual specificity; (InterPro:IPR	87.2	164	21	0	24	515	1	164	3e-79	291
MMN_All.Contig_1071	AATTAAAACCTTATATAGGCGCTATCTCTCCGCCCCCGCAAAAACACAGCGCACCGAGTCTTTGAGCGAGAGAAGCGGGGAGATAAAACAATCTGCAGTCTATAGCAGATATCTCCTACGACTACAACACCGCGCGGAAAATGAATATAAATGGTCGTATCCTGATGAGATAAGCGTAATACATCTCCATCGTGAGTACCGCGATGTTGATTTACATTTGTCGGATCTGAAGGGCACATCTATGCCTAGCATGGCACACAACAAGATGAAAAAAGTCGCTGAGGAAAACTATGGAAATGCAGGCATCGTTGTCAGGCCTGACAACAGCAACGTAGCGAGTTCAGGCCACTAAAACTTGTGGTGCTTGGTCGAAGGAGAAACCATCTAGAATATGAGATA…	774	5	AT3G08690.1	UBC11 (ubiquitin-conjugating enzyme 11); ubiquitin-protein ligase		Identical to Ubiquitin-conjugating enzyme E2-17 kDa 11 (UBC11) [Arabidopsis Thaliana] (GB:P35134;GB:Q9M9J1); similar to UBC10 (UBIQUITIN-CONJUGATING ENZYME 10), ubiquitin-protein ligase [Arabidopsis thaliana] (TAIR:AT5G53300.2); similar to UBC10 (UBIQUIT	97.97	148	3	0	96	539	1	148	1e-84	309
MMN_All.Contig_1072	AGAGAAAGGTGGAACGTGCCCGGTCTTCCTCTTCTTCTCGGTGAATGCAAGTGGCCAGTTTTGTGGTGTAGCTGAGATGACTGGGAGAGTGGATTATGAGAAGAGCATGGAGTTTTGGCAGCAAGATAAGTGGACTGGCTATTTTCCTGTCAAGTGGCACATAATTAAAGATGTTCCAAATCCACAACTAAGGCATGTGATACTAGAGAACAATGAGAACAAGCCTGTAACAAATAGCAGAGACACACAAGAGGTGAGGTTGCCACAAGGGAATGAAGTGTTGAACATCTTCAAAAACTACGCAGCAAAGACATCTATATTAGATGATTTCGATTTTTATGAAAACAGAGAAAGGGTTATGGTACAGAAGAAGCTAAGGTTCAATCCTGTATCAAAGAA…	591	5	AT3G08850.1	ATRAPTOR1B/RAPTOR1B (RAPTOR1); nucleotide binding / protein binding	Encodes one of two Arabidopsis RAPTOR/KOG1 homologs. RAPTOR proteins are binding partners of the target of rapamycin kinase that is present in all eukaryotes and play a central role in the stimulation of cell growth and metabolism in response to nutrient	similar to ATRAPTOR1A/RAPTOR1A (RAPTOR2), nucleotide binding [Arabidopsis thaliana] (TAIR:AT5G01770.1); similar to transducin family protein, putative, expressed [Oryza sativa (japonica cultivar-group)] (GB:ABG21850.1); similar to transducin/WD-40 repeat	33.33	78	51	3	332	562	720	792	1.4	29.6
MMN_All.Contig_1073	ATCCAAACACTAAACCAATCTCCTAACAACAACAAAAAATGCAGGGAGCTTTGTCTATCAAACCAACCATTCTTCCTCTTTCTTCACCACTTTTTTTCTCCAAAGCTAACTATTCTTCTTCCTCAGACCATCACCAACACTAAAGCTTCAAGACTCTCATCTCTGAGACCAAACACATCATCTCCTACAACCTCTGATCCTCTCACCGTTGACTATGACTCCCTCCTTTCTGTTTTTCCAGCCGAAGCATGCGAAGTGATCAGCGGATATGCATGTTCAGCTGACATTTCCCCTGAAGTCAAGCTTGAAACAAAGCCCATCTCCCGTCCCGTGACTTCAGAGAACGTAGACCGAGAATACCTAGAGTATAACACCCCGAAAACTGTTTTCGCCGCAGAG…	1326	5	AT3G10340.1	phenylalanine ammonia-lyase, putative		Identical to Phenylalanine ammonia-lyase 4 (PAL4) [Arabidopsis Thaliana] (GB:Q9SS45;GB:Q53ZM8); similar to PAL2 (phenylalanine ammonia-lyase 2), phenylalanine ammonia-lyase [Arabidopsis thaliana] (TAIR:AT3G53260.1); similar to PAL3 (PHENYL ALANINE AMMONI	88.65	326	37	0	173	1150	382	707	0	534
MMN_All.Contig_1074	CAGATGTGGGTGCTTAAGCTTTCTTGGATCTGGTCAGACAACCTTCCAAACGAGGCATCAGATGTCAGAGATCTACTGGTCATCTTCCTGTCAGCTTCTTTTCTTCTGGCTCTATTTTCCGGCGACCTGACTCCCGTGTTTCGGGCTTCGTCTCTGGCTTACAGTGGCTATCTTAGCACTATAAGGCTGGCTTTTGGCTCTGACGGTGTCCCTTTCTGTCCGGGAATCGTTGGCCTTTGTCTCGGATCAATCGTTTGAATATGAATCATGTTTCAGATTGGAAGTTTGCGTGAAGTGAAGTTGGAAACTTTGGTTTGGTCTGTTGAATACATTAGCGGCAGGTCCTCCTATATGGTTGCTTAATTGCTTTGTGAATGAGGAAGTCCAATCCTCTGTTTA…	854	5	AT3G11397.1	prenylated rab acceptor (PRA1) family protein		similar to prenylated rab acceptor (PRA1) family protein [Arabidopsis thaliana] (TAIR:AT5G05987.1); similar to hypothetical protein [Vitis vinifera] (GB:CAN72272.1); contains InterPro domain Prenylated rab acceptor PRA1 (InterPro:IPR004895)	92.23	206	16	0	179	796	1	206	6e-100	360
MMN_All.Contig_1075	GATCCACCATTCTCATAATAACTTCTCCAAAGCTTACATTTACGGTTACTAGCAACTTTCCGATGACGAGTCCAGCGGTTGATCAGGAGAACATCCCTCCTATGGACGCAACCAACACGACTGCGACGGAGCCTGCTTCGAAGGGAGGCAAGACGAAGAAAGCCAAGGAAGTGAAGGCGAAGGCGAAGAAGAAGCCTACTGCTGCTGCAGCTGCGAAGAAGAAGTCCGTTTCGACTCATCCTACTTACGAAGAGATGATCAAGGACGCGATTGTATCGCTGAAGGAGAGAACTGGATCTAGCCAATACGCGATTCAGAAGTTCATCGAGGAGAAGCACAAGGTGCTCTCGCCTTCGTTCAGGAAGCTCTTGCTTCTCAATCTCAAGAGGCTCGTTGCTT…	657	5	AT4G28025.1			similar to unnamed protein product [Vitis vinifera] (GB:CAO66511.1); contains domain Chlorophyll a-b binding protein (SSF103511)	82.79	122	16	2	124	474	36	157	3e-39	158
MMN_All.Contig_1076	TTTGGGCTATTTTTAAATGGGTCGAGATTGGTTCTTTAGCCATCCGATTCCGAACCAACAGAATACTAATCAAATTTGGACTATAATGTAATATCTTAAAATGTAAGGTCATAAATCTTATCAACAGAATACA	778	5	AT4G34050.1	caffeoyl-CoA 3-O-methyltransferase, putative		Identical to Probable caffeoyl-CoA O-methyltransferase At4g34050 [Arabidopsis Thaliana] (GB:O49499;GB:Q8L989); similar to caffeoyl-CoA 3-O-methyltransferase, putative [Arabidopsis thaliana] (TAIR:AT4G26220.1); similar to caffeoyl-CoA 3-O-methyltransferas	97.22	216	5	1	95	739	15	230	5e-120	426
MMN_All.Contig_1077	AAGCAGTGGTATCAACGCAGAGTGGCCATTACGGCCGGGGAACCTTCTCCCACCACACAATCGCACTTCTCCCCTTCTAGAATTCTCCCCCCAGAAATCAAATCAATCCCTCAAATTCTCATTCCTCAGTCAATGGAAGAAGCTAAGGTGGAAGCGAAAGACGGAACAATCTCCGTTGCTACTGCTTTTGCCGGTCACCAACAAGCTGTGCAAGACAGTGACCACAAGTTCCTGACCCAAGCTGTTGAAGAAGCTTACAAGGGTGTTGACTGTGGTGATGGTGGCCCTTTTGGTGCCGTTATTGTTCACAAGAACGAGGTCGTCGCTAGCTGCCACAACATGGTCTTGAAGTACACCGACCCTACTGCACACGCCGAAGTCACTGCCATTCGAGAGGCA…	785	5	AT4G35000.1	APX3 (ASCORBATE PEROXIDASE 3); L-ascorbate peroxidase	Encodes a microsomal ascorbate peroxidase APX3. Ascorbate peroxidases are enzymes that scavenge hydrogen peroxide in plant cells. Eight types of APX have been described for Arabidopsis: three cytosolic (APX1, APX2, APX6), two chloroplastic types (stroma	Identical to L-ascorbate peroxidase 3, peroxisomal precursor (APX3) [Arabidopsis Thaliana] (GB:Q42564;GB:O81810); similar to APX5, L-ascorbate peroxidase/ peroxidase [Arabidopsis thaliana] (TAIR:AT4G35970.1); similar to ascorbate peroxidase (GB:AAB52954.	92.21	231	18	0	91	783	1	231	1e-116	415
MMN_All.Contig_1078	GGAATACCTTCATCGCTTCTCTCGAAATCAAAACTCTCAAAGATGTCGACGAAGAAGATTGTGTTGAAAAGCTCCGACGGCGAGTCTTTCGAGGTCGATGAGGCCGTGGCTCTCGAGTCTCAGACCATAGCGCACATGGTCGAAGACGACTGCGTCGACAACGGGATCCCTCTTCCCAACGTCACGAGCAAGATCCTCGCGAAGGTGATTGAGTACTGCAAGAAACACGTCGACGCCGCCGCTTCTAAGACCGAGGCCGTCGATGGCGGCGCTTCCTCCGACGATGACCCCAAGGCCTGGGACGCCGAGTTCATGAAGATCGATCAAGCTACCCTCTTCGAACTCATCCTGGCTGCTAACTATTTGAACATCAAGAACCTTCTTGACTTGACATGCCAG…	782	5	AT4G35480.1	RHA3B (RING-H2 finger A3B); protein binding / zinc ion binding	Encodes a putative RING-H2 finger protein RHA3b.	Identical to RING-H2 finger protein ATL4L (ATL4L) [Arabidopsis Thaliana] (GB:Q9ZT49); similar to RHA3A (RING-H2 finger A3A), protein binding / zinc ion binding [Arabidopsis thaliana] (TAIR:AT2G17450.1); similar to unnamed protein product [Vitis vinifera]	74.23	194	42	2	120	677	1	193	6e-69	257
MMN_All.Contig_1079	GGCAAACTACGGAATGGACTGATTCCATTCTGGATTCCTTTCGGCTGCGCGCTTCTACGATCCTTCTCCGACTCCGTCCATATGCACACCTGCCCCTTAAGAAAGTGAGCTTGGACACGAATGGTTACTACTAATACACCGGCCGGTACTGTGATGTTGGGACTCTCACACATATAAAAAGCACCTGCGGACTCACACCCGCAACATCAAAGACGCACATAGCCTTTAGAACATTTCTGATGGATGCCTCAGATCCTCCGGTNATCCTGCCCGTCTTCCCAATAATTGCATGAAACTCCCTGAAATTTTTATGCTATTCCTCCCACCCTTCTA	1453	5	AT4G36220.1	FAH1 (FERULATE-5-HYDROXYLASE 1); ferulate 5-hydroxylase	encodes ferulate 5-hydroxylase (F5H). Involved in lignin biosynthesis.	Identical to Cytochrome P450 84A1 (CYP84A1) [Arabidopsis Thaliana] (GB:Q42600); similar to cytochrome P450, putative / ferulate-5-hydroxylase, putative [Arabidopsis thaliana] (TAIR:AT5G04330.1); similar to cytochrome P450 [Isatis tinctoria] (GB:ABL07485.	85.36	403	59	1	3	1211	153	520	7e-178	620
MMN_All.Contig_108	GACAGAAAGGMAAACAAATCAAACAGTTGGGTCRAAACTTGCCGTTTTACACACAGAACAAAATTGGTAGATTGGTAAAAAAGGAAACGAAATTCCTCCTCTTCGTACTTGTCAGATCTGATTCCTCCGCCATTCTTCGTTCGAAAGGCAGGGTTGATTGCTAAATCGGGGAAAGAAATGGCGAATAGAGTGGATCAGGAATACGATTATTTGTTTAAGATCGTGTTGATCGGAGACTCGGGTGTTGGGAAATCCAACATATTGTCCAGATTCACGAGGAACGAGTTTTGCTTGGAATCCAAATCCACCATCGGTGTCGAATTCGCCACCAGGACTACTCAGGTGGAAGGAAAGACGATCAAAGCTCAGATCTGGGACACTGCAGGTCAGGAGAGGTAC…	822	5	AT5G01600.1	ATFER1 (FERRETIN 1); ferric iron binding	Encodes a ferretin protein that is targeted to the chloroplast. Member of a Ferritin gene family. Gene expression is induced in response to iron overload and by nitric oxide. Expression of the gene is downregulated in the presence of paraquat, an inducer	Identical to Ferritin-1, chloroplast precursor (FER1) [Arabidopsis Thaliana] (GB:Q39101;GB:Q8LG19); similar to ATFER4 (FERRITIN 4), ferric iron binding [Arabidopsis thaliana] (TAIR:AT2G40300.1); similar to Ferritin-1, chloroplast precursor (GB:Q96540); c	78.46	246	49	3	94	819	1	243	1e-88	323
MMN_All.Contig_1080	GAATTTCTAAAGATCTCTTTGACAACAAAGAAGAATAAAGAAACGCCCCCAAGAGCCATCACGAATCCTTCCTCCTGCATTTTCTGGGGTTTTGGTGGTGTTGTTAAGAGATCATAATGTCTAGCGTAGAGGATTTGAAAGCTAATGAAGCAGAAAAGTCAATGCCATCACCACAGCAGGAGGAGGCTGCTGTAAAGAGCGAGTATGGAGGGCTCATGCCAAAGAAACCACCTCTCATTTCCAAGGATCATGAGCGAGCTTACTTTGACTCAGCTGATTGGGCTCTTGGAAAGCAAGGTGTTGCCAAACCAAAGGGACCTCTTGAAGCTCTTCGTCCCAAGTTACAGCCAACGCAGCAGCAGACACGTTACAGGAAGTCTCCATGTGCTCCATCCGGTG…	1149	5	AT5G15800.1	SEP1 (SEPALLATA1); DNA binding / transcription factor	Encodes a MADS box transcription factor involved flower and ovule development. Functionally redundant with SEP2 and SEP3.	Identical to Developmental protein SEPALLATA 1 (SEP1) [Arabidopsis Thaliana] (GB:P29382;GB:Q9LFU6); similar to SEP2 (SEPALLATA2), DNA binding / transcription factor [Arabidopsis thaliana] (TAIR:AT3G02310.1); similar to SEPALLATA1 [Arabidopsis lyrata subs	95.5	222	10	1	276	941	6	226	5e-115	411
MMN_All.Contig_1081	GATCGAAGCACTCACATAGACGAACGAACGAAGATCAGGAATGGCTCTCGAGGCATGGTTAATGGATGATAGCAATGAAGATCAGAGACTTCCTCATCATCCTAACCCCAAAGAACTCCTCACTATGGACTACTTGGCAGAACTGGGAGTATTGTACTGGAAGTTGAACCCTGAGAACTACGAGAATGATTCCGAGCTAGGCAAGATTAGAGATGAAAGGGGTTACGATTACATGGATATGCTTGATCTGTGTCCCGAGAAAGTCAGCAACTACGAGGAGAAGCTGAAGAACTTTTTCACAGAACACATTCACAAGGACGAAGAGATTCGCTACTGCCTAGCAGGAAGTGGCTACTTTGATGTTAGGGACAAGGATGACCGTTGGATCCGAATCTGGAT…	1275	5	AT5G16710.1	DHAR3 (DEHYDROASCORBATE REDUCTASE 1); glutathione dehydrogenase (ascorbate)	The protein undergoes thiolation following treatment with the oxidant tert-butylhydroperoxide.	similar to DHAR2, glutathione dehydrogenase (ascorbate) [Arabidopsis thaliana] (TAIR:AT1G75270.1); similar to dehydroascorbate reductase [Brassica oleracea] (GB:BAD14935.1); contains InterPro domain Thioredoxin-like fold (InterPro:IPR012336); contains Int	35.71	42	27	1	909	1034	63	101	7.2	28.9
MMN_All.Contig_1082	GAACCCTCTCTCTCTCTCTACATTAACACCACACCAAAAAGTCTCCTCTCCACTCCCCCCCCCCCTTTATCCTGCACCCTCGACACTATCCTACGCACCTCCTCCTCCGTCGAAAACGTGATGATGCTGAAAACTGATGATCATTGGTTTGTGGATCTGAAGGATGTGTGAAAAGTTTCAAAAGAATAAAAACTGAAGGGGGGTTTGTTAGGATGATTTTGGTAGCTTTGGAGGGGAGTTTTTCAGCAGGGTTTTTGCGCATCTTTCGGGTTCTCACTACTTTTGCTTAATCATCTCTGTTCTTTGAGTTTTTTTAGTTGCTATGTTATTTACCTAAGTTATGGTTTAATTACTATTGGATGGGACAATGTCTTACAGTATTATCCCCTT	1023	5	AT5G19140.1	auxin/aluminum-responsive protein, putative		similar to unknown protein [Arabidopsis thaliana] (TAIR:AT5G43830.1); similar to aluminum-induced protein [Brassica rapa] (GB:ABV89631.1); contains domain PTHR11772 (PTHR11772); contains domain G3DSA:3.60.20.10 (G3DSA:3.60.20.10); contains domain SSF56235	94.42	233	13	0	93	791	1	233	2e-125	445
MMN_All.Contig_1083	GTTCGGGAAGTACTTTAGAAACATATGTATAAAAAAAACATATTTTATTGAGTCCCTTCATGCTTACTATAACTAGTTATTTCGGTTTTCCACTAGCAGCTTTAACTATAACCTCAGTTCTATTTATTGGTCTAAGCAAAATACGACTTATTTGAAATTAATTGAATGAATCTTTTTTGATCAAAAAAGATTTATATGGTATTTCATATGTTCGATAGTTCCTTACCGTGTTAATTACCCAATTTTGGTCATTGAGATTCGTCGGCAATACAGATTAAGAGCTAGGAATAGATAGTACCTCTCTTTTCTCCCTTTCAAAAATGAAAACAAAAGAAAATTGAAATGATTGAAGTTTCTTTATTTGGAATCGTCTTAGGTCTAATTCCTATTACTTTGGCT…	642	5	AT5G39950.1	ATTRX2 (ARABIDOPSIS THIOREDOXIN H2); thiol-disulfide exchange intermediate	encodes a cytosolic thioredoxin that reduces disulfide bridges of target proteins by the reversible formation of a disulfide bridge between two neighboring Cys residues present in the active site. Thioredoxins have been found to regulate a variety of biol	Identical to Thioredoxin H-type 2 (TRX2) [Arabidopsis Thaliana] (GB:Q38879;GB:Q39240); similar to ATH8 (thioredoxin H-type 8), thiol-disulfide exchange intermediate [Arabidopsis thaliana] (TAIR:AT1G69880.1); similar to thioredoxin [Brassica juncea] (GB:A	83.33	120	19	1	90	446	14	133	1e-50	196
MMN_All.Contig_1084	GCAGCGTTCCGACTCTTGCATAAGAGTCTCCCAAAAACGCCGAAACGAGAGAAATATATAACAGAGAAGGGGTAAAAAGAAATTTAAAAAGGCTTAGGAAATGATTAATGATGTGATCATGTTGAGTGTCTATTTTGGTGGAAAATATGTAAATGTCTTGAAAGAAGAAGGTAATTTTTCAAGGGGCTGTTATATAATTTTTGGTTCTGAGTGTCCAATTTGAGAATTTTTGTAAAGTAAAAAGGGAGAGAGAGAGAAGGGTTTGTGAGTGTTTGGTGTCTTTAGTGAAAATAAGAGCATCACTGTAACAAAAGGAAAGAGTTTTGAAATGTGAATATATCATTACTCCATTGTATCTT	525	5	AT5G42300.1	UBL5 (UBIQUITIN-LIKE PROTEIN 5)		Identical to Ubiquitin-like protein 5 (UBL5) [Arabidopsis Thaliana] (GB:Q9FGZ9); similar to ubiquitin family protein [Arabidopsis thaliana] (TAIR:AT3G45180.1); similar to unknown [Populus trichocarpa] (GB:ABK94311.1); contains InterPro domain Ubiquitin; (	98.63	73	1	0	68	286	1	73	2e-37	151
MMN_All.Contig_1085	GATCATCACAAGCATCATCATCATATCTCCCTAGCAATGGCTAATGTTCCACAAATATCTTCTTCAATCCTCCTTACACTATGCCTCACTCTCTTCACCAATCCAGCCCTCTCAGACTACCTTAACCCCTTACAAGACTTCTGTGTAGCTGATCTCCAAGCTACCCCATCCAACACTGGCTACCCATGCAAGTCACAAGTCACCTCTGAAGATTTCTTCTACTCCGGCTTAGGCACTCCACTAAACACTTCAAACCCTAAAGGCGTAGCCGCTAATAGAGCAAACCTCATGACGTTTCCTGGACTTAACACGATGGGAATCTCCATGTACAACGTTGCAGTCGCCCCAGGAGTAGCTAACCCGCCTCACTCCCACCCTGGTGTGACCGAGGCAGGGTTC…	968	5	AT5G48630.1	cyclin family protein		Identical to Cyclin-C1-2 (CYCC1-2) [Arabidopsis Thaliana] (GB:Q9FJK7); similar to cyclin family protein [Arabidopsis thaliana] (TAIR:AT5G48640.1); similar to unknown [Populus trichocarpa] (GB:ABK96032.1); contains InterPro domain Cyclin (InterPro:IPR0066	93.68	253	16	0	82	840	1	253	2e-139	491
MMN_All.Contig_1086	TAACGGAAACCTTTGCTGCTACCGCGCTGGTTGATGCTGAAACCAAATCCGTTGAGCCGGTGGCTGTCTTTGTACAGCCATCATCTGTCCAAGTCGTCGTCGCAGAGGTAGTAGCTCCAGAAGCAGCTGCATCAATACCAAAGGAAGGACCAAGCCGATGTGCTACTTGCAATAAACGGGTTGGTCTGACTGGATTCAAATGTCGCTGCGGTGACCTCTTCTGCGGGACGCACCGTTATGCAGACATACATAACTGCTCCTTCAATTACCATGCCGCTGCCCAAGAAGCTATAGCTAAAGCAAACCCGGTTGTGAAGGCAGAGAAGCTTGACAAAATCTGAAGAACTCAAAACTCAAAACACCAAAGTGATAGACTACGACATCCTTAGGAACATTTAG…	1680	5	AT5G60390.3	elongation factor 1-alpha / EF-1-alpha		Identical to Elongation factor 1-alpha (A4) [Arabidopsis Thaliana] (GB:P13905); similar to elongation factor 1-alpha / EF-1-alpha [Arabidopsis thaliana] (TAIR:AT1G07940.1); similar to elongation factor 1-alpha / EF-1-alpha [Arabidopsis thaliana] (TAIR:AT	98	350	7	0	60	1109	1	350	0	697
MMN_All.Contig_1087	GACCGCATGGGATGGAGGATCGGCCGTTGAGTTTGAACGTATCTTTCAGAGGAGGAAAGGAATGTAACAAAGATTCCCTGAGATAACGTGGAATGTAAACGGGAAGAGCCCAGCTTGGATACGTGAGTACTTCGGGCTCTTTGTAGTTTCTGGATAAGCGTCCTCGGCGATCGACCGGGCCCAAGTTACGTGGAAAGGGGCGCCAGAAAGGGTGAGAGCCCCGTCGTGCCCGGACCCTGCCTCACCACGATGTGCTGTCTACGAGTCTGGTTGTTTAGGAATGCAGCCCCAATCGGGCGGTAAATTCCGTCCAAGGCTAAATATGGGCGAGAGACCGATAGCGAACTAGTACCGCGAGGGCATGCCGACCGCCTCCGCCCTCCATAAGCTTTCTCTACC…	701	5	AT5G65360.1	histone H3		Identical to Histone H3.2 (HTR1) [Arabidopsis Thaliana] (GB:P59226); similar to histone H3 [Arabidopsis thaliana] (TAIR:AT5G10390.1); similar to histone H3 [Arabidopsis thaliana] (TAIR:AT5G10400.1); similar to histone H3 [Arabidopsis thaliana] (TAIR:AT3G	100	136	0	0	57	464	1	136	3e-60	228
MMN_All.Contig_1088	GGAGAAACGAGAAACGACGATGGCGACGAATCTCCTGAAACTCTCCTCTCAAATCCGCCGCCTCTCTCCACTCACCAGATCCCTAACCGTCCGCACCTCCGCCACATCCACCGGATCGAAGAAAGTCTCCGATCGAATCGTCAAGCTCTCCGCGATCGACGCCGACGGAGACAAGAAGGACATCATCGGCCTCTCCGGCCAGACTCTCCTCCGCGCGCTCACCCACACCGGCCTGATCGATCCGCTGTCGCATCGCTTGGAGGATATCGACGCTTGCTCGGCCGAGTGCGAGGTCCAGATCGCTGAGGAATGGCTCGAGAAGCTTCCTCCGCGTACCTACGACGAGGAGTACGTGCTGAAGCGTAACTCGAGATCACGTGTGCTGAACAAGCACTCGCG…	593	5	AT5G65360.1	histone H3		Identical to Histone H3.2 (HTR1) [Arabidopsis Thaliana] (GB:P59226); similar to histone H3 [Arabidopsis thaliana] (TAIR:AT5G10390.1); similar to histone H3 [Arabidopsis thaliana] (TAIR:AT5G10400.1); similar to histone H3 [Arabidopsis thaliana] (TAIR:AT3G	100	136	0	0	59	466	1	136	2e-60	228
MMN_All.Contig_1089	GGGAATCATGGAAGAGGTGAAGAAGAAGAAGGACGTATACTCGGTGTGGGCATTGCCCGACGATGAAACGGAGCCGCGGTTCAGAAAGCTAATGGAAGCTCTGAGATCCGAGTTCTCTGGCCCAAGATTCGATCCTCACGTCACCGTCGTCGGAGCCACGAGTCTGACGGCAGAAGAAGCGAAGAAGATGTTCGAATCAGCTTGCGACGGTCTGAAAGCTTACACCGCTACGGTAGATCGCGTCTCCACCGGAACTTTCTTCTACCAATGCGTTTTCTTGCTTCTCAAATCCACCCCTGAGGTAATGAAAGCTGGTGAACACTGTAAGAACCATTTCAAGTGTTCCACTACCACACCTTACATGCCGCATCTGAGTCTGCTTTACGCCGAGTTAGATGA…	516	5	ATCG00300.1		encodes PsbZ, which is a subunit of photosystem II. In Chlamydomonas, this protein has been shown to be essential in the interaction between PS II and the light harvesting complex II.	Identical to Photosystem II reaction center protein Z (psbZ) [Arabidopsis Thaliana] (GB:P56790); similar to photosystem II protein Z [Astragalus douglasii] (GB:ABY52010.1); similar to hypothetical protein LomaCp017 [Lobularia maritima] (GB:YP_001123722.1	98.18	55	1	0	231	395	1	55	6e-18	87
MMN_All.Contig_109	GATCAACAACTTTCACAAATCAATTCTCCTTTTTACAAACAAAAAACAAAGCAAGAGTTTCTCTTATTTCTCCAATTTGACCCAMAAGAAAAAAAGAAAGAGAAAAARATGAGTTCAAGAAGCAAAGCATGGTTAGTGGCAGCAACCATCGGAGCCGTGGAGGCCTCSAAAGACCAATTRGGACTATGCCGGTGGAATTACMTKATYCGATCKGTGAATCAACGAATCCGAAACAACGTGAGATCCGCTGCTCAGGCGAACAGGTTCTCTTCTTCGTCCACCGCCGCCGTTGCCTCCTSTAAGGATGGTGACAAGGCCAAGAAAGCTGAGGAGTCTCTCAGGACCGTCATGTACTTGAGCTGTTGGGGTCCTAATTGATGAAGACAGATTAATTCAGAT…	739	5	no significant hit
MMN_All.Contig_1090	AACCTCTCTCGTGCTGCTCCTTCTTCTTCTCTAATCAAATCTATTCGAATACGAAAAATGAAAAGAGTGACAAAAGACACTAATGTCTCACTAAAGATCAACTTGGATGGCACTGTAGTTGCTGATAGTTCCTCTGGAATCCCTTTCCTTGAGCATATGTTACATCAACTTGCTTCCCATGCCTTGTTTGATGTACACGTAAGACCTACAGGTGATGATCCCTCCATGACCATCACTCTCACAAAGATATAGCTCTTGTCCTAGTAACTGCTTTGGTAAATGCACTTGCTGACCGTAAAGGGATTAATCGGTTTGGTGACTTTACACCACCTCTAGATGAAGCGCTTATACATGTTTCCCTGGACTTGTCTGGTAAACCATATCTTGCTTACGACTTGC…	1073	5	no significant hit
MMN_All.Contig_1091	GTTTCAGGGAAAGAAACAGTCGGAACGTATCAAAACTTGAAACATTATAAGAGAGTACAATTACTATACAATAGATTATGTTAATTGTTGGGAAGGGGGGGGGGGGGAGGAAGNNNNNNTNNNTGTNTTTNNNNTTTGTTGTGTGTGGTTGTTGGTTTTAATGAATTTTAATATTATGGTGAGAGAATATTATTGTGTTTGAGAATGTTTAAATTTTGTAGATGGTGTAGTTGTGTGGGGAGTGTGGGNGGATGGTGTTTTAGTGTNTTGTGTGTTTAGGTGTGATTTTGTGTTAGATTTTGTTTTGTGAATAAATGTTTTTTTTGAGAGGAGGTTATTGTTGGTGTATGATTTTATGAAAATTGTATATTTGTTGTTTNTGTTGTTTGAGTTGTTAGT…	1175	5	no significant hit
MMN_All.Contig_1092	GAGGGACAAAGATAGGATGAGACACAGAGAAACCAACAAAACCAAACCCCAAAACCCAAGAAAAAGAGAAAAAGACTCTATCTTTCTCTCACCTCTCCCTCTCTATCTCTCTATTTAAGAGACTTCACTGTCTCTCTCAGTCTTTTAACGCAGAACAACTTTTGTGGAGGAGAGAAAGCGATATAACACACACACAGAGATATATATCTTCAATAGTTAAGAGTTTTCTATATACAGAAGAAGTGTGTGTGATAGAGAGACATCAGATACAAAAGGTTTAATATCTCTCTCTCTGGGTGGCTTTCCTTGTTTCTTTGAATTTAGTGCAAAAGAAATGCAACAGCACCTGATGCAGATGCAGCCCATGATGGCTGGTTACTACCCCAGCAATGGTCACCT…	881	4	AT1G11910.1	aspartyl protease family protein		similar to aspartyl protease family protein [Arabidopsis thaliana] (TAIR:AT4G04460.1); similar to aspartyl protease family protein [Arabidopsis thaliana] (TAIR:AT1G62290.1); similar to aspartyl protease family protein [Arabidopsis thaliana] (TAIR:AT1G6229	94.88	293	15	0	2	880	125	417	6e-164	573
MMN_All.Contig_1093	GTTACCTGAATATTGGAATCGACCATGGTGATATGAAGTGGATCAATACTTAACAAATTCTACTCACATTAATAAACCTCAAAATCATTTATCATTAGGGAATTAAAGTGTGATGTTCAACAATGTGAAATTTTTACTGAGATATTGTAACCTATGTGTGTTTATCTTCATTCATCAATTCAACGTGTTACATTC	834	4	AT1G14400.2	UBC1 (UBIQUITIN CARRIER PROTEIN 1); ubiquitin-protein ligase	ubiquitin carrier protein	Identical to Ubiquitin-conjugating enzyme E2-17 kDa 1 (UBC1) [Arabidopsis Thaliana] (GB:P25865); similar to ATUBC2 (UBIQUITING-CONJUGATING ENZYME 2), ubiquitin-protein ligase [Arabidopsis thaliana] (TAIR:AT2G02760.1); similar to ubiquitin carrier-like pr	94.08	152	9	0	150	605	1	152	5e-84	307
MMN_All.Contig_1094	GGATTCCAACCTTCACCAGACGATTACGAACCCAGATCGCAACGAGAGAAAAAAAGAACGAAACTTTTGGAGAATGAAAGCAGAGCTGAACTTACCAGCAGGATTCCGATTCCACCCAACAGACGAAGAGCTTGTGAGATTCTACCTGATCCGTAAATGCGCGTCGGAGCAGCTCTCAGCTCCGGTTATCGCCGAAATCGATCTCTACAAGTTCAATCCTTGGGAGCTTCCAGAGATGTCACTGTACGGAGAGAAAGAGTGGTACTTCTTCTCGCCACGAGACCGGAAATATCCAAACGGTTCGCGTCCTAACCGGGCGGCAGGAACCGGTTATTGGAAAGCCACCGGAGCTGATAAACCGATCGGTAAACCGAAGACGTTGGGTATAAAGAAAGCGCT…	808	4	AT1G15820.1	LHCB6 (LIGHT HARVESTING COMPLEX PSII); chlorophyll binding	Lhcb6 protein (Lhcb6), light harvesting complex of photosystem II.	similar to LHCA6 (Photosystem I light harvesting complex gene 6), chlorophyll binding [Arabidopsis thaliana] (TAIR:AT1G19150.1); similar to Lhcb6 protein [Brassica rapa subsp. pekinensis] (GB:AAT74560.1); contains InterPro domain Chlorophyll A-B binding p	96.13	181	7	0	264	806	58	238	3e-103	371
MMN_All.Contig_1095	GACAACAAAACTCAAAACACACATATTATCTCCACTGAGTTCTCTCGTATAATAATCATCTCCTTCGAGAAATATGGCGATTTCAAAAGCCCTTATTGCTTCTCTTCTCATATCTCTTCTTGTTCTCCAACTCGTCCAGGCCGATGTGGAAAACTCGAACAAAAAGAGGGGTTACCGCAAAAAAATTGATTGTGGAAGTGCTTGTGTAGCAAGGTGCAGGCTCTCAAGTAGACCTAACCTTTGCCACAGAGCGTGCGGGACTTGTTGCGCAAGATGCAACTGTGTGCCACCTGGTACGTACGGAAACTACGACAAGTGCCAGTGCTATGCTACCCTCACCACCCACGGTGGTCGCCGCAAGTGCCCTTAAGTAAACTTAAAACTCTCAAATTGCTTCGA…	934	4	AT1G19640.1	JMT (JASMONIC ACID CARBOXYL METHYLTRANSFERASE); jasmonate O-methyltransferase	Encodes a S-adenosyl-L-methionine:jasmonic acid carboxyl methyltransferase that catalyzes the formation of methyljasmonate from jasmonic acid. Its expression is induced in response to wounding or methyljasmonate treatment.	Identical to Jasmonate O-methyltransferase (JMT) [Arabidopsis Thaliana] (GB:Q9AR07;GB:Q9FWR8); similar to BSMT1, S-adenosylmethionine-dependent methyltransferase [Arabidopsis thaliana] (TAIR:AT3G11480.1); similar to jasmonic acid carboxyl methyltransfera	84.51	297	45	3	46	933	1	292	3e-127	451
MMN_All.Contig_1096	GATGAAATCTCTTCTTCGCCGATCTCGACTCTGCTGGGCCAACCTCCCTCGTCTCCTTCTTCTTCTTCCTCTGGGAGAAAAAGAGGATGTGTTAGAGGCAATTTTGGTAACAGCCCAGCGGTCAGGATCGAAGGGTTTGATTGCCTCGATAGGGACAGTAGAAACTGCAGCATCCCTGCCTTGGCTTAGAACCACCCTCAGAGGACTACACACACTCTGTTGAATTTAACTTCACAAAAACCAGTTAGTGAGTCGTACATAATGTTGTTAAATGATATGGAGATGTGTGGAATTAATCTTTGAGGGAAGTTGAGAGAGAGAGAGAGTACGAAAGATCGACCATTTGGAGTTTTTTTTTTAATTTTCTAAGAGTGTAAATAGGTAACGGAGTAAGCAGTT…	1310	4	AT1G19640.1	JMT (JASMONIC ACID CARBOXYL METHYLTRANSFERASE); jasmonate O-methyltransferase	Encodes a S-adenosyl-L-methionine:jasmonic acid carboxyl methyltransferase that catalyzes the formation of methyljasmonate from jasmonic acid. Its expression is induced in response to wounding or methyljasmonate treatment.	Identical to Jasmonate O-methyltransferase (JMT) [Arabidopsis Thaliana] (GB:Q9AR07;GB:Q9FWR8); similar to BSMT1, S-adenosylmethionine-dependent methyltransferase [Arabidopsis thaliana] (TAIR:AT3G11480.1); similar to jasmonic acid carboxyl methyltransfera	79.59	245	50	2	42	776	1	240	2e-164	345
MMN_All.Contig_1097	GAACTCTAGGACACAAACCACACAACCGATAAGTATATTTTTTCCACCTCTCCGTTCTATATAAATGCATATAAATGAGTCATACAGATCATCACTCATCAGTAAATTAAGAGAGATGACATCTTCTAAAGTATCTTCCATGCTTCTCGTTCTCCTTCTTCTGGTTCTTGTGTTTCCCCATATGGATAAAGCCCTTGGTGAAAAAAAAGAGGCAGAACATCCTTATCAACTGACTACTGTCCAAGGGATCGGAAGGCGCGCTCTTTTAGGCTTTCGGCCGTCGTGCCCAGCTTTCTTATGTAAGCCAAAACTTCCTCCAAATTTTCCTAAAGGGCCTTTCCCACGTCCACGTCCAATTCGTCCTAGACCTCCACCCCCTCCACATCGAAGGTTTTCCAA…	1105	4	AT1G20500.1	4-coumarate--CoA ligase family / 4-coumaroyl-CoA synthase family		Identical to 4-coumarate--CoA ligase-like 4 (4CLL4) [Arabidopsis Thaliana] (GB:P0C5B6;GB:Q9LMV7); similar to AMP-dependent synthetase and ligase family protein [Arabidopsis thaliana] (TAIR:AT1G20490.1); similar to unnamed protein product [Vitis vinifera]	74.16	298	77	0	3	896	251	548	7e-129	457
MMN_All.Contig_1098	TGGGGGGGGTAGATAGCGTTTATTTATTGCGTCCGAGATGAATATGTTTTCGAGATCACTCTGCTTTGTCGGGGAGCTAATCCGTGGTTAGGATTGCTGGTGGTCGTGAGTGTTTTGATGGATTTACTTGCTCTGTCGTACTAGTATAGATGTGTTTGGGAGTAGGTCCGTTGTATCCGTCGCCGCCGGTGGGAGGGGCCTCTTCTGTGGTGTGCGTGGTGTTTTCGCCCCCACCTGCAGCATGAAGCATGTGCCTGGATTCATCGATAATGCAGAGGATCTGAAGTCATAGGGTGTTGACGAGATCTTTTTTTTTATTTGGAATGATCCGTTTGTGATGAATGCGTGGGGGATTACGTACCCTGAGAACAAGCATGTGTAGTTTGTGTCAGACGGTTC…	895	4	AT1G24735.1	caffeoyl-CoA 3-O-methyltransferase, putative		similar to CCoAMT (caffeoyl-CoA 3-O-methyltransferase), caffeoyl-CoA O-methyltransferase [Arabidopsis thaliana] (TAIR:AT1G67980.1); similar to unknown [Populus trichocarpa] (GB:ABK94201.1); contains InterPro domain O-methyltransferase, family 3; (InterPro	82.68	231	40	0	43	735	10	240	2e-109	392
MMN_All.Contig_1099	GGACACAAAACCCAACAAAACTTCACCACAATGCTGGGATGAGGCGCGGCCTGCTATTCCTTCTCGAGGGTCTGCGTGCGTAGCATCCGGCGTCCGGCGGCAACCTCTCCCATCACCGTTCGTTCCCTCCCCTTAGCCGTCACTCAGACCCTCTTCGGCCTCGAGTCAGGAACCGCACGTGGTGGACGCGTCACACCCATGGCTACATACAAGGGCGAGATCATCACTCCCGAATGAGAGGAAGAGGTTGAGCGCGACGACGACGATGAGCGCCGCAACGCTGCGGGAGGAGTCCGGGATCGGGTTGCCTGACTCTTGCCGTGCCGGTTCTGGCTCGAGCTGCGCGGGTTAGGTTGTGTTGTGGATGGATTGACTAGTTTGACCTGTGTTTGTCTTGAT…	698	4	AT1G27950.1	lipid transfer protein-related		Identical to Uncharacterized GPI-anchored protein At1g27950 precursor [Arabidopsis Thaliana] (GB:Q9C7F7;GB:Q570M7;GB:Q8LEI0); similar to protease inhibitor/seed storage/lipid transfer protein (LTP) family protein (YLS3) [Arabidopsis thaliana] (TAIR:AT2G44	80.75	187	36	2	86	646	1	184	2e-76	282
MMN_All.Contig_11	CTATCAACTTTCGATGGTAGGATAGTGGCCTACCATGGTGGTAACGGGTGACGGAGAGAGGTTAGGGATCGCGAGAGGAAAATGGAGGTYCCAGGTTCATCGAAGAAGATGATCGCAACGCAGGAAGAGATGGTCGYAGCCAAAGTACCGCTCGGATACAGAGATCAGTGCGCTCATCTCCTGATGCCGCTCAACAAATGTCGCCAGGCTGAGTTCTTCCTCCCGTGGAAGTGCGAGGACGAGCGYCACGTGTACGAGAAGTGCGAGTACGAGCTCGTGATGGAGAGGATGCTCGCGATGCAGAAGATCCGCGAGGAAGAMGCCAAGGCTAAACAGARTAAGCTACAAGGGAACGGTGTTCCGCTAATCCCTAAGACCGCTAATGCTTAGCCCCTCCTC…	1028	4	AT1G29310.1	protein transport protein sec61, putative		similar to protein transport protein sec61, putative [Arabidopsis thaliana] (TAIR:AT1G78720.1); similar to protein transport protein sec61, putative [Arabidopsis thaliana] (TAIR:AT2G34250.1); similar to protein transport protein sec61, putative [Arabidops	97.82	321	7	0	66	1028	1	321	3e-175	610
MMN_All.Contig_110	TAACTCAAGGATAAGGAAGATTGAGCTCGAGGATGATGGTACTGTTAAGAGTTTCTTACTCACTGATGGAACCACTATCCAAGGAGACGCTTATGTCTTTGCCACTCCAGTGGATATCCTGAAGCTTCTTTTGCCGGACTCTTGGAAAGAGATACCATACTTCAAGAGATTGGAGAAGCTAGTTGGTGTGCCAGTTATTAACGTTCATATATGGTTTGATAAGAAACTGAAGAACACATATGATCATTTACTATTTAGCAGAAGTAACCTTCTGAGTGTGTATGCTGACATGTCGTTAACGTGTAAGGAATATTACGATCCTAACCGGTCAATGTTGGAGCTAGTATTTGCACCTGCGGAGGAATGGATATCAAGGAGCGACTCTGACATCATTGATGC…	811	4	AT1G42970.1	GAPB (GLYCERALDEHYDE-3-PHOSPHATE DEHYDROGENASE B SUBUNIT); glyceraldehyde-3-phosphate dehydrogenase	Encodes chloroplast localized glyceraldehyde-3-phosphate dehydrogenase.	Identical to Glyceraldehyde-3-phosphate dehydrogenase B, chloroplast precursor (GAPB) [Arabidopsis Thaliana] (GB:P25857;GB:Q9C7S2); similar to GAPA-2, glyceraldehyde-3-phosphate dehydrogenase [Arabidopsis thaliana] (TAIR:AT1G12900.1); similar to unnamed	94.42	197	11	0	2	592	251	447	2e-93	338
MMN_All.Contig_1100	GAACGAGGGTAAGAATCGACGAGGAATCAATAAGATAGAAGATCAGTGAATGACAAAGCGTGAGGAGAATTATCAACCCGAGATGTTAGAAGGTGCAAAATTAATAGGTGCCGGAGCTGCTACAATTGCTTTAGCGGGAGCTGCTATCGGTATTGGAAACGTCTTCAGTTCTTTGATCCATTCTGTGGCGCGAAATCCATCATTGGCTAAACAATTATTTGGTTATGCCATTTTGGGCTTTGCTCTAACCGAAGCTATTGCATTGTTTGCCCTAATGATGGCCTTTTTGATCTTATTCGTATTCTGATCGAAAAAAAAAA	973	4	AT1G48860.1	3-phosphoshikimate 1-carboxyvinyltransferase, putative / 5-enolpyruvylshikimate-3-phosphate, putative / EPSP synthase, putative		similar to 3-phosphoshikimate 1-carboxyvinyltransferase / 5-enolpyruvylshikimate-3-phosphate / EPSP synthase [Arabidopsis thaliana] (TAIR:AT2G45300.1); similar to 3-phosphoshikimate 1-carboxyvinyltransferase, chloroplast precursor (5-enolpyruvylshikimate-	96.74	276	9	0	2	829	246	521	3e-136	481
MMN_All.Contig_1101	GGCTGAGAGGAGAGAGAGAGATGAGAGAGAAAAGGGGAAGAAGGGAAAATCCGAAAACCCTAGATCCCGTCGGCGAGGAAGGTGCCGTCATCGGAAAAGAGTTCTTCGCGTGCTACATACTGACCTCCCTCAGCCCTCGTCACAAGGGTCACACCTATATCGGGTTCACGGTGAACCCAAGGCGCAGGATAAGGCAGCACAATGGAGAGATCACAAGTGGTGCATATAGAACCAAGAAGAAACGTCCTTGGGAAATGGTCCTCTGTATCTATGGTTTCCCCACTAAAGTCTCTGCCCTTCAGTTTGAGTGGGCTTGGCAGCATCCGAGAGAATCACTTGCAGTGAGAGAAGCTGCTGCTGCTTTCAAATCCATCTCTGGACTTGCTAGCAATATCAAGC…	774	4	AT1G54040.2	ESP (EPITHIOSPECIFIER PROTEIN)	Epithiospecifier protein, interacts with WRKY53. Involved in pathogen resistance and leaf senescence.	similar to ATMLP-470 (MYROSINASE-BINDING PROTEIN-LIKE PROTEIN-470) [Arabidopsis thaliana] (TAIR:AT3G16400.2); similar to ATMLP-470 (MYROSINASE-BINDING PROTEIN-LIKE PROTEIN-470) [Arabidopsis thaliana] (TAIR:AT3G16400.1); similar to epithiospecifier protein	78.28	244	53	1	41	772	1	241	2e-111	398
MMN_All.Contig_1102	GAGACAGCGTTTCATTATCACTTCCGACAAAACTCTTTATACCTTTCCGCACTCCCTTTCCACCGACCTCCTCCATGACTACTATTGTTATTGGCTATGATGGACATGAAGCCAACTATCTCCTTCATGGAAGGAAAAAACAAGATGAGAAGAGACAACGTACATTACCACGACAACCGAGAGATTGTTTTCCACTTCGATGTACAAGAATACTTTCCACCCCACCTGCATGATTGAAAATGTAATCATGTATTCGTCTATGCATCGGAGGAAATGAACTCATCTGCTGTTTACGAGATAATATGCTTAAGAGTGTTTGATTTGCTTGTGGTGAAATCATGCTTGAAGACCTAACCAAAGAACAAGAATGCGAAGTTTGTGGCATACTGTTCAAGATAT…	743	4	AT1G54410.1	dehydrin family protein		similar to water stress induced protein [Brassica oleracea] (GB:AAS77419.1); contains InterPro domain Dehydrin; (InterPro:IPR000167)	78.33	60	12	1	65	241	1	60	1e-12	70.5
MMN_All.Contig_1103	ACCGACTATCTCGATCAAAGGTTCGATTTTTATTAGCAGGGGACGATGGCGAAGAGTGTGATCTCAATGGATCAGCTGAAAGCTTTGTGGCACTCTGAGGTCCACGATGAACGAAAGTGGGCTGCTAACATGAAACTTGTGAGAGCACTTGGGGTGTTTGCAGGAGGAGTCCTCCTCATGCGTAACTTTGGTGATCTCATGGCTGTCTGAAGAATAAACCTGATGTAACTATGGAGGAGAGAGCATCTCTTAGTTTTTCACTTTCTCAGTTTTTTTGTATTTTTTCAATGTCTCTCTATAGAAGAAGGAATGGTTTTAGTTTCTGATTTCACCAGTGTGATATCAAAATATCTCAGTTGAAGTTTTGTTATCGTTTTCGGTGACTGTGATTCTTATGTT…	1400	4	AT1G56590.1	clathrin adaptor complexes medium subunit family protein		similar to clathrin adaptor complexes medium subunit family protein [Arabidopsis thaliana] (TAIR:AT1G60780.1); similar to unnamed protein product [Vitis vinifera] (GB:CAO17400.1); contains InterPro domain Longin-like; (InterPro:IPR011012); contains InterP	90.24	82	4	1	794	1027	1	82	5e-73	152
MMN_All.Contig_1104	GAAATACTCATAAAATAACAGAATGCGAAGACTCACTATAGGCGCGTCTAGACTCGCGCGCAGCCAGAACAGACGCAGAGCGCAAGCGATGTCATGTAGAGCGGAGAGAAGCGCGCCCGCATATACTCTCTGTATATGACATACATATATCACAGAGAGTTATACAGCTCGCAGCGGCACGCGAGACTATAGTGCGCCGAGAGATATTCGCGTACATATGACGGGGCGCGAGACGGGATCTAAGAGAAGTATACTACAGAGAGGTTTCGAGTAAGTGTAGAGATAACTAGATCCAAGAGGTGATTGGGTCTATGTAGGGAGAAATACTACTGAGGAGATAAGGAGTGTGGTAGTTACGCATGCAGCAGAAGCAGTAAGCAAAGAGGTGGAGAAGGCNCA…	903	4	AT1G69180.1	CRC (CRABS CLAW); transcription factor	Putative transcription factor with zinc finger and helix-loop-helix domains, the later similar to HMG boxes. Involved in specifying abaxial cell fate in the carpel. Four putative LFY binding sites (CCANTG) and two potential binding sites for MADS box prot	Identical to Protein CRABS CLAW (CRC) [Arabidopsis Thaliana] (GB:Q8L925;GB:Q9LQA3;GB:Q9XHD1); similar to YAB5 (YABBY5), transcription factor [Arabidopsis thaliana] (TAIR:AT2G26580.2); similar to YAB5 (YABBY5), transcription factor [Arabidopsis thaliana] (	94.94	178	7	2	83	610	1	178	1e-80	296
MMN_All.Contig_1105	GAAGCAAGTGAAATGGTCAGTGTCTATTACAGACAAACCAGAGGATGAAGTGGGATGGGGCATGAGCGTTGGGGGAGTCTTGGATGGTTCAAGAAACCATGATCTGTTTCAAGTGGAATCGTTTCTCAAATTCAACATAGGCAGCCGGTTTAGCTTAAGTCCAGGTCTTGTTTATCTTGCCAATAGTAACGGAAGAACCGTAAGTTTCATGCTTCAGTCTCATTGGTCTCTGTGATTCCATAATGCTTGTTTTTCCGAGAAAAAAGAAAAATGAAAAAAAAATAACATGGCGCGCTGCTTGGGCCTGCGAAAGGTTTTCAAAACCATTTTTTTGTTACCGGGTGCCCACGGGGGTAATTGTAATATGGTATAAGAGTTTTTGCATGGAAATGTTGGGTC…	562	4	AT2G14900.1	gibberellin-regulated family protein		similar to gibberellin-regulated family protein [Arabidopsis thaliana] (TAIR:AT5G59845.1); similar to unknown [Populus trichocarpa] (GB:ABK94917.1); contains InterPro domain Gibberellin regulated protein (InterPro:IPR003854)	82.35	68	12	0	177	380	41	108	6e-33	137
MMN_All.Contig_1106	GGCTGCTGGTTCATCGTCCTGTGGGGTTGAACCTAATTCCAAATCAGATGGGTGGTGCAAGTGCTAGTCTCCTCCATCCAATGGATACAGATTCTGCAATTCCTAGAGACAGAGACTGTGGCAGATCCCAATTCGGGTGATTTGATTGACTGTGTTCATCGCGATTCTGAGTATTTTTGAATTATTTTGGTTTGATTGTTGTTTCCTCAGCTGTGAACACTACAAGAGAAGGTGCAAAATAAGAGCGCCTTGCTGCAATCTCATCTTCCCATGCCGCCACTGCCACAACGACGCCGCGAACGCTTTACCTGATCCTAAAGAACGACATGATTTGGTCCGACAAAACGTCAAACAGGTTATCTGTTCAGTGTGTGAAGCTGAGCAAGAGGTAGCTCAAGT…	938	4	AT2G28650.1	ATEXO70H8 (exocyst subunit EXO70 family protein H8); protein binding	A member of EXO70 gene family, putative exocyst subunits, conserved in land plants. Arabidopsis thaliana contains 23 putative EXO70 genes, which can be classified into eight clusters on the phylogenetic tree.	similar to ATEXO70H5 (exocyst subunit EXO70 family protein H5), protein binding [Arabidopsis thaliana] (TAIR:AT2G28640.1); similar to hypothetical protein [Vitis vinifera] (GB:CAN66786.1); similar to unnamed protein product [Vitis vinifera] (GB:CAO21731.1	24.63	134	101	2	259	660	204	324	3.7	29.3
MMN_All.Contig_1107	GACAATCATCAAGTCTCAATCTTTCAGACGAAATTTGAGAGTGAAAACAAGGCTGTATTGTTGTTGCCTGAGGTAAGTGGGGTTGCTTCCAGTGCTAATCAAGGTGTATAAGAAATCGTCGAGAGTTTTGTCATCGCTGATGGATATAATCAGCTGAGATTCTTAATAAAAATTACTCTGGTGTGTTCTGGAGATGATGACTAATTGCCGGCTGGCTCGATTCGTATTATGATGTCGGGGTTGGTGCGTGACGTGTCCAGGATAGAGTCCCATGTATATGATGTTGTAGGTGTCCGATATGTGTCCGAGATGTGTTATTGATCGTCTCATATTTATTGAAGTAAACGTGATATTGATGGCAAATGATGAAGCGTCTACTTGATACATTGTTGATCTTTG…	719	4	AT2G31570.1	ATGPX2 (GLUTATHIONE PEROXIDASE 2); glutathione peroxidase	glutathione peroxidase GPx	Identical to Probable glutathione peroxidase 2 (GPX2) [Arabidopsis Thaliana] (GB:O04922); similar to ATGPX7 (GLUTATHIONE PEROXIDASE 7), glutathione peroxidase [Arabidopsis thaliana] (TAIR:AT4G31870.1); similar to phospholipid hydroperoxide glutathione pe	95.86	169	7	0	66	572	1	169	2e-91	331
MMN_All.Contig_1108	TCGGGGGGGAGAATGCATTCACAGATAGAACTCATCTTCCTCTGGGAAACTCGGTAGATTGGTGATTCTCTTATTTGCGATTCCAGATGACGGGGCGTTCGTTGAAACGCAAGGCGTATCCTGTCATTGACTGCAACGGGATATGAGGCGGGTATGTGCGCGTATTCTTTGGTCGGAAACATCACAACGCAAGCCTGAAGTGAGATCTGGCACGGGGAATAATGTTGCTGGGGTTTTGTAGAACCATGTTCAGGTGGAGAAGCGGAGGAGAACTCCGTGATGAAGGACTTAGCTGCAGCCCACCAGGATATCACTCTGACTATCGATGGATTCTTCCCTTGACAATAAATGCTGCGGGAGTCATTCCGTCTTTGGTTCTCTGATTTTTGCTGCCGGGGA…	646	4	AT2G37470.1	histone H2B, putative		Identical to Histone H2B.4 [Arabidopsis Thaliana] (GB:Q9ZUS0); similar to histone H2B, putative [Arabidopsis thaliana] (TAIR:AT3G53650.1); similar to histone H2B-like protein [Solanum tuberosum] (GB:ABB72812.1); contains InterPro domain Histone-fold; (In	98.75	80	1	0	236	475	54	133	1e-38	156
MMN_All.Contig_1109	GTGGAAAGGCTAGAGTACGTAGGAGTTATGGAACTCGCATCTGACGTGCAGTATATGCTAAGGGGAGCAATGCAATTCTATGGATTCTCACACGAGGTGAGATCTGAAGCAAGGAAGGTTCACAACCTCTTCTTCGATCTACTGAAAATGTCTTTTCCAGACACAGACTTCCGGGAAGCAAGAAACGCTCTTTCCTTCTCTGGCCCAAGCCCAACTTTGGTATCTACATCGTCACCAAGAGGAGCAGTTGGTATTAGTCAGGGTAAGAGGCCAAAGCCGGTAGATGAGGAGGAACCGGAGGAGCCAAGCTCTCCTCAGAGACGTCAACAACGCGAGAACTCAAGGATCAGAGTACAGATACCTCAGAAAGATCCAAAGCTTGGCGGGACATCAAGCCAC…	675	4	AT3G06760.1			Identical to Protein DEHYDRATION-INDUCED 19 homolog 4 (DI19-4) [Arabidopsis Thaliana] (GB:Q8VXU6;GB:Q9M7Y2); similar to HRB1 (HYPERSENSITIVE TO RED AND BLUE) [Arabidopsis thaliana] (TAIR:AT5G49230.1); similar to fiber protein Fb2 [Gossypium barbadense] (	85.55	173	20	4	172	675	1	170	4e-56	214
MMN_All.Contig_111	GAACCAKAACCCTAACTCTAGAAAACTTTTCCTATTATCTCTCTCCCTCTCTCCCAAGTGTGGTTTTCAACCCATTCGTAAAGATCATGAACCTTGAAGAGAAACCAACCATGGCTTCAAGGGTTTCACCTCAAGCCGAACATCTCTACTACGTCCGGTGCAGCATCTGCAACACCATCCTCGCGGTTGGGATACCAATGAAGAGAATGCTTGACACTGTAACGGTGAAATGTGGCCATTGTGGTAACCTCTCGTTTCTCACCACAACCCCTCCTCTGCAAGGCCATGTCAGCCTCACCCTTCAGATGCAGAGCTTTGGTGGGAGTGAGTATAAGAAGGGAAGCTCTTCTTCCTCCTCCTCTTCTACCTCCAGTGACCAGCCACCGTCTCCTAGACCAC…	687	4	AT3G11780.1	MD-2-related lipid recognition domain-containing protein / ML domain-containing protein		similar to MD-2-related lipid recognition domain-containing protein / ML domain-containing protein [Arabidopsis thaliana] (TAIR:AT5G06480.1); similar to hypothetical protein [Vitis vinifera] (GB:CAN73359.1); contains InterPro domain Immunoglobulin E-set (	78.71	155	33	1	78	542	1	153	5e-65	244
MMN_All.Contig_1110	TAATTATTATTTTTATTTTAATAAATAATATACTACTAATGTGAGCTGCTTTCTCTCGCCTCGACCAGCAAGACACACACGCAGACGCAGATAGCATGTCGTAGTGTAGATGCAGAGAGAAGCGCGCGCCGCTCTCAACATCTTCTCTATTAGACATCATCAATATATATCAGAAGAAAGTATTACTCAGCTCCACAGCGGGACCGCGAGCACTATAGCTCCTCCGGGAATATATTCGCCGCCTATACGCGGCGCGCGAGTGGATCTCACATACTAATCTCTACTCACACATATTCTCATCGCTGTAATACTGTGAGTATCAGTCAATATAGGAATAGTCATCTTATCTTCGTTAGTGTATATTCTCACATATCGTCGCAAGTCGTATCNTTTATCGTG…	610	4	AT3G11930.1	universal stress protein (USP) family protein		similar to universal stress protein (USP) family protein [Arabidopsis thaliana] (TAIR:AT3G58450.1); similar to unnamed protein product [Vitis vinifera] (GB:CAO39871.1); contains InterPro domain UspA; (InterPro:IPR006016); contains InterPro domain Universa	78.84	189	40	1	42	608	1	188	4e-71	264
MMN_All.Contig_1111	GATCATCACAAACATCATCATCATATCTCCCTAGCAATGGCTAATGTTCCACAAATATCTTCTTCAATCCTCCTTACACTATGCCTCACTCTCTTCACCAATCCAGCCCTCTCAGACTACCTTAACCCCTTACAAGACTTCTGTGTAGCTGATCTCCAAGCTACCCCATCCAACACTGGCTACCCATGCAAGTCACAAGTCACCTCTGAAGATTTCTTCTACTCCGGCTTAGGCACTCCACTAAACACTTCAAACCCTAAAGGTGTAGCCGCTAATAGAGCAAACCTCATGACGTTTCCAGGACTTAACACGATGGGAATCTCCATGTACAACGTTGCAGTCGCCCCAGGAGTAGCTAACCCGCCTCACTCCCACCCTGGTGTGACCGAGGCAGGGATC…	688	4	AT3G13350.1	high mobility group (HMG1/2) family protein / ARID/BRIGHT DNA-binding domain-containing protein		similar to high mobility group (HMG1/2) family protein / ARID/BRIGHT DNA-binding domain-containing protein [Arabidopsis thaliana] (TAIR:AT1G55650.1); similar to unnamed protein product [Vitis vinifera] (GB:CAO66841.1); contains InterPro domain High mobili	44.19	172	60	6	96	503	137	305	2e-18	89.4
MMN_All.Contig_1112	GAACATTCATTCTCAGAGAGAAGCCGTCTTCCTCTTGTAATCTCTCTCGATCGGACATCTTCTTATCTGCGATTCCAATGTCGAGCCGTTGGTTGAGACCCGAGGTGTATCCGTCGTTCGCGGCCACGGGAGTTGCGGTGGGTATCTGCGCGTTTTCTTTGATCAGAAACATCACCGGCAATCCTGAAGTCAGATGTACCAAGGAGAATAGGGCTGCTGGGATTTTGGATAACCATGCAGAGGGAGAGAAGTACAAGGAGAACTTCCTGAGGAAGTACGTTCGCAACAAGCACCCTGAGATCATGCCTGGCATCAACAAATTCTTCACTGATCCTAAATACTGAACGACCCCCTGCACTCTTTTGCTGTTATATTGTTTTCTCGAATTGAATCTCTTCC…	614	4	AT3G16140.1	PSAH-1 (photosystem I subunit H-1)	Encodes subunit H of photosystem I reaction center subunit VI.	Identical to Photosystem I reaction center subunit VI-1, chloroplast precursor (PSAH1) [Arabidopsis Thaliana] (GB:Q9SUI7;GB:Q42295); similar to PSAH-2/PSAH2/PSI-H (PHOTOSYSTEM I SUBUNIT H-2) [Arabidopsis thaliana] (TAIR:AT1G52230.1); similar to Photosyst	92.41	145	11	0	33	467	1	145	2e-53	205
MMN_All.Contig_1113	CGCAAGTGAAATACCACTACTTTTAACATTATTTTACTTACTCCGTGAATCGGAGGCGGGGTAACAACCCCTTCTTTTAGACCCAAGACTCGCTTCGGCGGGTCGATCCGGGCGGAGAACAAGCGAGGAGAGGATCAGAGAAGATTGGGAGGTTGCAGCTGGAGATACAGAGGTTACAGTTTTTGTTACTGAAGCTAGAAGGAGAAAGAGAGGATAGAGTGAAAGCGAAGGTGGCTGATAGCAAAACGAGGACTCTTCTTAAGGACTATATATATGGTGGAGTGAGAGGTGTGCGAAGGAAGAGGATAAAAAAGCGTTTTGCGTTTTGTGGGTGTGTGCAACAACCACCTCCATCTCCTTGATCGTTTTGTTAAAAAGCATAAGAATAATATTCATGTG…	585	4	AT3G18410.2	NADH-ubiquinone oxidoreductase-related		Identical to NADH dehydrogenase [ubiquinone] iron-sulfur protein 6 [Arabidopsis Thaliana] (GB:Q9M9B4); similar to NADH-ubiquinone oxidoreductase-related [Arabidopsis thaliana] (TAIR:AT1G49140.1); similar to unknown [Populus trichocarpa] (GB:ABK93904.1)	97.22	36	1	0	251	358	71	106	1e-52	79.7
MMN_All.Contig_1114	CTACTTCTCCCGCGACGGCAACGATCCGATTGTGGTATCCGGGAGAGAAGTCGATGACCGGATCGTGCTGGGGCTACTTAGCGTGGTGACGGTTTTGGCGTTGGTTTATACAGATGTAGGCGAGAACGTGCTGGTTTCGCTGATCGTTGGTTTGCTCTTCGTCGGAGCTCACGCCGCGGTTCGTAATACCGGTGATTTGTTTCTTGATGAAGAATCTGCTCGCGAGGGTGGATTAGTCTCTGCCGGTTCGGTTAACCGGGGACCGGGAAGTTATACCCCAATTTGAGTTACCGGTTTAGTTACATTTCTAGCGGTTCGCTTGAAAGCTGGGCTTTGTTTTTGAAATCCCCCAAGATTCCTTTGTATTTGTATTTGTGTGTGTTTTTTATATATGGTTTG…	730	4	AT3G43810.1	CAM7 (CALMODULIN 7); calcium ion binding	EF hand domain protein encodes a calmodulin. Can functionally complement a yeast CaM mutant.	Identical to Calmodulin-7 (CAM7) [Arabidopsis Thaliana] (GB:P59220); similar to CAM3 (CALMODULIN 3), calcium ion binding [Arabidopsis thaliana] (TAIR:AT3G56800.1); similar to CAM5 (CALMODULIN 5), calcium ion binding [Arabidopsis thaliana] (TAIR:AT2G27030	96.64	119	4	0	157	513	31	149	3e-61	231
MMN_All.Contig_1115	GACTACAACAGCTCACAAATCATTAAACCTAAAATGGCTTCATCATCAGCAATATCAAATCATAGGATTACCAAAACACTAATGACTTTACTCATCATAAACTTTTTATACCAAATTCAAACCACATCAGCGGTAACCAACTCCAATTCCTACTCCCACTTCTCAAGATTCACGAGACATCAAAGCTCATCATCAAGAACCAAACAAGGGTTCCTCGCATCTATCCAAGAGAGTATGAACCATGCCCTCCGGGCTCGTTCTCTTGCCTTCAACCTAACTCTTTCTCATCGAACAGCAGAACTCCACATAGTCGATCCCATCCACGACTGCCTTGAGCTACTCGACGACACACTTGAAATGTTGTCTCGCATCACTTCAAGTGATGACGAAGAAGATGTT…	1012	4	AT3G52880.1	ATMDAR1 (MONODEHYDROASCORBATE REDUCTASE 1); monodehydroascorbate reductase (NADH)	Encodes a peroxisomal monodehydroascorbate reductase, involved in the ascorbate-glutathione cycle which removes toxic H2O2	Identical to Probable monodehydroascorbate reductase, cytoplasmic isoform 3 [Arabidopsis Thaliana] (GB:Q9LFA3;GB:Q8LBV9); similar to ATMDAR2, monodehydroascorbate reductase (NADH) [Arabidopsis thaliana] (TAIR:AT5G03630.1); similar to monodehydroascorbate	93.1	203	14	0	62	670	1	203	2e-94	342
MMN_All.Contig_1116	GTTTCCTAGCTATCTTAATGATTCCTGATGTGATTCTGACGTCTTTTTTCGATCTATCTGCCGGATCTTTGCGATTTCGGAGTATATGACTCCCCTCCCTGCGTTGATCGCGTTCTGTGGTATTATTAACGTTTTCTGCCTTCATGTATCCTCTCACACTGTATGTTTATTCTAAACGATATCTGCTTCTTCGCTTGTCGCCTGGCGTGTATCTTTGGACTATGGCTAATCTGTGGTTTTTATTTGTTTTTTTTGGCTCTTTTTGATTATTTTTTCTCATGTTTCCTGCTTTTGGTTGACTCTATCTCTTTCTTTTGTGATCTCTTTGTTGTATTCTGCTGGTTGTCTCTGTTCGTCTCGTTTTTGTTTAACTTTAGTGTTGTCATTTCTGTAGTTGTA…	1239	4	AT3G52930.1	fructose-bisphosphate aldolase, putative		similar to fructose-bisphosphate aldolase, putative [Arabidopsis thaliana] (TAIR:AT2G36460.1); similar to unknown [Populus trichocarpa x Populus deltoides] (GB:ABK96406.1); contains InterPro domain Aldolase-type TIM barrel; (InterPro:IPR013785); contains	97.21	358	10	0	51	1124	1	358	0	687
MMN_All.Contig_1117	GATCATCACAAACATCATCATATCTCCCTATAGCAATGGCTAATGTTCCACAAATATCTTCTTCAATCCTCCTTACACTCTGCTTCACTCTCTTCACGACTCCAGCCCTCTCATACTACCTTAACCCCATACAAGACTTCTGTGTAGCTGATCTCCAAGCTACCCCATCCAACACTGGCTACCCATGCAAGTCACAAGTCACCTCTGAAGACTTCTTCTACTCCGGCTTATGCACTCCACTAAACACTTCAAACCCAAAAGGTGTAGCCGCTAATAGAGCAAACCTCATGACGTTTCCAGGACTTAACACGATGGGAATCTCCATGTACAACGTTGCATTCGCCCCAGGAGTAGCTAACCCGCCTCACTCCCACCCTGGTGTGACCGAGGCAGGGATCG…	724	4	AT3G55290.1	short-chain dehydrogenase/reductase (SDR) family protein		similar to oxidoreductase [Arabidopsis thaliana] (TAIR:AT3G55310.1); similar to unknown [Populus trichocarpa] (GB:ABK93994.1); contains InterPro domain Glucose/ribitol dehydrogenase; (InterPro:IPR002347); contains InterPro domain Short-chain dehydrogenase	85.22	230	34	2	28	717	1	228	1e-109	392
MMN_All.Contig_1118	GATTCACTTGTCGTTTAAAACCTTCATTAAGACAAGTTAATAACTTTCTATCTTCTTGAATTCTCTAGAGAAAATGTCTTGCTGCGGAGGAAACTGTGGATGCGGAGCTGGCTGCAAGTGCGTTGGTTGCGGAGGTTGCAAAATGTACCCAGACTTGGGCTTCTCCGGCGAGACCACCACCACCGAGACTCTTGTCCTCGGCGTTGCTCCGGCTATGAACTCTCAATACGAGGCTTCCGGTGAGACTGTCGTCGCCGAGAACGATGCCTGCAAATGTGGATCTGACTGCTAGTGCAACCCTTGGACCTGGAAAAGAGCATTGGAATAAGACCCTAAGACCATCTCCAGTATATATAAAGCTGTGTGATAATGGCTGAATTGACCGGTGGGGTTACCACT…	717	4	AT4G14930.1	acid phosphatase survival protein SurE, putative		similar to acid phosphatase survival protein SurE, putative [Arabidopsis thaliana] (TAIR:AT1G72880.2); similar to acid phosphatase survival protein SurE, putative [Arabidopsis thaliana] (TAIR:AT1G72880.1); similar to unnamed protein product [Vitis vinifer	89.08	229	23	1	34	714	1	229	2e-115	411
MMN_All.Contig_1119	GATCATCACAAACATCATCATCATATCTCCCTAGCAATGGCTAATGTTCCACAAATATCTTCTTCAATCCTCCTTACACTATGCCTCACTCTCTTCACCAATCCAGCCCTCTCAGACTACCTTAACCCCTTACAAGACTTCTGTGTAGCTGATCTCCAAGCTACCCCATCCAACACTGGCTACCCATGCAAGTCACAAGTCACCTCTGAAGATTTCTTCTACTCCGGCTTAGGCACTCCACTAAACACTTCAAACCCTAAAGGTGTAGCCGCTAATAGAGCGAACCTCATGACGTTTCCAGGACTTAACACGATGGGAATCTCCCTGTACAACGTTGCAGTCGCCCCAAGAGTAGCTAACCCGCCTCACTCCCACCCCTGTGTGACAGAGGCAAGGATC…	1269	4	AT4G39090.1	RD19 (RESPONSIVE TO DEHYDRATION 19); cysteine-type peptidase	Similar to cysteine proteinases, induced by desiccation but not abscisic acid.	Identical to Cysteine proteinase RD19a precursor (RD19A) [Arabidopsis Thaliana] (GB:P43296); similar to cysteine proteinase A494, putative / thiol protease, putative [Arabidopsis thaliana] (TAIR:AT2G21430.1); similar to senescence-associated cysteine pro	90.51	369	35	1	10	1116	1	368	0	666
MMN_All.Contig_112	GATAACCCTAACTCTAGAAAACTTTTCCTATTATCTCTCTCCCTCTCTCCCAAGTGTGGTTTTCAACCCATTCGTAAAGATCATGAACCTTGAAGAGAAACCAACCATGGCTTCAAGGGTTTCACCTCAAGCCGAACATCTCTACTACGTCCGGTGCAGCATCTGCAACACCATCCTCGCGGTTGGGATACCAATGAAGAGAATGCTTGACACTGTAACGGTGAAATGTGGCCATTGTGGTAACCTCTCGTTTCTCACCACAACCCCTCCTCTGCAAGGCCATGTCAGCCTCACCCTTCAGATGCAGAGCTTTGGTGGGAGTGAGTATAAGAAGGGAAGCTCTTCTTCCTCCTCCTCTTCTACCTCCAGTGACCAGCCACCGTCTCCTAGACCACCCTT…	809	4	AT4G36670.1	mannitol transporter, putative		Identical to Probable polyol transporter 6 (PLT6) [Arabidopsis Thaliana] (GB:Q8GXR2;GB:O23213); similar to mannitol transporter, putative [Arabidopsis thaliana] (TAIR:AT2G18480.1); similar to hypothetical protein [Vitis vinifera] (GB:CAN68316.1); contains	87.36	269	34	1	2	808	3	259	2e-131	464
MMN_All.Contig_1120	AGTGATAAAAGATGGTAGTAGAGACCAAGAAGCCAACTCTAAAGAGAAAGAAAGTGAGAAACCCAACGGTGGCGGGGCAGAGAGAGTTTCTGTGTTGGAGAGCACTCAGAAGAAACAGCCGTGGAGCAAGGAAGAGATTGACATGCTGAGAAAAGGAATGATCAAATATCCAAAGGGGACGTCTCGGAGATGGGAAGTAATATCAGAGTACATCGGTACAGGAAGATCAGTTGAGGAGATTCTTAAAGCAACTAAGACCGTTCTTCTCCAAAAACCAGATTCCGCCAAAGCGTTTGATTCCTTCCTCGAGAAGAGGAAACCGACCGCTACAATGGCTTCCCCTCTCTCTACAAGAGAGGAGCTCGGAGAGTCTCTGCCGGCAGGAGTAACAACAAAGGT…	584	4	AT5G03240.3	UBQ3 (POLYUBIQUITIN 3); protein binding	encodes ubiquitin that is attached to proteins destined for degradation. UBQ3 is most homologous with UBQ4, and is expressed in higher levels in vegetative tissue but lower levels in flowers than UBQ4. UBQ3 encodes different number of ubiquitins in differ	similar to UBQ4 (ubiquitin 4), protein binding [Arabidopsis thaliana] (TAIR:AT5G20620.1); similar to polyubiquitin [Thlaspi caerulescens] (GB:AAY86773.1); contains InterPro domain Ubiquitin; (InterPro:IPR000626)	94.71	189	10	0	18	584	62	250	6e-94	339
MMN_All.Contig_1121	GGACTAAGCCTTGTATACAATTACTTGCTTGGTTAAGGTTAATTAGTTTCAAAAATGATTTATCATAAAACACTTCCCATAGTCTTTTTCTTTGCATTTATCACCCTATACCTTGCAATCTTAGCAGATGCGGCTACGTTCACAGTAAGGAACAGTTGCCCATATGTTGTGTGGGCTGCCACATCTGCTCCGGGAAAGCCTGGCGGTGGGAAGCGACTCAATCAAGGCGAAACGTGGATCATTACTGGTGATCCAGGTACCACCCAGGCTCGGATTTGGGGTCGCACCAACTGCAACTTCGATGCATCTGGAAGAGGTGGATGCCAAACTGGAGATTGTAATGGTGTCCTTGAGTGCACATCTTATGGACGAGCACCCAATACGTTGGCAGAATATGCT…	1567	4	AT5G17720.1	hydrolase, alpha/beta fold family protein		similar to hydrolase, alpha/beta fold family protein [Arabidopsis thaliana] (TAIR:AT5G17780.1); similar to unnamed protein product [Vitis vinifera] (GB:CAO45431.1); contains InterPro domain Alpha/beta hydrolase; (InterPro:IPR003089); contains InterPro dom	76.15	218	49	2	53	697	1	215	0	320
MMN_All.Contig_1122	GACGAACGAACGCTTCTCATTGGCTCATCATTACCAAATCATCATAATAAATCGTCATTTCTCTCAAAATTAGGGTTTTCTCTTCCGATTATCTTGTATCTGGGGTTTTGAAGGTTTCGTTTCGTATCTGGGAAGAAAGGATTCGTTAATTCGTGGTCTAGATCTAAAATTCATATATATAAGGCGTGAATGAGATTATGATGGAATCGAAAGATGGTAATACAAAGTCGTCAAGTAGTTCCTTATTTTACGAAGCTCCCCTCGGTTACAGCATTGAAGACGTTCGCCCCAACGGTGGAATCAAGAAATTCGAATCTTCTGTCTACTCCAACTGCGCTAAGAGGCCATCCTGAGGTGTAGCGTGCACCGAGTCCTCCTGCTATAGTTATAGCTTTTTAT…	688	4	AT5G41350.1	zinc finger (C3HC4-type RING finger) family protein		similar to RHB1A (RING-H2 finger B1A), protein binding / zinc ion binding [Arabidopsis thaliana] (TAIR:AT4G00335.1); similar to RHB1A (RING-H2 finger B1A), protein binding / zinc ion binding [Arabidopsis thaliana] (TAIR:AT4G00335.2); similar to unnamed pr	85.31	143	21	1	253	681	1	142	2e-54	209
MMN_All.Contig_1123	GACAAAACATAATATCATCAAAAGAGAAGTAATATTAGACGTGATCAACAGGGAGGAACTGTTCTGGGAGGAGTTCGTGATGTCGATTCTAATGGTAATGATCTTCAAGTCGAGAGTCTCGATCGTTTCGCTGTCGATTAGTATAACATGAAGGAGAACGTGAGTCTGGGAGAACAGGAGGCTGATTGGTGCGAAGACGTGACGTGGTGGCAGGGACGAGGCACCATCTGACGGTTGGAGGTGGCTGATGGTGAGACCAAGAAAGTGTACTATGACAAGGTTTTGTACAATGTCTGGAAGAATCTCAGGAAGATGGATGACTTCACCCTCCTTCACGATGTTTAGGTTCATTACCTGATAATGCACTTAACAATCTACGGGATTATTGTCTTTGTTTAT…	1015	4	AT5G44730.1	haloacid dehalogenase-like hydrolase family protein		similar to predicted protein [Physcomitrella patens subsp. patens] (GB:EDQ82170.1); similar to Os06g0665100 [Oryza sativa (japonica cultivar-group)] (GB:NP_001058303.1); contains InterPro domain Haloacid dehalogenase-like hydrolase; (InterPro:IPR005834);	89.72	253	25	1	135	890	3	255	1e-134	476
MMN_All.Contig_1124	TGTGGAGGCAATTACACACAAGATGAGTTCTGGATTGGCTGTGATGTCTGTGAACGTTGGTACCATGGAAAATGTGTTAAGATCACTCCCGCCAAAGCAGACAGCATCAAGCAGTATAAATGCCCTCCTTGCTGTGCAAAGAAAGGAGGAAGACAGTGATCATCACCATCTCCCTGAGACTCTGGTTCTCATGTCTTAATCAACCTTCCTTCTATCTTCTGTTTTTTTAACCTTTTTAATTTTAAAGCATACAAAACTCTCTCGTTGGATCTCCTTAAAAGGAATTCAAGAAGTTGAGAGAGTGTAGCAAACTGTTTTAAGTATTATTATTCAGATCAAGAAAACTGGTTTGTTCCATCAAATGTGTCAGCCGGGGATTTGTATATGTAGTTGAATCTT…	1199	4	ATCG00280.1		chloroplast gene encoding a CP43 subunit of the photosystem II reaction center. promoter contains a blue-light responsive element.	Identical to Photosystem II 44 kDa reaction center protein precursor (psbC) [Arabidopsis Thaliana] (GB:P56778); similar to PSII 43 KDa protein [Capsella bursa-pastoris] (GB:YP_001123369.1); similar to PSII 43 KDa protein [Arabis hirsuta] (GB:YP_001123195	99.46	371	2	0	71	1183	103	473	0	687
MMN_All.Contig_1125	GGTTATAACACTTGACATGGGTCTTCTGGTTGCTGGAACGAAATATCGTGGAGAGTTTGAAGAGAGATTGAAAAAGCTTATGGAGGAAATTAAACAGAGCGACGAGATCATCTTGTTTATCGATGAAGTGCACACTTTGATTGGAGCAGGAGCAGCAGAAGGTGCAATTGACGCAGCTAACATTTTAAAACCCGCTCTCGCTAGAGGTGAATTGCAGTGCATTGGAGCGACAACATTAGACGAATACAGGAAGCACATTGAGAAAGACCCTGCATTGGAAAGAAGATTCCAGCCAGTGAAAGTACCTGAGCCTACTGTGGATGAAACGATTCAGATCCTAAAGGGTCTGCGAGAGCGATATGAAATTCATCATAAGCTTCGTTACACTGACGAGTCTTT…	671	4	ATCG00440.1		Encodes NADH dehydrogenase D3 subunit of the chloroplast NAD(P)H dehydrogenase complex	Identical to NAD (ndhC) [Arabidopsis Thaliana] (GB:P56751); similar to NADH dehydrogenase D3 [Crucihimalaya wallichii] (GB:YP_001123467.1); similar to NADH dehydrogenase D3 [Lepidium virginicum] (GB:YP_001123642.1); contains InterPro domain NADH-ubiquinon	98.33	120	2	0	235	594	1	120	5e-56	214
MMN_All.Contig_1126	GGTTGTCTTGTTGCTATAGAAACACAAACACAGAAACCAAAACCTCAGACTGAAGAGAGTTTGTACTTGTGTTAGAAAAGAAAATGGCTAGCTTCACTGCCTCTGCTTCCACCGTCTCTGTCGCTCGTCCTGCTCTCCTTCTCAAGCTCACCCTCGCCATCTCCGCTCCTGTTCTTGGTTTGCCTCCAATGGGGAAGAGGAAGGGAGGGGTGAGATGCTCAATGGAGCCAAAGCAAGGAAACGTCTCTGCCCTGGGAGCTGGAGTTTCCGCGGCAGCAACAGCAGCTTTGACGGCTGTGATGAGCAACCCGGCCATGGCGTTGGTGGATGACAGGATGTCCACGGAAGGAACCGGACTACCCTTTGGACTGAGCAACAACCTCTTGGGGTGGATTCTTT…	1274	4	ATCG01310.1		encodes a chloroplast ribosomal protein L2, a constituent of the large subunit of the ribosomal complex	Identical to Chloroplast 50S ribosomal protein L2 (rpl2-B) [Arabidopsis Thaliana] (GB:P56791;GB:Q8HRX3); similar to ribosomal protein L2 [Draba nemorosa] (GB:YP_001123591.1); contains InterPro domain Translation protein SH3-like (InterPro:IPR008991); cont	99.31	144	1	0	338	769	131	274	4e-71	265
MMN_All.Contig_1127	GTGTTTTCATCGGGTGTTTAGGGCTTGAAGCTATTGCGGGGATGAAGCAGTTCCACGTCGCAATATATGAGATTGTGGATGATCCTTCACTGGATTCAACAATCTCATGGAGCAAAAACAACAAGAGTTTTGTCATCTGGAATCCTAATGAGCTATTCACCAAAAAGATTCTTAAGAGATTCTTTTGCTGCAATCTGTCACAGTTTCTCACCGAACTTGACACATACGGATTTGTAAGAATTAAGGGATCTGAGCACTTGGAATTCGGACATAAGCAGTACTTTGTGAGAGGTAAACCTGAGCTTTTGAAGAAGATGCGTCTCGAAGCTGCGATGAATAGGATGAAGAAAAGTGCCCAGAGAGCCAAAGCTTGAGCCGAAGCATAGAATAACGGCTCTG…	727	4	no significant hit
MMN_All.Contig_1128	GAACTCTAACTTCGATTCTTATTCAGCATCAAACTATCTCAAAAGCGGAAAAAAAATGTCGGGCCGTGGAAAGGGAGGAAAGGGTTTGGGCAAAGGAGGAGCCAAGCGTCACAGGAAGGTTCTGAGAGACAACATCCAAGGGATCACCAAGCCGGCGATTCGGAGACTGGCTCGTAGAGGTGGAGTCAAGCGTATCAGTGGTCTCATCTACGAGGAGACGCGTGGCGTCCTCAAGATCTTTTTGGAGAACGTTATTCGTGACGCCGTCACCTACACCGAGCACGCTAGGAGGAAGACGGTGACTGCGATGGACGTTGTCTATGCGCTGAAGAGGCAAGGGAGGACTCTCTACAGGTTCGGCGGCTAAGGGTTTTCTTAGATTCGCGTTTGCGTTTCTGG…	614	4	no significant hit
MMN_All.Contig_1129	GTCTCATAATCGATTAGGCATAGAGATCAGAGATGGCGGCACCATTCACGTTGAGGAAGATCGGAGTTCCGCCGAACTCAGCGAACCTGACGGAAGCTCGCCGCCGCGTGTTCGATTTCTTCAGAGCTGCGTGTAGATCCATCCCCACCATCATGGACATTTACAATCTCCAAGACGTCGTCGCGCCTTCTCAGCTCCGCTTCGCAATCTCTGCTCAGATTCGGAACAACGCTCACGTCACCGACCCTAAGGTGATTGATCTTCTTCTATTCAAGGGAATGGAAGAGCTGACTGACATAGTTGATCACGCAAAGCAGCGTCACCACATCATCGGTCAGTACGTGGTGGGCGAAGGGCTTGTGCAGAATACTGGAAGCAAGGATCAAGGGAAGTCTGATT…	449	3	AT1G02460.1	glycoside hydrolase family 28 protein / polygalacturonase (pectinase) family protein		similar to glycoside hydrolase family 28 protein / polygalacturonase (pectinase) family protein [Arabidopsis thaliana] (TAIR:AT4G01890.1); similar to unnamed protein product [Vitis vinifera] (GB:CAO40174.1); contains InterPro domain Pectin lyase fold (Int	50	20	10	0	361	420	171	190	6.7	26.6
MMN_All.Contig_113	GATATAAGAGGCAAAGATCTCTCTTTCCGSAAGACAGAAACAAAGAAAATGGACAAGACTGATCAAAATGTTAACCGAACGGAGAGAACGGTAGAGTCGGTCCTGAGAGTCGCATCAATGGCTCTAAGTATTGCGAGTCTCGTGATCATGATCAAAAACTCTATCGCCAATGACTTTGGCTCTCCTTCTTACTCAACTCTTGGAGCTTTCAAGTATTTGGTGACTGCTAATGGAGTTTGTGCGGCATATTCTGTTCTTTCTGCTATCTTTGTAATAGCCATTCCGTGTCCTATAAGCAAGCCCAGACTCTGGACATTGTTCTTGCTTGATCAAGTGGTCACGTATGTGGTTCTAGCGGCTGGGGCTGTATCTGCAGAGACGGTATACTTAGCATATAAA…	991	3	AT1G78300.1	GRF2 (GENERAL REGULATORY FACTOR 2); protein phosphorylated amino acid binding	G-box binding factor GF14 omega encoding a 14-3-3 protein	Identical to 14-3-3-like protein GF14 omega (GRF2) [Arabidopsis Thaliana] (GB:Q01525); similar to GRF4 (GENERAL REGULATORY FACTOR 4), protein phosphorylated amino acid binding [Arabidopsis thaliana] (TAIR:AT1G35160.1); similar to GF14 omega [Brassica nap	83.59	256	41	2	198	962	5	259	6e-116	414
MMN_All.Contig_1130	GATCCCCACCCTCACCTTCATATCTCCTTAAAACTGTTTAATGTTCCCCACATTTCTCCTTCCTTCCTCCTTGCACTATGCCACCCTCTCCTCTCCCATCCATGCCCTCTCTCACACACCTAAACCCCTGACATGAATCTGTATTATCGATCCCCCAACTACCCCGTCCTCCCCTGGCTGCCCGACCAACTTCCTCCTACCCTGTCATGAAACTCTCTCCTGCAGCTTATGATCACCGATCTTCACGATCATGCCTAAACCTTTGACCACTTCTAACACATCTCGCAAGAAATCCCTATTACTCCTCACGACGTCCCTCTCCTCGTACCCCCTCGCGCTCTACCCTGCAATCTCTAACTCGCCTCTGTCCCCCACGCGTTCATCATACGAACGATCGTT…	872	3	AT1G06430.1	FTSH8 (FtsH protease 8); ATP-dependent peptidase/ ATPase/ metallopeptidase/ zinc ion binding	encodes a FtsH protease that is localized to the chloroplast	similar to VAR2 (VARIEGATED 2), ATP-dependent peptidase/ ATPase/ metallopeptidase/ zinc ion binding [Arabidopsis thaliana] (TAIR:AT2G30950.1); similar to ATFTSH6/FTSH6 (FtsH protease 6), ATP-dependent peptidase/ ATPase/ metallopeptidase/ peptidase/ zinc i	98.28	290	5	0	2	871	321	610	3e-142	501
MMN_All.Contig_1131	GTAGCCGGAAGCAACATTGGGGTTGCGCCGGAGGTATTGGCTCTAGCGTCCATGGACCTGACGTCGCTGATGGAGAGGAAACGAAGACCGGCTTATGTGAGGCTAGTGAGTAAACAAATGGTTGGGATTCTTTTAACCATTTGGGTTAAACGAAGTATGCGGAAACACATTCAAAACGTACGAGTCTCTACCGTTGGAGTTGGCATCATGGGTTATATTGGTAACAAGGGAGCTGTGTCTGTGAGTATGTCGATATACCAGACGTTCTTCTGGTTTCATATGCACTCATTTGACGGCAGGAGAAAGAGAAGTTGATCAGATCAAAAGGAACGCTGATGTTCACGAGATACATAAAAGAACAGTGTTTCACTCTGTCTCAGCTCTTGGACTTCCCAAGCT…	1260	3	AT1G07040.1			similar to unknown protein [Arabidopsis thaliana] (TAIR:AT1G27030.1); similar to unnamed protein product [Vitis vinifera] (GB:CAO41035.1)	83.58	341	46	4	128	1120	32	371	5e-156	547
MMN_All.Contig_1132	TTTTCTGTTATATTTATATAATCATTTTGGGGTGGCTCGCTGCCGCCGCAGCCAGAACAGACCAGAGCAGCAGCAGAGTCGATGTGAGCTGAGGAAGACGCGCCCCATACATCTCTCTTATAGTCATACTATTATACTGAAGATAGATCAGCACGACGGCCGCCAGGACAATATGCCGCGCGGAATATCGGCCCATTACGAGCGCGGGAGACAAAAGTATTGATTGTATCAAAAAGATTAGGGATATATTAGACGAGATCATCTNAGGCTGGAACCGTCGGTGGGTAGGAGTATGCTCGATGTTCAACATCCAATTGCGACATGACTCTTCCAAGTCGTAGATCTCTCGTCTCGGATTACGTCTGTCCGATCTACCATAGACCTGCAAGGCAGAACCTT…	687	3	AT1G08480.1			similar to unknown [Populus trichocarpa] (GB:ABK92625.1)	96.15	52	2	0	280	435	91	142	1e-55	111
MMN_All.Contig_1133	GGAAGAATCATAACTCAGTCGACGACGACGAGCTCGGAAGAGACTGAGATCAGATAGTACGTGCGAGAAAAGATGCCGGTGATGGAGAAACTGAGGATGTTCGTCGCGCAGGAGCCTGTCGTCGCCGCCTCCTGCTTAATCGGCGGTGTTGGACTCTTTCTGCCTGCTGTTGTGAGGCCTATTCTAGACTCACTCGAGGCATCTAAGCAAGTTAAGGCGCCTCCTCTTACCGATGTTATTGCTGGAGTTACGGGGAAGAAACAGACCTAATCCAAGCAATGATTTACTCTGTTTTCTTACATTCAGATCATCATTATTCCTTTTTGTCTTTAACTCTTTCTATTTGCAAATCAAATAAGCCAAGACTCCATGTTTTTATTTGTTCTGAAACTTAATATA…	670	3	AT1G11840.4	ATGLX1 (GLYOXALASE I HOMOLOG); lactoylglutathione lyase	Encodes a glyoxalase I homolog ATGLX1.	similar to lactoylglutathione lyase, putative / glyoxalase I, putative [Arabidopsis thaliana] (TAIR:AT1G67280.1); similar to putative lactoylglutathione lyase [Brassica rapa] (GB:BAF81517.1); contains InterPro domain Glyoxalase/bleomycin resistance protei	78.49	93	20	0	156	434	191	283	4e-36	144
MMN_All.Contig_1134	AGATGGTTTTCGAATTAATTAAGTCGCTAAAATTATGGTTAGCTGAATCGTTTATAATTTTATCTATTTTTATTCGTTATAATGATGGGTTCTTCTACAACTGGCCTTGTGAAATCTCAAGGGGCCTGAAATACGTCCACCCAATGATTTTAGTATTGGTGTAATAGTTTTCTAATACTCAATTTGTTATTTTGAACTATTGTTTTTATGTTATTTGCATGTTTTGTTTGTATTCTAAACAAATTTAAGAACAATAACTCTCAAATATAATGTTTAAGAGACAA	760	3	AT1G13440.1	GAPC-2; glyceraldehyde-3-phosphate dehydrogenase		Identical to Glyceraldehyde-3-phosphate dehydrogenase, cytosolic (GAPC) [Arabidopsis Thaliana] (GB:P25858;GB:Q42352;GB:Q9M8W8); similar to GAPC (GLYCERALDEHYDE-3-PHOSPHATE DEHYDROGENASE C SUBUNIT), glyceraldehyde-3-phosphate dehydrogenase [Arabidopsis th	96.6	235	8	0	54	758	1	235	2e-119	424
MMN_All.Contig_1135	GGATCTCTCTCTTTTGGCTCTCGAGCTCTCTCCTTCGGCGACTCGAGTCCACGTGGGTTTTCTCTCCGTCCGTCTCCGTCTCGTCTCCGTCCGTCTCGTCTCCGTCCGTCTCTCTCCGTTCGTCTCTCTCCGTCCGTCTCTCTCCGTCTGTCCCTCTCCGGGTTATGGACTTGGAGGAAGATGAACTTATGGAGCTTAGAGTTATGAACTTATGGAGTTATAGTTTTTAATTTGTATGGAGTTATGCTATGTATGAACTTATGGTTTGTATAATTGCACTTATGGAGTTATGCTATGTATGAACTTATGGAGTTATGGTTTGTATGCACTTATGAACTTATGGAGTAGACTATTTCAATCTTATAAAGTTGTACTTGTATGCAAAAG	1131	3	AT1G13440.1	GAPC-2; glyceraldehyde-3-phosphate dehydrogenase		Identical to Glyceraldehyde-3-phosphate dehydrogenase, cytosolic (GAPC) [Arabidopsis Thaliana] (GB:P25858;GB:Q42352;GB:Q9M8W8); similar to GAPC (GLYCERALDEHYDE-3-PHOSPHATE DEHYDROGENASE C SUBUNIT), glyceraldehyde-3-phosphate dehydrogenase [Arabidopsis th	95.56	338	15	0	60	1073	1	338	5e-172	600
MMN_All.Contig_1136	GATATGTTGGATGGTTAGTTCTCTGCCATGTGCTTTGGAATCAACCTCTTATGCTTTATGTTCTGTTAGCTCTTACCTTATACTATAACTTTCATTATTCATCAATAATTCAAACTCCTCCTTCGTCTTTTTATATTTTAGCCTTTCATATAAATACTCCCTCTCCATACTCATCATTCATAACACCTCTCTCTCTTCTTCGTTTAAAGTTTTAATCTTCTTATAGCCACTGATTCTAAAAATGGGAGAAGAAGTTAAACCAGAGGTAAAGGAGGCTGCCCCTGCTCCAGAGGCCGTCCCAGAGTCTGTCTCCTCGGAAGAGGAGGAGAAGAGAGATGTGGCAGAGGAGAAGCAAGAGGCCGCCAAGGAGGAGCAACCAACGGTGGAGGAAGAGTCGCA…	1294	3	AT1G15940.1	binding		similar to binding [Arabidopsis thaliana] (TAIR:AT1G80810.1); similar to unnamed protein product [Vitis vinifera] (GB:CAO44270.1); contains InterPro domain Armadillo-type fold; (InterPro:IPR016024)	43.33	30	17	0	1071	1160	331	360	1.9	30.8
MMN_All.Contig_1137	GACCGAAGACAAGCTGATCAACTTCTTTTCCGACACTCTTTGACGAAACTCAAACAATGCCTCTGTCTCTGCGTCTCGCTCCATCTCCTACGGCTTTATCTCCGACAACCGGCGGATTTAGTCCTGCGAAAAAGCAGTGTCGTATCCCTTCTTACTCCGGCGTGGCGACGACGACGAGGAGGATTGGTTTCTGCTCATTGGATTATGTGAAAAGGGGAGACTCCTCTGTGGTGAGGTGTAGCTTAGAGACGGTGAATGTCAGTGTTGGTCAAGTGACGGAAGTGGATAAGGATACCTTCTGGCTCATCGTTAAAGCCGCCGGTGAAAAGATTGTGGTACTTGACATGTACACTCAATGGTGTGGTCCATGTAAAGTGATTGCTCCTAAATACAAAGCTT…	757	3	AT1G16020.2			similar to unknown protein [Arabidopsis thaliana] (TAIR:AT1G80910.1); similar to unnamed protein product [Vitis vinifera] (GB:CAO42386.1); contains domain PTHR13056 (PTHR13056)	48.57	35	15	2	436	531	258	292	2.7	29.3
MMN_All.Contig_1138	CCAGTTGATTGATATCTCTGAGGATGGCTTTGTTAGCCTTTTGACCGACAGTGGTGGCACTAAGGATGACCTCAAGCTTCCCACCGATGATAGTCTCAGCGCTCTGATGAAGAGTGGATTCGAGGAGGGCAAGGATGTTGTGGTGTCTGTCATGTCTTCAATGGGAGAGGAGCAGATCTGTGCCGTCAAGGAAGTTGGTGGTGGCAAGTAAAACCCATTCTCTTTACACTGAGAGAGGATAATCTTATTACCAGTGGTCAATCTTATAAGAACAAGAACTTGTTTTTTTCCTTTTTCTAATTTAGATCATTTGTGTTGTGTTTCTTTGTTGCAAGACAACCATTATCTATTATTGGTTTTGGATTGTTTAAAAGTTTCGTGTTTTAAC	772	3	AT1G18720.1			similar to unknown protein [Arabidopsis thaliana] (TAIR:AT1G74440.1); similar to hypothetical protein [Vitis vinifera] (GB:CAN69808.1); contains InterPro domain Protein of unknown function DUF962 (InterPro:IPR009305)	85.44	206	25	2	51	653	2	206	2e-97	352
MMN_All.Contig_1139	GGCTCATCTCCGTCGTCTCATCGCTTCGCCATAGCTCTCCGTCATCCGAGCAACCCTAAAAATGGATGGGCATGATTCTGAGGATACTAAGCAGAGCACTGCTGATATGACTGCGTTTGTCCAAAATCTCCTGCAGCAGATGCAAAGCAGGTTTCAGACAATGTCCGACTCCATCATCACAAAGATCGATGACATGGGAGGCAGAATCAATGAGCTGGAGCAAAGCATCAATGATCTAAGAGCCGAGATGGGAGTTGAAGGCACTCCACCTCCTGCCTCCAAATCAGGCGATGAACCCAAAACACCGGCTAGTTAGTTCCACTTGAAAAAAGACTAAGGTCCATGATCTTTCTGCTTGTGTCTGCAACTCCGTGAAATTTATTAAGTGCAGGACTATTA…	721	3	AT1G20340.1	DRT112 (DNA-damage-repair/toleration protein 112); copper ion binding / electron carrier	recombination and DNA-damage resistance protein (DRT112)	Identical to Plastocyanin major isoform, chloroplast precursor (DRT112) [Arabidopsis Thaliana] (GB:P42699;GB:Q9LN26); similar to plastocyanin [Arabidopsis thaliana] (TAIR:AT1G76100.1); similar to Plastocyanin, chloroplast precursor (GB:P00289); contains	84.43	167	24	1	67	561	1	167	5e-64	240
MMN_All.Contig_114	GGGAGGGCGAAGAGTAACCACAAATAAAACTTTTCCTCCACCTCCAATCGCTCTGCGAAAGTCTCATGTTCTGTCGACTACCATGAAGTCTTGCAATTTCATGTGCCCTTCCGCCCCACCCAGATTCACCACCTCCTCGCCTTCTCCGCACCTTCGCACGTACACCTCTCGCGCCGCCCCTTCGCTGCAGGTGAAGTCCTTCCAGCGCGGCGACTTCGACCGCTTCGCCGATAACATCAAGTCCGGCAAGGCTTGGAGAGACGCGTGGCGGTCCGCCAACGACGGATTCGAGCAGTTCGTCTTTGAGGCTAAGAAAACGGCCGAGCGAATCGACCGTGAGTACGCCGTCTCTCGCCGTTTAAGCTCCGCCGCAAGCTCTGCTGGGGACCGTGCTCGTGA…	768	3	AT1G26630.1	FBR12 (FUMONISIN B1-RESISTANT12); translation initiation factor		Identical to Eukaryotic translation initiation factor 5A-2 [Arabidopsis Thaliana] (GB:Q93VP3;GB:Q9LQY9); similar to eukaryotic translation initiation factor 5A, putative / eIF-5A, putative [Arabidopsis thaliana] (TAIR:AT1G69410.1); similar to eukaryotic	90.57	159	15	0	57	533	1	159	2e-77	285
MMN_All.Contig_1140	GGGAAGTTTTACAACGTTGTTGTTGAGGAGCTGCCTTCCCACGTTGCTGATCTGCCTTGAGGGAGAGAGGAATCGGTCTCTGTCTCGTTGGACGAGGCTCTCTGATATCGGTGCGTGATAGCTGAATGATCTGGGGCTATGTGGGCAAGGGCGGCGAAATGAGGGGGAAGCGTACACCAAATTGTTTGTGTTGGGGTTGGGTAGTATGGCGGAGGCGCTATAGTTGTGCTATGATTTGCGTCGGGGATTGGGGGACTTGTGATTAACAATGCTGTCCGGCCGCTCGTGGTCCTATTGGAAGCTGAGTGAGTGTGCGTTTTGGTCGAGGGTCGGCTGAGGTAAGTGATCGTGCGTTTGGTCGTTTCTGTGCTGAATCTGGTCTGGGCTTGGGGCTGGGTA…	585	3	AT1G28190.1			similar to unknown protein [Arabidopsis thaliana] (TAIR:AT5G12340.1); similar to unknown [Picea sitchensis] (GB:ABK21062.1)	73.43	143	38	2	152	580	1	132	9e-53	202
MMN_All.Contig_1141	GGGTCTAGATGAGGAGGAAAAAGTTCTCAAGAAGAAGCTCATCACTGACGTTATATCCAGTTAGTTGTGTTTCTAGTTTTGTGTCTTGTTGTATTTCTAGTTCTGATTCTAGTTCTGTTTCTATTTCTGTTTGTTGCTTGTTCTTGTTTAATGTCGTTTATGTACTTGTTCTTGTTGTTAAGTTTATGTGACTCTCTGTTTCTGTTCATGATCTGCAATGCTAAAATGATTAGTCTCTGTTTCTTTC	523	3	AT1G31812.1	ACBP (ACYL-COA-BINDING PROTEIN); acyl-CoA binding	Acyl-CoA-binding protein. Bind acyl-CoA esters and protect acyl-CoAs from degradation by microsomal acyl-hydrolases.	Identical to Acyl-CoA-binding protein [Arabidopsis Thaliana] (GB:P57752); similar to ACBP1 (ACYL-COA BINDING PROTEIN) [Arabidopsis thaliana] (TAIR:AT5G53470.1); similar to Acyl-CoA-binding protein (ACBP) (GB:Q39315); contains InterPro domain FERM/acyl-Co	80.43	92	16	1	50	319	1	92	6e-36	146
MMN_All.Contig_1142	CAAGTGCCCAAACCATCTGACCCTAGTTGTTGTCAACAATGTCCCTCTCTTCTTCTGTATCCGTGATGGGCCATACATGCCAACTCTGCGTCTTCTTCATCAATACCCAAGTATAATGAAGAGGTTTCAAGTTGATAGAGGTGCCATAAAGTTTGTTTTCTCTGGTGCAAACATAATGTGTCCTGGTCTTACGTCCCCTGGAGGCGTTCTTGATGAAGAAGTTGAGGCGGAGAGGCCAGTGGCTATATATGCAGAAGGAAAGCAACATGCCTTAGCAATAGGCTTCACCAAAATGTCAGCCAAAGACATAAAGAGCATCAACAAAGGAATCGGAGTGGACAACATGCATTACCTCAACGACGGTCTCTGGAAGATGGAAAGGCTAGATTGAGGAACGAA…	755	3	AT1G32540.3	LOL1 (LSD ONE LIKE 1)	Encodes a protein with 3 plant-specific zinc finger domains that acts as a positive regulator of cell death.	similar to LSD1 (LESION SIMULATING DISEASE) [Arabidopsis thaliana] (TAIR:AT4G20380.5); similar to LSD1 (LESION SIMULATING DISEASE) [Arabidopsis thaliana] (TAIR:AT4G20380.6); similar to LSD1 (LESION SIMULATING DISEASE) [Arabidopsis thaliana] (TAIR:AT4G2038	95.88	97	4	0	462	752	26	122	2e-40	162
MMN_All.Contig_1143	GACTCGTTTCTGCGCAGCTGCACATCCCACGACGTCAAGATGCCGTCGCACAAGTCGTTTATGATCAAGAAGAAGCTGGCCAAGAAACAGAGGCAGAACAGGCCTATTCCTCACTGGATTCGTCTTCGTACCGACAACACTATCAGGTACAATGCCAAGCGCAGGCACTGGCGTAGAACCAAGCTCGGATTCTAGATGAAAGCTTCATCTAAACGTCTCTTCTCTGTTGGGTTTAGCATTTCCTCTTATGTTGTGACATTTTCATTTCCTTTTGTAAGACTTGTCTCGTGATTTTCCATCAAATTTTCTATTTATAAAATGACATCTTTGCAGACGTGGC	1048	3	AT1G36160.1	ACC1 (ACETYL-COENZYME A CARBOXYLASE 1); acetyl-CoA carboxylase	Encodes acetyl-CoA carboxylase. Mutant displays uncoordinated cell divisions which are enhanced by cytokinins. Mutant also has aberrant organization of the apical region in the embryo and abnormal root and shoot development.	similar to ATP binding / biotin binding / catalytic/ ligase [Arabidopsis thaliana] (TAIR:AT1G36180.1); similar to acetyl-CoA carboxylase [Medicago sativa] (GB:AAB42144.1); similar to acetyl-CoA carboxylase [Brassica napus] (GB:CAC19875.1); similar to acet	94.59	333	18	0	2	1000	1922	2254	2e-178	622
MMN_All.Contig_1144	GAGCATCACAAACATCATCAAATCACCCTATATCACTGGCAAACGAAGCACAAATATCTTCTGCATTCCGGCCCTACACTATGGTTTATTCTGATCACGAGTCCAGACTTCTGTGACTCAATTAATCCCGGACTGTACTTGAGCATTCTCTCAGCACATTGAAGGCCTTCCAATACTGGCCACCGGTACGAATGGCACACTAAACTGCGACTCTGGTGCTTTACCCCCCACCTGCAGTATGCACCATGTGCCTGGCAATATGAAGGATGTATAAGAACTCCATCTTATGGGGCGTTAAAGAAATTATTTGATAGAGAATTGAAGAGCCGTTTGTGGTGAAGGCATGGGGGATGACGTTCCCAGAGAACAAGCATGTGAAGTTTGTGGTATACGGTTCAG…	719	3	AT1G42970.1	GAPB (GLYCERALDEHYDE-3-PHOSPHATE DEHYDROGENASE B SUBUNIT); glyceraldehyde-3-phosphate dehydrogenase	Encodes chloroplast localized glyceraldehyde-3-phosphate dehydrogenase.	Identical to Glyceraldehyde-3-phosphate dehydrogenase B, chloroplast precursor (GAPB) [Arabidopsis Thaliana] (GB:P25857;GB:Q9C7S2); similar to GAPA-2, glyceraldehyde-3-phosphate dehydrogenase [Arabidopsis thaliana] (TAIR:AT1G12900.1); similar to unnamed	93.89	229	14	0	31	717	1	229	3e-119	424
MMN_All.Contig_1145	GAAAGGTTGTGTAGTTGTTGTAAGCAAAAAAGAGAGATAGAGAGAAATGGCTAGCTTCACCGCCTCCGCTTCCACCCTCTCGGTCGCTCGTCCTGCTCTCCTTCTCAAGCCCACCGTCGCCGTCTCTGCTCCTGTTCTTGGTTTGCCTCCAATGAGTAAGAGGAAGGGAGGAGTGAAGTGCTCGATGGAGACCAAGCAAGGAAACGTCTCAGCCGTGGGAGCTGGAGTTTCTGCGGCGGCTACAGCAGCTTTGACAGCTGTGATGAGCAGCCCGGCTATGGCTTTGGTGGACGCCAGGATGTCAACTGAGGGAACCGGCTTGCCCTTTGGACTTAGCAACAACCTCTTGGGATGGATTCTTTTGGGAGTGTTTGGTTTGATCTGGACTTTCTACTTTAC…	730	3	AT1G49660.1	ATCXE5 (ARABIDOPSIS THALIANA CARBOXYESTERASE 5); carboxylesterase	Encodes a protein with carboxylesterase whose activity was tested using pNA.	similar to cell death associated protein-related [Arabidopsis thaliana] (TAIR:AT1G49650.1); similar to CXE carboxylesterase [Malus pumila] (GB:ABB89010.1); contains InterPro domain Alpha/beta hydrolase fold-3; (InterPro:IPR013094)	78.6	229	48	1	45	728	1	229	3e-106	380
MMN_All.Contig_1146	GGATAAAAAAAAAGGCGAGGATGGCGTTGAACGTGATACAATCATCTGTGCGTGTATCTTCAGCCACTTCTTTGACCTTCTCTTCCACCATCAAATCCTTCGTCACACCTTCCCTCTCTCTCGCAACCCATCGACTCTCTCTTTCTCCCCCGAATCTCAACCTCCTTCGCGTCCCCTCCTCTCCACCATCTCTCCGTCGAGGTTTTCGCGGTGGTCGTATCGCAGCAATGGCTTCTTCTGCTCCCGGATCGGTTAACAAACCAGAGGAAGAGTGGCGTGCGATTCTCTCTCCCGAGCAGTTCAGAATCCTCAGGCAGAAAGGCACTGAATATCCAGGGACAGGAGAATACAACAAAGTATTCACAGACGGGATCTATAGCTGTGCAGGATGTGGAACTC…	495	3	AT1G51650.1	ATP synthase epsilon chain, mitochondrial		Identical to ATP synthase subunit epsilon, mitochondrial [Arabidopsis Thaliana] (GB:Q96253); similar to ATP synthase subunit epsilon, mitochondrial (GB:Q06450); contains InterPro domain ATPase, F1 complex, epsilon subunit, mitochondrial; (InterPro:IPR0067	87.14	70	9	0	62	271	1	70	4e-31	130
MMN_All.Contig_1147	GGTGTCGTTTCAGTGAGAGCACTTCGTCACACGTTCCTTTTATTTAATTAAGTTTTATTTTCCTCCGTTTAGTAATTTTCCACTCATCTTCTTCATCGTCAGATCTGATCAATTTCTTCCCGGGAAAATCATCAAACCCCATCATCAATCGATCCCTTCAATTCCCATTCTCCTCCGGTGAATCCAACCGTCGGAAAGAAAATGTCGCACAACGATACAGTTCCGCTATACCAATCGTCCCAATCAGACATCGACGAGATCGAGAACATGATGAACGGCGGTTTCCAATCGGGTCCCGGGTCAGTCCTCCCGGCCCGCCCGCCGAGCCCGATCCGTCCCTCGATACCGGTGACATCCTCCCCCTTCGTCCAATCCAACCTCCCGCCGCTGGCCCCTGCG…	616	3	AT1G52890.1	ANAC019 (Arabidopsis NAC domain containing protein 19); transcription factor	encodes a NAC transcription factor whose expression is induced by drought, high salt, and abscisic acid. This gene binds to ERD1 promoter in vitro.	Identical to NAC domain-containing protein 19 (ANAC) [Arabidopsis Thaliana] (GB:Q9C932); similar to ATNAC3 (ARABIDOPSIS NAC DOMAIN CONTAINING PROTEIN 55), transcription factor [Arabidopsis thaliana] (TAIR:AT3G15500.1); similar to unnamed protein product	93.22	177	12	0	82	612	1	177	8e-98	352
MMN_All.Contig_1148	GGAAGGAGAAGGATGAGGAGAGGCAAGGATGAAGACGATGAGGTTGAACAGTTGCTTCAAGCGGCTCAAGACGAGATGATTCTCAAGCTCTCCGTCGATTCTCATGCATCACGCTCCAAACCTGATTACCTCGATCCGGATCTTCAGTCTAGATTCCTCGCCCTCAGATCTAAACCTTCGCGGCAGCAGAAGAAGACGAAGACGACGACGGAGCAGAAACGGCGGCCGGTTTCTCCGACGAAATCGAAGGATGTTGAAGAAACGCCAGACGATCTCATGCTCAGATTCGCGGCTCTGAAGAGTACTCTTCCCCCTCCTCTGTTCCGCCGTCAGTTCTTCGTCCGGGTGAAATGGGAGATGATGCTGATGAATTAGGAGAAGATGACGAAGTGGAGAAGC…	581	3	AT1G53350.1	disease resistance protein (CC-NBS-LRR class), putative		Identical to Probable disease resistance RPP8-like protein 2 (RPP8L2) [Arabidopsis Thaliana] (GB:Q9MAG6;GB:O64976); similar to RPP8 (RECOGNITION OF PERONOSPORA PARASITICA 8) [Arabidopsis thaliana] (TAIR:AT5G43470.1); similar to RPP8 (RECOGNITION OF PERONO	31.03	58	40	1	384	557	594	640	3	28.5
MMN_All.Contig_1149	GGCGCACATCATACATGCTTCATGAGTTCGTGCTTTACATTGTCAATTTCTGTTCGACCGGCCTGCGTTTGTGGGATTCAACACTTAGTTTGGCGACACAAGTTGAAACATCCACGAGTGGATAGACTCAGAAGTACATACGTTCCTCCTTAGTGCAATCTTTGGAATTGTTCCAAATGTCTCAAGTGTAACTCACCATCAACGTCCAACTCCGACAAGAGCAAGTACCACATCAATATTATTATTATTATGTTGGAATCTATCGAAGCTTGAAGATTGTAGTCCTTTAGCTTTTTCCACTCTTAGAAAGGCTAGCCAAACTTCCTCATGCCAGGGCCATGAGAGATCCTTTCCCACCTTCCTCCGCTTTGCAGGAGTGACAACTTCCATCAAAGACTT…	487	3	AT1G54040.2	ESP (EPITHIOSPECIFIER PROTEIN)	Epithiospecifier protein, interacts with WRKY53. Involved in pathogen resistance and leaf senescence.	similar to ATMLP-470 (MYROSINASE-BINDING PROTEIN-LIKE PROTEIN-470) [Arabidopsis thaliana] (TAIR:AT3G16400.2); similar to ATMLP-470 (MYROSINASE-BINDING PROTEIN-LIKE PROTEIN-470) [Arabidopsis thaliana] (TAIR:AT3G16400.1); similar to epithiospecifier protein	69.57	69	20	1	2	205	273	341	5e-20	93.6
MMN_All.Contig_115	AAGAAAGAAAGAAACGATGAATCACTGGGCGGTCCAGCCAAGCGCTTTAGCTGATCAGAGTGTTGTTGTTTGCCCAAAACCACGTCGTATTGCTCTCCGTAACCCTTCCCTCTACCACCATCCCGCTCGCTCTCTCCGTTGTTACTTCAGCCATCAACAAGTGGAGGTGTGTGAATCCGAGGCAGAGACTGATATCTTAGATATCATACTCACAAAGGATGGTAATGGTACGGAACAAGTTCAGGCTCAGTTATTAGACTCGCCGTCYCCGTTTTTATGTGGGTCGCCGCCGAGCAGAGTCGCTAACCCTTTAACACAGGATGCTCGTTTCAGAGATGAACTCTCACTGGTCTCTTCACCCTTCCCGACTCCGCTGGGCCAACCTCATTCCTCCTCGGG…	630	3	AT1G54040.2	ESP (EPITHIOSPECIFIER PROTEIN)	Epithiospecifier protein, interacts with WRKY53. Involved in pathogen resistance and leaf senescence.	similar to ATMLP-470 (MYROSINASE-BINDING PROTEIN-LIKE PROTEIN-470) [Arabidopsis thaliana] (TAIR:AT3G16400.2); similar to ATMLP-470 (MYROSINASE-BINDING PROTEIN-LIKE PROTEIN-470) [Arabidopsis thaliana] (TAIR:AT3G16400.1); similar to epithiospecifier protein	64.44	135	48	1	224	628	1	133	2e-44	175
MMN_All.Contig_1150	AAGGTTGCCAGAAGAAAGATGAAGAATGCAGCTTAAGGTACATAATGGTGGTGAAAGTCTCTGACTCAACAGGAGAAGCTTGGTTTTCATCATTCAACGATGAAGCAGAGAAGATTATTGGATGTTCAGCTGATGAACTCAACAAACTAAGATCTGAGGGAGGTGAAGTTAATGAGTTTCAGACAAAGCTGAAAGAAGCAACGTGGTCGTCTCATGTCTTCAGGATTAGTGTCACTCAGAATGAGTACAATGGTGGGAAGAGGCAGAGGGTGACTGTGAAAGGAGTGGCTCCTGTTGATTTTGCTGCTGAAGCAAAATTGTTGCTCCAAGACATCTCCAAGAAGAACTAAGCGTCTCAGTAGCTCTCAAGTGTCACAATGTTAGGAGTCTGTTTTGCCT…	773	3	AT1G56220.1	dormancy/auxin associated family protein		similar to dormancy/auxin associated protein-related [Arabidopsis thaliana] (TAIR:AT1G54070.1); similar to unnamed protein product [Vitis vinifera] (GB:CAO17488.1); contains InterPro domain Dormancyauxin associated (InterPro:IPR008406)	80.29	137	17	4	79	459	1	137	1e-55	213
MMN_All.Contig_1151	GGAATCATTTTCTTCTCTCTCTCTATCAAACCAGAAGAAGAAGAAAAGAGAATCGGACATGGCTTCGCCGAGCAAACGCCGAGAGATGGACATGATGAAATTGATGATGAGTGATTACAAAGTGGATACTGTCAACGACGATTTGCATATGTTCTATGTCACTTTCCATGGCCCCACTGACAGTCTTTACGAAGGAGGTGTTTGGAAGATCAAAGTCGAACTCCCTGACGCTTATCCTTACAAATCTCCTTCTGTTGGTTTCGTTAACAAGATTTATCACCCCAATGTTGATGAATCTTCTGGCGCAGTTTGCTTAGATGTAATAAACCAGACATGGAGTCCAATGTTTGATCTTATCAATGTCTTCGAGTCATTCCTTCCTCAACTGCTTCTGTATCC…	597	3	AT1G61780.1	postsynaptic protein-related		similar to unnamed protein product [Vitis vinifera] (GB:CAO69687.1); contains domain PTHR11800 (PTHR11800); contains domain PTHR11800:SF1 (PTHR11800:SF1)	95.92	98	4	0	138	431	1	98	4e-54	207
MMN_All.Contig_1152	GATACCCCTCTTTTCCCTCAAAACCTTGAGCGCAAAAACAATGGCCAAATCTATGAGATGCAAGAGGGTGAAGAGATTGAGAGCTATCACAAGAGAAATAGTGCAGAAGGAAACTTTCACCCTAACCAGAGACGACGCCAAATCCGCCGCCATCGAAACCGCACTCGTCGCCCCCAAGTTACCGGTTCGTCAACCACCACCTTCTCCGTTCATGGAAGTTGCCTCGTCTACCACCGAGTCCACCTCTGCCTCCGATGTGGAAATGGATGGTGAGAAGCATAACAAGTCTCTAAAACCCATCGGGAGGAAGCTGAAGAAGAAGTTTAAGATGGGGATGAAGAATCGTCGAATAAAGGATTTCCTTCTAGGCAAGCGTGTCTAAATTTCTCCCAAGTCTTG…	746	3	AT1G69180.1	CRC (CRABS CLAW); transcription factor	Putative transcription factor with zinc finger and helix-loop-helix domains, the later similar to HMG boxes. Involved in specifying abaxial cell fate in the carpel. Four putative LFY binding sites (CCANTG) and two potential binding sites for MADS box prot	Identical to Protein CRABS CLAW (CRC) [Arabidopsis Thaliana] (GB:Q8L925;GB:Q9LQA3;GB:Q9XHD1); similar to YAB5 (YABBY5), transcription factor [Arabidopsis thaliana] (TAIR:AT2G26580.2); similar to YAB5 (YABBY5), transcription factor [Arabidopsis thaliana] (	93.85	179	9	2	87	617	1	179	1e-79	293
MMN_All.Contig_1153	GGCGTCACTCACAGACCAAACACACACAACATTACATTTGAACCACTAAAACACACTTATCTATCAAACCATGGCGACTTCTCTCTCCGTCTCCAGACTCCTCTCTTCCTCCGCCATCTCCGTCGCCAAACCGCTACTCTCCCCAGCCTCCGCCTTCACCGCCCCAATCTCCTTCTCCCGCTCCCTCGCTCCAAACCTCTCCCTCAAACCCCCCACCCGCCGCACCTCCATCTCCGCCGCCAGATCCTTCTCAGCAACAACCGTCTCCGCCTCCATCTCCGTCGGAGACAAACTCCCAGACTCCACCCTCTCCTACCTCGATCCCGCCACCAACGACGTCAAAACAGTCACCGTCTCCTCCCTAACCGCCGGGAAGAAAACCATCCTCTTCGCCGTCCC…	909	3	AT1G77120.1	ADH1 (ALCOHOL DEHYDROGENASE 1)	Catalyzes the reduction of acetaldehyde using NADH as reductant. Requires zinc for activity. Dimer. Anaerobic response polypeptide (ANP). Fermentation. The protein undergoes thiolation following treatment with the oxidant tert-butylhydroperoxide.	Identical to Alcohol dehydrogenase class-P (ADH1) [Arabidopsis Thaliana] (GB:Q9CAZ2;GB:Q9CAZ3); similar to ADH2 (ALCOHOL DEHYDROGENASE 2), formaldehyde dehydrogenase (glutathione) [Arabidopsis thaliana] (TAIR:AT5G43940.1); similar to alcohol dehydrogenas	91.18	34	3	0	808	909	255	288	3e-138	68.9
MMN_All.Contig_1154	GGTCGTCCACCTCTCTCTCTCTCTCTAGCGGCGCAGATGGATCCCGATGCAGTGGCGAAGGCCTTCGTGGAACACTACTACTCAACCTTCGACACCAACCGCGCCGGTCTAGCCGGTCTCTACCAGGAGGCTTCCATGCTCACCTTCGAGGGTCAGAAGATCCAAGGAGTCCAGAGCATCGTCGCCAAGCTCACCTCTCTCCCCTTCCAGCAGTGCAAGCACAATATCTCCACTGTCGATTGCCAGCCTTCTGGTCCCGCCTCCGGTATGCTCGTTTTCGTCTCCGGCAACCTCCAGCTCGCCGGCGAGGAGCACGCCCTCAAGTTCAGCCAGATGTTTCACTTGATGCCCACACCACAAGGAAGCTTTTACGTGTTCAACGATATCTTCAGGCTCAAC…	512	3	AT1G77710.1			Identical to Probable ubiquitin-fold modifier 1 precursor [Arabidopsis Thaliana] (GB:Q9CA23); similar to unknown [Populus trichocarpa] (GB:ABK93968.1); similar to unnamed protein product [Vitis vinifera] (GB:CAO61814.1); contains InterPro domain Ubiquitin	98.88	89	1	0	64	330	1	89	4e-45	177
MMN_All.Contig_1155	GAAAACCCTAGTGGGATAATCCATACCTACCTGGCTGCATCCAGCAATCATCAACTATGGCGTCTGCCTCTTCCTTGCTTAGATGGAATCCGCCTTTCACACACACGCTACCGCGTCAGAATCGCACCACTCTTTTCTGCTCAAAACCACCACAACGCGAATCAATTTCGTTCCGTTCCCAAATCGCCGTCAAATACAAACAATCCGATTCGGGTCCTTGTCAGAATCCGTTTGACCGAATCGCGATTCAGATCAAGAAAACGTTGGATTCTCTGAAGAAACCCGCTATAGCCGCGGTTTTGCTGGGGCTGCTTTTGTTTCATGATCCTAATTCGGCCTTGGCTGCGTCCGGTGGAAGAATCGGCGGTAACTCCTTCTCGTCACGAAGAAGTTCCTCTT…	741	3	AT1G78370.1	ATGSTU20 (Arabidopsis thaliana Glutathione S-transferase (class tau) 20); glutathione transferase	Encodes glutathione transferase belonging to the tau class of GSTs. Naming convention according to Wagner et al. (2002).	similar to ATGSTU19 (GLUTATHIONE TRANSFERASE 8), glutathione transferase [Arabidopsis thaliana] (TAIR:AT1G78380.1); similar to glutathione S-transferase [Brassica napus] (GB:ABD36807.1); contains InterPro domain Thioredoxin-like fold (InterPro:IPR012336);	88.48	217	25	0	79	729	1	217	7e-113	403
MMN_All.Contig_1156	GTGCATAAAGATGATACAAGCAAGGAGCTTTTGGAGTGGGGATCTAGAGTCTCTGCTGCTAACAGTCGTCCTCCAAATCCTCAGTAGAGTCCAGAGATGTACTCTATTTTCAGTTTGGTAGTTCCTTTGTTGCTTTATGAAAAGTAGTTTGCATCCTTTGGAGAAGACAGTGCGAGTCTCCTTGAGGATAAAACTCTTGAATGCAAAAATAAAATTCGGTTAAACTTTGTGTAATTGTTTGGTCTGTAAATGTAAAAGTTGATCATTTTGTGAAAAAAAAAAAA	654	3	AT1G79040.1	PSBR (photosystem II subunit R)	Encodes for the 10 kDa PsbR subunit of photosystem II (PSII). This subunit appears to be involved in the stable assembly of PSII, particularly that of the oxygen-evolving complex subunit PsbP. Mutants defective in this gene have reduced amounts of subunit	Identical to Photosystem II 10 kDa polypeptide, chloroplast precursor (PSBR) [Arabidopsis Thaliana] (GB:P27202); similar to Photosystem II 10 kDa polypeptide, chloroplast precursor (GB:P49108); contains InterPro domain Photosystem II protein PsbR; (InterP	92.86	140	8	1	24	437	1	140	7e-62	233
MMN_All.Contig_1157	GGGTGTACGAAACATATGCGAGTAAACTTGTGTGACAAGGAATAAAAAAAAAACTTACTCCGGCATTGGGCGCTGCAAGTGGGTCTATCGCAATCGGCGTAGCAAACTTTGTTCTTTGAATTCATAACGGTTGTGCTTGGACATTCTTCTGGACATTGAATGGTCTTGTAATAGCACCGAGATTTAGGGTTGGTACAGTAAACTCCAGCTGCCTTGGCTTGCAAGAAACAAGTTGCAGCCACAAGAGAAATCACAAGCAAAAGGGTTTTCGAGATCTCCATCTTTGTATCCTTATTTAAAATTAAAGGAGAGAGAGTTGAATGTGTTGGTGATGATGAGGGTTGTAAAATCTAGTTGTGAATTTATAGGAATGAAAGTCAAATGCTTGCTTAATGAAGG…	836	3	AT1G80950.1	phospholipid/glycerol acyltransferase family protein		similar to calcineurin B subunit-related [Arabidopsis thaliana] (TAIR:AT2G45670.1); similar to unnamed protein product [Vitis vinifera] (GB:CAO61203.1); contains InterPro domain Phospholipid/glycerol acyltransferase; (InterPro:IPR002123)	79.1	244	34	4	156	836	1	244	9e-101	363
MMN_All.Contig_1158	TTCGAGAACACGAACAATGGCTACATTGTCCAAGACACTTGTTCTTTTGGTGCTGAGATCCACATTGTTAAACCGGCCGAGATACAAGAGAAAGTCACATTCATATCAAACCCTCCAAACAATGTTTTCACTTGGAAGATACTTCGTTTCTCCAGCTTGGAAGATAAATTTTACTATTCTGCCGATTTTCTCGTTGGAGACCGATACTGGAGGTTAGGCTTTAACCCGAAAGGGGATGGAGATGGACGACCACATGCACTTCCACTCTTCTTATTTGCTCAAGGCTTTAAGGAAAACGCAGTTGCTACAAACACTTGGGGAGCAGTTAACTTGCGGTTAAAGAATCAGCGAAACTCTAACCACAGACAATTATATTCTGCAGCTTGGTACCCGATTCGA…	536	3	AT2G06025.1	GCN5-related N-acetyltransferase (GNAT) family protein		similar to GCN5-related N-acetyltransferase (GNAT) family protein [Arabidopsis thaliana] (TAIR:AT4G28030.1); similar to unnamed protein product [Vitis vinifera] (GB:CAO65252.1); contains InterPro domain Acyl-CoA N-acyltransferase (InterPro:IPR016181); con	84.05	163	23	1	57	536	1	163	3e-69	257
MMN_All.Contig_1159	GGCGTTGTTTCGTCTCGGTTCTTCATTTCTCTATCTCTCTCTTTCTCTCTTCCTTCTCTCCTCTCCAGACGACCGAGAAGGCGATATCTCTTCTTCGCCGTGGCTGTTCTTCTTCTCGGTGGCTCTCTAGGCGGGTCTTGTTGATGAAGGAAAACGGAATCCCCTCTATCGGTTGGTCTCATCGGCGAAGGATAACAGCGAGATCTCTCTTCTTCGCCGTGGCTCTTCTTCTTCTCGGTGGCTCGAAAGAGGCATGATCGAAGCTCAAGCTTGGGCTTTGTCTGACAAACCCCCACGATTGTTCATAAGGTGAGACAGTACACGTTTGGAAATCATGTTGCTAGTTGTCACGGGAGTGGAGAGTGGAGTGGAGAGTGGAGTGGAGTCACGAGTGGAGAG…	566	3	AT2G45960.3	PIP1B (plasma membrane intrinsic protein 1;2)	a member of the plasma membrane intrinsic protein subfamily PIP1. localizes to the plasma membrane and exhibits water transport activity in Xenopus oocyte. expressed ubiquitously and protein level decreases slightly during leaf development.	Identical to Aquaporin PIP1-2 (PIP1-2) [Arabidopsis Thaliana] (GB:Q06611;GB:Q8L5V4); similar to PIP1A (PLASMA MEMBRANE INTRINSIC PROTEIN 1A) [Arabidopsis thaliana] (TAIR:AT3G61430.2); similar to PIP1A (PLASMA MEMBRANE INTRINSIC PROTEIN 1A), water channel	98.22	169	3	0	60	566	1	169	3e-95	343
MMN_All.Contig_116	GGAAAAACAGAAACGTAAAACCTAAAGTCAAAACAAATAAAAAGGGGGGTCGGGGGGACGTCTCTTTACGTCTCTCAACATTCGCCGTCTTCCTTTCTCTCGATCGATTTCTTCTCCAATGTCGAGCCGTTGGTTGAGACCTGAGGTGTATCCCTTGTTCGCCGCTACAGGAGCTGCGGTTGGGATCTGTGCGTTCTCGTTGATTAGGAACATCACCGGAAACCCTGAAGTCAGATGTACCAAGGAGAACAGGGCTGCTGGAATATTGGATAACCATGCAGAGGGAGAGAAGTACAAGGAGAATTTCTTGAGGAAGTATGTTCGTGACAAGCGTCCAGAAATTATGCCTGGACTCAACAAGTTCTTCACTGATCCTACTTACTGAACCAACATTTTTCT…	803	3	AT2G16770.1	DNA binding / transcription factor		similar to bZIP transcription factor family protein [Arabidopsis thaliana] (TAIR:AT4G35040.1); similar to hypothetical protein [Vitis vinifera] (GB:CAN73631.1); contains InterPro domain Basic-leucine zipper (bZIP) transcription factor; (InterPro:IPR004827	77.56	205	34	6	214	792	1	200	3e-73	271
MMN_All.Contig_1160	GGAGAAAAAATCGAATCTCTCCCGTCTGAGTTTGTGTAAGCTTCTCTTGAACATGATCCTTTCCGGGAACTGAAGAGATAATCGAGTAGTAAAAGAAAAAAAACGAAAGATGGCTTCGTCTTTGGAGATTGTTAGACTTTGTGCTTCTCCTGTATCGATTTCCCGCCACAAATCTCCAGTAAAATTGGAATCTAGAAAAAGGGTTTTCAGATTAGCAGATTCTCGAAGTTGGGGTCGTCTTGGTCGATGTGTTAGGGTTCATTCATCTGCTCTTAACAATGGAGATATCCAGTCATAAAAAAAAAAAAAATAAAAAAAAAAACTTGTACTCGATTGAAAGAACCCGGACGACATGCGGAAGTACTTACTTAATTCGGATGAAGTCTTGAACTTATTATT…	553	3	AT2G16780.1	MSI2 (NUCLEOSOME/CHROMATIN ASSEMBLY FACTOR GROUP C 2)	Encodes a WD-40 repeat protein similar to yeast MSI1.	Identical to WD-40 repeat-containing protein MSI2 (MSI2) [Arabidopsis Thaliana] (GB:O22468); similar to MSI3 (NUCLEOSOME/CHROMATIN ASSEMBLY FACTOR GROUP C 3), protein binding [Arabidopsis thaliana] (TAIR:AT4G35050.1); similar to putative retinoblastoma bi	85.71	161	23	0	66	548	8	168	6e-83	303
MMN_All.Contig_1161	CTTGGTGATGCATCCATCCTTAGGACCTGATGCTATTGATTCTTTGACTGCGGTTGGTGGCATTGATCCTAAGATGAGTGTCCCACTGTTGCTAGTTGTTCTATATTACAGCAACTTGTTATCTCGAACTAATGTCCTGTGCCAGAGTCTATTGTCGAAACTTCTGGGGTTGCTCCCATCACTTGCTGCGCAACAGGTGATGATTCCACTTGTTGTTCAGACGATTACACCAATGCTACACAAAGATGCGAAAGGGTCAGTGCATCTTTTACAGATGATTTGTTAATGTATTTTTCCATCCTGTTTATGATGTATTTGATTCTTGGTGCTTGTAAAACTCAGTTTTCACCTTTGCTCTTTGGTAAAAGGGTAGCCTTCGTAAAAA	901	3	AT2G18040.1	PIN1AT (parvulin 1At)	phosphorylation-specific peptidyl prolyl cis/trans isomerase (PPIase) with specificity for phosphoserine-proline bonds	Identical to Peptidyl-prolyl cis-trans isomerase 1 (PIN1) [Arabidopsis Thaliana] (GB:Q9SL42;GB:Q42334); similar to peptidyl-prolyl cis-trans isomerase PPIC-type family protein [Arabidopsis thaliana] (TAIR:AT1G26550.1); similar to parvulin-type peptidyl-p	94.12	119	7	0	195	551	1	119	3e-59	225
MMN_All.Contig_1162	CATGATGAGGATTGTTTATTGTCATCTGATTCATGATGAATCAATACCTCCTACTCATTCTGAGTGCCCTTTCTTTTTGCTTCTTAAGTTTTATTTATTCAAAAGTATGATTCTATAATTACAATGGTTTTGTTATGAAAATTGGGTAGTATTATTCAGAACATTGCATTGGTTGAATTATGTACATGTAACATGTTGAATACTC	582	3	AT2G24940.1	ATMAPR2 (ARABIDOPSIS THALIANA MEMBRANE-ASSOCIATED PROGESTERONE BINDING PROTEIN 2); heme binding / transition metal ion binding		Identical to Putative steroid-binding protein 3 (MP3) [Arabidopsis Thaliana] (GB:Q9SK39); similar to MSBP1 (MEMBRANE STEROID BINDING PROTEIN 1) [Arabidopsis thaliana] (TAIR:AT5G52240.1); similar to hypothetical protein [Vitis vinifera] (GB:CAN83013.1); c	93	100	7	0	82	381	1	100	3e-49	191
MMN_All.Contig_1163	GACAGAAAACTATCAAAGCCCACTGGTGGTGTGTATCCGTTTCGCTCATCTTCTATCAGGAAAATGGCAGAAAATGCTGAGTTGTTGGAGTGGCCAAAGAAGGATAAGCGTCGTTTTCTCCATGTTGTGTACCGCGTTGGTGATCTTGATCGCACTATCCAGTTCTACACTGAGTGCTTTGGCATGAAGCTGTTGAGGAAAAGAGATGTCCCTGAGGAGAAGTACTCTAATGCTTTCCTTGGTTTTGGTCCTGAAACCCCCAACTTCGTTGTCGAGCTCACTTACAATTATGGTGTAAGCTCGTATGACATTGGAACTGGATTTGGGCATTTCGCTATTTNCACTCAAGATGTTTTCAAGAATGTTGAAGCTGTCCGTGTCAAAGGTGGGAATGTCACC…	1113	3	AT2G29330.1	TRI (TROPINONE REDUCTASE); oxidoreductase		similar to tropinone reductase, putative / tropine dehydrogenase, putative [Arabidopsis thaliana] (TAIR:AT2G30670.1); similar to hypothetical protein [Vitis vinifera] (GB:CAN63543.1); similar to tropinone reductase [Cochlearia officinalis] (GB:CAO02390.1)	77.31	238	54	0	199	912	23	260	4e-103	347
MMN_All.Contig_1164	GAGACAGCGTTTCATTATCACTTCCGACAAAACTCTTTATACCTTTCCGCACTCCCTTTCCGACCTTACCCTCGGCATGGCTCCTATTGCTGTGTGCTCTATGCTACCTGACCAATCCATGTCCTTAGTCCACAAGCACGATCAGTGTGAGAACTGATCTCCCTTGCTCCACGTGTGTTGCGTAATACCCTTGTCAACCACGCTTTGCCTGTTTACTACTACTGCTTTCACAGCATCTTTGCTACTGTAGACTCATTCCATCATTGGTTAGGAAGCCACTAATAAAAGAGAACACAAGATCTTTTCGGCAATTTCGACCCTTGCAATCTTTATGAACGCATGCGCTAACACCCCGGGACAAAACAACCAGGCACACGCCCACCCAGGTGTCTCCGAAGA…	598	3	AT2G36680.1			similar to unknown protein [Arabidopsis thaliana] (TAIR:AT3G53120.1); similar to unnamed protein product [Vitis vinifera] (GB:CAO62968.1); contains InterPro domain Modifier of rudimentary, Modr (InterPro:IPR009851)	66.91	136	45	1	190	597	1	132	3e-39	157
MMN_All.Contig_1165	GCTCTCTTTATCCACGAAGAAGGAAGAAACCCTAGAAAGGCGGTTTGAAGAAGAAGGATTAGAAGACATGGCAGGAGTAGGACCGATGACTCAGGACTGGGAGCCCGTGGTGATCCGTAAGAAGACCCCCAACGCTGCCGCCAAGCGCGACGAGAAGACCGTCAACGCTGCTCGGAGAAGCGGCGCCGAAATCGAATCCGTCAGAAAACATAATGCTGGAACGAACAAGGCGGCTTCAAGCGGCACCTCCTTGAACACCAAGAGGCTTGGATGATGACGCTGAGAACTTAGCTCATGAACGTGTGCCTACTGAGTTGAAGAAAGCCATCATGCAAGCCCGTGGGGAGAAGAAGCTCACCCAGTCCCAACTCGCTCAACTGATTAACGAGAAGCCGCAAG…	658	3	AT2G38310.1			similar to unknown protein [Arabidopsis thaliana] (TAIR:AT5G05440.1); similar to unnamed protein product [Vitis vinifera] (GB:CAO48777.1); contains InterPro domain Bet v I allergen; (InterPro:IPR000916); contains InterPro domain Streptomyces cyclase/dehyd	96	25	1	0	544	618	128	152	8e-71	52
MMN_All.Contig_1166	GAATTTAAATATGAAAAAGGGTAAAGACATTGATAGAGAGGAGCGAGAGACAGCAGCAAATGAGCCGCTTAGTCCGGTTTCGCAGTTGTTTGTTTTGCCAGGCCTTTACTGCGTCATTGTTTTAACACTAGGGTTTAAAACTAGATGCAACCCGTCTGCCATTGTTGAAGGTATCAAGAACACATGGATCAAGCTCCCTCGCTTCTCTAGCAAAGTGGAGATGAGGAAAAATGGACAAGCGGTTTGGGTCCCTGTTACTGTTCGAGTTGAAGATCATGTTATTGTACCAGATCTTGACCATTTCAACATTGAAAATCCTGATCAATTTATAGAAGACTATACGTCAAACATTGCTAGTACTCCAATGGATATGTCCAGACCTTTATGGGAACTTCATGT…	1321	3	AT2G42530.1	COR15B		similar to COR15A (COLD-REGULATED 15A) [Arabidopsis thaliana] (TAIR:AT2G42540.2); similar to cold response protein [Thellungiella salsuginea] (GB:ABX79675.1); contains domain PTHR23241 (PTHR23241)	73.24	142	38	1	77	502	1	141	4e-46	182
MMN_All.Contig_1167	TAATGATGATGATCATGGAGGGTTTAAAAGGTCAGTGTTTGAAAAGTTTGGGGCTTTTTGTATGATAAAGCAAGTTTGTATATTGAATCTTGTTTAGTGTTTGACAGAATCGGACAGGCTTTGTGTTTGTTCTTGACAGTTCTAAGCTTTTGTAATGTGTATGAAGGGGATGAATGTTCTTTAATTTTGTGGCTATTTATGAGTGATTTGTGGTACAATCTACTTCATGTTATAAATGCACCAAACTGATTTGTCATG	521	3	AT2G43550.1	trypsin inhibitor, putative	Encodes a defensin-like (DEFL) family protein.	Identical to Putative trypsin inhibitor At2g43550 precursor [Arabidopsis Thaliana] (GB:O22869); similar to trypsin inhibitor, putative [Arabidopsis thaliana] (TAIR:AT2G43535.1); similar to putative trypsin inhibitor I6 [Arabidopsis lyrata subsp. petraea]	77.32	97	21	2	8	295	8	103	1e-24	109
MMN_All.Contig_1168	AGTTTAGTTTGGTATCAGGTTTCTTTCCGAGTGTTGACTTTCATCTGTTGTTCTGATTCTGAATGTGTCAAAGAGGCTTTTTTCATTTTTATCTTTCAAGTTGGTTAGGGCTTAGAGTCCTTTTTTGAGTGGGGTTCATGATGATACACAGTTTCACTATTAATGTGTCGAAATCTCCACAAACATTTACAAC	685	3	AT2G44870.1			similar to unnamed protein product [Vitis vinifera] (GB:CAO62235.1); contains domain Zinc beta-ribbon (SSF57783)	86.15	195	27	1	101	685	1	191	3e-84	307
MMN_All.Contig_1169	GAGAAACAAAAAGAAGGCTATCGAAAAAGGAAAGGAAAATGGCAGGAAGATTGAGCGGTGTGGCCTCACGAATCATGGGGGGAAACGGCGTCGTTGCCCGATCTGGCGCCTCTTCTCTGCGCCAACGCGCCGGCATGGGTCTCCCCGTCGGCAAACACATCGTCCCCGACAAGCCGCTATCGGTTAACGACGAGCTGATGTGGGACAACGGGACTGCGTTCCCAGAGCCTTGCATTGATCGAATCGCTGATACTGTTGGGAAGTATGAAGCATTGGGATGGTTGTGTGGCGGTCTAGGGTTCTTTGCGACTCTAGGTCTCCTCGCTGTTGTCAACGATAAAGCTTCAAAGGTTCCCTTTACACCACGAGTGGTATCCGTATGACAACCTGAGAGTGGAG…	709	3	AT3G03100.1	NADH:ubiquinone oxidoreductase family protein		Identical to Probable NADH dehydrogenase [ubiquinone] 1 alpha subcomplex subunit 12 [Arabidopsis Thaliana] (GB:Q9M9M9); similar to unnamed protein product [Vitis vinifera] (GB:CAO62196.1); contains InterPro domain NADH:ubiquinone oxidoreductase 17.2 kD su	93.71	159	10	0	32	508	1	159	1e-89	325
MMN_All.Contig_117	GAGTGAGATACGGCAAGTGATAGGTGAAAACGGTGTCGTTCAAGAATCTGATATTTCTAAGCTGTCTTACTTGCTAGCAATTGTGAAAGAGACTCTTCGATTGCATCCTCCAGCTCCTTTGATCCCACGAAAATCTGAATCTGATGTCCAAATCTTTGGTTTCTTCGTTCCAAAGAACTCTCAGGTTCTCGTGAACGTTTGGGCAATGGGACGAGACTCGAACGTGTGGGAGAATCCAATGAAGTTCGAGCCAGAGAGGTTCTTGTTGCGTGAAATCGATGTAAGAGGCAAAGACTTCGAGCTGTTACCGTTTGGATCAGGAAGAAGGATGTGTCCGGGAATCTCAATGTCATTGAAGACAACGCCTATGGTGCTTGCCTCTCTTCTCTACTCCTTTGA…	754	3	AT3G07400.1	lipase class 3 family protein		similar to unnamed protein product [Vitis vinifera] (GB:CAO23671.1); similar to lipase class 3-like [Oryza sativa (japonica cultivar-group)] (GB:BAD22465.1); similar to hypothetical protein OsJ_006533 [Oryza sativa (japonica cultivar-group)] (GB:EAZ23050.	25.42	59	44	1	9	185	7	56	2.1	29.6
MMN_All.Contig_1170	GTTGAGAAGCTTGGTGTTGATTTGCTTATCGTTGGGAGCCATGGCAAAGGGGCTCTAGAAAGGACTTTCCTTGGAAGTGTTAGCAATTACTGTGTTAACAAGGCTAAGTGCCCAGTTCTTGTGGTGAGGACAAAGGCTTGAAGAGTTTGAGAACCGCCTCGCTTGCTGTATGTGTGTTGTGTAAACATATTGATAATAATGCTTTGTTTGTATACTACTACTGTTTTGAAAAAAACTTTGTGAATGGAAATAAATATATTATTGGTTTG	1198	3	AT3G10050.1	OMR1 (L-O-METHYLTHREONINE RESISTANT 1); L-threonine ammonia-lyase	first enzyme in the biosynthetic pathway of isoleucine	Identical to Threonine dehydratase biosynthetic, chloroplast precursor (OMR1) [Arabidopsis Thaliana] (GB:Q9ZSS6;GB:Q9SPF1); similar to ATSR (ARABIDOPSIS THALIANA SIGNAL-RESPONSIVE), serine racemase [Arabidopsis thaliana] (TAIR:AT4G11640.1); similar to th	91.48	399	34	0	2	1198	95	493	0	668
MMN_All.Contig_1171	GATGGTCTAAAAGCGTATGTATCCGAAGTAGATGATTCCTCGGTTCTTTCACTTCTCCCAAAAGTTTCTTTCTGGAGATAACTCCTTTTCAAAGAAGCAGAGAAGTTCACGATTCTTGAAAGATGATCCTGGAAAGCGCTTGAATCCGTATGGAATCATCGTTGAGATTGAAGATAAGTGTTAGTCTCTGAGTTGAACGGCTAAAGAAGTAGCAACCTAAGACATGTTTTGTATGTGCTTCAGAAAACTCTGAGATGATTTCAAGTATATCAGATTTCTTTAACCAGGTGCGTTCTTCACAAACTGTTCATATCTTCATTGACGCCAAGGATTTACCCAGGTATATGCTTTTCTTCACTTTTTATCTTACAAAATGATATTGTTACATATGAATACAAA…	618	3	AT3G12920.1	protein binding / zinc ion binding		similar to protein binding / zinc ion binding [Arabidopsis thaliana] (TAIR:AT1G79110.2); similar to unknown [Populus trichocarpa x Populus deltoides] (GB:ABK96244.1); contains InterPro domain Zinc finger, RING-type; (InterPro:IPR001841); contains InterPro	65.82	158	51	5	153	617	1	148	5e-47	184
MMN_All.Contig_1172	GAATATCTGTCTGGTTCGATGTCTACTATAACGTGTCGATCTACTCTCCCGGATGGTTTCTTCTCGCTTCCAATTTTATTTCTCGCCATCGTCCCAAGAAGAACTTGTTGATTCTCATAACTACCTTGAGGAATCTTGCAAATCAAAGCGTGTGACGCCTCTACTCAAATATCCAGCGTGTGTAAAGAAAAATCTTCGTGATCAATCTGGGCGCGAGCATAGCTCTGGCCATTACTTCTACTACTGCTCTTGCATTGACTAATGTGTTGCATCCGAGCTTTTTGCTACACTGAATTGAAAACAACGCAAGTCTGGACACAGGATCTTCATGAGATTGCTTCGAGTTATTTTTAAGAGGATGTATGATACTGCACTGGATGTTGAATAACTGCTTGACCT…	658	3	AT3G15850.1	FAD5 (FATTY ACID DESATURASE 5); oxidoreductase	Chloroplastic enzyme responsible for the synthesis of 16:1 fatty acids from galactolipids and sulpholipids. Uses ferredoxin as electron donor.	Identical to Palmitoyl-monogalactosyldiacylglycerol delta-7 desaturase, chloroplast precursor (ADS3) [Arabidopsis Thaliana] (GB:Q949X0;GB:Q8LCQ8;GB:Q9LVZ4); similar to ADS1 (DELTA 9 DESATURASE 1), oxidoreductase [Arabidopsis thaliana] (TAIR:AT1G06080.1);	72.54	193	46	4	101	658	1	189	5e-67	250
MMN_All.Contig_1173	GGAATAATTAAATAATCTAACATCACCAATTCCATACATTAAAAACCTCCAAGCCTCCATCTCCAGGGCAGAAACAAAACCATCAACACAGCTAATTAAGAGAAGAACATGGAGAAAGTGTGCTGCATGTGCGGCGACGTCGGCTTTTCCGACAAGCTATTCCGCTGCGGGCACTGCCGCAACCGCTTTCAACACTCTTATTGTAGTAATTACTACAGTGAGTTTGCGGAGCCGACCGAGATTTGCGACTGGTGCCAGAGCGACGACAAAAAGCTGAGCAGCGTTGCTAAAAAAGGCGGATCTTCTGTTTCTTCTTCAAAGAAGAAGAAGGCTTCTTCCTCCGTAAATTACGAGAGCGGGGTCACAAACCAATCGGAGTATCCTTCCGGTGGCGGGATC…	585	3	AT3G18140.1	transducin family protein / WD-40 repeat family protein		similar to transducin family protein / WD-40 repeat family protein [Arabidopsis thaliana] (TAIR:AT2G22040.1); similar to unnamed protein product [Vitis vinifera] (GB:CAO23544.1); contains InterPro domain WD40 repeat-like (InterPro:IPR011046); contains Int	94.59	148	8	0	63	506	1	148	1e-91	302
MMN_All.Contig_1174	GGAAAGAGAGAAGAAACGTGATCGGGAGGTGAACGAACCACACTTTCTCCAGTGATCTCTATTTCAGCCGAATACGGTGGATCTTCGCCGGAGCATCTCCCGGGGAAATCGGTTTCATATGGAGAGAGCCGATGAAGAAACCGGCGAGCCTTCCGGAGGAGCCGCCATAAGATCGAGGCTCAGTAACAGAGCAGATCCTTTCCTCGTTGTTTGCAGGTGCTTCAGCTTCGTTACCTCTCTTATCGCCATCCTCTGCGTCGTCGTTAACGTCCTCGCTGCTATTCGCTCCTTCCGAGATAGCCACGATCTGTTCGATGGAATATTCCGGTGTTATGCTGTGGTGATTGCTTGTTTCGTGGTTCTCGCTGAGACTGAATGGGGTTTCATCCTCAAATTTTC…	854	3	AT3G21870.1	CYCP2;1 (cyclin p2;1); cyclin-dependent protein kinase		Identical to Cyclin-U1-1 (CYCU1-1) [Arabidopsis Thaliana] (GB:Q9LJ45); similar to CYCP4,1 (cyclin p4,1), cyclin-dependent protein kinase [Arabidopsis thaliana] (TAIR:AT2G44740.1); similar to unnamed protein product [Vitis vinifera] (GB:CAO24164.1); conta	87.62	210	26	0	62	691	1	210	1e-89	326
MMN_All.Contig_1175	TAGTGAATACTACAGCAGCTACGACAAGAGTGGAATTGGGGAGAGTGTTGGATGGTTGGAGAAGAGAATGCATTTCCTGAGGGAGGAGATGATTATGGTTGAGGATAGGTTGCAGAGGATGCGACAAGACCACGCTGCCTTGAAGGCTCAGCTCCACCAATTGGAACGCCTCCTTCTCCGCCACCAACAATGAGATAATTCTGCTGGCGGATTTGTAACTATATGTCTGTATGTATCATGTATAAGCTTTTGTATTTTCGGATGTTAGTTTGCAAAGTTACACCCACGGGTATGATATGGATCAGTGTTGTAAGTATTGGACAAATTGTTTGTTTCTCAACTGCAAATCTTTCTATATTGCTGATTTATATATTTACAAAAGAAAAA	603	3	AT3G23490.1	CYN (CYANASE); cyanate hydratase	cyanase	Identical to Cyanate hydratase (CYN) [Arabidopsis Thaliana] (GB:O22683); similar to hypothetical protein [Vitis vinifera] (GB:CAN67990.1); contains InterPro domain Cyanate lyase, C-terminal; (InterPro:IPR003712); contains InterPro domain Cyanase; (InterP	92.86	168	12	0	45	548	1	168	6e-86	313
MMN_All.Contig_1176	GGTTTTCAATCTAAAGAACACTGCACTGCTGGCTAGACGATTACTCAATGGCGAGTTAGAACCTGCAAAGATTTTGAACATGTCACCCACCGAGTTAAAGGAGGGTCTAACTGCTGAGGAAACAGAGAAGAAGGAGCCTGATGATGCGGAACGAATGCAGATGACTGATGCAAGATGCCCGAGATGCAGTGAAATTAAAGTTGGTCTGAGGGATATCATCCAAGCTGGGCATGGAGGTCGCTACGAGCTGGAGTGTATTGCATGTGGACATTCATGGTACGCCTCGAGGGATGAGGTATCAACTCTGACTATTGACACTGCAAAACCTGCCAAGGGCAAAGAGAGTGAGGAGGTAGATAAGAATTTGACCAGTCCTCGTGAAGGTGAGAAGAAAGCGAC…	773	3	AT3G25230.2	ROF1 (ROTAMASE FKBP 1)	Encodes a a high molecular weight member of the FK506 binding protein (FKBP) family. It has three FKBP12-like domains, tetratricopeptide repeats, and a putative calmodulin binding domain.	Identical to 70 kDa peptidyl-prolyl isomerase (ROF1) [Arabidopsis Thaliana] (GB:Q38931;GB:Q38949;GB:Q9LSF3); similar to peptidyl-prolyl cis-trans isomerase, putative / FK506-binding protein, putative [Arabidopsis thaliana] (TAIR:AT5G48570.1); similar to	90.95	232	21	0	73	768	1	232	1e-108	389
MMN_All.Contig_1177	GAGGGTTTAACAAACAGAAGAGAAGATGGAGGGGGAGTTGGTGGAGGCAGATATAGTGGTTCCAATGTATCTGAGCTTTAAGAAGACACAGGCCTATGAAAAGTACCCAAAGGGCCAGTCTCGAGGAAGGTGGAAACATCTCAAGCAAATCCTCCAAGCTGACCCTGATCATCATCCCTTTTATATCAACATCGAGTCGCCTCCATCCACTCAACCATGCAAGAGAATTTGTGATGTCACTGGATTCGAGGCGCCATATGTAGACCCCAGAACAAACCTCCGCTATGCAAATGCTCATGTTTTCAAGACTCTAAGGTCACTCTCCACCCACCAAGTCCACCACTATCTCTCCATTCGCAATGCCGCTCCTCTTCTCAAGTAGCCCCATGTCCTGTTTTT…	567	3	AT3G47680.1	DNA binding		similar to ATGSTT3 (Arabidopsis thaliana Glutathione S-transferase (class theta) 3), glutathione transferase [Arabidopsis thaliana] (TAIR:AT5G41220.1); similar to hypothetical protein 26.t00020 [Brassica oleracea] (GB:ABD65000.1)	47.27	165	82	4	86	565	2	158	2e-37	151
MMN_All.Contig_1178	GCTCTTCAACAAAATATCAAAAACTAAATAGAGAGAAGAAAAATGGCGAGAGGGAAGATCCAGATCAAGAGGATAGAGAACCAGACAAACCGACAAGTGACGTATTCCAAGAGAAGAAATGGTTTGTTCAAGAAAGCTCACGAGCTCACGGTTTTGTGTGATGCTAGAGTTTCGATTATCATGTTCTCTAGTTCCAACAAGCTTCATGAGTTTATCAGCCCTAACACCACAACGAAGGAGATCATAGATCTGTACCAAACAGTTTCTGATGTTGATGTTTGGAGCGCTCACTATGAGAGAATGCAAGAAACCAAGAGGAGATTGTTGGAGACGAACAGAAATCTCCGGACTCAGATTAAACAGAGGCTAGGTGAGTGTTTAGACGAGCTTGATATTCAG…	651	3	AT3G48140.1	senescence-associated protein, putative		similar to germination protein-related [Arabidopsis thaliana] (TAIR:AT3G29970.1); similar to HvB12D [Hordeum vulgare subsp. vulgare] (GB:CAA54065.1); contains InterPro domain B12D (InterPro:IPR010530)	95.29	85	4	0	128	382	4	88	3e-44	174
MMN_All.Contig_1179	GGAATCTGAAAATGGAATCAAAAGCTTTCGTATCTGTTACGTTCTTGATCGCGACCCTCCTTCTCTGTCGAACAAGTCAACCAATTAAGTTGGAGATCAGAAGAGAAAACCACGGAGAGGACTATGATTTTAGGAGGAGTTCATGATCTCCGAGGAAACCAAAACAGTGGAGAGATCGAGAGTCTCGCTCGATTCGCTATACAAGAACATAACAACAGAGAGAACAAGGTTCTTGAGTTCAAGAAGATTGTGAAGGCAAGAGAACAGGTAGTTGCTGGAACCATGTACTACTTAACTCTTGAAGCCAACGAAGGTGGCTAGGCCAAGAATTTCCAAGCCAAAGTTTTGCGTGAAGCTGGGGAAGAACTTCAAGCAGTTACGGGAGTTTAAAGAATCATC…	185	3	AT3G48190.1	ATM (ATAXIA-TELANGIECTASIA MUTATED)	encodes a homolog of the human ATM gene, which is mutated in ataxia telangiectasia, a chromosome instability disorder. Characterization of mutants suggest a role in repairing DNA in response to ionizing radiation as well as during meiosis. The protein has	Identical to Serine/threonine-protein kinase ATM (ATM) [Arabidopsis Thaliana] (GB:Q9M3G7;GB:Q9M4D7); similar to PWWP domain-containing protein [Arabidopsis thaliana] (TAIR:AT5G40340.1); similar to hypothetical protein OsJ_000051 [Oryza sativa (japonica c	37.93	29	18	0	51	137	3600	3628	3.7	26.6
MMN_All.Contig_118	GAKTCTCAGATCTGTACTTGTTCTTCTTTAACCCAGAAAGAAAGTCAAAGCAATGGCTCCAAAAGCAGCAGAGAAGAAGCCMGTAGAGGAGAAAGCTCCGGCGGAGAAGAAACCGAAGGCCGGGAAGAAGCTGCCCAAGGAAGCAGGTGCAGGCGTTGACATGAAGAAGAAGAAGAAATCGAAGAAGAGCGTGGAGACGTATAAGATTTACATCTTCAAGGTTCTGAAGCAGGTTCATCCAGATGTCGGAATCTCTAGTAAAGCCATGGGGATCATGAACAGTTTCATCAATGATATCTTCGRGAAGCTCGCTCAGGAATCGTCTAAACTCGCGAGGTACAACAAGAAGCCGACAATCACCTCGAGGGAGATTCAGACTGCTGTTAGGCTCGTTCTTCC…	646	3	AT3G48580.1	xyloglucan:xyloglucosyl transferase, putative / xyloglucan endotransglycosylase, putative / endo-xyloglucan transferase, putative		Identical to Probable xyloglucan endotransglucosylase/hydrolase protein 11 precursor (XTH11) [Arabidopsis Thaliana] (GB:Q9SMP1); similar to XTH3 (XYLOGLUCAN ENDOTRANSGLUCOSYLASE/HYDROLASE 3), hydrolase, acting on glycosyl bonds [Arabidopsis thaliana] (TA	72.91	203	51	2	48	644	1	203	2e-79	291
MMN_All.Contig_1180	GACAGAAAACTATCAAAGCCCAGTGCTGTGTGTATCTTCTATCAGAAAAATGGCAGAAAATGCTGATTTGTTGGAGTGGCCAAAGAAGGATAAGCGTCGTTTTCTCCATGTTGTGTACCGCGTTGGTGATCTTGATCGCACTATCCAGTTCTACACTGAGTGCTTTGGCATGAAGCTGTTGAGGAAAAGAGATGTCCCTGAGGAGAAGTACTCTAATGCTTTCCTTGGTTTTGGTCCTGAAACCTCCAACTTCGTTGTCGAGCTCACTTACAATTATGGTGTTAGCTCATATGACATTGGAACTGGATTTGGGCATTTCGCTATTTCAACTCAAGATGTTTCCAAGATGGTTGAAGCTGTCCGAGCCAAAGGTGGGAATGTCACCAGAGAGCCTGGTCC…	1059	3	AT4G21560.3	vacuolar protein sorting-associated protein 28 family protein / VPS28 family protein		Identical to Vacuolar protein sorting-associated protein 28 homolog 2 [Arabidopsis Thaliana] (GB:O65421); similar to vacuolar protein sorting-associated protein 28 family protein / VPS28 family protein [Arabidopsis thaliana] (TAIR:AT4G05000.2); similar to	57.31	171	66	2	547	1038	1	163	2e-38	156
MMN_All.Contig_1181	GGAGTGAGGAAGACGATGGGAACAGCTGCAGCGCCATGGAAGCAGCTTCTCTTCGGTGCGATCGAGGCCAATTCTCACGTAAAGAATTCTCCTGACGCTCATCTCACGACTATAGGTGATAGGGCCGCCCTTCGAATCGCACCGTCTTCTTCAGGGAATTTGAAGAAAAGGGTGAGAGGATTCAAATCAAGACTGATCCTCATAGCCTGGTCAGACTGGAGGATATATGGTATCAGTTCCTCTGCTGTGGGCAGGTAGTATACGGATACTTGGGAGATCTTTCGGGACGCTGGAGAACTTGAGGGGATCTACTCGCCTTGTCACGACCGGAGTTCGTCACACCGTAGAGACAAGGCAGGGCTATGTTCCTCTCTCTGATTCTGGTTTACGTGCACCTGT…	509	3	AT3G50810.1	integral membrane protein, putative		Identical to UPF0497 membrane protein At3g50810 [Arabidopsis Thaliana] (GB:Q9SVL7); similar to unknown protein [Arabidopsis thaliana] (TAIR:AT4G37235.1); similar to unnamed protein product [Vitis vinifera] (GB:CAO41610.1); contains InterPro domain Protein	93.75	32	2	0	75	170	1	32	5e-11	63.9
MMN_All.Contig_1182	CAAAGAAACAAAAATGTGTTTTGTGTTGTGTGTTTACGTCAATAAGTTAAAGACTGATATTATTGTTGATATAATTAAGATGTCTGGCGGTTAATTGTTGGTCAATGGTGTTTAAAGTGTGGGGTGTTTATTTATGTTTATGGAAGATGATAATAATAAAAATAAATAATATGATAACTGTTCC	752	3	AT3G50810.1	integral membrane protein, putative		Identical to UPF0497 membrane protein At3g50810 [Arabidopsis Thaliana] (GB:Q9SVL7); similar to unknown protein [Arabidopsis thaliana] (TAIR:AT4G37235.1); similar to unnamed protein product [Vitis vinifera] (GB:CAO41610.1); contains InterPro domain Protein	79.22	154	32	0	189	650	1	154	1e-65	246
MMN_All.Contig_1183	GATCTCATCGCCGTTTGTTCTTTCGTCCTCCTTCTCTCTCTCTCTCTTGAAGTTGGGGTGATCGTCTTCTTTGGGTAAATTGAGTCTCATTAGCGTCAATCGGACATGCAGGAATCGCGAGGGAGACTGTTCAAGGAATACAATGAGGTTCAGCGAGAGAAAGTAGCTGATCCTGATGTCCTGATGGTGTGTGATGATAGAAACGTGTTCGGATGGAATAGGCTTGTCAAGGGAGCTTCGGACAATCCTTATGACCGAGGAGTGTGTCAGGTAGTATTAGCTGTTCTTGAACGGTATCTCTATGCTGCCTCTGGGGGGTGACTGTTTAATACGCACGTAGCATATCACTGTGCCTATCCAGGCTGGAGAACAATCTCGAGACGTATACATCACCGGATG…	702	3	AT3G50810.1	integral membrane protein, putative		Identical to UPF0497 membrane protein At3g50810 [Arabidopsis Thaliana] (GB:Q9SVL7); similar to unknown protein [Arabidopsis thaliana] (TAIR:AT4G37235.1); similar to unnamed protein product [Vitis vinifera] (GB:CAO41610.1); contains InterPro domain Protein	79.22	154	32	0	95	556	1	154	1e-65	246
MMN_All.Contig_1184	GAATTCTAGGGTTTTGCACCACACAATCGCCGAACGAATCCAACACCATGGGACGAAGACCAGCGAGATGCTACCGTCAGATCAAGGGCAAGCCCTACCCGAAGTCCCGCTACTGCCGCGGAGTCCCCGACCCCAAGATCCGCATCTACGACGTCGGCATGAAGAAGAAAGGAGTCGACGAGTTCCCTTTCTGCGTCCACCTCGTCTCCTGGGAGAAGGAGAACGTCTCCAGCGAAGCCCTCGAGGCTGCTCGTATCGCCTGCAACAAGTACATGGTCAAATCCGCCGGAAAAGACGCCTTCCATTTGAGGATTAGGGTTCACCCTTTCCATGTCCTGAGGATCAACAAGATGCTCTCGTGCGCTGGGGCTGATAGGCTTCAGACTGGTATGAGAGGTG…	784	3	AT3G50820.1	PSBO-2/PSBO2 (PHOTOSYSTEM II SUBUNIT O-2); oxygen evolving/ poly(U) binding	Encodes a protein which is an extrinsic subunit of photosystem II and which has been proposed to play a central role in stabilization of the catalytic manganese cluster. In <i>Arabidopsis thaliana</i> the PsbO proteins are encoded by two genes: <i>psbO1</	Identical to Oxygen-evolving enhancer protein 1-2, chloroplast precursor (PSBO2) [Arabidopsis Thaliana] (GB:Q9S841); similar to OE33/OEE1/OEE33/PSBO-1/PSBO1 (OXYGEN-EVOLVING ENHANCER 33), oxygen evolving/ poly(U) binding [Arabidopsis thaliana] (TAIR:AT5G	86.6	194	26	1	43	624	1	193	4e-111	333
MMN_All.Contig_1185	CTAATATTTTTTTTTGCTACTCCTATAGGGCGCTCTCTCTCCGCACCCGAAAAACAGAGCGCACAGCGAGCTAGTGCGAGAGAAAGCGCGGGGGAAGATTTTGGATCTTTAGATACTGAGAGTGAGAAGACGAATACTAGCACACGTCGATGGTGTGGTCTCAAGCTGTGCTTCTTCTCGTAAACACCCGAGGGATGCTCTGTGTTATGGGAAACTCGTCGTACTACATTCACAAAGCTTATCATGGCGCGAGCCTAATCCAATCGTCTCACAATTAATGCGATGTTGCTATGGAGAGACCCGACAATATAGTCGTCGAGGAAGCCGCCGCTCCTTCGTCGTGATACGATTGGGCTTAAGGTGAACAACTTGTGCTCAAAAGTCATAAATAATGTGGAA…	1097	3	AT3G51130.1			Identical to UPF0183 protein At3g51130 [Arabidopsis Thaliana] (GB:Q9SD33;GB:Q53YG9;GB:Q8LD70;GB:Q94C31); similar to unnamed protein product [Vitis vinifera] (GB:CAO48256.1); similar to Os06g0714000 [Oryza sativa (japonica cultivar-group)] (GB:NP_001058570	88.62	167	17	1	71	565	2	168	2e-84	309
MMN_All.Contig_1186	GGGACTGTGAAAAACGCTCAAATCTGCACTTCAGCTTCTCAATCTAACAAGAATCAAATTCTGGGATCTAGCTTCCCGATCGCCTTGTGCTTTCCACATCTGGTCTAACTTCAGCATCTGCGCAAACCCCTTCGTCGAGACTCATCGTCAAATTCCTCTGACGACCACTCGACCACTTCTTTTTCCGCCGGAAAATTCCATGGCTGCTCCCGACCAACCCCCACCCCTCCGTGACTCCCTCGTCTCGGATGCGAAGGGAAACAAGGCTGATCTCAGCACTCACAAGGGGAAGGTTCTGTTGATTGTCTACCCGGCTTCTCACCGTGGCTTGACCGATTCGAACTACGCAGAGCTCTCACAGCTAGCCCAGAAAGACATGGACTGTGGGTGAGCGATCCT…	740	3	AT3G57870.1	AHUS5 (SUMO CONJUGATION ENZYME 1); ubiquitin-protein ligase	Encodes a ubiquitin-conjugating enzyme.	similar to ATUBC2 (UBIQUITING-CONJUGATING ENZYME 2), ubiquitin-protein ligase [Arabidopsis thaliana] (TAIR:AT2G02760.1); similar to Os03g0123100 [Oryza sativa (japonica cultivar-group)] (GB:NP_001048802.1); similar to hypothetical protein [Vitis vinifera]	95	160	8	0	75	554	1	160	4e-78	287
MMN_All.Contig_1187	GGGAGCAACGGCCTTTTTAAATCCACATTGCATAGAGTACTTGGGAATGGTCAGGACCGATATTCCATTCCATTCTTCTTGATTCGAGTCACGACTGTCTAATACAATGTCTTCCTATATGCCACGCAAAAAACAATCTTCCCAAATATCCTGATATCAACCTGTTCAACGTATTTCACCCAGCGATACAAACATTTACTCATTGTGAACTATAGCAACTTCGTGAATGAGATCTACTTCAGTGAATTAATAGGGCCAACAGCTTTAGCACTATAAGTGCTATGGACATGATCGGTGTGGAAGTTGATATGAGAGTTGACCATACTTAAGACCTTTTAAAATATTTAATAGTGTATTCAACTGACTCGCTAAAACAAAG	804	3	AT3G61470.1	LHCA2 (Photosystem I light harvesting complex gene 2); chlorophyll binding	Encodes a component of the light harvesting antenna complex of photosystem I.	similar to LHCA6 (Photosystem I light harvesting complex gene 6), chlorophyll binding [Arabidopsis thaliana] (TAIR:AT1G19150.1); similar to LhCa2 protein [Brassica juncea] (GB:ABO71660.2); contains InterPro domain Chlorophyll A-B binding protein; (InterPr	86.16	224	31	0	130	801	19	242	2e-105	378
MMN_All.Contig_1188	GGTGGGATATGTGGAGGTGTTGATAGCTGTGAGTACTATGTGGTCACGCGCCCGCATAACTTAATATAATATATATTACGAGTGTTTTCTGACGAGGGCGCAGCGGGAGAGAAATGAGGAAAGGCCCAGTTAGATGACAACAAGCGGCGGGTTAGCAGGGAAAAGGGTATGACCAGAGATGCCCTCATTAGGGTGGGCTGTTAAGTGGGAGATCGGCGCGTGGGTGGTGGGTCGCTTGCGTGTCGATTGAAATATCAAATTGCCGCAGAGGGAGATCTGGAAGATGGGAAGAAAAAGAGAATGATGCGAAAGTCCTGAGCAATTGTCCATTCCCGACGAGACGAATATATGTCGCGTGGAATTCTCGTGTTCGTAGTTTCTCGTGGCACGTGTAGCCCT…	774	3	AT4G00430.1	TMP-C (PLASMA MEMBRANE INTRINSIC PROTEIN 1;4); water channel	a member of the plasma membrane intrinsic protein subfamily PIP1.	Identical to Probable aquaporin PIP1-4 (PIP1.4) [Arabidopsis Thaliana] (GB:Q39196;GB:O23059;GB:O23829); similar to PIP1C (PLASMA MEMBRANE INTRINSIC PROTEIN 1,3), water channel [Arabidopsis thaliana] (TAIR:AT1G01620.1); similar to trans-membrane water cha	97.67	215	4	1	131	772	8	222	1e-117	419
MMN_All.Contig_1189	AAGCAGTGGTATCAACGCAGAGTTGCCATTACGGCCGGGATCGTCTTAATATTTTTCATGTTATTATTTTCTTTATAATGAGACTTCTCTTTCACTTATAGTTGCTTGAAAACCTGTGTAAGTGCTTGTGCTACATGCATAAATCCTCTTCTTAGCATTTCC	1096	3	AT4G03420.1			similar to unknown protein [Arabidopsis thaliana] (TAIR:AT1G03610.1); similar to unnamed protein product [Vitis vinifera] (GB:CAO24103.1); contains InterPro domain Protein of unknown function DUF789 (InterPro:IPR008507)	96.67	60	2	0	15	194	169	228	8e-29	124
MMN_All.Contig_119	GACACAGACACATAAAAGAACAGGCAAACTAATTGATCCGCKGCTGCTGCTGAAGACTTCGAAACCATGTCTTGTTTGGGTAGGAYCTTGTCTGTTTCCCACCCACCTGATCCGTACGGTTCGCGTTTTTCAGTTTCAAAGCTGTCTTCACCAGGGAGAAACCAAAGGCTGAGATGGCGTTTCACGGCCTTGGACTCTGACTCTTCCTCTCTCGATTCTGATTCCTCCGACAAATTCGCTTCCGGGTTTTGTATCATAGAAGGGCCTGAAACAGTACAGGACTTTGCTAAAATGCAATTACAGGAGATTCAAGATAACATTAGAAGCAGACGAAACAAGATCTTCTTGCACATGGAAGAGGTACGGAGGCTAAGAATACAACAACGTATTAGAAACACA…	1112	3	AT4G05320.4	UBQ10 (POLYUBIQUITIN 10); protein binding	One of five polyubiquitin genes in A. thaliana. These genes encode the highly conserved 76-amino acid protein ubiquitin that is covalently attached to substrate proteins targeting most for degradation. Polyubiquitin genes are characterized by the presenc	similar to UBQ4 (ubiquitin 4), protein binding [Arabidopsis thaliana] (TAIR:AT5G20620.1); similar to hexaubiquitin protein [Helianthus annuus] (GB:CAA40324.1); similar to hypothetical protein OsI_005817 [Oryza sativa (indica cultivar-group)] (GB:EAY84584.	84.62	26	4	0	72	149	229	254	3e-99	43.9
MMN_All.Contig_1190	GAAAAATGAAATAAAAAAAACTGCGAATCAAAAAAAAAGAAAGAAAAGAGTCAGAAGGAGAAGCATGAACCTAGAATCGGTGAAGAAGTATCTTGAAGGAGATAAGAAAGATGAAGACGGCAAGGGAAACGAATCGAAAGTGGCGAATCTATCACCGAGATTCATCGAGAGATTCGTGGCGAAAGGAATTAAAGTAGATCTCATCGAGCATGGTCGAATCGTCTGCTCCATGAAAGTCCAACCTCATCTCCTGAACGCAGGCAACTTCTTACACGGCGGAGCAACGGCGACTCTGGTGGACTTGATAGGATCTGCTGTGATTCACACGACGGGACTTCCACACACTGGAGTCTCAGTGGAGATCAATGTTTCTTACCTTGATTCTGCTTTCCTTGATGA…	476	3	AT4G13615.1	four F5 protein-related / 4F5 protein-related		contains InterPro domain Four F5 protein (InterPro:IPR007513)	92.11	38	3	0	93	206	1	38	0.53	30.4
MMN_All.Contig_1191	GTTTTGGAATATGTTTATTGGGAGTTAGTTTATCATCTCTATATTGCTCCTCCTATATGACAGGTTCTTGACTGTTTTTGTTGATGCCATTACCCATAAGTGTGTGAACCTTGAATGATATGTGTGATTGCTTAAGTTGAAGTTTCTTTGTC	1320	3	AT4G14710.2	ATARD2; metal ion binding		Identical to 1,2-dihydroxy-3-keto-5-methylthiopentene dioxygenase 3 (ARD3) [Arabidopsis Thaliana] (GB:Q8W108;GB:O23327;GB:Q2V3I4); similar to ATARD1, acireductone dioxygenase [iron(II)-requiring]/ metal ion binding [Arabidopsis thaliana] (TAIR:AT4G14716.	95.74	188	8	0	53	616	1	188	6e-109	391
MMN_All.Contig_1192	GACCACCACAACAACAACAACAAGCACAAGAACAAAAGATTCAAACAAAACTCAAAAGATGTTGGCTATATTCCAGAAAGCTTTCGCTCACCCACCGGAAGAGCTCAACAGCCCGGCGTCTCACTCCTCCGGAAAATCCCCAAAACTCCCCGGAGAAACCCTCTCCGACTTCTTCTCCCTCCACAAAGACACAGCTTTCTCCATGACCTTCGGCGACTCCGCCGTCTTAGCCTACTCTCGCCCCCAAAGCTCTCTTCGCCAGAGGCTCTTCTGCGGTATAGACGGCATCTACTGCACCTTTCTCGGCGCGTTAACCAACCTCTGCACGTTGAACCGACAGTACGGACTCACGGGGAAGAACACGAGCGAGGCAATGTTCGTGATCGAAGCTTACCGAAC…	573	3	AT4G18070.4			similar to unknown protein [Arabidopsis thaliana] (TAIR:AT1G29530.1)	53.7	54	13	1	448	573	111	164	2e-08	55.5
MMN_All.Contig_1193	GAGGGACAAAGATAGGATGAGACACAGAGAAACCAACAAAACCAAACCCCAAAACCCAAGAAAAAGAGAAAAGACTCTATCTTTCTCTCACCTCTCCCTCTCTATCTCTCTATTTAAGAGACTTCACTGTCTCTCTCAGTCTTTTAACGCAGAACAACTTTTGTGGAGGAGAGAAAGCGATATAACACACACACAGAGATATACATCTTCAATAGTTAAGAGTTTTCTATATACAGAAGAAGTGTGTGTGATAGAGAGACATCAGATACAAAAGGTTTTATATAATATAGCAAAAGAAATGCAACAGCACCTGATGCAGATGCAGCCCATGATGGCTGGTTACTACCCCAGCAATGTCACCTCTGATCATATTCAGCAGTACTTGGACGAGAACAAATC…	570	3	AT4G19690.2	IRT1 (IRON-REGULATED TRANSPORTER 1); cadmium ion transmembrane transporter/ iron ion transmembrane transporter/ manganese ion transmembrane transporter/ zinc ion transmembrane transporter	Fe(II) transport protein (IRT1)	Identical to Fe (IRT1) [Arabidopsis Thaliana] (GB:Q38856;GB:Q8LBP0); similar to IRT2 (iron-responsive transporter 2), iron ion transmembrane transporter/ zinc ion transmembrane transporter [Arabidopsis thaliana] (TAIR:AT4G19680.2); similar to Fe(II) trans	86.96	161	21	0	42	524	1	161	3e-68	254
MMN_All.Contig_1194	GGACGCCATTTAGTCTTCTGAATAGAGACAGATAGAGATGGAGAATCACACGAAAGAGGAGCTGCAAGACCCAACCATGCAAGTTTCATCTCTTAATTGCATCGATCTCGCCAACGATGATCTTCATCATTCTGTTGTTTCCCTCAAACAGGCATGTTTGGATTGTGGATTTTTTTATGTGATCAATCACGGTATAAACGAGGAGTTCATGGATGATGTTTTCGAGCAGAGCAAGAAGCTTTTCGCTCTTCCTTTAGAGGAGAAGATGAAAGTTCTGAGAAACGAAAAGCACCGAGGCTATACGCCAGTTCTTGATGAAATCTTAGATCCTGAGAATCAAGTTAATGGAGATCATAAAGAGGGTTATTACATTGGAATTGAAGTTCCTAAAGATGATCC…	623	3	AT4G23496.1	SP1L5 (SPIRAL1-LIKE5)	Belongs to a six-member gene family in Arabidopsis; all members share high sequence similarity in amino- and carboxy-terminal regions. Regulates cortical microtubule organization. Mutant plants exhibit altered patterns of root, leaf and petal growth as a	similar to SP1L2 [Arabidopsis thaliana] (TAIR:AT1G69230.2); similar to SP1L2 [Arabidopsis thaliana] (TAIR:AT1G69230.1); similar to unknown [Populus trichocarpa] (GB:ABK92866.1)	69.41	85	25	2	169	420	16	99	1e-22	103
MMN_All.Contig_1195	GGACGTCTTGCTGGGAAAGTTCGGCTTTGAAAGTTAGGATATCAAATCAACAGTGATGAACAGGTGAAGGACCTTTTCTGCGGATTCTGGATAGTTAACTAAGCAAAACAAGACAATCATACACGCTGATCTTGATGTCTTTGTGGTGTTGTACGGTGATGAAATCTCATCTCAGATATCGTAAGGAACGGTTCTGGACGAACCACTCTCTCAGATATCATCTGTCATATAAATTTGGGAACTCGATGTGTGTTTTGTGTAATAAGATGATATACATGTCATCCAATGGTATTTGATTTATATGTATGCAAAAATTAAATAGAAAAAAAGAAAAAAAAAAACTGTTCGTCTCTATACCCTGGCTTCTTGCGAATAATGTTACCTTTGGCGAAACTGGC	707	3	AT4G24130.1			similar to unknown protein [Arabidopsis thaliana] (TAIR:AT1G56580.1); similar to unnamed protein product [Vitis vinifera] (GB:CAO62919.1); contains InterPro domain Protein of unknown function DUF538 (InterPro:IPR007493)	93.02	43	3	0	134	262	18	60	2e-68	86.7
MMN_All.Contig_1196	AACAGGAAGAGAGGAAAGAACGAAGCTGACGATGAGAAGCGAGAGCTTATTTTCAAGGAAGATGGACAAGAATACGCTCAAGTCCTTCGTATGCTTGGTAATGGAAGATGTGAGTGTATGTGCATCGATGGCAATAAACGTCTCTGCCATATCCGTGGTAAGATGCACAAGAAGGTTTGGATTGCAGCAGGTGACATCGTACTTGTTGGTCTGAGAGACTACCAAGATGACAAAGCTGATGTCATCCTTAAGTACATGTCTGATGAGGCCAGGCTTCTCAAGGCATATGGTGAGCTTCCGGAGAATACTCGTCTTAACGAAGGAATTGTTGGTGATCTCGAAGAGGATGCTGACAATCTGGCCGAGGACTATGTTGAGTTTGAGGACGAGGATATCGAT…	1208	3	AT4G26260.1	MIOX4 (MYO-INOSITOL OXYGENASE 4)	Encodes a myo-inositol oxygenase.	Identical to Inositol oxygenase 4 (MIOX4) [Arabidopsis Thaliana] (GB:Q8H1S0;GB:Q6XGZ9;GB:Q9STQ8); similar to MIOX5 (MYO-INOSITOL OXYGENASE 5) [Arabidopsis thaliana] (TAIR:AT5G56640.1); similar to hypothetical protein [Vitis vinifera] (GB:CAN78063.1); con	33.33	57	32	2	76	228	1	57	3e-117	28.9
MMN_All.Contig_1197	CAATCATCTCTCAAGCTCTACGCTCCCGAGAGTGCACCTGCTCTTGCTCTTAACGCTCAGATCGAAAAGACCAAACGCAGGTTCCGTTTTTGATCTGCTATTGAAATTGAACTCTTTTTGATTATGTTTGTTGTTTAGGTTCGACAACTACGGCAAGTACGGGCTTCTGTGCGGGGCAGACGGGCTACCACACCTCATAGTGAACGGAGACCAGAGGCATTGGGGAGAGTTCATAACACCTGGACTTTTGTTCCTCTACATTGCGGGATGGATCGGGTGGGTGGGGAGAAGCTACTTGATTGCGATTAGTGATGAGAAGAAACCTGCGATGAGAGAGATCACAATTGATGTTCCATTGGCTAGTCGTCTCATCTTCCGTGACTTCATTTGGCCTGTTGC…	692	3	AT4G27960.2	UBC9 (UBIQUITIN CONJUGATING ENZYME 9); ubiquitin-protein ligase	ubiquitin conjugating enzyme	Identical to SUMO-conjugating enzyme UBC9 (UBC9) [Arabidopsis Thaliana] (GB:P35132;GB:Q42014;GB:Q8RXQ0;GB:Q9FPH9); similar to UBC10 (UBIQUITIN-CONJUGATING ENZYME 10), ubiquitin-protein ligase [Arabidopsis thaliana] (TAIR:AT5G53300.2); similar to UBC10 (U	96.77	155	5	0	78	542	24	178	1e-86	316
MMN_All.Contig_1198	ATCACAGGGAAGTATCAGCTTTATGTGAGGTGTCAGGCGTTTATTAACTTCGGTAATAAAGCTGCTGCCGGAGTTATTGTCGGAGATAACGCCGTTAAGTATACGTATGCTCAGGGTTGTAGTGTTAGTGTCTAAAACTGCAACGGAGCGAAAGCAGGTAGGCAGAGGTCTCCGTTAGATATTATATATGATGTGAATTGTACATTTTGCTTATACGATGGCAAGTTATTACAGATCCGTGATGTTGTTGTAACGAGTTATGAGAATTTAAATATGAATACTTTTTAC	617	3	AT4G30230.1	unknown protein			60.48	167	60	4	135	617	1	155	4e-41	164
MMN_All.Contig_1199	AAGCAGTGGTATCAACGCAGAGTGGCCATTACGGCCGGGAAGCAGTGGTATCAACGCAGAGTGGCCATTACGGCCGGGAAGCAGTGGTATCAACGCAGAGTGGCCATTACGGCCGGGCAAAGAGCAAATGTTGCTTGAAACCAATAGAGCTTCGGCAATAAAGCTGGATGATATGATTGGTGTGAGAAGTCATCATATGGGAGGAGGAGGAGGATGGGAAGGCAATGAACAGAATGTTCCGTACGAGCATCATCACCAAGCTCAGCCTCAAGGACTATTCCAGCCTCTTGAATGCAATCCTACACTGCAGATAGGGTATGACAATCCAGTAGGCTCGGAGCAGATAACTACAACAACACAAGCTCAGGCGCAGCCAGGAAACGGTTACATCCCAGGCTG…	749	3	AT4G32020.1			similar to unknown protein [Arabidopsis thaliana] (TAIR:AT2G25250.1); similar to unknown [Populus trichocarpa] (GB:ABK93361.1)	65.33	199	67	4	91	681	1	180	2e-57	219
MMN_All.Contig_12	GGACCTCCACACACTTCCAAGAACAAAGAACCCTAAACTCAAAAGGTTCTTCTTTCTTCTTCTTCTACCTTACAGTTTCTTGTTCTTGAAACTTAGGGTTAATTTTTTTTTTCTCTCAAATCACTTCTCCAGACCTTAAAGATCAGATCTTTCCTCAGAAAAAGAGATACCCGAGTCATGTTTTTGTGTGTCTGAATATAGATAAGACATCACATATCGATATATATATTTGTGTGTGTAAAAGAGGAAACAAARAAAAAATGGGAAGGGGAAGAGTAGAGCTGAAGAGAATAGAGAACAAAATCAACAGACAAGTAACGTTTGCTAAACGTAGGAACGGTCTGTTGAAGAAAGCTTAYGARTTGTCTGTTCTTTGYGATGCYGAGGTKGCTCTCATCA…	1228	3	AT4G34710.2	ADC2 (ARGININE DECARBOXYLASE 2)	encodes a arginine decarboxylase (ADC), a rate-limiting enzyme that catalyzes the first step of polyamine (PA) biosynthesis via ADC pathway in Arabidopsis thaliana. Arabidopsis genome has two ADC paralogs, ADC1 and ADC2. ADC2 is stress-inducible (osmotic	Identical to Arginine decarboxylase 2 (SPE2) [Arabidopsis Thaliana] (GB:O23141); similar to ADC1 (ARGININE DECARBOXYLASE 1) [Arabidopsis thaliana] (TAIR:AT2G16500.1); similar to arginine decarboxylase 2 [Pringlea antiscorbutica] (GB:AAR08423.1); similar	71.67	60	16	2	852	1028	653	711	3e-152	85.5
MMN_All.Contig_120	GACCACACATGTACTCATCTTCTTCTAAATTATTTTATTATCTTTCCTCTTCTTCCTTCTAATCACCCCGAGACAATCTGCCCTTCCCAGTAACCATGGGCGTCGCCGYTCTAAATCCCCAGGACTGCTTGAAGCATCCTTTATCTCACATGAAACATCCACGTAACCMCAGCGCRTGCCCCAACAGGCAGAAAAAAAACGGTTTCAAACCGCACGCGMCGCAGCCCGCCGCGAAAACAAACCTCCCCATCTCCCCCTGTAGCCCCGCCGCTTCCTAAGGGAACGGTGAAAATGAGCCCCAACAACAACAACAACAACAACAACRTAGTCGTTGGTCAGGTTAGAATCCTGAAGCGCGGCGAGGGGATCCCYAAGAAGACAGCAGATCTGGTCGTAGAA…	747	3	AT4G35100.1	PIP3 (PLASMA MEMBRANE INTRINSIC PROTEIN 3); water channel	a member of the plasma membrane intrinsic protein PIP. functions as aquaporin. Salt-stress-inducible MIP	Identical to Aquaporin PIP2-7 (PIP2-7) [Arabidopsis Thaliana] (GB:P93004;GB:O22332;GB:O49616); similar to PIP2,8/PIP3B (plasma membrane intrinsic protein 2,8), water channel [Arabidopsis thaliana] (TAIR:AT2G16850.1); similar to aquaporin [Brassica olerac	97.24	145	4	0	312	746	38	182	2e-76	281
MMN_All.Contig_1200	GATTTGGGTTTGATGGTTTGCTGTTTTACTGGGTTGTAGAATCTATGAATCAATTCTCGGTTTTATGTATGTTCGATGATACACTGATTTCGTATGATTTTTTTTCTCTGAAAAAAGATCCAACCCACCTCTAGTAACGTGTGAGCTGTCTCTGACCATCTGTATCTTTGTAAAGCATTCATTTGGGGTGCTTCCCACAGTCCTTACTCTGGTGGTGTTTTCCTTGTTCCCATTATTTCTGTCCTGATATATACCTGTTTGAATTCTTAACAGTTGACTTTACGAGGAAGGTGTTGCATCGTTCTGTCAAATCCAAATGAAGTTTTTGACTCGTTATCGTGTCTGTCCACTGGAGTCCTGCTCTCATCATTTTCAAAGTGCTGCCCTCCATGTGTTTCT…	958	3	AT4G35100.1	PIP3 (PLASMA MEMBRANE INTRINSIC PROTEIN 3); water channel	a member of the plasma membrane intrinsic protein PIP. functions as aquaporin. Salt-stress-inducible MIP	Identical to Aquaporin PIP2-7 (PIP2-7) [Arabidopsis Thaliana] (GB:P93004;GB:O22332;GB:O49616); similar to PIP2,8/PIP3B (plasma membrane intrinsic protein 2,8), water channel [Arabidopsis thaliana] (TAIR:AT2G16850.1); similar to aquaporin [Brassica olerac	96.09	281	11	1	64	906	1	280	7e-156	546
MMN_All.Contig_1201	GGAAGTTTTTGGATCTTTCGATACAGAGAAGGAGAAGACGAAGAAGAAGAAGATGTCGTTGGTGTGGCTAGAAGCGGCGCTGCCTCTCGGAATCACCGGAGGGATGCTCTGTATTATGGGAAACTCGCAGTACTACATCCACAAAGCTTATCATGGCCGTCCGAAGCACATCGGGCACGATGAATGGGACGTTGCTATGGAGAGACGCGACAAGAAAGTCGTCGAGAAAGCCGCAGCTCCTTCGTCATGATCCGATTGGGCTTCAGGTGAACAACTTGTGGTCACAACTCACAAATAAAGTGTATTCCAGAAGAAGAAGAAGAAGCTGGAGAATCTACTACTGTTATTCCGGTTTGATTTTTCTTGAAGACTAGTTCGGATAAAGCTTTGTTGCTTAAA…	1566	3	AT4G35180.1	LHT7 (LYS/HIS TRANSPORTER 7); amino acid transmembrane transporter		similar to amino acid transporter family protein [Arabidopsis thaliana] (TAIR:AT1G47670.1); similar to unnamed protein product [Vitis vinifera] (GB:CAO47496.1); contains InterPro domain Amino acid transporter, transmembrane (InterPro:IPR013057)	74.34	339	87	1	93	1109	4	341	0	519
MMN_All.Contig_1202	GATCGCGAAGAAGGAAGAAAGAAGAAGAAGCCATGGCAGAGACCTCGTCTCTCGGAGACTGAGACCAACCCACGTCAAAGAGATCCTGATCGGAACCATAGACGAACTCAAACTGGGTCTGAGGTTCTTCAATTTCCTCGGCCTGCACAGAGGATTCGACCACTCGACGGCGTCGTTCTGCGTCTTGATCCACGCTCTGGTCCAATCCAATCTCTTTTGGCCGGCCTCGTCGCTCCTGCAGACGTTTCTCCTCCGGGGGCTTAACCCAAGCGAGGCTTTTCACGTGCTTTACGCCTGTTACGAGAAGTGCATTACGGTTTGGTGATGGAGGTGTTGAGGAGACTATCATGCTTTGTTCTCAGCAGCTCAAGATGTCGCCGAGTGCCTTGATAAAAGCCA…	762	3	AT4G36110.1	auxin-responsive protein, putative		similar to auxin-responsive family protein [Arabidopsis thaliana] (TAIR:AT2G18010.1); similar to hypothetical protein [Vitis vinifera] (GB:CAN82489.1); contains InterPro domain Auxin responsive SAUR protein (InterPro:IPR003676)	90.2	102	10	0	77	382	1	102	1e-49	192
MMN_All.Contig_1203	GGCAGAAAACGCGAAGTTGAAGAACAATCCATATTCGTACATCTCTCTCTCTCCCTACCTTTGATTTTTTCTACATATTGGTTTATGAGCTCGAAGGAGAAGCCCACTCTCGGAGGAACGCGGATTAAGACCCGCAAAAGGAATATTGCTGCACCTTTGGACCCTGCTGCTTTCTCTGATGCTGTTGTCCTGATTTATCTCGATAATGCTGGTGATCTCGAACTTGTTGCCAAGACCATTGAGTCATCTGATCTTAATTTCTCTAGATACGGCGATATTTTCTTTGAGGTTGTTTTCATTGGAGGACGTACGCAAACCGGTTCTGTGAAATCTGACGAAGGGGAACGCCATCCTTACTCTATCATCGACTGTGAACCAAACCGTGAAGCTATCTTACCA…	721	3	AT4G36220.1	FAH1 (FERULATE-5-HYDROXYLASE 1); ferulate 5-hydroxylase	encodes ferulate 5-hydroxylase (F5H). Involved in lignin biosynthesis.	Identical to Cytochrome P450 84A1 (CYP84A1) [Arabidopsis Thaliana] (GB:Q42600); similar to cytochrome P450, putative / ferulate-5-hydroxylase, putative [Arabidopsis thaliana] (TAIR:AT5G04330.1); similar to cytochrome P450 [Isatis tinctoria] (GB:ABL07485.	90.45	157	15	0	2	472	364	520	1e-73	272
MMN_All.Contig_1204	CAGCAGCTACCTGATCCCACAAAACTGATGTTCGATGCTTTCAAAGGGGTGGGAAAGTATTCAAGAGAGGAAGGCCCAATAGGGGCTGAGGCGGAAGCAAGTGGTGGAAATAATAAAGCACGTAAGGCGCTTTTGTTTGAAGAGACTACTGCTGGGCATGATCTCGTTTCTACTGGAGAGGGAGTGGAGCATGCTGGAAATCTGGTGTTGAAGATGCAGAGTGAGTATGATGATGCGGTGAAGAAGGATGATGAGAGGGCCTTGCACACACAGGCGTTGGATGAGGCTAATATGATGTTAGAGGGCGAGCTTCTCTCTGACTCGGAGCTTCTGTTAGAGGAGGGAGAGGACCTAGAGGACTGGGGGCATGGCGAGATCACTGATGGTATGGAAGAGGAA…	756	3	AT4G38810.2	calcium-binding EF hand family protein		similar to calcium-binding EF hand family protein [Arabidopsis thaliana] (TAIR:AT5G28830.1); similar to unnamed protein product [Vitis vinifera] (GB:CAO47301.1); contains InterPro domain Calcium-binding EF-hand; (InterPro:IPR002048)	87.23	94	12	1	159	440	1	93	2e-35	145
MMN_All.Contig_1205	GATTACTCATCTCACTCTTGTTCCTCTTAAAACTCGTCCTTTGATTTCTCTAGTTCTCTTCAATGGCGATGTCATTCTCAGGAGCTGTTCTCAGTGGGATTAATTCTTCTTAGAAAGAGGGAGAAAACCAGAAGAGCGGCGTAATGAAAAAGAGAGGCATTGGCGCCGTCAGATTTGGACGGAAAACTGAGCTCGATGTATTCGATCAGCGAAAGAAGTCGTTGATCTACGCCGAGAAAGGTGATGGAAACATTCTCGATGACATCAATGAGGCCACAAAGAGAGCTTCAGATTACGTGACAGACAAGACAAAGGAGGCGTTGAAAGATGGAGAGAAAGCAAAAGACTACGTTGATGAGAAAAACGTTGAAGCCAAAGACACTGCATTGGATGAAGCTC…	489	3	AT5G05370.1	ubiquinol-cytochrome C reductase complex ubiquinone-binding protein, putative / ubiquinol-cytochrome C reductase complex 8.2 kDa protein, putative		similar to ubiquinol-cytochrome C reductase complex ubiquinone-binding protein, putative / ubiquinol-cytochrome C reductase complex 8.2 kDa protein, putative [Arabidopsis thaliana] (TAIR:AT3G10860.1); similar to Cytochrome b-c1 complex subunit 8 (Ubiquino	91.67	72	6	0	42	257	1	72	1e-34	142
MMN_All.Contig_1206	CATCAAAATCGGATGTCGACTTCAGGATGGAGAGTGTGCAAGCAGAGCCTCACTTGTCTTATTACCGGCGAGTTTACTTGGCGGCGTTGATAGAGATCAAGTTTCTATTCCACCTTGCAGCTCCGGCTATCTTCGTCTACGTGATCAACAATGGCATGTCCATGCTCACTCGTATCTTCGCTGGTCGAATGGGAAGTATGCCACGCGCCGCAGCTTCTCTAGGAAACAGCGGTTTCAACATGTTCACCTTTGGTCTCATGCTTGGAATGGGAAGTGCAGACGGAGACACTATGTGGGCAAGCCCACGGGGCTCAGAGATACCACGTGCTCGGCGTCTACAGACAAAGATCCACCGTGGTTTTACTCGTCACCGGACTTCCAGTGACATTACTCGTCATC…	919	3	AT5G05670.1	signal recognition particle binding		similar to signal recognition particle binding [Arabidopsis thaliana] (TAIR:AT2G18770.1); similar to unnamed protein product [Vitis vinifera] (GB:CAO66106.1); similar to Os08g0524000 [Oryza sativa (japonica cultivar-group)] (GB:NP_001062284.1); contains d	92.31	260	20	0	102	881	1	260	9e-126	446
MMN_All.Contig_1207	GGCAACAAGTTGGCAGAGTAGACATAGACGTACATTTAATTGTTTGGGAAACTCTTTAAGAATCTCAGGTGTATCTGGATGAGTGGAACCGTAACAGCCTCAGCACGAACAGAGCTGATTGTGGATGAGTCTGAGAATTTGTGTGTCGGGAATTCACTGATGACGCCACCTCCTCCTCCACCGCTTCCTCCATCTCCAGGAGGTGGATTAGGAGAGATCGATGGTTACCGATTAAGCAATTTATTGAACAAGAGGAGTTGGAGGTGAAAGCGGATGGTTGTAGAAGAGCGTCTGGTTGCTGCTTGAGAGGCTACGGGTCGAGTGAAAGTCGGCTATATCTCTGATGATGACGACTAACGCTTTGCAGAAAGCTTACAAATCCACGACCCTAGAAATCAA…	862	3	AT5G08680.1	ATP synthase beta chain, mitochondrial, putative		Identical to ATP synthase subunit beta-3, mitochondrial precursor [Arabidopsis Thaliana] (GB:Q9C5A9); similar to ATP synthase beta chain 1, mitochondrial [Arabidopsis thaliana] (TAIR:AT5G08670.1); similar to ATP synthase beta chain 2, mitochondrial [Arab	71.62	74	21	0	509	730	464	537	4e-115	106
MMN_All.Contig_1208	GAGACAGCGTTTCATTATCACTTCCGACAAAACTCTTTATACCTTTCCGCACTTCCTTTCCACCGACTTCCTCCATGGCTCCGATTGCTGTTGGACATGTTGGAACGGACAGATCTGTCTCGTTATTCCCTGAAAACCATTATGTCCGTACAGTGTTCGATCACGCCTTCGCCGGCCCCGCGAACACGATCCTCTGCTTACGAGGGCACGGTGCTTGTTGACCCACCTGCAGCATGCCGACGTTCATTCCCAGTACTGTTATAAGTATGTAGGAAGTGATGGAATATGGCGTGGAGCCCAGCATTGTATCGAGAGTCTATGAGTCGATCTGAGCTGAGGTCTTGAAGGTCTTCTTGCCGGCAGATCAAATGATATCTACCATGATGGCTGACCTGCCAG…	213	3	AT5G11510.1	MYB3R-4 (C-MYB-LIKE TRANSCRIPTION FACTOR 3R-4, myb domain protein 3R-4); DNA binding / transcription coactivator/ transcription factor	Arabidopsis thaliana putative c-myb-like transcription factor MYB3R-4	similar to PC-MYB1 (myb domain protein 3R1), DNA binding / transcription factor [Arabidopsis thaliana] (TAIR:AT4G32730.2); similar to Myb [Nicotiana tabacum] (GB:BAB70511.1); contains InterPro domain Myb transcription factor (InterPro:IPR015495); contains	35.48	31	20	0	100	192	802	832	8.4	25.4
MMN_All.Contig_1209	GAATAAGCGGCGCATCTGAATCCAAACGACGACAAGATGACGACCGATCCACAGCAGAAAACGAGCAAGTTCCGATGGGGAGAGATGGACGAAGACGACGATCTCGACTTCCTTCTCCCTCCCAAGCAAGTGATCGGCCCAGACGAGAACGGATTGAAAACGGTGATCGAGTACAAGTTCAACGAAGAAGGCAACAAGGTCAAGATCACGACCAAGTCACGCGTCCGTAAGCTAGCTTCCGCGCGGCTCAACAAGCGAGCCATGGAGCGGAGGAGCTGGCCTAAGTTCGGAGACGCCGCGAACGAGGACGCTGGGAGCCGTCTCACCATGGTTTCGACCGAAGAGATTCTTCTGGAACGGCCTAGAGCTCCTGGTACCAAAGCAGATGATACAAAGGCA…	1444	3	AT5G14940.1	proton-dependent oligopeptide transport (POT) family protein		similar to proton-dependent oligopeptide transport (POT) family protein [Arabidopsis thaliana] (TAIR:AT3G01350.1); similar to Os06g0239500 [Oryza sativa (japonica cultivar-group)] (GB:NP_001057261.1); similar to TGF-beta receptor, type I/II extracellular	84.24	425	65	6	2	1270	99	512	2e-157	552
MMN_All.Contig_121	GGGAGATAAGTGGCATGACACAGCAGCTCTTCGATATCTCCGATAAATAGAGACCGTAGTGAGCTCCCAAAGGCTATAACTCACGAGCCTCCCCAGAAACCTCAAATACCGATCCATTTCCCGGCGATAATCGACGATCTAGATCCGATGGCGAAGGAACCAGTTCGCGTTCTCGTTACCGGTGCTGCAGGACAAATTGGATACGCTCTTGTCCCTATGATTGCGAGAGGTATCATGCTTGGTGCTGACCAGCCTGTGATCCTCCACATGTTGGATATTCCTCCTGCTGCTGAAGCACTCAACGGTGTCAAGATGGAGTTGATCGATGCTGCTTTCCCYCTTCTCAAAGGTGTTGTTGCTACAACTGATGCCGTTGAGGGATGYACTGGAGTCAACGTT…	764	3	AT5G15120.1			similar to unknown protein [Arabidopsis thaliana] (TAIR:AT5G39890.1); similar to unnamed protein product [Vitis vinifera] (GB:CAO14912.1); contains InterPro domain Protein of unknown function DUF1637 (InterPro:IPR012864)	78.06	237	48	3	66	764	1	227	3e-99	357
MMN_All.Contig_1210	GATACCCTTTTGGTCCCAAAATCATTCAACTTTTCAATTCCTCTCGCTGAGATCGAGAACCGACCCACCTGTTCCTCTGATCACCGGCGGCCACCGCCGCTACACAGATGTTCGCTTGACGACCTCTTCTCGCCGCGATCTTTGCCTCTTCCTGTAATCGCCGACTTTTGCTCAACAACGAGATCTGTTTTTTCCACGAGTAGAGGTAATGAGGATGTCGACTCCGGCCAGGAAGATGTTGATGAGGGATTTCAAGAGGTTGCAGCAAGACCCACCTGCGGGAATCAGCGGTGCTCCACACAACAACAATATCACGCTCTGGAATGCTGTTATATTCGGGCCTGATGACACCCCGTGGGATGGAGGTACTAACAAACTACTCACTGCAGTTCTCTGAGG…	677	3	AT5G32440.1			similar to unknown protein [Arabidopsis thaliana] (TAIR:AT1G80040.1); similar to unknown [Populus trichocarpa] (GB:ABK95835.1); contains InterPro domain Ubiquitin system component Cue (InterPro:IPR003892)	77.27	198	37	7	106	675	1	192	8e-62	233
MMN_All.Contig_1211	GAAAATCAATTTTTGTCTCCTCTTAGTGTATTGCTTAACAGGAATGCTCACACATCGGCGTATGATAAGAACGTAGAGGAAGAATTGCAATCGAGTAAAGTGCCTGATGAATTGATAAAGTCCGAGTCTGACAAATATTGGTCTCCTCATCCTCAGACCGGTGTCTTTGGACCTTCCTCATCCTCCACCACCGACATGGCCGGCGAGAAGCTTTCTCGCGGTAGTCAAGAGGACTCAGGAATGGAGGAGAAAGCTTGGTTCCGTCCAACAAGCCTCGAGGATTTGGACAAGACTCACCACTCCTAGCAAACAAACTCTTTCCTTTATTTTATGTGTTTCCGGAGTGTTGTACTAAAATTTGACGTCGAATTATTATGTTGCAATAGCAGCCTAAACTTT…	662	3	AT5G38660.1	APE1 (ACCLIMATION OF PHOTOSYNTHESIS TO ENVIRONMENT)	mutant has Altered acclimation responses;	similar to unnamed protein product [Vitis vinifera] (GB:CAO49291.1)	80.58	206	37	3	52	660	1	199	3e-72	268
MMN_All.Contig_1212	GGTGGAGCATGTGGTTTAATTCGATTCAAAGCGAAGAACCTTACCAGGGCTTGACATGCCGCGAATCCTCTTGAAAGAGAGGGGTGCCTTCGGGAACGCGGACACAGGTGGTGCATGGCTGTCGTCAGCTCGTGCCGTAAGGTGTTGGGTTAAGTCCCGCAACGAGCGCAACCCTCGTGTTTAGTTGCCACCGTTGAGTTTGGAACCCTGAACAGACTGCCGGTGATAAGCCGGAGGAAGGTGAGGATGACGTCAAGTCATCATGCCCCTTATGCCCTGGGCGACACACGTGCTACAATGGCCGGGACAAAGGGTCGCGATCCCGCGAGGGTGAGCTAACTCCAAAAACCCGTCCTCAGTTCGGATTGCAGGCTGCAACTCGCCTGCATGAAGCCGGAA…	570	3	AT5G40370.1	glutaredoxin, putative		Identical to Glutaredoxin-C2 (GRXC2) [Arabidopsis Thaliana] (GB:Q9FNE2); similar to glutaredoxin, putative [Arabidopsis thaliana] (TAIR:AT5G63030.1); similar to glutaredoxin [Tilia platyphyllos] (GB:AAL04507.1); contains InterPro domain Thioredoxin-like	82.29	96	17	0	64	351	1	96	5e-42	167
MMN_All.Contig_1213	GCATACGATGATTTTGTTAAGTTTATGTCAAGCTATCCAGAACTTTTGCCGTTGCTGAAAACCTAAACGGGTGATAAATACGACTTGGAAGCTTTGTTATGTGAAGAAGGTGCGTGTGTATGTTTTGTAAGTGTTTCTTGTGGCTACTTTGTTTCCAAAATGTGAAAAGGTAGAGTAATAAGGCTAATAGCCTAATAAGAATGTGGCATGTAATAATAATGTATTTTGGGGACTACATAAAAGAAATTATATGGATGAGTTCAAAAAAAAAAAAATAGAAAAA	609	3	AT5G54640.1	HTA1/RAT5 (RESISTANT TO AGROBACTERIUM TRANSFORMATION 5); DNA binding	Isolated from T-DNA insertion line, the rat5 mutant is deficient in T-DNA integration. Encodes histone2A protein.	Identical to Histone H2A.6 (RAT5) [Arabidopsis Thaliana] (GB:Q9LD28); similar to HTA2 (HISTONE H2A), DNA binding [Arabidopsis thaliana] (TAIR:AT4G27230.1); similar to unnamed protein product [Vitis vinifera] (GB:CAO39058.1); contains InterPro domain Hist	96.92	130	4	0	100	489	1	130	8e-44	173
MMN_All.Contig_1214	GGTGAAAACTTCTATAAACATAACTGAAGGTGAGAATAAATCTATATATAAGGTACAAGGGTGAAGGGTTTGTGTCTATATATGTTGGATGGAGGTAAAGGAGGCTGCCCCTGCTCCAGAGGCCGTCCCAGAGTCTGGTCTCCTCGGAAGAGGAGGAGAAGAGAGATGTGGCAGAGGAGAAGCAAGAGGCCGCCAAGGAGGAGCAACCAACGGTGGAGGAAGAGTCGCAGCCGCCGCCACCGCCTCCGCCTCCGCCCTTCATACTCTACGTCGACTTGCATTGTGTAGGATGTGCTAAGAAGATCGAAAGATCTGTACTAAAAATTAGAGGTATAAAAATATAAACATAAGATTGTGTAATAATTTGACCC	708	3	AT5G43830.1			similar to unknown protein [Arabidopsis thaliana] (TAIR:AT3G22850.1); similar to aluminum-induced protein-like protein [Thellungiella halophila] (GB:AAM19711.1); contains domain G3DSA:3.60.20.10 (G3DSA:3.60.20.10); contains domain SSF56235 (SSF56235)	80	215	43	0	64	708	1	215	1e-99	359
MMN_All.Contig_1215	GATCATCACAAACATCATCATATCTCCCTATAGCAATGGCTAATGTTCCACAAATATCTTCTTCAGTCCACCTCATACTCTGCTAGACGCCCTAACTGACAGCGAGCGCTTTCTCATTACATGGTACCATCGTGCTATTCCTCTGAGAGATGACTCCCCAATACTACATCCGACGGTGGTTACCTAGACTGCTACCAGCCTATACCCCCGCCGCAGTGGAAACTCCGTCTGAGGTACGAAGACTACACCCTCTCAATCCCTAACGTGTCGAAACTTCACAGCCCGTAGCATCTTCACGCAACCAAGAAACCATCTCCATTCGATTCACCACTGCTCACTGTAGTATAGCCACAATGAGAGTATAAAAGCACTCACTTCAACGATGGTTGGAATTAGCCA…	577	3	AT5G44700.1	EDA23 (embryo sac development arrest 23); ATP binding / protein serine/threonine kinase		similar to leucine-rich repeat transmembrane protein kinase, putative [Arabidopsis thaliana] (TAIR:AT4G20140.1); similar to hypothetical protein OsI_025193 [Oryza sativa (indica cultivar-group)] (GB:EAZ03961.1); similar to Leucine Rich Repeat family prote	51.35	37	18	1	8	118	388	423	0.59	30.8
MMN_All.Contig_1216	AATATATAATCATAATCTAATTAAGTAGTGAGCGTGCTGCTCCCTCCTGCGCGCACGCACACAAACACCGCACCAGCACGCAGCGAGTCTGTGTTGATGCTAGAGGAAGAGCCGGCGCCGCCTCAACATTCCTCATATCAGTCATCACTCATTACTATCTAATAGATATATATATTCATCCACAGAGTGAGCCCGGCAGCCATTTATGCTCCTGGCGAGATNTATGAGCTCACTCTACTTAGCTCGCGCGGTGGAAGAAGCAACTAGCACGGATCACGCACACTCGTTCGTTCTTTCTCATACATATCGACTAACGTACTCTACCATATCGTGCACGAACTACACCGTTACATCACTCACCCTCTATCGTAGCAGCACTCCTCACGGTACCAAGCCAGA…	784	3	AT5G45410.3			similar to unknown protein [Arabidopsis thaliana] (TAIR:AT4G25030.2); similar to unknown protein [Arabidopsis thaliana] (TAIR:AT4G25030.1); similar to unnamed protein product [Vitis vinifera] (GB:CAO66717.1)	84.02	194	25	2	221	784	40	230	5e-84	274
MMN_All.Contig_1217	TGAGTGTTTTCAAGCTGCTGTTGCATTGGAGGAAACAATGCCAGTGGAGCCATTCAGATGATTCTTTTACGGTTTTTTTTTTTTGGTTTTGGTTTATGATTTCTCCTTTTTCCTATTTTTTTTTGTGTTTGTTTTTGATATATATAGATGGATATATATGATATAAAGATGTATGTGTGAGTATCTGATTTGATGTGAAGTTTATATACATTCTGTAACACATAATTGAAAAGAGACGGAATAGGGTGTGGTCAAGTGTCATTGTGAGTCATATATAACTTTAATATTCTGAAAAAATTGAGACAAACTAAAATCCCAGACTCGAGAAAAAACATGGCCGTCGCCTCTGTCCTATAACAGGCTTGATCAACAATACATTAGACTCAGGGACCTAGTGAG…	815	3	AT5G47030.1	ATP synthase delta' chain, mitochondrial		Identical to ATP synthase subunit delta', mitochondrial precursor [Arabidopsis Thaliana] (GB:Q96252); similar to hydrogen-transporting ATP synthase [Brassica rapa] (GB:ABL97963.1); contains InterPro domain ATPase, F1 complex, delta/epsilon subunit; (Inter	89.66	203	21	0	78	686	1	203	4e-91	331
MMN_All.Contig_1218	ATAAATTTATTAATATAGAGGCTGTTTCTCCGCGCCCACACAAACACACACAGCGCCGAGTGTTTGAGAGAGAAAAAGCCCCCCCATTTCTTTTTATAATAACATATTTTAAAAAATATATTTCACCACAGCCGCCACGAAATATCCCCGGGAATATCTCCTTATTATCTCGGCGGGGGGCAAATAAATAATCTTTCAAATATATATATCTGAATCTATTAATCTAGAAGGTAGAAACTATTGTATATATTATTCAGAAGATTAGATGTCAAACAATGATCCAAACACTTTCATATTATAGTTATAATTGAGAACAAATATGTAATCATATCTTCCTGCAAATCCTAACAAAGACAAATAAACACAAGTAAGTAGGTTGAGGGCCGCAACTCCCCTCGA…	717	3	AT5G48880.3	KAT5/PKT1/PKT2 (PEROXISOMAL 3-KETO-ACYL-COA THIOLASE 1, PEROXISOMAL 3-KETO-ACYL-COA THIOLASE 2); acetyl-CoA C-acyltransferase	Encodes a peroxisomal 3-keto-acyl-CoA thiolase 2 precursor.	Identical to 3-ketoacyl-CoA thiolase 5, peroxisomal precursor (KAT5) [Arabidopsis Thaliana] (GB:Q570C8;GB:O65339;GB:Q9S774); similar to KAT2/PED1 (PEROXISOME DEFECTIVE 1), acetyl-CoA C-acyltransferase [Arabidopsis thaliana] (TAIR:AT2G33150.1); similar to	87.04	216	26	1	75	716	1	216	1e-104	375
MMN_All.Contig_1219	AAAATAATCAACTAATAGGGGGCTCTTTCTCCCCGCCCCAAACCACCCACCGCAGGGAGTTAGGGAGAGAAGACGCCCCCTAACTTTTTATTATATAATATATTACAAAATATTATTCCACGGGCCCCGCAAAAAATCCCCGGAAATACTCCCTTAATGCCGGGGGGGCAACCTATAGACATACCCCATCTCCCCTGTACACCAGAAACAAAAAAAGGAAATAGAAAATGTTGACAAGCTCCTACGAGTGACTCTTTAAAAGACGATCAGGACGATGCTCTTGAGCCACAGACCGGACCTCAAATGCATCAATATAACTGCTTCTTCAAATGACACCCTCTTCCCACCGTGACTAACGAAATACTCCCCAAAACTCCATAACCTACTGGCCAACATACG…	1047	3	AT5G48880.3	KAT5/PKT1/PKT2 (PEROXISOMAL 3-KETO-ACYL-COA THIOLASE 1, PEROXISOMAL 3-KETO-ACYL-COA THIOLASE 2); acetyl-CoA C-acyltransferase	Encodes a peroxisomal 3-keto-acyl-CoA thiolase 2 precursor.	Identical to 3-ketoacyl-CoA thiolase 5, peroxisomal precursor (KAT5) [Arabidopsis Thaliana] (GB:Q570C8;GB:O65339;GB:Q9S774); similar to KAT2/PED1 (PEROXISOME DEFECTIVE 1), acetyl-CoA C-acyltransferase [Arabidopsis thaliana] (TAIR:AT2G33150.1); similar to	74.31	109	26	3	75	395	1	107	2e-36	149
MMN_All.Contig_122	GAAGAGTGTTCATCTTTTACAGAAGAAGAAACTGAGAACATCTTCAATTATTAACACTTACCGAAGAGAGAGAAAGAAAGTAAGAAGGAGAATGGGAGACGCGTCAGAAGCTTTTGCCACGACGGCGCCGTTAGCTCCGGTGACTAGTGAGCGAAAAGTACGTAGCGACTTGGAGGAGAAACTACCAAAGCCATATTTGGCAAGAGCACTAGTAGCTCCAGATACAGAGCATCCAAATGGAACAGAAGGTCATGACAGCAAAGGCATGAGTGTTATGCAACAGCATGTTGCTTTCTTCGACCAAAACGGCGACGGTATTGTCTACCCTTGGGAGACTTATGCTGGATTCCGTGACCTCGGTTTCAACCCAATCTCCTCTGTCTTCTGGAGCTTAATCAT…	722	3	AT5G55850.1	NOI	NOI protein	similar to unknown protein [Arabidopsis thaliana] (TAIR:AT2G04410.1); similar to unknown [Populus trichocarpa] (GB:ABK93375.1); contains InterPro domain Nitrate-induced NOI (InterPro:IPR008700)	63.56	118	43	3	147	500	1	111	2e-22	102
MMN_All.Contig_1220	ATTAATATATACCTCATTAGCTATTAGGGCTGCGTCATCGTCTCCTCCTCTCACCAACAAACCACACGCACCACCCGCACGCAGATCTCGTAGAGGAGGAGAAGAAGACCCGCGCCCACTAATCTCTCTTCTATATGAACTATCATTTATTATAACAATATTATTTCATCTCCCCGAGCGCTCCCGGCGATCAATATCCTCCGCGAGAGAATATCCTCCTCTATTATCTCGCGCCGGCGGGAGCATCAGCATATCTACTTCAGCATCATCCCTTCCTTCTCTCTATATCTCAGAAGAAAGATCATAGTTGACAGCGAAGATAACGTATGCATCGTGAGACATTAGGCTTCCTCTAACTGACGATGATCTATTGCGTAGAGCACAGATAACAGGCACAGC…	777	3	AT5G57660.1	zinc finger (B-box type) family protein		Identical to Zinc finger protein CONSTANS-LIKE 5 (COL5) [Arabidopsis Thaliana] (GB:Q9FHH8;GB:Q8L9H4;GB:Q93ZC8); similar to zinc finger (B-box type) family protein [Arabidopsis thaliana] (TAIR:AT5G24930.1); similar to unnamed protein product [Vitis vinifer	78.54	219	41	4	88	726	1	215	3e-93	338
MMN_All.Contig_1221	GTTTGCGTTATGGGGCTCGAAACATTCTTGTGACGAGTCTTTGGTTTGTATTTTCTTGCAACTATCTGTCTCTTGCTGTCTGAAATCTATTATGCTTTTTTACTATCTGTCTCTTGCTATCCGAACTCTATTATGGTTTTTACTCTATTCGATTTGTGTTTTTC	713	3	AT5G58005.2			similar to unnamed protein product [Vitis vinifera] (GB:CAO66690.1)	90.52	116	11	0	129	476	1	116	2e-59	225
MMN_All.Contig_1222	GAATAACAACAACAAGGAAAATCTTCTCTTCATCTCCTTACTCCATCAATCTTATAATAAAGGAGAGAAAACATGGAGATCGACAAAGCAATCGGAGAAAGCGACAATCAGATGTTGAACACCAAGTACAACAACGCCAGTCTTCGTCATCAGAAGAGCTCTCTCTCTTTACTCTATTGAAGAGGTCACCTTTAGTTTCAATGGAGGAAAAGATTCCACTGAGATACTGCACCTTCTTATAGCCGGTTATTTTTTGCATAACAAAGAGCTGAATAGTTCTAATGAATGCCTATCAGGTTTTACGGTCCGGACCATATACTTTGAAAGTCCTTCTGCCTTCACTGAAATCTATGCTTTCACATATGATGCAGATCAGACTTACGGTATCCATGCTTGACA…	455	3	AT5G59613.1			similar to unknown protein [Arabidopsis thaliana] (TAIR:AT3G46430.1); similar to mitochondrial ATP synthase 6 KD subunit [Oryza sativa (japonica cultivar-group)] (GB:BAB21526.1)	98.18	55	1	0	38	202	1	55	5e-28	120
MMN_All.Contig_1223	GATCTTCTTCAATATCATCGTCATGTTCTTATTAAATCATAACCGTCTCCCACAACTTTGTAGATTCTCAAATCTCATTATCATTACTACATTCGCAAACTTACGCATCTTGAGGATGACTCTTACTTATGGACTCTCTTCGGTGATTAAAATGTGTCTTATCGTCAGAAATTGTCACCACTAACTTCCTATATTAGTACTTGATGCATATCACACGAATGACTCTCCTCTCTTAAAGACTCAGGGAACTCTATTCCATTATACGCATAACCTGACCATCTCTTTATCTCAAACATAATCCACATGATAGCTAGCTTCACCTCATATTCTTTAAGAGATCGATATAGGCTCATACTTCACTCTCATTACTCAAATAGAAAAGGTGATGAAAAATATGAT…	424	3	AT5G59613.1			similar to unknown protein [Arabidopsis thaliana] (TAIR:AT3G46430.1); similar to mitochondrial ATP synthase 6 KD subunit [Oryza sativa (japonica cultivar-group)] (GB:BAB21526.1)	96.36	55	2	0	54	218	1	55	6e-27	116
MMN_All.Contig_1224	GAAAACTAATTATAAATCCTCTAATTCTACTCCTGTTATGAAAACGGCTTCTCCCATGGCAGAAGAAGGCTGCTGGAGTGTATATCACAGCTTCGTTTATCAAGTTTCACGATTAGTTTTTGGAAATTTCCGCGAATCCTGTGAGTTACATGAGTGATTCCACTTATTGCTGTGGCGAAGTTCTGGATAAGGACACTCTGCTTGAGTTTGAATCTCTTGACGATGTCCTTTCTGATTGTCCGATGTAAGATATGTGATATTGACGTGATTATCTTGTAGACTTATATTGGCTGTGTTCGGTGCCACAAATGCTATTACTCTTACATCTAGGTATCTGATAACAACATGGACCAAGGAAGCATACAGTAACGATAAGATTTCGAACAGGTGTTGCTCAGA…	572	3	AT5G59920.1	ULI3 (UV-B light insensitive 3)	Isolated in a screen for UV-B insensitive mutants using a hypocotyl growth inhibition assay. Mutants are defective in a number of UV-B responses.	similar to DC1 domain-containing protein / UV-B light-insensitive protein, putative [Arabidopsis thaliana] (TAIR:AT5G59940.1); similar to DC1 domain-containing protein / UV-B light-insensitive protein, putative [Arabidopsis thaliana] (TAIR:AT5G59930.1); s	26.51	83	55	2	293	523	143	219	1.3	29.6
MMN_All.Contig_1225	GAAAACAAGTAAAGGCTTACCGTGGATACCTAAGCGCCCATAGACAAGCAACGACGAAGGAAGTATACTAAATGCTTCGGAGAGTTGAAAATAACTCCATATCCAAAGATTCCCGATCATGATAACCTTCTGAATTGTTGCTGAATCCATGTTCATCCACTACACCATCTGGTGAACTGAAACATCTAAGTAGACACAGGACAGAAAGTACAACCGATACACGTCTTCACACGAAGTGAAATGAAAGCTACCTAGAGCGTGAAAACGAGGTTGTGGTAGAGCAATAACAACAACGACAGACACAATAAAAGAACAGATCGTGGCGCCTCTTCTCTCCAGAATCTTGCTCGCCATTCCAATGCGAGGAGAACCCACTATGAAAGTGAAAATACTTCAAAC…	505	3	AT5G59970.1	histone H4		Identical to Histone H4 [Arabidopsis Thaliana] (GB:P59259;GB:P02308); similar to histone H4 [Arabidopsis thaliana] (TAIR:AT5G59690.1); similar to histone H4 [Arabidopsis thaliana] (TAIR:AT3G45930.1); similar to histone H4 [Arabidopsis thaliana] (TAIR:AT3G	100	82	0	0	121	366	22	103	1e-40	162
MMN_All.Contig_1226	TCAAACGAGGAAAGGCTTACGACGGATACCTAGACACCCAGACACAAAGAAGGGAGTAGTAAGCGACCAAACGCTACCGGGAGTGGAAAAACATCAATGAAAAACAAATCAAGGCTTGTCGGACGCTTCGGCCCTCCAAAATCTTTATAGAGCACTACTCTCGACACGGAGCGCAGGCTGCAAAGGTGAACATGCGAATATTCTGTTACCAATGAAACGCGGAGACTGAACACGCGTTAGCATTCAGCACCTATAACAAACTTCAGGATGTCAACGACCAGATAGAACAAAACGAAAGCTACCCTTCAGATCATTACTGGCTCATTCTACGCTGAAACCAAGCTAGAGTCAAGATCAAATTACACCCGACTCTGCCACTCTAAGGAGTCCAGGTTTCAT…	489	3	AT5G59970.1	histone H4		Identical to Histone H4 [Arabidopsis Thaliana] (GB:P59259;GB:P02308); similar to histone H4 [Arabidopsis thaliana] (TAIR:AT5G59690.1); similar to histone H4 [Arabidopsis thaliana] (TAIR:AT3G45930.1); similar to histone H4 [Arabidopsis thaliana] (TAIR:AT3G	100	82	0	0	120	365	22	103	9e-41	162
MMN_All.Contig_1227	GATCTCGCTTCTCTCTGATCTCCTCTCTCCTTACTTCTGAAACTTTTCGAGTAGAAACATCATGTATACCATGTCCTATGTAGATTCTTTCTAGGACGATAACGTCGTTGGTCTTAAGTCTCAGACCATACTCGACATGCTCCAAAACAACTGTATCTACAACTTACTCCCTCTTTCCAGCGATGCAACCTCGATACTGCGCTAGGCTATTGACTACTGGAGAAAAATCGTCGAAGCCGCTCCTTCCAATAACGAGGACCTCCATGATGATGGCTCCTCCGACAATCACCTCTGGGTTTGCTATGCTTACTTTATGAAGATCGATTCCGCTACCCTCTTTTATCTCTTCCTGACTGCTACTTATCTGAACATCGAGAACCTTCACGACCTAACCTGTCA…	509	3	AT5G62560.1	armadillo/beta-catenin repeat family protein / U-box domain-containing protein		similar to armadillo/beta-catenin repeat family protein / U-box domain-containing protein [Arabidopsis thaliana] (TAIR:AT3G47820.1); similar to unnamed protein product [Vitis vinifera] (GB:CAO64395.1); contains InterPro domain Armadillo-type fold; (InterP	31.11	45	31	0	63	197	273	317	3	28.1
MMN_All.Contig_1228	GTAACTCGAACCAAAGTGCTCGAGATTGATGTGAAAAACAACATCAACAACAACAACACCAAACACTCAAAAATGTCATCTTGACTATATTACGCTCCTGAAATTTCAGCAGCCCGCATGATGGTCAAAACTGCTGAATTTTGGGCCGAGAAATCTCGACGTTCTTTATCTGCACTCGATGGTTTTTGGGGCTATCCGAAAAGGTGTTGTGGGCGGCGTAAATCCTCACGGTTCAAAAGTTATGGGTTTTCCAAAGATACAATCGTTTTAGATCCTAAGAAAAAAAAAGTTAAAAAAAAAAACAACATGTGCTTATAACTCGA	1030	3	ATCG00480.1		chloroplast-encoded gene for beta subunit of ATP synthase	Identical to ATP synthase subunit beta (atpB) [Arabidopsis Thaliana] (GB:P19366); similar to ATP synthase beta chain 1, mitochondrial [Arabidopsis thaliana] (TAIR:AT5G08670.1); similar to ATP synthase beta chain 2, mitochondrial [Arabidopsis thaliana] (T	100	41	0	0	2	124	66	106	0	83.2
MMN_All.Contig_1229	GGATCCAAATAACAATTACTTGGACGGTCTCTTCTTCCTCAGATTAACGAGAAAAAAATCTCTAAAATGGCGTCAGTTTCTGCAACTTTGCCTCCACCATTGCTGCTCACTCAGAGAAAACCTAACCTCACATCAGTTCAGAAACTCCCATTTTCTCCTATTCGAGATAGAAGAAGCCATAGCATGAGTCTTATGGTGAAAGCTAGTGGCAAAAGTTCTGAATCATCTGATCTCGACGTCATTAGTTCAATTCAGAACGTTTGGGATAAGTCTGAAGATCGTTTAGGTCTTATTGGTTTGAGTTTTGCTGCTATTGTGGCTCTTTGGGCTTCACTTAACATCATCACGGCAATCGACAAATTGCCTGTTATCTCCTCTGGGTTTGAACTAGTTGGTATC…	418	3	ATCG00530.1		hypothetical protein	Identical to Chloroplast envelope membrane protein (cemA) [Arabidopsis Thaliana] (GB:P56783); similar to proton extrusion protein-related [Arabidopsis thaliana] (TAIR:AT4G31040.1); similar to chloroplast envelope membrane protein A [Capsella bursa-pastori	100	102	0	0	1	306	128	229	2e-56	214
MMN_All.Contig_123	GATCRTCCTCCTACGTGGCTGACCTTTGCTCTTTCATAATAAACATTGTTCTTTTTTCAATGGCTTTGCGTGGCAAAGAGCTTGAGTTTAACCTACAAGAATGGAGTCGAAAAGGTCGCTTTACTCGTGAAATCCCTAGTTCTAGAAGGTTTTCTGCTTCCTCACGAGAAGACCGCAAGTCTTCTAGAGCAACCTGCACCATCTCTAGTACTCTCTCTTCTCCTGGCTACTCTCTCACAGATCAGGAGATTGACCCATCAAATTATTCATTCACTAGTGCACTCAAGGCATTGCAAGCCAAAACAATGTACAAGAAGAATCAAGATTGGTTAAAACCAGAAGGTGTTGAGTTAAACTCGAAATGGAACGAAGCAGAGAAGTACATTTGCAATCCTTTGT…	650	3	ATCG00580.1		PSII cytochrome b559. There have been many speculations about the function of Cyt b559, but the most favored at present is that it plays a protective role by acting as an electron acceptor or electron donor under conditions when electron flow through PSII	Identical to Cytochrome b559 subunit alpha (psbE) [Arabidopsis Thaliana] (GB:P56779;GB:Q8HS06); similar to PSII cytochrome b559 [Aethionema grandiflorum] (GB:YP_001123047.1); similar to photosystem II protein V [Lotus japonicus] (GB:NP_084815.1); similar	100	20	0	0	126	185	1	20	2e-37	44.7
MMN_All.Contig_1230	GTAATAAATAATTATATGGGTGCGCTAGTCTCGCCGCAGCCAACACAACCAGCAGCGCAGCAGAGTACAGAGAGCAGAGGAAGGGGGAGGCAAAGAACAAAAGTAAAGTGTTTGATGATGAAGACATCTGTTCAAATCTAAAAGGCAAACGTAACAAGCTGCCTCGACTTCCTGACAGGCAACATTGATCAGCTAGGATCAGGACTCTAGTGCTTATTGGATCCACAATCACTGAATAAAATTAAATTCCATACACTCTCTCATGGAGAGCCTTCTTCAAAGCCAAAATCATGATGAGAATCTCGCTGATATCACCACACGCTTGCGTACGTTGCTATTTTGCATGGTATCGTGAAAAATGATACCTAAGACTCCACAACAACATTATAAAACAAGAAC…	1696	3	ATMG00220.1		Mitochondrial apocytochrome b (cob) gene encodes a subunit of the ubiquinol-cytochrome c oxidoreductase and is part of a 5 kb transcript. The transcript also contains a pseudogene for ribosomal protein S14 called RPS15 and a tRNA(Ser) gene. Both the Cob a	Identical to Cytochrome b (MT-CYB) [Arabidopsis Thaliana] (GB:P42792;GB:P93289); similar to cytochrome b (MTCYB) (COB) (CYTB) [Arabidopsis thaliana] (TAIR:AT2G07727.1); similar to apocytochrome b [Solanum tuberosum] (GB:CAA41343.1); similar to apocytochr	96.77	186	6	0	524	1081	55	240	0	378
MMN_All.Contig_1231	GAAAACTTTTGAAAGCTAATGATAAGAGATTAACTTTTCTCCTCTCTCTAGGTGATCCATGGCTGCCAATTTCTGGACTTCTTCTTACTACAGCGACTCATGGAACAAGGAGAAGTGTATGTACTTCATCCTCTCCACAAATAACTTATAATTTCGCGTATGAGGATTTCAAGCTCATCACGTTCGATATGTCTAATCATATGATTAAAATATCTCATCATATTAAAGTCGGGCTAAGGGTTGTGGTCTACCGCACTTACCTACTTGACAATGGTTTATACCACATAGAGAATGGTACAGGTTGAGCCCCGATCTTGTTGCACTTGGATGCATGTACCTGGGATCTAAAGATGAAGAAAGCATACTTCATGCCATGAAGATGATTTTTAACATCAGAAA…	1037	3	no significant hit
MMN_All.Contig_1232	GAAAGTTACATCTTTTTGTTCTCCTTCCTCTGGAGCTCCTGCTTATTCTTTCATGGATATCTTTCACCAATCCCAACTCCTCGCAGGAGTGACTTAATCCCTGTTCTTCACTCTCTGTCAAGGCCAAAATCTTGAGTCATCCTCACTACCACCGCCTCTTACTCTCCTATGTCTATTGCCATGAAGGTGTGAGCTCCACCTGACGTGAAAGCAAGTCTGAAAAATACATGCTCGTCTGCGGCGGCAGCCTCAGCGTCCATGGGACTCACACGTTCTTTAAGTGAAGATCCTGGGCTTGATCAGTTTATGGAAGCGTACTGTGAAATGCTCGATCATTACGATCAACAACTCTCTAAACCTTTTGAAGAAGCTATGGTCTTCCTTCAACACGTCGAGTGT…	877	3	no significant hit
MMN_All.Contig_1233	GACATCACAAATCTCATAACCTCTTTCATTGCATTATAATCTCTCTCTCGTCGCGATGGAAACCACCGGAAAAGTGAACAAGGCATTCAGAGGAAGGAAAGCCGGCGGCCCCAAAACCAAATCGATTTCGAAATCCATCAAAGCCGGTCTCCAATTCCCCGTATGAAGAATCACTCGTTTCCTGACGAAGGGACGGTACGCACAAAGACTCGGTGGCGAAGCTCCAGTTTACATGTCCGCCGTCCTCGAGTACCTCGCCGCCTAAGTTTTGGAGCTTGCTGGTAACTCAGCGAGAGACAACAAGAAGTCATAGGATCATCCCGAGGCATCTTCTCTTGGCGAACAGGAACGACGAGGAACTGGGGAAGCTTCTGAGTGGAGTCACGATCGCTCACGGTG…	717	3	no significant hit
MMN_All.Contig_1234	GGAGGACACCACGATACGGGAGAGAGAGAGAGAGAGAGCTCTCTAGTTTCCAAACCCTAGATTTCAAGATCGATCTTCCTGCTTCTCCTCAAGACTCCCCAGAGCTCGATTTCCACGACGATTCAATCTCCCCCAGATTCAATCAAGAGTCTCTCAGATTTCGATCCTTCTCTCTACTGGTGGAATAGGCGCTTGGAGCTTTCGGATCTCACGGACTGAAGCTAGTCGTCCGATTCGTAACGACCGTTCTCGGTTTAGGGCTTTGAAGACCTTCAGAGGAGATTATCTGCGGGCGCAATCACGGATTTGATCTCGTTCCTGAATCTGTAGGGACTTTTTTCTTCTAGATTTGTAGATTTGGCGTGCTCTTACTTCAAGCGCGGAGGGAGGTTTCGTCTC…	894	3	no significant hit
MMN_All.Contig_1235	GATCTTCTTTGCGATGAGGCTAGAAACAAGATAGCTGAATCTATGAATCTCGTGAGTTGAAACGTTTGTTTTTTTTAAGCAGTGTCTCTGATGATGACCAATGAGAAGGCTATATCATTTTTACATGTAGAAGAACAAAAATATGTCAGTTTTATTGTTTAAAATAGT	803	2	AT1G01050.1	ATPPA1 (ARABIDOPSIS THALIANA PYROPHOSPHORYLASE 1); inorganic diphosphatase/ pyrophosphatase	Encodes a soluble protein with inorganic pyrophosphatase activity that is highly specific for Mg-inorganic pyrophosphate.	similar to ATPPA3 (ARABIDOPSIS THALIANA PYROPHOSPHORYLASE 3), inorganic diphosphatase/ pyrophosphatase [Arabidopsis thaliana] (TAIR:AT2G46860.1); similar to unknown [Populus trichocarpa] (GB:ABK94595.1); contains InterPro domain Inorganic pyrophosphatase;	89.37	207	22	0	148	768	6	212	1e-102	369
MMN_All.Contig_1236	GATCATCACAAACATCATCATATCACCATATAGAAATGGTTAATGTTCCACAAATATCTTCTTCAATCCTCCTTACACTCTGCTTCACTCTCTTCACAACTCCCGCACTCTCATACTACCTTAACCCCATACAATACTTCTGTGTAGGTGATCTCCAAGCTACCCCATCCGAAACAGAATACCCATGCAAGTCACAAGTCACCTCTGAAGACTTCTTCTAATCCGGATTACGCACTCCACTAAACACTTCTGACCCAAAAGGTGTAACCGCTAATAAAGCAAGCCTCATGACCTTTCCCGGACTTAACAACATGGTAATCTCCATGTACAACATTGCAGTCGCACCACGAGAACTTAACCCGCCTCACTCCCACCCTGGCGTGACCAACGCAAGCATCG…	756	2	AT1G01550.2	BPS1 (BYPASS 1)	BYPASS1, required to prevent constitutive production of a root-derived graft-transmissible signal	similar to unknown protein [Arabidopsis thaliana] (TAIR:AT2G46080.1); similar to unknown [Populus trichocarpa] (GB:ABK94247.1)	77.56	156	35	0	274	741	47	202	7e-65	243
MMN_All.Contig_1237	GATGACATTGTAAGGATGGGTGAGCATTCATGAAAAGAGATCTGTGCAAAGGTGAGAGGGCTTGTGGACTTACCACCCGAAAAACATGAAACACTTACAGCCGAAAAGAAATCTCACCTCCTATGTCTAGGATGCACTCATTACAGATAGAAATCTAAATGGACATGACACATGTGAGGACATCGACGATGGGTAAATCAAGATGATTACGTTAGTGGTTGAAAGCGATAGCGTCTTTGGAAATATGAAAAAAAGAAAAACAAAGATTGTATCACAAGTGATCACTGAGATGTCTGTGTGTTTCACTCAATTTCTTGTGTATTGCATGATGTAATAACCTCAAATCGATTCTTCTGTTTGCTTGTTCACTATCAAACCCTTCTTTCTGATTCATAAAAG…	430	2	AT1G01790.1	KEA1 (K EFFLUX ANTIPORTER 1); potassium:hydrogen antiporter	K efflux antiporter KEA1	similar to KEA2 (K+ efflux antiporter), potassium:hydrogen antiporter [Arabidopsis thaliana] (TAIR:AT4G00630.1); similar to hypothetical protein OsJ_015941 [Oryza sativa (japonica cultivar-group)] (GB:EAZ32458.1); similar to H0124B04.17 [Oryza sativa (ind	83.33	54	9	1	1	162	1137	1188	9e-15	75.9
MMN_All.Contig_1238	CTTACCATGCTTGCTTATGTGTCGGGCTTGGTCCTCTCTCTTTCTTGGCCTCTTTAACAATCCCTCATCCTGGAATAATTGGTGGAATGTTCCTCATGGACATGACTATGTCTTTGATGCTTGACTGGGTCCTTGGTGGATCTCTTGAGAACCTTGAATGAATGTCACCTCATTGCCAACTCACAGCACATGGCTCATGACCGCCTTCCATCTCGGTATGAAGACGACTAGGCTCTGGAACGTACTATGGAGGTATAGTGGTATCTTATTCCACATGTCTCCGCGGTTAGCGTTTCTGACACATTATGTCTGACCACATATGACGATCACCCTTGCATTATCTGACGTGAATCGGACCACCATGTTCCTGTAACCTTCATTATGATACGATCCCCTCAA…	774	2	AT1G02305.1	cathepsin B-like cysteine protease, putative		similar to cathepsin B-like cysteine protease, putative [Arabidopsis thaliana] (TAIR:AT1G02300.1); similar to Peptidase C1A, papain; Somatotropin hormone; Peptidase C1, propeptide [Medicago truncatula] (GB:ABD32840.1); contains InterPro domain Peptidase C	84.54	207	31	2	134	751	10	214	3e-102	367
MMN_All.Contig_1239	GAGACCCCAGGATGGGAGATATGACCTCGTGAGTGTATGAATTCTACGGATTCTAAAAGGAAAGGTTAGATATCCTGTGAAATTACTGGATCTTCAACCTGGGCCCCGCATCTCTTCTTTCTGGCTCTTCTTCGGACTTCGAACATTTTATACTTACCGAACTGAAACATGTATCTACCCTGAAAACACAGAGAAGAAACTGCGACTGATGTTGCCGCTTGAGCTGCCCTTGGAGTTCTATCTACCTTCGTTTTTGACTGGAAATGCTCTAGTAAGCCAAATGGTGCTTCACTGTCCTTCATACAACGCAGGTGTTTTTGTATGTATCTTTCCGCACGAAGAGTCAAAGCACAGCTTGTAACTCTCTTTATTGAATACTCCGGATGGTCAAGTTAAGTT…	612	2	AT1G34190.1	ANAC017 (Arabidopsis NAC domain containing protein 17); transcription factor		similar to ANAC016 (Arabidopsis NAC domain containing protein 16), transcription factor [Arabidopsis thaliana] (TAIR:AT1G34180.1); similar to ANAC016 (Arabidopsis NAC domain containing protein 16) [Arabidopsis thaliana] (TAIR:AT1G34180.2); similar to unna	87.18	156	20	0	142	609	7	162	5e-80	293
MMN_All.Contig_124	ATCGCAAAAACCTAAATCTCTTTCTTTCCCCAAAAAAAAAACCAGATCAATCCAGATGGCACCAAAGGCAGGAAAGAAGCCAGCAGAGAAGAAACCCGCCGCCGCCGCCGAGAAGCCAGCGGAGGAGGTAGCCGAGAAAGCCCCGGCGGAGAAGAAACCCAAGGCCGGGAAGAAGCTGCCGAAGGAGGCCGGGGCCATCGACAAGAAGAAGAAGCGGAACAAGAAGAGCATCGAGACGTACAAGATCTACATCTTCAAGGTGCTGAAGCAGGTCCACCCTGACATCGGGATCTCGAGCAAGGCCATGGGGATCATGAACAGCTTCATCAACGACATCTTCGAGAAGCTCGCCCARGAGGCCTCGAAGCTCGCTAGGTACAACAAGAAGCCCACGATTAC…	591	2	AT1G04770.1	male sterility MS5 family protein		similar to male sterility MS5 family protein [Arabidopsis thaliana] (TAIR:AT5G48850.1); similar to unknown [Populus trichocarpa x Populus deltoides] (GB:ABK96519.1); contains InterPro domain Tetratricopeptide-like helical; (InterPro:IPR011990); contains I	93.67	158	10	0	117	590	2	159	4e-80	293
MMN_All.Contig_1240	GATACATTTCGCCATCATTAATTACTCATTTCACAATCCTTCCTTTCACATGTTATTACAACTGATCAGACGGCCACTGTCTGGCCCTGGCAAATACCTATGACGAGGACGTACTGACTTGACTCTATTATCAAAAGCCAGTTCCTGGCTGAATGATCTCTACAGCATTACCCTAGAGGAGATACAGTCTCTGCCCCAGGATAATCGATACCTAAAAGTGGAGTAAATCCTTCAGTCTCCCCGACTATCTAAGTGTGAAAAACATATCTTCAAGAGAACACAATAGACAATCATCATGATTATTATGATGTAGATTATCTACTCTGATATGCCCATGATAAGCATCACACTCTTTGCATGACAGATTGAAAGGGACCCTTGAACTGTTTTACATGACTG…	537	2	AT1G05850.1	POM1 (POM-POM1); chitinase	Encodes an endo chitinase-like protein AtCTL1. Essential for tolerance to heat, salt and drought stresses. Also involved in root hair development, cell expansion and response to cytokinin. Allelic to erh2. 11 alleles described in Hauser (1995). Mutant	similar to chitinase [Arabidopsis thaliana] (TAIR:AT3G16920.1); similar to chitinase [Brassica rapa] (GB:ABV89660.1); contains InterPro domain Endochitinase (InterPro:IPR016283); contains InterPro domain Glycoside hydrolase, family 19, catalytic; (InterPr	89.93	139	14	0	121	537	1	139	1e-60	229
MMN_All.Contig_1241	GATTCTCACTTCCAACAAAACTCTTTATACCTTTCCGCACTCCCTTTCCCCCGACCTCCTCCCTGACTCCCATTGTGGCTGCCAATGTTGTACCTGATGGATCTCTCTCCTTCTTCAACTACAACTATCACCACCAGACTGTCTTCGTTCACTCCCTCGCCCACTCCATCAACGTCATCCTCTTCGGTGTCCCTGGCGCTTTCACCGCCACCTGCACCCTGACCCATGTGCCTGGATTCATCCATAAAGCCGACGAGCTGACGTAAAAGGTTGTTGACAAGATCATTTGCTTTAGTGTGAATGATCCGGTTGTGACGAAGGCTTGGAGGAAGACATGCCCAAAGAACAAGCATGAGAAGTTTGTGGTGAACTGTTCAGGAGACTACACGAAACATCATG…	734	2	AT1G07080.1	gamma interferon responsive lysosomal thiol reductase family protein / GILT family protein		similar to OSH1 (OAS HIGH ACCUMULATION 1), catalytic [Arabidopsis thaliana] (TAIR:AT5G01580.1); similar to unnamed protein product [Vitis vinifera] (GB:CAO21403.1); contains InterPro domain Thioredoxin-like fold (InterPro:IPR012336); contains InterPro dom	89.39	179	19	0	196	732	42	220	5e-98	353
MMN_All.Contig_1242	GATCATCACAAACATCATCATATCTCCTTATAGTAATGGATAAAGTTCCAACAATAACTTCCTCTATCCTCCTTACCCTCTGCTTCCCTCTCTTCCTCACTCCCACCCTCTCAGAACTCCTTAACCCCTTACCAGACTTCTGTGATAATGAACTCCAAGCTACCCCATCCAAAACTGGCTTCCCATAGCAATCACCAATCACCTCTCAATACCTCCTCCACTTCAGCTTAAGTATTCCCTTAAACAATTTAAACCCAAAAGGGAGAGCCCCTTAAATAACAAACCTCATGACGTTTCCAGGAACTATCAACATTGGAATATCCCTTTATAAAGTTGCATTCGCCCCAGGAATAACTAAACCCTCTCACTCTCACTCTGGTGTGACACGAGACAAGGATC…	554	2	AT1G07790.1	HTB1; DNA binding		Identical to Histone H2B.1 [Arabidopsis Thaliana] (GB:Q9LQQ4;GB:Q8L950); similar to H2B/HTB2 (HISTONE H2B), DNA binding [Arabidopsis thaliana] (TAIR:AT5G22880.1); similar to hypothetical protein [Vitis vinifera] (GB:CAN78863.1); contains InterPro domain	97.73	88	2	0	191	454	58	145	1e-42	169
MMN_All.Contig_1243	TAGATAAGATTAAAGCTGCCCCAAATGCTCTTGACCAAGATGCCTGGAATTATGGTAATGATGGTCTGCAAATTTCACTCTGCCTGCAATTCGAGCCTCATCACATTGCTACTGGCGCAATTTTTCTTGCTGACAAATTTCTTTCACTGAATTCACCATCAGATGGGTACAAAGTTTGGTGGGTATATTATGATGTTTCGGCTCGACCATTGTAGGATGTCAACAACCTATCGCTATGATCTTTATTAGCAAAACCGTGTACCTGCTTCTCGAGGAAGCGAATAACAGAGTACTGTGAGAGGATGGTCATCTCTTCGGCTAGGATCTACAAATGCAACGAACACCCATGAGCATGTTAGTTCTATGAAAGCATCACCATGTGACAAGCCGATGAACCTT…	686	2	AT1G08380.1	PSAO (photosystem I subunit O)	Encodes subunit O of photosystem I.	similar to putative 16kDa membrane protein [Nicotiana tabacum] (GB:CAB75430.1)	88.11	143	17	1	52	480	1	140	1e-71	266
MMN_All.Contig_1244	GGAGACTTGTTTTGTTATGCCATCCTCCCACGCTCTCTCTTCTCTTCTCTCTCATCCTCTTCTTATCACCTCCCTGAGGATGGATCCAAAGACAGCATTCGGGTTTCAAGCCTCCTTGATCAGTCCGAGCTTGACCTCCAACAACCACATTTCTGGGGTCCTATCGCTACCTGGGGCTTTCCTCCTGCCTGGTTTGGTGTATATGCCCAATCCCTCTGAGATGATCTCCGGAAACATGATCTCATCCATGTGCATTTACTCTGCATTGATCATGAGATTTGCATGGATGGTGCTTCCACCCAACTATTTACTACTTGCCTGCCATGCTTCCTATGAGACTGTTCAACTCAATCATCTCTCGCTTTGGGCTACATTCCAAGGGTATCTATCCTCTACTAA…	597	2	AT1G08570.1	thioredoxin family protein		Identical to Thioredoxin-like 1 [Arabidopsis Thaliana] (GB:O64654); similar to thioredoxin family protein [Arabidopsis thaliana] (TAIR:AT2G33270.1); similar to unknown [Populus trichocarpa] (GB:ABK96076.1); contains InterPro domain Thioredoxin family (Int	71.18	170	30	5	144	596	5	171	3e-55	211
MMN_All.Contig_1245	GAGATCAGAAATAAATGATCACACTGCAAGCACGTCGGTCCATAATGTCTTTTGTGCACAAGACCAGCGCCATGGATACTTATTCTCCTACAACAACGTCATATCAACATACCAATATGGAATTCAACTATGGTAACTACTCTACGCCTGTGGCTCCGGTGACTACTGCTGCGACCACTGCATATTATCCGGTACATATGACCGTTGATGATCGAACTGGTGAAAACTATTGGGGCATGGATGATATCTGGTCATCGATGCATTTACTCTATGGTAATTGATTAACAACGATCGCTCGGAAAACAAGATATGGAATATTACTTTGAGATTTGTGATTTTTACTACTGTGATTAGTACGTGACATGTATATGGTTTTAGCCTCGACGTTTCAGAGGTTTG…	600	2	AT1G08570.1	thioredoxin family protein		Identical to Thioredoxin-like 1 [Arabidopsis Thaliana] (GB:O64654); similar to thioredoxin family protein [Arabidopsis thaliana] (TAIR:AT2G33270.1); similar to unknown [Populus trichocarpa] (GB:ABK96076.1); contains InterPro domain Thioredoxin family (Int	68.64	169	47	4	111	599	3	169	1e-52	202
MMN_All.Contig_1246	CAAGTGGAGGCGGAGGCGGCAGCCTATATGGTGGTGCTTACAGCGGTGGGGGTGGTACAGGCGGTGGACTCGGGGGTGGAGGCTATGCTCCATGAACAAACCAAATCTAAATACAACAAAAAACAAAGCTGGAAATTAAATGATGATTTGCATACACAAATGAAAATGCTTTATGCTGAAAACATTCTGTATCCATTAGTGAAAATTGTATTTCCTAATAACTGAGTATTGCGAAAAAGAAAAGATAAAGGAATTATAAAAGATTGTGAA	716	2	AT1G08830.2	CSD1 (COPPER/ZINC SUPEROXIDE DISMUTASE 1)	Encodes a cytosolic copper/zinc superoxide dismutase CSD1 that can detoxify superoxide radicals. Its expression is affected by miR398-directed mRNA cleavage.	Identical to Superoxide dismutase [Cu-Zn] (SODCC) [Arabidopsis Thaliana] (GB:P24704;GB:Q9FRQ6); similar to CSD2 (COPPER/ZINC SUPEROXIDE DISMUTASE 2), copper, zinc superoxide dismutase [Arabidopsis thaliana] (TAIR:AT2G28190.1); similar to Cu-Zn superoxide	85	40	6	0	444	563	113	152	8e-72	73.2
MMN_All.Contig_1247	GAATCTATGTATCCGTATGGATCCGACGGTGGTTAAGAAGACACTTTAACCACAAGCAATACAATCGCCGGGAAGAAGATGGCGTCTAGAGACCAAGTTAAGGCGTCGCACATTCTGATCAAGCACCAAGGATCTCTTAGGAAGGCGTCGTGAAACGATCCCGAAGGAAAGATCATTATGACTACTACCAGAGAAGCAACCGTCGAACAGCTTAAATCGATCCGCGAAGACATCGTCTCTGGCTAAGCTAACTTCGAGGATGTGGACGCTCATGTTTCCGACTGTAACTCCTCCAAATGCGGCGGCGATCTAGGTCCGTTTGGGCTAAGTCTGATGCAGAAACCGTTTGATGAAGCAACATACACACTCATGGCTGGTGATATCAGTGATATTGTGGAT…	699	2	AT1G09155.1	ATPP2-B15 (Phloem protein 2-B15); carbohydrate binding		Identical to F-box protein PP2-B15 (PP2B15) [Arabidopsis Thaliana] (GB:O80494;GB:Q8LBR0); similar to ATPP2-B13 (Phloem protein 2-B13), carbohydrate binding [Arabidopsis thaliana] (TAIR:AT1G56240.1); similar to unnamed protein product [Vitis vinifera] (GB	80.09	216	41	1	51	692	2	217	4e-97	350
MMN_All.Contig_1248	GAATGCATAAAATGATGAGCTCGTCTCTGTTAACGACGTCTCTCTTTTTCATCTCTATCGACCTTGTCAGATCATATTCGTGGTCCGAGGCGCACCTACTGTGACACCCTGAACGAACTCTGTCTTCATGTTGGACCTGTTGGACTTTCAGGAGTTGGTGATACTGACACATCTACAGCCCATAGACTCAAAAAAAATTTCTGATATACACACGAACAGCTGATAGATGGAACTCTAGAGTTTGCATGATTGGTCTTGTTGCCACTTTCATCTTCGAGTTTATTCTGAACAAAGGAATATTTGAATTGATCGGGGGTAGATGATTGGTGCATGCCTTGATCTTCCTCTGAAATCTATTTTTATGAACTGTTTAATTCTTAAAAGCTTTTATCACACCTC…	1186	2	AT1G09210.1	calreticulin 2 (CRT2)		Identical to Calreticulin-2 precursor (CRT2) [Arabidopsis Thaliana] (GB:Q38858;GB:O04152;GB:O80486;GB:Q94AW7); similar to CRT1 (CALRETICULIN 1), calcium ion binding [Arabidopsis thaliana] (TAIR:AT1G56340.2); similar to CRT1 (CALRETICULIN 1), calcium ion b	91.53	366	31	1	89	1186	18	382	0	635
MMN_All.Contig_1249	ATATAAATCACATACTAATTTACTGTAGTGGGCGCGTCTGTCGTCCTCCTCAGCACTGCGCGCAGACACACACGACCCAGNACCGCGCAGCGCAGCATGTTNGAGGACGAAGGAGAGGGCAGCGCGCGCCACTATCACTGTCTTCTACTGATACTACTATCATCTATATTATCAGCAGAGATATAGTACTACACCAGCAGCAGCGAGCACGCGCGCACGACTATCAGTCGCCCGCGGAGAGAGTATCAGCGCCNACTTTCCTGCGACGCGCGGGCGAGCAGCAGTACGACGCGGATCTATGCATCACAGTTCGTCTATGCCCGAATAGTAATACATTAGCGTATATATCAATATCTGCCAGCAAACTATTCTCTTCTTCCAACACTGCACCTTGTCCTA…	744	2	AT1G09330.1			Identical to Uncharacterized FAM18-like protein At1g09330 [Arabidopsis Thaliana] (GB:Q8LEK2;GB:Q9ZPZ2); similar to unknown [Populus trichocarpa x Populus deltoides] (GB:ABK96699.1); contains InterPro domain Protein of unknown function DUF846, eukaryotic;	91.35	185	13	1	171	716	1	185	1e-80	296
MMN_All.Contig_125	GAGAAAAACAAAATTCACAAAACTGCAAAGAGACACAKAAGAATAACTTACTCGGCGATCGAATCTTGTCCTAAAAAAGATTGAAACTTACAGAAGATCTATCTAAATTCTAAATTCTAAATTCGTGAGGYTAGTGGGATGGCGCAAGGAAGCATGGACCCTGAAGCTCTCGACGACATCATTCGGCGTYTGCTTGATTACAGAAACACTAAGCCAGKGACGAAGCAGGCTATGATGCTCAACGACTCTGAGATCCGACAGCTTTGCGTTGTCTCCAAACAGATATTCCTTCAGCAGCCCAGTCTCCTTGAGCTCGATGCCCCCGTCAAGATCTGCGGTGATATTCACGGTCAATACTCASATTTGCTGCKCCTTTTCGAGTACGGAGGTTTCCCTCCT…	488	2	AT1G11480.2	eukaryotic translation initiation factor-related		similar to unnamed protein product [Vitis vinifera] (GB:CAO24188.1)	26.03	73	53	1	111	326	436	508	0.25	31.6
MMN_All.Contig_1250	GGACGACCAATCAAGAGATACATATATCTATATATAGAGAAAGAGAGATCATAAAAGATCACAACATCAAACCATGGAGAAATCAACTAGAACCCCAATGATCATAACCATCGGGATAACCTCCATGTTGGTAGGGTTTGGAAGCTCAGATCTGGATCACGACAAAGAAGAGTGTACGGACCAGTTGATAGCACTCTCACCATGTCTCCCATACGTGGGAGGAAACGCAAAGGCTCCAACAAAAGATTGTTGTGGTGGTTTTGATCAGGTTATAACAAAGAGTGAGAAGTGTATTTGCATATTGGTCAAAGACAAAGATGATCCTAATCTTGGCCTCAAGTTTAACGCAACACTAGCTGCTCATATTCCCACCCTTTGTCATATTACAGCTCCTAACAT…	533	2	AT1G11750.1	CLPP6 (Clp protease proteolytic subunit 6); endopeptidase Clp	One of several nuclear-encoded ClpPs (caseinolytic protease). Contains a highly conserved catalytic triad of Ser-type proteases (Ser-His-Asp). The name reflects nomenclature described in Adam et. al (2001).	Identical to ATP-dependent Clp protease proteolytic subunit 6, chloroplast precursor (CLPP6) [Arabidopsis Thaliana] (GB:Q9SAA2;GB:O48891); similar to CLPP5 (NUCLEAR ENCODED CLP PROTEASE 1), endopeptidase Clp [Arabidopsis thaliana] (TAIR:AT1G02560.1); sim	85.62	146	18	2	105	533	1	144	3e-61	231
MMN_All.Contig_1251	ATTGCAGATGGTTGATGGATTCAACGATGATAAGAGGGTTATTGTGGGTATCGTGACTTCATTGGGGCAGGATGCCGTCTATGCCGTCGATGTCTACCAAACCGGTTCAACAAATGACAGTGATTTTGTGGCCAAAAATGTTGGCTTCAAAAAATGAAGTAGGCCCTAATTGTCTTGGCATGGGCACTGTGCCAGACATTTACTGAACCCCAACCCTGATAATAAATCTTTGGTTATCTCAGTATTGTAACAACAACACTAAAAAAGAAAAAAAACCTTGTGTAAGTTGCTTGTGTGTTGTTGTTTTATTTCTCTTATAAAAAGATATTTTATTAGAGCGTTGGTTATTTTGGTAAACAAAATTAATAATGTTCCTTAAGATCAAGGACCTAAAGCTAA…	751	2	AT1G12250.1	thylakoid lumenal protein-related		similar to thylakoid lumenal 15 kDa protein, chloroplast [Arabidopsis thaliana] (TAIR:AT2G44920.2); similar to unnamed protein product [Vitis vinifera] (GB:CAO70323.1); contains InterPro domain Pentapeptide repeat (InterPro:IPR001646)	86.51	215	28	1	109	750	28	242	1e-100	362
MMN_All.Contig_1252	GAAGCCCTCCGTCCCCTTCTCTGCTCCTGTTCTGGGCTGGCCTCCCCTGAGTAAAAGGAAGGGAGGAGTGGATTGTTCCTCGGATACCCTTCCAGGAAACGTCTCAAACGTGGGTTCTGGACTTCCTGCGGTTGCTATTTCTCTTTTGACATCTGTGATGAGCACCCCGAATATGGCTTTGTTGTACTACCGGAAGTCACCTGAGGCAAACTCCTTGTCCTTTAGAGTTTCCATCCCTCTCTTGGGATGGATTCTTCTGGGAGAGTATGGTTTAATCAGGACATTCTTGTTTATCTACACTTCGACTCTGACTCATGCTGATCTGTCTGGTCTTACACTCATGACCTGATCTATCGATGTTCTTCAGCTCTGTCATCTCTCGACTTTTCCATTGTTGCT…	559	2	AT1G12410.1	CLPR2 (Clp protease proteolytic subunit 2); endopeptidase Clp	Encodes a ClpP-related sequence. Though similar to ClpP proteins, this does not contains the highly conserved catalytic triad of Ser-type proteases (Ser-His-Asp). The name reflects nomenclature described in Adam et. al (2001).	Identical to ATP-dependent Clp protease proteolytic subunit-related protein 2, chloroplast precursor (CLPR2) [Arabidopsis Thaliana] (GB:Q9XJ36;GB:Q93ZD4); similar to hypothetical protein [Vitis vinifera] (GB:CAN62361.1); contains InterPro domain Peptidas	94.32	176	10	0	30	557	1	176	1e-94	341
MMN_All.Contig_1253	GATCCCATTGGATGAATACAAAGACCATCACATAGCAATACTCTCTGATACCTAAAGAGACTATGGTCGCTTCACGTCTCTCGTTCTTTCATTCTCTCCTTCTCTCACTGCCAACCACGACCATGGCCCTAATGTGTACAATGGGCTAAATCAAGATGTCCTACTACCATATCTTTCTCATTTACCAAATGTCCTCTATGCGAATTGTGTGAAGAGGCGAACAAAACGACCGTATTCCCCCTTACTTGATTATTATGAGGAACATGCTACTCCACATGTACTTTACTACTTCTGCTGGATCGACTCTACTTTTTGTGAATATGTTCATGAATAAATGAACCTTTTTGTCTTATTCGACTCAATTTAATACATCCATCTACTTTCTGACTCTCTTTGATC…	545	2	AT1G12790.1			similar to unnamed protein product [Vitis vinifera] (GB:CAO44590.1); contains InterPro domain RuvA domain 2-like (InterPro:IPR010994)	79.89	179	35	2	9	542	5	182	3e-74	274
MMN_All.Contig_1254	GACTAAGCGAACCATCTAGAAAGTGGTTCCCTCCGGAGTATCCATCAAGATATCTGAGAGCTCGGAGACTGAGTTCTATTTCTATCAGACAACGATTAGAGGCATCGGATATGCAGTGTCGTCCACCTATTCTCAAACTTCATTTAGCGCCGACGGGGTGGCTGGTTTGTTAACTCATCCCACGGAATCGAGAGTTCCAAGAGGGCCATTTTTGGTAAGTAGAACTGGCAATACATGATGATCCGGAGAACGGCTCACAGGGCCTACCTGCGCGCTAACCTGGAACCCCCAAAGGGTGTGGCCAGATTACTACCGCATGACGGTGGTCATGGTATTAGAAATCCGCTGAAGATTGTGTTACTCCTCACCTGCCGAATCAATGATCCCCGAAAATGGATG…	460	2	AT1G15270.1			similar to unknown protein [Arabidopsis thaliana] (TAIR:AT3G16040.1); similar to hypothetical protein [Plantago major] (GB:CAH59409.1); contains InterPro domain Translation machinery associated TMA7 (InterPro:IPR015157)	93.1	29	2	0	88	174	1	29	1e-09	58.9
MMN_All.Contig_1255	GATCATCACAAACATCATCATAAAATACAACCCTAGAAATGAAAAAGGTCCCCCAAACCTCTTCTCCAATCCTCATAACTTCATGACCCATCCTCTGCCCCCTTCCACCCTTCTCAAAGTACCTAAGGCCCCTTACAAAATTTTAGGAATATCTAACCCCTAACTTACCCTTTCAAACTCTGGAATACCAATGCGCCTGACAGTAACCTACCAAAAATAACTTCACCTCAGGATTAGGAACTCACTTAAAACTTTCAAACCCTAAGGGTCAAACCAAAAAAAAAGAAAACCTATTGACTTTTCCGGAACTAAAAACAAAGGGAATCACATTGAAAAACGTTGTGCCCACGCGAGAACTAGAAAACCCGCCACAATCCCTCCTTGTCGCAACCGAGGCTG…	755	2	AT1G15370.1			similar to unnamed protein product [Vitis vinifera] (GB:CAO62746.1); contains InterPro domain Longin-like; (InterPro:IPR011012)	77.31	119	23	1	161	505	28	146	6e-48	187
MMN_All.Contig_1256	GAGACACCGGTTCATTATCACTTCGGATCCCTCTCTTTCTCTCTTTACTATTTCCCTTTCACCCGACTGCCTCTGTGGCTCCAATTGCTGATGCCAATGTAATGCGTGTACGCAATGTCTCTCCTTCTACCACAAACCCCATCAGCTCCTAACTGTCACCTCTCACTCCCACGCCGTTTCATTCCAGGTCATGCCTCTTGCTTGTCCTGGGCGATTTCGCTCATACCTGGTTATACAAGTTATCCGCTGTTTTCATTGATGAGTAGGAAGAGATGAAAACAAAAGCTGATCTCCACTTTGTTTGTTTTAGTGTGTATGACCTCTTTGGGATCATTAGCGTGAAGGAAGACCTCTCATCTTGATCACTGTGTCTAATTTGTGGAGAACAGATCAAGAAAA…	606	2	AT1G15370.1			similar to unnamed protein product [Vitis vinifera] (GB:CAO62746.1); contains InterPro domain Longin-like; (InterPro:IPR011012)	95.89	146	6	0	50	487	1	146	3e-77	284
MMN_All.Contig_1257	GGAGAAGAGAAGAAGCCATGGGGAGAAAGAAGGGATTGCCGGAGTTCGAAGAGACGGCGCCGGACGGCTACGATCCGGCGAATCCTTACAAGGAACCGGAGGCGATGATGGAAATGAGAGATCCCATCGTCCGTGAGAAGTGGATCCACATCGAGAAAGCTAAGATCATGCCCGAGAAGGTCAAATGGTGTTACCGCGACGAAGGAAACAACCATTACCAGAAATGGCCGTCATCGCGTCCAGCAGTACCTCGACTCCACTCTGGGCGTCGGATGGGGGAAAGACCACCGTCCTAAGTCCCTCCACGGTTCTAAGGCTGAGGCTGTTGAAGCTGAATAAAGATTAATCTGAGGAGACGGATCTTTTAATACAAGACATGACGAGGTCTCTGGACACTGC…	770	2	AT1G16890.2	UBC13B/UBC36 (UBIQUITIN-CONJUGATING ENZYME 36); ubiquitin-protein ligase	UBC36/UBC13B encodes a protein that may play a role in DNA damage responses and error-free post-replicative DNA repair. It can bind to the MMZ/UEV1 proteins in vitro.	similar to UBC13A/UBC35 (UBIQUITIN-CONJUGATING ENZYME35), ubiquitin-protein ligase [Arabidopsis thaliana] (TAIR:AT1G78870.2); similar to ubiquitin-conjugating enzyme 1 [Arachis hypogaea] (GB:AAZ20286.1); contains InterPro domain Ubiquitin-conjugating enzy	99.35	153	1	0	131	589	1	153	2e-84	308
MMN_All.Contig_1258	TTGACCGGATACGAAATCACTGGTGCTCGATGTAGTGGAATTTTTATGGGGATTCTATTTATCGCTGTACGATTCCTATTCAAGATAACTGCAATTCCTTTTCGGTCGGTTGTATGACTGACTGGCGCCTATAGGTGGTAGGGAAGGGTGGGCGGGACCGCTCACATTGATGACAATAATCCTAACCGGACGCAGATCGTGCTTGAAGTGAGTGTGAACTCATCACTACCTCTTAAGGGCATTGATATCATCTGATGTTGCTTAAGGAAAAAAAATCTTGGAGTATTCCCATGCCACTGACGTCCTAAAAAACCCACACACTCTGATATGTGGTGACTTGATATGATTCTGTCTCTCTCCTGCTGTCTGGTGTAATCGAAGGTCTCTTCCGGTCTATTG…	670	2	AT1G17080.1			similar to unknown protein [Arabidopsis thaliana] (TAIR:AT1G53560.1); similar to unknown [Populus trichocarpa] (GB:ABK95219.1); contains domain PTHR10052 (PTHR10052); contains domain PTHR10052:SF2 (PTHR10052:SF2)	82.91	158	25	4	60	527	1	154	5e-59	224
MMN_All.Contig_1259	GAGAATTATTTCTTCAACTCTGGGAGTGACATGAGTGTTGGAACATCGTGGAACATTTTGAGACCAGAAACTGGTCGAATCACTGTTTTACCTGTGGAGGTTGACCGGTAACAAGACATATCAAGACTGGGGATGGAATATATTTGAAGCGTTTGAGAAGAACTCTCGCATAGAGTCTGGATATGTCGGTTTAAAGGATGTTAATACAGGAGTTAAGGACAACAAGATGCAAAGTTTCTTCCTTGCTGAGACGCTCAAGTATCTCTATCTCCTCTTCTCCCCCACAGCGGTGATTCCCTTGGACGAGTGGGTATTCAACACAGAAGCTCATCCACTTAAGATTGTGCCCTGGAATGATCAGGTGAGTCTCGGACAATCCACGGCCGTGCAGCAACGCAA…	966	2	AT1G18480.1	calcineurin-like phosphoesterase family protein		similar to calcineurin-like phosphoesterase family protein [Arabidopsis thaliana] (TAIR:AT1G07010.1); similar to Putative [Brassica oleracea] (GB:AAW81738.1); contains InterPro domain Metallophosphoesterase; (InterPro:IPR004843)	41.67	36	21	0	730	837	69	104	3.9	29.3
MMN_All.Contig_126	AAGGAAAAGCTTTTTATTCTCAATTCTTGGGTTCAAGAATTCCTATATAATTTAAGTGATACAATTAAAGCTTTTTCGATTCTTTTATTAACTGATTTATGTATCGGATTCCATTCGCCTCACGGTTGGGAACTAATGATTGGTTATATTTACAAAGATTTTGGGTTTGCTCATTATGAGCAAATTTTATCTGGTCTAGTTTCTACCTTTCCAGTCATTCTTGATACAATTTTTAAATATTGGATCTTTCGTTATTTAAATCGTGTATCTCCGTCACTTGTAGTGATTTATCATGCAATAAATGACTAAAAAACGATTCACTGATCCAATTCTACTCTTTCTTACTTTATACATCATAACCAAATCAAAGTCGTATTTACTTTACTCTTTTTTACCCAC…	546	2	AT1G18640.2	PSP (3-PHOSPHOSERINE PHOSPHATASE)	3-phosphoserine phosphatase acting in the last step of serine biosynthesis within the chloroplast	Identical to Phosphoserine phosphatase, chloroplast precursor (PSP) [Arabidopsis Thaliana] (GB:O82796;GB:Q9FZ85); similar to unnamed protein product [Vitis vinifera] (GB:CAO64433.1); contains InterPro domain Haloacid dehalogenase-like hydrolase; (InterPr	86.71	158	21	1	72	545	1	157	2e-74	275
MMN_All.Contig_1260	ATGGTTTCTCTCTCTTATATCTACAATAACTCATCTTATTCTTTCGATCCTTACCCTAAAATGCTGATATGTCTACCATCATCTCATATCGGACCTCAATGACAATGTGATGATTACGCCGCTTACAGGCATAGAGTGGAATAGGTCTACCAGTCTAATGCACTCTCCACCAAGATTCTGTGGCGCGATATAACTCTTCAGATGATACACATCAAAACATAGATGATATGGAAATAAATCATAAAAAGAAACCCATTGACAATGTAATATCAGATTTACTTTTACTACATCCCTGGGTAATATTTCTCATCTCTCCCATTTGAGTTCTTACATCAGCTTTCTTTGAAACAAGTTGAGTTTCATTCACGATATCATCTTTAGTAAAAAAAAATCAACAGT…	545	2	AT1G19397.1	unknown protein			61.76	34	13	2	424	525	9	38	0.017	35.8
MMN_All.Contig_1261	GAGTCCTACAGCTCTCCTTCTAGCTTCATATCCTTCTTCCTTCTGTTGCATACTTCTTCGTCTATCAACTCTCCTTACACTCCGCTTCATCTTCTCTTCAACCCCAATCCCATTCTCTATCCGCTACCTTATCCTCCAATTCTAATGTATCTGACCTCCTTTCTGCGAAAGACACCGCCCCCTCTTCTCTCCCCTTCCCCGACATTTCTCGCCGTCATCTTCTTTCCTCCTCCCACACCTTGCAATACACACCCTAGACACTTGAGGGGTTTATACAAATGGATCTTGAGTCCTGAAGTTCTACTCCGTTTCCTCCAGGGGATTCTGCCCGTGCTTCGTAGCAAGTCACCCTTGTGGCTTTCTCCCATGCTCACTCTGCTCTAATCTCTCATAAATCTG…	739	2	AT1G19397.1	unknown protein			62.5	24	9	1	387	458	13	35	1.2	30.4
MMN_All.Contig_1262	GTATCAGTTTTTGCATTCCTGCATTTTGCTGTGTTTTGCTTTTGTTTTTGTCGTTGTTTAGTTGCTTTTATTTTTTTTCTGCTACTTGTTTTCATTGTAAAATCTGTCAAAAATTAAAATGGTATATAATTTAACATTCATAAAAAAAAAGAT	742	2	AT1G19640.1	JMT (JASMONIC ACID CARBOXYL METHYLTRANSFERASE); jasmonate O-methyltransferase	Encodes a S-adenosyl-L-methionine:jasmonic acid carboxyl methyltransferase that catalyzes the formation of methyljasmonate from jasmonic acid. Its expression is induced in response to wounding or methyljasmonate treatment.	Identical to Jasmonate O-methyltransferase (JMT) [Arabidopsis Thaliana] (GB:Q9AR07;GB:Q9FWR8); similar to BSMT1, S-adenosylmethionine-dependent methyltransferase [Arabidopsis thaliana] (TAIR:AT3G11480.1); similar to jasmonic acid carboxyl methyltransfera	53.33	105	48	2	43	354	284	387	1e-21	100
MMN_All.Contig_1263	GAACAAACTTTGTTCCGGCCACGCTCTCTCTTCTCCGTCCGAGCGGCCTCTCTCTACTCTCTCTCCGTCTCCTAGTGTCCTACTATATCACTCCGCTGACTCCATCTGAATAAGATCGGATTTTTGTACCTGATTCGCTGTTGATACTAATATCACCAGCCATGAGCTCGGTTTTGCGGGGTTTTACGAAGTCACTCGCCATGACTTTTGTCTCCCATATTGGTGATAATACCTTCTTCGCCGCCGCTATTCTGGCGATGCGTTATCCTAGGAGACTTGTGTTGGCTGGGTGTGTATCAGCTCTGATTGTCATGACTATCCTCTCTGCTACTGTTGGATGGGCTGCTCCAGATCTGATCTCTCCTCAATGGACCCATGACATGACAACGTTGTTGATCT…	763	2	AT1G19710.1	glycosyl transferase family 1 protein		similar to glycosyl transferase family 1 protein [Arabidopsis thaliana] (TAIR:AT1G75420.1); similar to hypothetical protein [Vitis vinifera] (GB:CAN73426.1); similar to unnamed protein product [Vitis vinifera] (GB:CAO61097.1); contains InterPro domain Gly	92.11	190	15	0	2	571	286	475	2e-97	352
MMN_All.Contig_1264	GACAGAGAAAACTATTCTTGGAGTAGAAGAGCATACGAGAGAACCATAGAAGCTCTTAGAATCGCTAGCTTTTGTCCTGTTTCCGCTGTATCCGAGAAAAAGATAAGAACAATTACAACTCCTCTCGATCCCTATCCTCTTTCCACCGAAACCAATCTCCCAAGAAAGCTTCCTCAAGAACTTCAACAGCGGATTAATGCTTCTAACCTCTGTTCTAAGCAGAGCAACAGCTCCTGCAAAGTCTCTGACCTACGAGAAAGCTATAATCGAATCTGTGAACTCTCCTTCATCGATCGACTCAAAAGGCTATATCGATAGAATATCAAGTTTCATCACATACAACGCTCTGGAGATTGCCGGTGGAGTTGCTACATTTGTCGTACCCATTGATCTCTCTCA…	632	2	AT1G20490.1	AMP-dependent synthetase and ligase family protein		Identical to 4-coumarate--CoA ligase-like 3 (4CLL3) [Arabidopsis Thaliana] (GB:Q3E6Y4;GB:Q9LMV7); similar to 4-coumarate--CoA ligase family / 4-coumaroyl-CoA synthase family [Arabidopsis thaliana] (TAIR:AT1G20500.1); similar to unnamed protein product [V	76.36	55	13	0	416	580	10	64	4e-19	91.3
MMN_All.Contig_1265	AAAGACAACACACAACAATGGCGTCGTCCTCTCACCTCCTCCTCCTCCTCGCGATCACCGTCTCCTCCCTCTCAATCTCCACCACCTCCGCACGTCCCTGCAAAACCTTCCTCATCTCCTCCTACTCCCTCTCCATAACCCCAGAAAACCCTAACCTCGATCCCCAATCCGACCTCCCCTCGACCCGATTCGTCACCGTCTTCACGATCCGCCGCCTCAGCCCCAACCCGATCGTCCCTTTCTTCGTCAATCGCCGCCACGGAATCCTCCCTTCCGAGAAGCCTCAGATCCAGGAGGAGAATCGCTCTTCTCAGCTCTCTTTCCCTTTCGTCTCAGAGAACGTCAAGGACCGCACGAGGGACATCCTCAGCGTCGTGATGGCTCTCTTGTTCGGAGTCG…	603	2	AT1G22450.1	COX6B (CYTOCHROME C OXIDASE 6B); cytochrome-c oxidase	subunit 6b of cytochrome c oxidase	similar to cytochrome c oxidase subunit 6b, putative [Arabidopsis thaliana] (TAIR:AT5G57815.1); similar to hypothetical protein OsI_011535 [Oryza sativa (indica cultivar-group)] (GB:EAY90302.1); similar to Os03g0390400 [Oryza sativa (japonica cultivar-gro	69.66	178	39	2	114	602	1	178	8e-57	216
MMN_All.Contig_1266	GTTCGAGAAGACTTTCAAGATCAAGTTCCCTGCTTGTTCTGTCGCTGCCAAAAAGCACATTGACCAGAGCACAACTATTCTTGACGTCCAAGGCGTGGGACTTAAGAACTTCAGCAAATCTGCGAGAGAGCTTCTTCAAAGGCTTCTCAAGATTGACAATGATAATTATCCTGAGACGTTGAACCGGATGTTCATCATCAATGCTGGTTCCGGGTTCCGGCTCTTGTGGAGCACAGTTAAGTCGTTTCTTGATCCCAAGACTACTGCAAAGATTCATGTTCTTGGTAACAAATATCATAGCAAATTGCTTGAAGTCATCGATGCTAGTGAGTTGCCAGAGTTCTTTGGAGGCGCTTGCACTTGTGAAGACAAAGGAGGTTGTATGCGCTCTGACAAAGG…	800	2	AT1G23010.1	LPR1 (LOW PHOSPHATE ROOT1); copper ion binding / oxidoreductase, acting on diphenols and related substances as donors, oxygen as acceptor	Encodes a protein with multicopper oxidase activity.	similar to LPR2 (LOW PHOSPHATE ROOT2), copper ion binding [Arabidopsis thaliana] (TAIR:AT1G71040.1); similar to hypothetical protein [Vitis vinifera] (GB:CAN78466.1); similar to hypothetical protein OsJ_000201 [Oryza sativa (japonica cultivar-group)] (GB:	86.54	52	7	0	645	800	163	214	9e-96	103
MMN_All.Contig_1267	GAGACCCCAGGTCAGGTGGCATCACCCGCTGAGTTTAAGCTAATCATACAAGACACTAAAAAAAAATAACCTATTGGTTCAGATCGGCCCATCTCTAGCCTTATATCTCTTTCGTGTGTCCTAAGAAGCGGATTGGTAAGAGACCAAGATGATACAGGATCCATAGGCGGAGCTGTTCTAGACGAAAACTTGCATAATGCGACATCTAATACTCCCGGCGGAGACAAAGCCAAGGAAGAAAATAACGTTGTAGATCCTCTTGAGATCCAGATCTGATCATCTAAGGGCATGGAAAAGATTAAATCCAAATAAACGTCAACAGAGAAAGTCATCTACACATGCTATTCATTGATGCTGGGTTCTCATTGAATTCAACATTTGACTAATTTCAAGACCCAA…	778	2	AT1G23200.1	pectinesterase family protein		similar to pectinesterase family protein [Arabidopsis thaliana] (TAIR:AT2G45220.1); similar to unnamed protein product [Vitis vinifera] (GB:CAO42327.1); contains InterPro domain Pectin lyase fold (InterPro:IPR012334); contains InterPro domain Pectinestera	85.71	196	28	0	2	589	359	554	1e-101	365
MMN_All.Contig_1268	GGTTTCTAATTTGATGTTCTGCATCTGACATGTTTAATGTTTCTTTCTTTGGTTTTAATCAAAGGGGATCAAAAGAGCAACAAGGGCAATCTCGTCCTCCTCCGGAAGTTTCTTCTTCTTCTCAGCAGCAGCAGCAGCCATGGTACTCTCCTTCTCTAGTCAGCCCTCCAAGCTCCTCATCCCGCCCTCAAACATCTGGTCAGATTCCAGCACATGTTTCACCAGGTGAAGCAGCTGGCATTATCACCTTCTTGAAAGACAAAAGTGTGGACGAGCTGAGGAAGCTTCTCTCTGACAAAGATGCTTATCAGCAGTTTCTGCTCTCTCTTGACCAGGTCAAGGTCCAGAACAATATCAAAGAGGAGCTCCGCGGAGAAACATTGCAGCTAGCTAGAGAGA…	583	2	AT1G25520.1			similar to unknown protein [Arabidopsis thaliana] (TAIR:AT1G68650.1); similar to unnamed protein product [Vitis vinifera] (GB:CAO42107.1); contains InterPro domain Protein of unknown function UPF0016; (InterPro:IPR001727)	92.97	128	7	1	206	583	1	128	3e-51	197
MMN_All.Contig_1269	AAGTTGAGAATAGAAATGACTCAACAAGAGGGAAGGAGGAGGATCTTGTGTTCGGATCGCGTAATAAATAGACCACCAACCTCAAATAGTTGACGATCGTACAAACCCCAGAGCGTCAATTGCCACGACGAACAACTAAGAATCATGCTGCTGGAACAAAATGAACAGGTACGGTCGTCCGACGACTGGGGAATACGATACTGTGTGACTTGCTGGATACGACAAGTGGGTGATAATCTTGAAACAATGAGGACCGTCGTAAGCGAGCTTATAGGGAGGTTATGGCCACTTTTTCTGATAGGAAGACACTCGTAAAAGATTTACTTGTGAAAGATCAGGACATCTTGTGCAAAGTCTTAGACGTCATGAATGCCACAGGTAAGTTGCATACTTGTATAT…	917	2	AT1G26670.1	ATVTI12/VTI12/VTI1B (VESICAL TRANSPORT V-SNARE 12); SNARE binding / receptor/ soluble NSF attachment protein	member of VTI1 Gene Family. Normally localizes to the transgolgi network and plasma membrane. A dominant mutation (zip1) alters the subcellular localization of VTI12 and suppresses loss of function mutation (zag1) of VTI11. Interacts with members of the	Identical to Vesicle transport v-SNARE 12 (VTI12) [Arabidopsis Thaliana] (GB:Q9SEL5;GB:Q9LQY5); similar to ATVTI11/ATVTI1A/SGR4/VTI11/VTI1A/ZIG (VESICLE TRANSPORT V-SNARE 11), receptor [Arabidopsis thaliana] (TAIR:AT5G39510.1); similar to hypothetical pr	83.78	222	36	0	123	788	1	222	6e-86	314
MMN_All.Contig_127	GACACTAATTCACACTTGTAATGGCTTCTTGTCTGRATCTCTTCGTCTTCTCCTTCCTCTCTATTCTACTCATTTCAAATTCACAGATAWMTAATCCCGTTATCGGAGTCGTCTTCCCTGTTATTCGCGACCTACATACCGGTCAATACATCGCACAGATTCTTMTCGGCGAYTCGYCGGAGCCYRTCAAGCTCGTCGTTRATCTCTCCGGTYYGCTTCTATGGTTCGATTGTTCCTCSGGACATGTTTCCTCTTCYCGGAGTCTKGTCTCCGGGAGCTCTAGCGGCTGCCTKAAGGCGAAGGYYGGRGACGAGCGAGTATCGCGTAACGCGGAGTGCGATTTGCTTGTGAGAAACGGCGCCGTTGGTATCGCGGCGRGAGGAGAGCTCGCCRGAGACG…	532	2	AT1G27930.1			similar to unknown protein [Arabidopsis thaliana] (TAIR:AT1G67330.1); similar to unknown [Populus trichocarpa] (GB:ABK93495.1); contains InterPro domain Protein of unknown function DUF579, plant (InterPro:IPR006514)	83.65	159	26	0	54	530	1	159	3e-61	230
MMN_All.Contig_1270	GAAGAAAGTTACCAACCACGAAGGGCCAAATCTGAGTAGACTTCTCGTGATCAACATCCAGTAGGCAATCCGGACAGATTATGACAACGTGATTGGATTTACCCTTCACATGCCTTCCCCTTTACGAAAATGTCTATCTTTGAACTAATATTGTAAAAGAATGGACATTGGACATCGAGTAAAGCTCTAACCTGAGAGAAATCGGATTTCAATGATCTGATCAAACGATCCATGACGCTTAATGGAACGAATGATGAGGAGTGAAACATTTGTTCTTTTCCCAAGGTACCATCAAGTTTTCAACAAATAACCCTAAGAATGGAAGTCTTGTGCAAATGCTAAAATATATTAGACAGCAGATAAACTTCTTCACCTCCACATGGTGGGCTTGTATGATGA…	514	2	AT1G28140.1			similar to unnamed protein product [Vitis vinifera] (GB:CAO68697.1)	75.32	154	37	2	54	512	1	153	6e-38	153
MMN_All.Contig_1271	GGGAAACCTTCTTCTTCTTCCCCTCTTTTCCTGAATTGGAATGAGGTGTGAATGCACTGTTTCTCTTATCTTATATCTTAGATCTCATATCCATTGTTCTTCCTCTATCATATCGATCCTTTAGATTGAGCTTGCTTTTTTTGGCTGGAATGTAAGTGTGGTTTGCCCGGACTTTACGATATGTCGGATCCTGCCCTTTTGCTGGAGCTTTGCACTTCAAGACTATATCTTCTCCGCTGCTATGTATTTGGCTTGCTCTTGTGGGGGCTTGCCGACTCTTACTGTTCCCTTACAGAGCCTCGGGATGCTTTAAGGTTTCATACACATCATCAAGGTTACCGGTGATTATTCTTGCACTTCCGAACTCCTCAGATGCGATTCTGTATCTGATTAATGCTT…	936	2	AT1G28200.1	FIP1 (FH INTERACTING PROTEIN 1)	VirF-interacting protein FIP1	Identical to GEM-like protein 1 (FIP1) [Arabidopsis Thaliana] (GB:Q9SE96); similar to GEM [Arabidopsis thaliana] (TAIR:AT2G22475.1); similar to unnamed protein product [Vitis vinifera] (GB:CAO61640.1); contains InterPro domain GRAM (InterPro:IPR004182)	85.38	260	33	5	40	804	1	259	7e-121	430
MMN_All.Contig_1272	GAAAGACATTTTATTAACTACATGAAATAATATATAATAGAATAATACGTGTCTTCCACCTACATCTTATCCACTTAAATTCTTTTTTCATTTTTTGAATGGATCTTCCGATTGAGCACTCTTCTATCTCAAATATTCTTATTCACAAAAGAATTTATCCAATGATTCTACATCGCACGTTGATTATATTCTCCTCCTTAAGCAAATCTGTTTCTATCATCCAATCATGAAGCTTTATTCTTACAACATAATCAATAACAGACACTATATTCTTTAGAATTAGGCTATGTTAAAAACCAAATTTGCTTTATTTTTATTGATTAAAAATGATCTGTCTGAACGGATCTAAAACTGACTTGAATATATATATTTTCGACTACGGCTTCAACGGCTTGTGAG…	758	2	AT1G29850.2	double-stranded DNA-binding family protein		similar to unknown [Populus trichocarpa] (GB:ABK95623.1); contains InterPro domain DNA-binding TFAR19-related protein; (InterPro:IPR002836)	91.8	122	10	0	108	473	1	122	2e-49	192
MMN_All.Contig_1273	GGAGATATAGCTCTTGATTAACTAATAAAGCTAGTTTGTAATAACCGGAATAAACCAATATTGGACCGTGAACGGCCCAGCTGGTTTGTCTTAAAATTACAAAATCGAAGCTTG	722	2	AT1G29930.1	CAB1 (CHLOROPHYLL A/B BINDING PROTEIN 1); chlorophyll binding	Subunit of light-harvesting complex II (LHCII),which absorbs light and transfers energy to the photosynthetic reaction center.	Identical to Chlorophyll a-b binding protein 2, chloroplast precursor (CAB2B) [Arabidopsis Thaliana] (GB:P04778;GB:P83754); similar to CAB2 (Chlorophyll a/b-binding protein 2), chlorophyll binding [Arabidopsis thaliana] (TAIR:AT1G29920.1); similar to CAB	96.62	207	7	0	102	722	13	219	1e-115	412
MMN_All.Contig_1274	GGAAGCCCACGCACAGTTTTTTTTTCTTCTCTCTATATTAATCATCCCGTTCCCAGCTATCTCCTAGAAAAGTAATCTGATTCTTCACCTAATATTAGCTGGAGACGAAACCCTAGATTTTGTCAAGCTCGAAAGAAGAAGAAATCATGGCAGGAGTAGGACCTATGACGCAAGATTGGGAGCCGGTGGTGATCCGAAAGAGAGCCCCTAACTCCGCCGCCAAGCGCGACGAGAAAACCGTCAACGCCGCTCGTCGTTCCGGCGCCGATATCGAATCCGTCAGAAAATACAATGCTGGAACCAACAAGGCAGCCTCAAGTGGCACTTCTCTCAACACCAAGAGGCTTGGATGACGACACTGAGAACCTCGCTCATGAGCGTGTGCCTACTGAGTTAAAG…	775	2	AT1G30630.1	coatomer protein epsilon subunit family protein / COPE family protein		Identical to Coatomer subunit epsilon-1 [Arabidopsis Thaliana] (GB:Q9SA78;GB:Q8LB21); similar to coatomer protein epsilon subunit family protein / COPE family protein [Arabidopsis thaliana] (TAIR:AT2G34840.1); similar to epsilon1-COP [Glycine max] (GB:BA	88.44	225	26	0	92	766	7	231	5e-112	400
MMN_All.Contig_1275	GAATGAATCGAATGTATGTACGTTTCATTGAGTAAGAGCAAACTATCTGAGACGAGACGACATGGAGTATATTCTCGCTGTCAGCGTTCGATTTGTCAATCTTCATAATCTATCTCAGCTCCGAGTCTAGCCTGCGTTCCCTGGACATTGCTGCCCTACAGAGATAAAACCTCTTACTACCTGACCCTGCCGAAACAATATGAGATGTCTACGATTCGGTCTGGTTCTGATCATAACTAAGCTTGAACGGAAAATTTCTTCCAAGGCTGGCTCTGGACGAAAGAACCATAGGCCATATCTATTTCTTAGGTAAATATTAATCGGACTTCGCTTATGAATCTCACACAATCAATAATGATCCTTTTCGATCTTCTCGGTCCTTTAAAATCTATTTGGAAT…	904	2	AT1G32060.1	PRK (PHOSPHORIBULOKINASE); ATP binding / phosphoribulokinase/ protein binding		Identical to Phosphoribulokinase, chloroplast precursor [Arabidopsis Thaliana] (GB:P25697); similar to uracil phosphoribosyltransferase, putative / UMP pyrophosphorylase, putative / UPRTase, putative [Arabidopsis thaliana] (TAIR:AT3G27440.1); similar to	92.31	273	21	3	85	903	1	268	1e-131	466
MMN_All.Contig_1276	AACGAGGAATCCTATAATTTGAAAAAAAAGATGGAGACGACCCGTGACCAAATGGCCGAAGCACTATACCAAAAAGGGATAGCGATGGAGAGACTCGCGAATTTAAAGGGAAAGAAGGAAGATGAAGGACAAGAACAAAGTACTCTAAAGGATAAATTTGAAGAAAATTACGAAGAACTGACGAAATGGGTAAACTTAAAATCATCTAACTTATGTACTCTTACTGTTCTAAGATAGAAACGGCTCTCGCGACCCGGGACTGCATTGAAGGTTCTTGATGAGATGATCCAAAACGAGAACGAGACAGCCAGTAAGAGACTGTACGAAATGAAACTGGGTTTGCTGGATGAGATAGGTTGGAGCCGTTTGGTTACGTATGAGAAGCAATGGATGCAAGTT…	606	2	AT1G43670.1	fructose-1,6-bisphosphatase, putative / D-fructose-1,6-bisphosphate 1-phosphohydrolase, putative / FBPase, putative		Identical to Fructose-1,6-bisphosphatase, cytosolic [Arabidopsis Thaliana] (GB:Q9MA79); similar to fructose-1,6-bisphosphatase, putative / D-fructose-1,6-bisphosphate 1-phosphohydrolase, putative / FBPase, putative [Arabidopsis thaliana] (TAIR:AT3G54050.	93.14	175	12	0	81	605	1	175	1e-81	299
MMN_All.Contig_1277	GAATCTACTGCATGGATGCCCGCGTATTGTTTACGTAGGACGCTTACACATGACAAAGGCCATGAGAAGATACCACCTGAGAACCATGAATCTTCAATCGAACATATCGTATCCAGGCTCCGTGCCTGATATGCGCTCTTTGGACTTTGAGAACTTCCCTGTCTGACACATCTCACTCGGTTATGTAACGGTCATTGACCTAGACTCTGCTCTCATCCGCAAGCTACAGAGTATTTGGGATTTAGATATGGATAACACCAAAAAAAACATTCAAGTTATGAGGACCCCCTTTTCCCTCTGAATTTCTCTTCTACTGTGCTGTTGCTGATTCTCTTCGTAATGTAAGATATCTTGGCTTTCTCTTTTTCCACGATAATCATGCTATGCACAATGCTATCA…	882	2	AT1G43780.1	SCPL44 (serine carboxypeptidase-like 44); serine carboxypeptidase		Identical to Serine carboxypeptidase-like 44 precursor (SCPL44) [Arabidopsis Thaliana] (GB:Q9MAR8); similar to SCPL41 (serine carboxypeptidase-like 41), serine carboxypeptidase [Arabidopsis thaliana] (TAIR:AT5G42230.1); similar to SCPL42 (serine carboxyp	84.48	58	9	0	549	722	422	479	3e-115	111
MMN_All.Contig_1278	GAACAGCAATCCACGCTTCTTCTTACACCATGAAAGATGATTACTAGGTTGATCAGAAGAAACAAGCAGCAGCTGATGTATTGTTTATTTACTCCCCGATTGCTATGGCCTGCATCGGTAACCTGACTCGTCCTACCGACATGAGGCTGCATCTCATGAAGGACATCTCGGGATTGCCAACTTCTCTGAAAAGAAGAGAACCTTCTAGAGCTGCAACTTCTCCTGATCCACTTGGTGAATCCTCCAACTCCGGTACCGCCAAGCTTGATAAAGTTGATAATTTCAGAACTCTTTGATACTAAGTTTTTCATTTAGTAATCTCCACCCTAGATAACAACTCCCACATGATAATGTTTATGCTCTTATGTATTTGTGTGACTCTGACTAATAAATGTACTG…	489	2	AT1G44542.1	cyclase family protein		similar to cyclase family protein [Arabidopsis thaliana] (TAIR:AT4G34180.1); similar to unknown [Populus trichocarpa] (GB:ABK95930.1); contains InterPro domain Putative cyclase (InterPro:IPR007325)	85.09	114	17	1	2	343	161	271	2e-51	197
MMN_All.Contig_1279	GATGAAGGAGTTGGAGAGCATCCGCAACCCAATCATTGCCAAGATGTACCAAGGAGCTGGCGGTGAAACTGCAGGTATGGGCGATGATGCTCCTCCTGCCTCAGGCGGTGCTGGCCCTAAGATCGAGGAGGTCGACTAATCTGTTGATTCTTGACGTCTCTCTTATCTCTCTCCCTGCTTATTTTCGATTTCCTAAGAACTTTTGAATGTTGCGCCTTTTTGAAAGGCCCGTTTTGCTATAATTTTTTGAACTTTTTCGAACTCTGGATGTTCTGTCCAGCTATGATGACGGATAAGTAAACGTTTTGGCTTTTCTC	761	2	AT1G44920.1			similar to unnamed protein product [Vitis vinifera] (GB:CAO61509.1)	74.79	238	56	3	60	761	3	240	8e-83	303
MMN_All.Contig_128	GACTCTCACCAGTCACAAAAAAAAACCCATAAAATCAACAAAAAAGAAGAAACGTTCTAATGGCTGCCTCAACCATGGCTCTCTCCTCCCCTGCCTTCGCCGGAAAGGCCGTGAAGCTTTCTCCTTCAGCATCAGAAGTCCTTGGAAGCGGCCGTGTGACAATGAGGAAGACCGTYGCCAAGCCAAAGGGCCCATCAGGCAGCCCATGGTACGGTTCCGAAAGAGTCAAGTACCTAGGTCCATTCTCTGGCGAGCCACCGAGCTACCTTACCGGAGAGTTCCCMGGAGACTACGGMTGGGACACCGCCGGTCTCTCAGCCGACCCCGAGACMTTCGCCAGGAACCGTGAGCTAGAAGTTATCCACTGCAGGTGGGCCATGCTCGGAGCCCTAGGCTGCG…	745	2	AT1G45050.1	ATUBC2-1 (ARABIDOPSIS THALIANA UBIQUITIN-CONJUGATING ENZYME 15); ubiquitin-protein ligase	member of ubiquitin-conjugating E2-proteins	Identical to Ubiquitin-conjugating enzyme E2-18 kDa (UBC2-1) [Arabidopsis Thaliana] (GB:P42743;GB:O48952;GB:Q9MAK4); similar to UBC18 (UBIQUITIN-CONJUGATING ENZYME 18), ubiquitin-protein ligase [Arabidopsis thaliana] (TAIR:AT5G42990.1); similar to hypoth	93.42	152	10	0	90	545	9	160	2e-84	308
MMN_All.Contig_1280	GCATCACAAACATCATCATATCTCCCTATATTAATGGCTAACGCTCCACAAATATATTCTTCAATCCTCCTTACACTCTGCTTCACTCTCTTCGCCACTCCAGCCCCCTCAAACTACCTTAACCCCATACAAGACTTCTGTGTATCTGATCTCCTACCAACCCCATCATACACTGGATACCCATACAAATAACAACTAACCTCTGAACACTTCTTCTACTCCAGGCTTAGGCTCTCCAATAAACACTTCAGAACCAAAAGGTAGTATCCACTAATAGAGCAAACCTCATGACGTTTCCTGGACTTAACCCGATGGTAATCTCCATGTACTATCTTCCTGACACCCCAAGAATATCTAATCCTCCTCACTACAACCCTGGTGTGACCCACGCACGAATCG…	631	2	AT1G47640.1			similar to unknown [Populus trichocarpa] (GB:ABK93176.1); contains domain PTHR12869 (PTHR12869)	72.22	18	5	0	577	630	163	180	1e-92	30.4
MMN_All.Contig_1281	TTCCGCCATCATCGTCTTTTGCCATAATGTCGAGACCAGCATCTTCTTCACTGTCGTTCGATTTACCATTTTCTTCAACATCCTGATGCGATTCCGATGAACTACCAATGTCATCTCTAGGTGAAAACGAAGAACGCTCACCTTGCTCATTGAAACGCGAGTTAGGTTCCTCCTTATCATACTCAATGTTGTCGATGTTTCCATTGATCGGTGAAGTTGACACACACACAACCTTGTCTAAGGTTTTCCACGTACATATGTAAGAATTTTTTTGACTTGCCAATCATTCCCAATGATAACTGGCGGACTGTCTATTGTATAGATTAACTCCGATGGCAAGTATCTTAACTCACGCTCAACATCATTTTGGTCAATTCAAAAATCCTCAAAAGCCATAAT…	1097	2	AT1G50620.1	PHD finger family protein		similar to PHD finger family protein [Arabidopsis thaliana] (TAIR:AT3G20280.1); similar to unnamed protein product [Vitis vinifera] (GB:CAO38890.1); contains InterPro domain Zinc finger, RING/FYVE/PHD-type (InterPro:IPR013083); contains InterPro domain Zi	30	50	35	0	288	437	188	237	7.8	28.5
MMN_All.Contig_1282	GGAAAACTCTGTACTTGTTTCCTATGACCTGAGTTGATGCTTATTAGTAGTTTAAAGAAGAAACCATGATTCTCATTGACTACGACCTTGATGAGGAATAAGCTAAAGACCGAGTAGAATATCGTTCCTATTAGGAATAAGAAGAAGTCGATGGAAGTGAAGGTGACGATGATGACGGAGATGAAGACCACTACAAAGGCCAGGTTTAGAAGATCCTAGGCGGGCCTTCGGGACAGTCGGTTGAACACGAAGAAAAGTAAACTAAAAAATATAATATATATATGTGGCCCCCCCTTTGTATTGGTGTGAACAAA	494	2	AT1G51650.1	ATP synthase epsilon chain, mitochondrial		Identical to ATP synthase subunit epsilon, mitochondrial [Arabidopsis Thaliana] (GB:Q96253); similar to ATP synthase subunit epsilon, mitochondrial (GB:Q06450); contains InterPro domain ATPase, F1 complex, epsilon subunit, mitochondrial; (InterPro:IPR0067	87.14	70	9	0	81	290	1	70	4e-32	134
MMN_All.Contig_1283	AGCCTGATGGTGCGGATGTTACCTTGCGTTTTGCAATTCATCGGAGGAACGGATCCAACGATACCATTGGCAATTACACCAGTAAGGAATTTTTTTCCCTGCATTCTAGGAGTGAATAGTCCGCACTCATTCCTGCCTCTAATCGTGTCCCTGCTTGAGACCCCGAAGTCCTCGAAAAGCTTCCAACTTCTTTTCCTTGAGCTTCCCTTCCCGCGACGGGACCGAGAGATCGCTTAGGAGTTTCCGACGGAACTCAGGTTCCGAATCATGCTCGTCACCTCTTTGCTAGAAGCTGCTGAGGCTTACCTTGTTGGTTTGATCGAATACACCAATCTCTGCTCAGGTCATTCCTGGATATATCCGATCGTGTCCAAGGAAATTCAATTCGCTATGACAATC…	775	2	AT1G53240.1	malate dehydrogenase (NAD), mitochondrial		Identical to Malate dehydrogenase 1, mitochondrial precursor [Arabidopsis Thaliana] (GB:Q9ZP06;GB:Q8LBB9;GB:Q9MAH7); similar to malate dehydrogenase (NAD), mitochondrial, putative [Arabidopsis thaliana] (TAIR:AT3G15020.1); similar to Malate dehydrogenase	95.22	209	10	0	104	730	1	209	2e-102	365
MMN_All.Contig_1284	GTGATTGATGCTGGTGGGATCTTTGCTTATGCTAGGAAGGCTGGGATGATTCCTTCTGCTGCTGCTTGATTTGATTTGATTTCTCCACTCAGGGGTGCATGCATTATGTTGAAGAGAGTTGATCTTCAAGTGTAAGTGATTTTCTGCTTCTGTTTCCAATAAAAAAAGAACAATAAGAACATGTATGTTTCAAGAATTTGTGAACCTAGTCTATGCTTTTATGAGATATATGTTGTGCT	818	2	AT1G54100.2	ALDH7B4 (ALDEHYDE DEHYDROGENASE 7B4); 3-chloroallyl aldehyde dehydrogenase	Aldehyde dehydrogenase	Identical to Aldehyde dehydrogenase family 7 member B4 (ALDH7B4) [Arabidopsis Thaliana] (GB:Q9SYG7;GB:Q546B7); similar to ALDH5F1 (SUCCINIC SEMIALDEHYDE DEHYDROGENASE), 3-chloroallyl aldehyde dehydrogenase/ succinate-semialdehyde dehydrogenase [Arabidops	95.71	233	10	0	1	699	276	508	2e-115	411
MMN_All.Contig_1285	TTTTTTCTTTCTTCTTTTTTTATATGAATACTATAGTGGCGCTAGTCTCGCGTGCAGCCAGAACTGACTCGAGCGACAGCGTAGTGAGTTGAGTGGAGCGAAGCGCGTCGCATATACTATCTTATATGCATATCATTATATAGAGAGTTTTTCTCTTCGCACGGGCCCCGCGACATATAGTCCCGCGGAGAATTGATTCTTATACGTGCGCGGGGGAGAGATCTTCATATAGACTTTCTTTTTGATTACTGTATATTGATAGGCATTTGGATAAAATTCCTAAATCTCGTATCTCAATCGTTAGGTATCCTTCTCTTATTAATCTTTCAAAGTGGACAAGAGCCTCAGTTTCTATTCGAGATGCATATACCTATCATCACGCAGAAATTTTTGTGTGCG…	587	2	AT1G54410.1	dehydrin family protein		similar to water stress induced protein [Brassica oleracea] (GB:AAS77419.1); contains InterPro domain Dehydrin; (InterPro:IPR000167)	81.25	16	3	0	192	239	45	60	0.47	31.2
MMN_All.Contig_1286	GTAAGAGCGTATCTTCTCGCGGGGGGATGCGTCTCTTTATCTCTTTTGAATCATCTTCTTCAATTTAATCAGATACCCTTTTATATAAACGATGGCTGTGCTCTATAAGACCACGTCGAATCTGCCCAACGCACCGCAAAGCCCTCATTCCAAGTCTCCTGCATGCTCCTAGGAACTCTGATATCACCCAAGTCGATGACTTCGACAACGATTACCACTCAGCCACTTATTATCCACAGATTAAAGGAAATACTTGATTACTTGCATGAAAACCTTCATCAAATTGAACATAGATTGTCAGAGAGTATACGATCACATCTTCTGCTAATCCATACACCATTCAGAGATTCTCACCGGTCTCACCGAAGACCAATCTGATTGATACGATGTGCTAGCGCG…	810	2	AT1G54460.1			similar to WDL1 (WVD2-LIKE 1) [Arabidopsis thaliana] (TAIR:AT3G04630.2); similar to WDL1 (WVD2-LIKE 1) [Arabidopsis thaliana] (TAIR:AT3G04630.3); similar to unknown [Populus trichocarpa] (GB:ABK95727.1); contains InterPro domain Targeting for Xklp2 (Inter	60.8	250	97	6	62	808	27	258	1e-39	160
MMN_All.Contig_1287	AAAACCAACAATTATGGGGCTCGCTCTCTCCCCCACACCCGACCGACCGCGCGCCGAGAGTGAGAGAGCGACGCTCGCCCCCATCTCACTTTATATTACATACTATAAAAAAATTTATCACCCGACCGCCCCAGATATGCGCCCGGAAATTCGGACATTACGGGGGGAGAACTAACCTAAAACCCCACGAATTCCCCACTCAGATCGTATCAGAGTCCAATTCTGACCTTAAAAGCTATAGAAAATGTTGTCCAAAAAAAAAAAAACCCAAAAAAACAAAACATGCCTCTGCCCTGGGTTACAGTCCGGAA	672	2	AT1G55670.1	PSAG	Encodes subunit G of photosystem I, an 11-kDa membrane protein that plays an important role in electron transport between plastocyanin and PSI and is involved in the stability of the PSI complex. PSI-G subunit is bound to PSI-B and is in contact with L	Identical to Photosystem I reaction center subunit V, chloroplast precursor (PSAG) [Arabidopsis Thaliana] (GB:Q9S7N7;GB:Q42310); similar to unnamed protein product [Vitis vinifera] (GB:CAO66840.1); contains InterPro domain Photosystem I reaction centre,	88.28	145	16	2	120	551	18	160	1e-58	222
MMN_All.Contig_1288	ATAAATANCTACACTTCAATTATAATGAAGGAGGAGCCGTACTCATGTCCTCTCTCGCCANGCCACCCACAGCAGACACCACTANGNCACGCCAGCCACGNCAGTACGATGCTGGNTNAGCACGACAGGAGGAGACACGGACGCGCCCCCGCACATCATATATATTTCTGTTAAGTAAGTCTACTCATCTCTATTTACTATACAGGATATGATTTCATAGCTACGCTACCGCAGCTGAGCTCACCGCCGCGAATCATATGACTCGCACTGCTGCGAGTATACTGTGCCGCGACTCTAATCTGAGCCGCGGCGCGCGGCGAGGAGAGCTACAGAGAGAACTCGTCGAATATCACTACTTCATCAGTNTCAGCCAGTCACCGTATGAGTCGTAGACTCGTA…	775	2	AT1G56330.1	SAR1 (SECRETION-ASSOCIATED RAS); GTP binding	Encodes a small GTP-binding protein implicated in ER to cis-Golgi transport of other proteins. A member of ARF-like GTPase family. A thaliana has 21 members, in two subfamilies, ARF and ARF-like (ARL) GTPases. The protein is found associated to the ER	Identical to GTP-binding protein SAR1B (SAR1B) [Arabidopsis Thaliana] (GB:Q01474); similar to ASAR1 (Arabidopsis thaliana secretion-associated RAS super family 2), GTP binding [Arabidopsis thaliana] (TAIR:AT4G02080.1); similar to GTP-binding protein SAR1B	90.77	195	17	2	65	646	1	193	6e-73	270
MMN_All.Contig_1289	CACTCTCGCTTCTACATATCCTTTTCGCAGCCAATCCAAGAGTGAGGCCGTGGGACCCACATGATTTTCTTGCCATTTTGTTTCGAGCGAAAAAGTGCGTCGAGGTTAATGGCGTTCAGAAAGCATCAAAAACACCCTGAGAATCCGCTTTCGATCTTTTTTGCGTGCCAAAACTTTCCGCAGCCCGTTTGAGGGTCAAAACGGCTGAATTTGAGCCCGAAAAATTGGCGCCGCCTATTCACTGCCCATTATGGTTTCTGGGGCTTTCCGAAATGGTGCTATGGGCGACGTAGTTCCTCACGGTTCAAAAGTTATGAGGTTTCCAAGTTTAGACTCGTCTTAGGATGCATTAAAAAAAATTAAAAAATAAAAAGGGGTGCAACACGAGGACTTCCCGGG…	813	2	AT1G61520.1	LHCA3 (Photosystem I light harvesting complex gene 3); chlorophyll binding	PSI type III chlorophyll a/b-binding protein (Lhca3*1)	similar to LHCA4 (Photosystem I light harvesting complex gene 4), chlorophyll binding [Arabidopsis thaliana] (TAIR:AT3G47470.1); similar to chlorophyll a/b binding protein (GB:1609235A); contains InterPro domain Chlorophyll A-B binding protein; (InterPro:	91.86	221	18	0	151	813	19	239	3e-109	391
MMN_All.Contig_129	GGARGTAATTAATATTTGTAAAACAGCAAAGCAAAAAGAGAATAAAGGGGAAACAGAGTACAGTTGGCGTCGTCACAGAGAAAGAGCAGGGGGGATGGAGCATGTGCCGGGATCGTTCGGCACCAGCGCCAGTTTCGCTCTCCGTTTCGGCCAAATCATCTTCTCTTCCGCTTCTCTCATCTTCATGTGTTTGGATTACGACTTCTATGACTTCACTACCTTCTGCTATTTGACGACTGTGATGGCTTTTGTAACTCCATGGAGCATCTCACTTGCACTGGCCGATTCATACTCTGTTTTACTCAAACAACTTCCGCATGAACCAAGACTTCTATCCATGGTTCTCGCCGGTGATACCGTAATGTCGTTTCTTTCACTGGGTGGGGCATGTGGTGTAGC…	752	2	AT1G62380.1	ACO2 (ACC OXIDASE 2)	Encodes a protein similar to 1-aminocyclopropane-1-carboxylic oxidase (ACC oxidase). Expression of the AtACO2 transcripts is affected by ethylene.	similar to 1-aminocyclopropane-1-carboxylate oxidase, putative / ACC oxidase, putative [Arabidopsis thaliana] (TAIR:AT1G12010.1); similar to ACC oxidase [Brassica oleracea] (GB:CAA57284.1); contains InterPro domain 2OG-Fe(II) oxygenase (InterPro:IPR005123	92.51	227	17	0	70	750	1	227	9e-110	392
MMN_All.Contig_1290	GGCGTCGCTCTCTCCTTCCTTCCGCCATTTATTTTGCTTTGGGGGTTTATAGATTGCTGAGTGGTCGTAATTAGGGTTTCTTATAGATGAGCCTAAGTTTGGGAATACCGGTGAAGCTTCTCCTCTAGGCGTCAGGTCATATATTGACGGGTGAGCTGAACAGCGGCGAGCTCTACGGAGGAAGCATGATCGAGTGTGAGGATAACTGGAACTGCCCTCTCGAGGACATTGCCTTTACCGCTCAGGATGGAAAGGTATCACAGCTTGAGCGTGTCTTCATTCTAGGCAGCAAAGTCAGGTTTATGGTCATACCAGACATTCTCAAGCATGCTCCAATGTTCAAGCGCTTATATGCTATAATCAAGGGAAAGAGCGGATCACTTGGTGTTGGCAGAGGTA…	726	2	AT1G62480.1	vacuolar calcium-binding protein-related		contains domain PTHR22683 (PTHR22683)	75	16	4	0	113	160	1	16	9.6	27.3
MMN_All.Contig_1291	GAGAGCCGATACCAAATACAATTAAATATAAATACAAAATAATTGAGCTCCTAATCGGGGTTACTTTTATAAAATATTTATTTATTTAATTTGTTTGGAAAATAGAAATAAATAATAATTAATAATAATATGGGGATGTCTGAAAGTATCAAGGTTATTGTCTCTCTCTTTCTTGTGGTGTTATTGGCTCTTGCAGCAACCCAGACAGAGTCAAGATACATAAATTATCATGCCCTTCATGGAGATCACAGTTTAATTTGTGATAAAGCGCACCCAAACACCTGCAAGAAGGAAGAAGCCAATCCTTATACTAGAGGATGCGAGACAATCGATCGTTGTCGTGGTCAATCTCTAGGCCCAAAAATGTGAATCGACCAAGTAGAGTACACCACCCTTGGT…	587	2	AT1G62940.1	4-coumarate--CoA ligase family protein / 4-coumaroyl-CoA synthase family protein		Identical to 4-coumarate--CoA ligase-like 1 (4CLL1) [Arabidopsis Thaliana] (GB:Q9LQ12); similar to 4CL2 (4-coumarate:CoA ligase 2), 4-coumarate-CoA ligase [Arabidopsis thaliana] (TAIR:AT3G21240.1); similar to 4-coumarate:CoA ligase-like [Nicotiana sylves	93.33	195	13	0	2	586	169	363	6e-91	329
MMN_All.Contig_1292	GAATAGTCTAAATAATGAACAACAATTAATCCTGGCTTACTCTATGCTCTCCTCCTCCGCTGTTGATACCTCCCCGGCTAAGTCACCTTGGTGGCACCATTCCCTCTTTTGCCGTCTTCCTCTGCATTCCCAGTCACCCTCAAGGCCAACAAATACGTTCCCTCCACTCGATATCAACGGAGGCAATAATAGCTGCATGAAGGTGAGCTACACCCGATGAAAGTAATGAATATGATATCCACTATTACCTTCATGACCTTACCAAAGTTGAATATGACAAGGAAGATGACAACCTTCTCCGCTTACAAGTGTGATACCTAGTGTTGAAATTAAGTTGAAGAAAAAATTTGTTAACCCTGAGACCCTACACTGCATCAGATTCTAAAAGTGATGGATTCT…	740	2	AT1G66120.1	acyl-activating enzyme 11 (AAE11)		similar to AMP-dependent synthetase and ligase family protein [Arabidopsis thaliana] (TAIR:AT1G68270.1); similar to acyl-activating enzyme 12 (AAE12) [Arabidopsis thaliana] (TAIR:AT1G65890.1); similar to BZO1, benzoate-CoA ligase [Arabidopsis thaliana] (T	78.89	199	42	0	25	621	1	199	7e-98	308
MMN_All.Contig_1293	CAGGACCAGGGAGCTGGAGATTGCCTTCTAAACCGAGAGAAAAACAGACGACAACAACAACGAAGCCCAAGACTTTCAAACCTGCGCCCAAGACCAAAGAGAAGCCGGTTGCTGCACCTAGGATAATTCCCCGCAAGGACTCTCGTTATACAACATCCTCAAATATGGAATCTGAAGATGCCGTTGGTCAGAGTGGAGAGAACAAAGGTCCTGCATCAACTTCCAGGGATCCAGCCAAGGGAACAGGGGAAGAGCAAATCACATCATCTTCACAACAAGGCCAAGATACTTGTTCCCAGTCAAGCACTACTGGTAAAGGGAAAGTAGCTCCTACTGCAGGGAGGTTAGCCAAGATTGTAGAGGATAAGGCGTCGGATGATAATTCTTCAAAAGCATCAG…	679	2	AT1G66120.1	acyl-activating enzyme 11 (AAE11)		similar to AMP-dependent synthetase and ligase family protein [Arabidopsis thaliana] (TAIR:AT1G68270.1); similar to acyl-activating enzyme 12 (AAE12) [Arabidopsis thaliana] (TAIR:AT1G65890.1); similar to BZO1, benzoate-CoA ligase [Arabidopsis thaliana] (T	79.11	225	47	1	3	677	352	569	1e-90	329
MMN_All.Contig_1294	GATCGGTTTCTTCTTATACATGATCAACGCTCTCTGTCCTTACTTCGGTTTACCCCTTTTTTTAAACTATGGCATTCCTCCACCCGGCCCGATCGAACCCGACAACGCGGCCATGACTCTCGCTTACGAGGATTCCCCGGTTGTTCGTTTCTCGGATCTTCACACCGATCTCGAAGACTGCTGTGCGTTTTGTCTCTTCGACTTTGCATACTATGATCAAGTCAGACAGCTTCCGAACTGCCGACACTTGTTCCACAAACGTTACATGGACCGTACGATCGTCGACTGCCACATGATCTCATGTCCTATTTGTCAAGACCGGTTCTTACCGGCCGAATATAACACGCGGATAAATTCCGGTTTTGGTTCGTTTTGGTACATTGAATCAATCAGAAAGTA…	600	2	AT1G67350.2	unknown protein			68.33	60	12	1	239	397	18	77	1e-11	66.6
MMN_All.Contig_1295	GGAGACAGCGTTTCATTATCACTTCCGACCAAACTCTTTATACCTTTCCGCACTTCCTTTCCACCGACTTCCTCCATGGCTCCGATTGCCGTTGGCGATGGTGTGCCTGACTGATCTATACCCCTATTGGATGATAACGATCAGACTCAGACTGTCTTCGGCGACTCCCTCGTGGACGGACCAAACGTCCTCCTCGATACTCTGTCCCGGACAGGTTTCTCACGCAGATGAGAGCGGCGGACTTTCTCTGGGAACCTTCTGACCATGCTCCACACGTGAGGCCAAAGGGAGGTCACCAGATCAGTTCGACTTACGAGGATGAACCAAGCCGGATATAACGTATGGGCGACGACATCACCCACAGAACAAATCATGTGCCACCATTGTCAGAGGGTCAGA…	412	2	AT1G68490.1			similar to unknown protein [Arabidopsis thaliana] (TAIR:AT1G13390.2); similar to unknown protein [Arabidopsis thaliana] (TAIR:AT1G13390.1); similar to unknown [Paeonia suffruticosa] (GB:ABW74476.1)	67.11	152	30	4	17	412	1	149	5e-49	189
MMN_All.Contig_1296	GGAGAAATGGTGATCAACATGGAGTGGGGAAACTTCAGGTCATCACATCTTCCCTTGACCGAGTACGACCACCTGCTGGATTTCGATAGTTTGAATCCTGGTGAACAGATTCTTGAGAAAATCATTTCCGGTATGTATTTGGGAGAGATCTTGCGTAGAGTTCTTCTGAAGATGGCTGAAGAGGCTGCTTTCTTTGGCGACTCCATCCCACCTAAGCTGAAAGTACCATTCATCATAAGGACTCCTACCATGTCTGCTATGCACAGCGACACTTCTCCGGATTTGAAGGTTGTTGGAAGCAAGTTAAAGGACATACTGGAGGTCCCTACTACTCTGAAGATGAGAAAAGTTGTGATCAGTCTCTGTAACATCATTGCCACCCGAGGAGCTCGTCTCTCT…	713	2	AT1G70780.1			similar to unknown protein [Arabidopsis thaliana] (TAIR:AT1G23150.1); similar to unnamed protein product [Vitis vinifera] (GB:CAO42314.1)	85.47	117	16	2	364	711	17	130	2e-46	182
MMN_All.Contig_1297	GGAAAAAAAAAGGAAAAAGAATAAAAAAACAATCAAGGGTCACAAGACAAGACACGACGTAGCTTCGTTCTCTCTCAAAAACCCTAATTATCTTTGACATCGATCGAATCCGATAAGCGAGCGAGAATGGCGAATAGTAATCTACCGCGAAGAATCATCAAGGAAACTCAACGCCTGCTTAGTGAACCGGCTCCGGGGATAAGTGCGTCACCGTCAGAGGAGAATATGCGATATTTCAATGTTATGATTCTTGGTCCTTCCCAGTCTCCTTATGAAGGAGGAGTTTTCAAGTTGGAGCTCTTTTTACCTGAAGAGTATCCTATGGCAGCTCCCAAAGTTAGGTTTCTCACCAAGATTTACCATCCTAACATTGACAAGCTTGGAAGAATTTGTCTTGAC…	745	2	AT1G72290.1	trypsin and protease inhibitor family protein / Kunitz family protein		similar to trypsin and protease inhibitor family protein / Kunitz family protein [Arabidopsis thaliana] (TAIR:AT1G73325.1); similar to water-soluble chlorophyll protein [Raphanus sativus var. niger] (GB:BAB72020.1); contains InterPro domain Kunitz inhibit	59.91	212	79	4	65	682	4	212	1e-59	226
MMN_All.Contig_1298	GGCCTCTCTCGCAAATCACCAAACGGTTTTGTCTCTTTGCGATCAGATCTCAGCAATGGCTTCAGGTTTCAGCGGCGATGAAACTGCTCCTTTCTTCGGATTCCTCGGCGCCGCCGCCGCTCTCGTTTTCTCATGTATGGGAGCAGCGTACGGGACAGCGAAGAGCGGGGTCGGCGTGGCGTCGATGGGTGTGATGAGACCAGAGCTTGTGATGAAATCGATTGTTCCCGTGGTCATGGCTGGTGTGTTAGGTATCTATGGTCTCATCATTGCTGTCATCATCAGTACTGGTATCAACCCTAAGGCCAAGTCTTACTACCTCCTCGACGGCTATGCTCATCTCTCTTCCGGTCTTGCCTGTGGTCTCGCCGGTCTCTCCGCCGGTATGGCTATTGGTAT…	470	2	AT1G72290.1	trypsin and protease inhibitor family protein / Kunitz family protein		similar to trypsin and protease inhibitor family protein / Kunitz family protein [Arabidopsis thaliana] (TAIR:AT1G73325.1); similar to water-soluble chlorophyll protein [Raphanus sativus var. niger] (GB:BAB72020.1); contains InterPro domain Kunitz inhibit	65.06	83	26	1	3	242	116	198	8e-23	102
MMN_All.Contig_1299	GAAAAACACATTGGGCACCACTTGTAAAAACAGTGACCAAGATGATAGGAAGCCCGGATCTGGACCCCTCTTGGTGAAGGTAAGTATGGATGGTGCTCCATACCTAAAGAAACTAGACCTGAAGACCTACACTCAGTACGGGGAGCTTTCTGCAGCCTTGGAGAAAATGTTCACCATTTTCACTCTTGGTCAATGTGGAACTAGAGGAACTACCGGTAAAGATGCGCGCAATGAGACCAATCTCAACGATCTTCTGAATGGAAAAGACTATGTGCTAGATTATGAGGACAAGGATGGTGGCTGGATGCTTGTTGGAGAGTTTTCATGGAAAATATTTATGGGTGTCTGCCGAAAGCTCAAGATAATGAAAGGCTGACATGCGTATTGGGTTAGCTGCAG…	711	2	AT1G73820.1	Ssu72-like family protein		similar to unnamed protein product [Vitis vinifera] (GB:CAO67337.1); contains InterPro domain Ssu72-like protein (InterPro:IPR006811)	93.81	194	12	1	71	652	1	193	2e-101	365
MMN_All.Contig_13	GCAAACCTTTGTGAAGAGCCTTGAGCCATTTGTGAATTGGCTTGAAGAGGCAGAGGAAGAGGAGTGAGTGAACCGTGGTTCCAATAAAAAAGAGCCTGCTCAGTGTGTTTGTGTTTCTTAAGCTAAAGACAATAAATCCACAGAGTTTATTTTCTAAACTCTTTTGWTGCACTCTGTTTTTCTTGATGTAWTTTGGCAATATTTCTGCTCTTGAGATGATTGTATTTCCTTTGTGGYTGAATATTTTACTCTCTGTTTTCAAT	600	2	AT1G74050.1	60S ribosomal protein L6 (RPL6C)		Identical to 60S ribosomal protein L6-3 (RPL6C) [Arabidopsis Thaliana] (GB:Q9C9C5); similar to 60S ribosomal protein L6 (RPL6B) [Arabidopsis thaliana] (TAIR:AT1G74060.1); similar to unnamed protein product [Vitis vinifera] (GB:CAO15090.1); contains InterP	91.25	160	14	0	43	522	1	160	4e-81	297
MMN_All.Contig_130	GATTTTAGAAAAGAGATCATCATCATCTTTGAATKGAATRCCTTTTATTCAAAAAAAGTCTCTGGGCAAATCATTGCAACTGAATTAGCAGAGGAGGAGGGGAGGGGAAGGGAGATTCATGGCTGAACATCATCATCGCATCAGAGTCTACTTAGCCTCTGCTATCTTACTTTTAGCGGTTATTAATACGGGAATTGCAGCAGAGAATCTTTCCCAGCAGAAGCTAACTTCACGAATTCTTCAGAATGAGATYGTGAAAGAAGTCAATGAGAATCCAAACGCTGGATGGATAGCTGCTTTCAATGATCGCTTTGCTAACTCCACCGTTGCAGAGTTTAAGCGCCTCCTCGGTGTTAAACCAACACCTAAGAACGAATTCTTAGGCGTACCTGYTGTAAG…	795	2	AT1G74820.1	cupin family protein		Identical to Germin-like protein subfamily T member 3 precursor [Arabidopsis Thaliana] (GB:Q9S772;GB:Q1PFD3); similar to germin-like protein, putative [Arabidopsis thaliana] (TAIR:AT1G18980.1); similar to germin-like protein [Ananas comosus] (GB:AAM28275.	52.33	172	82	0	176	691	55	226	8e-46	173
MMN_All.Contig_1300	GTTTCTAGTGTTGGTGTTGTTGAAGAAGATACTTTTGTGGATTCATGGGAAGAAGAATCATCAGATGATTCAGACAAAGAAGGAGATGAAACAGAAGTGGAAGAAGAAGAGAATCTTATCTCTAGTAGCATAGAACCTCCCAAAGAACGTGAGTCTAAAACCAATGTAAAGTCTCAGAAACAAGCTGTGAAGCGAGAGACTAGAGAACACGAGGTGTTAGAGACACCTTTAGTTTCATTCCAGGCGGTGAGTAAACCCAAGGAAGCACGTGTGGATAATGATGATGAACATGGTAGGTCCG	867	2	AT1G74820.1	cupin family protein		Identical to Germin-like protein subfamily T member 3 precursor [Arabidopsis Thaliana] (GB:Q9S772;GB:Q1PFD3); similar to germin-like protein, putative [Arabidopsis thaliana] (TAIR:AT1G18980.1); similar to germin-like protein [Ananas comosus] (GB:AAM28275.	59.47	190	77	0	118	687	37	226	2e-56	216
MMN_All.Contig_1301	GTCACTAACCCTCCTCGCTCCGCCGTACCATCCGGTGCCGACGACGGAGGCGGAGCCAAGGCAGTACGTGATGAAGAAGGTTGCACCACGGAGGATTTGGCCGCCCATAGCGTTTGGAGCGTCGATGGCTTGTTGGTATGAACACATTAGCCGTACCATTTGTCTTCTCATCTGCAAGAACCATCGTCTTTGGCAATTTCTTGCCAAACTCATCACCCGTAATAATAGGACAGTGAACTTTCTAATAGAAGGGTTTATGTGCCACACGCATAACGCGGCGTGGCACACTCTACACAACATAATATGTGGGGTAGGGAGCAAACTGGATTCGTATTTGGACATCGTACGAGACAAACTGAAGTGTAATGTCACCATCTTCCATGGAAGAGACGATGAGGT…	584	2	AT1G75350.1	EMB2184 (EMBRYO DEFECTIVE 2184); structural constituent of ribosome		Identical to 50S ribosomal protein L31, chloroplast precursor (RPL31) [Arabidopsis Thaliana] (GB:Q9FWS4); similar to unnamed protein product [Vitis vinifera] (GB:CAO61124.1); similar to hypothetical protein [Vitis vinifera] (GB:CAN64555.1); contains Inte	82.71	133	21	1	36	428	1	133	7e-58	219
MMN_All.Contig_1302	GGACTCCTTCCGGTTCGTCACCAATCGGGGCTAGGGATTTGATATGGCAGAATCTCGCAGCAACACACCGGCGGTGCAGGCTACAAACGATGATGCATCCGCCAGTAAACTGTCGTGTGTCAAAAAGGGTTACATGAAAGACGATTATGTTCATCTCTTTGTGAAAAGACCCCTTCGAAGATCGCCCATTATTAATCGAGGCTACTTTTCCCGTTGGGCTGCCTTCCGAAAGCTTTTGGCTCATTTTCTGGAAAGTTCTAATGAACCTGCTCAACCCAAGAAACAGATACTCTCTCTCGGAGTTGGCTTCGATACTACTTATTTTCAGCTTCTGGATGAGGGGAAAGCGCCCTTTTTGTACGTGGAACTGGACTTTAAAGAGGTTACAAGTAAGAAGGC…	543	2	AT1G75760.1	ER lumen protein retaining receptor family protein		similar to ER lumen protein retaining receptor family protein [Arabidopsis thaliana] (TAIR:AT1G19970.1); similar to ER lumen protein-retaining receptor-like [Oryza sativa (japonica cultivar-group)] (GB:BAD33333.1); contains InterPro domain ER lumen protei	90.71	140	13	0	124	543	12	151	3e-68	253
MMN_All.Contig_1303	GAGGGGTGTGAACCAAAGCCCACCACGTTCTCTCAAAAACACACACACTCCTATATATGTAATCTAATGATAGAAAGTTAGTTTCTCTGTCTCGAAGTTAATAATTCACTCACACAAACACACACACACAATTCACTTGAGTTGTCAGAAATGGACTCTATGTTGTGTCGGAGAAGGATGAACATAGCCATGGTGCTAATACTAACGTTGACGTGGCTCGGTGGCATTTGCGGGGAGTTCGAGGAACAATTATTCGAAGTTGGGAAGCTAAAGATGTTCGTTGATGAGCTCCCAGATATGCCAAGGCTCCATGGCTTTCACCATGTCCATGGCGTCCTCAAACCCATTTCTCTTCAAATCGGCATGTTCTACACCAAATGGAAATTCCACAGAGATTTG…	766	2	AT1G75950.1	SKP1 (ARABIDOPSIS SKP1 HOMOLOGUE); ubiquitin-protein ligase	SKP1 is core component of the SCF family of E3 ubiquitin ligases and serves to tether the rest of the complex to an F-box protein, which provides specificity in binding to ubiquitin ligase substrate proteins. Predominately expressed from leptotene to pa	Identical to SKP1-like protein 1A (SKP1A) [Arabidopsis Thaliana] (GB:Q39255;GB:P92992); similar to ASK2 (ARABIDOPSIS SKP1-LIKE 2), ubiquitin-protein ligase [Arabidopsis thaliana] (TAIR:AT5G42190.1); similar to kinetochore protein [Brassica juncea] (GB:BA	92.5	160	12	0	89	568	1	160	2e-75	279
MMN_All.Contig_1304	GGTAGTTATTCCCTTTTACTCCCTCCTCTCTCTCTCCCCCAATTTCAAACCCTAGCAGATCCTCGTCAAGAATCATCAGCCATGAAAGGAGGTAATTCGAAGTCTGACTCCAGAAACTCCAAGCTCTCGGTGAACAAGAAGCCTACGAAGGCGAGCAAAGCTGCTGCTAAAGATCCTAACAAACCTAAGAGGCCGGCCAGTGCTTTCTTCGTCTTCATGGAGGACTTCCGTCAGACTTACAAGAAGGAACACCCCGACAACAAATCTGTTGCTGCTGTTGGGAAAGCTGGTGATCGAAGTGTCATACTTTGGGTGGCATATTCATTCTGAGACGCATGATCTTTGTGATGAGACAAGTTGTCCAGTGGCAGTTGGAGATTTCTTAGTAGCGCACTCGCA…	760	2	AT1G76810.1	eukaryotic translation initiation factor 2 family protein / eIF-2 family protein		similar to translation initiation factor [Arabidopsis thaliana] (TAIR:AT1G76825.1); similar to translation initiation factor [Arabidopsis thaliana] (TAIR:AT1G21160.1); similar to translation initiation factor [Arabidopsis thaliana] (TAIR:AT1G76720.1); sim	78.26	46	8	1	127	258	1	46	1e-12	70.1
MMN_All.Contig_1305	GAGTTCTCTGAAGATCTCACCAAGCTATATGCTTCCTAAATCTTCTTCTTTGTTTTCTCTAAAACACAACTTGTCTGTGTTGCTCTTTAGTTGGTTTGCTTGAGAGTAGAAAAAGAGTTGTAGACACAAAAACCTTACGGGAGTCCAAACAATCTATATGCTCTCATACTATAACCATTGCCAAGTGTTAATCAATTCATTATCTCTCTCTTGTAAGATTCTCTTCCTTTGTGTGTTTCTAGCCATTGTTTGGGAACTTCTTTAGTCAC	760	2	AT1G77180.2	chromatin protein family		similar to Os02g0759800 [Oryza sativa (japonica cultivar-group)] (GB:NP_001048184.1); similar to unnamed protein product [Vitis vinifera] (GB:CAO65464.1); similar to GAMYB-binding protein [Glycine max] (GB:AAZ38969.1); contains InterPro domain SKIP/SNW; (	90.43	209	20	1	2	628	158	365	1e-85	313
MMN_All.Contig_1306	GACAAACAAAAAACAAAGCAAACACAAAAAAAAAACATGGCAGCTCAAGCCTCGGAACTCATTTATATCCGCACATACCAACCGCCGCTACCTACTGCGCAAAAACCTCCAACTTTACACAACGACCCACCGCCCCACAACCCTCTCCATCCCCAAAACTCTCCTCCGCGCCGACAAAACATAATCCTCCTCCGCCGACCCCCCCACCTCTCCGAAAGAACAAGATCCCGTGTGATTAACTCCAACCCATCTAGACCCAAACACACCGTCACCGAACTACATGCGAAATACCCCAGGGCTTCTCCGCAAAGACTACGTGGATGAGAACTACCTCATCGAGTGAAACTCTTCCAACGACTAAATCTTTGAAATACCAACCGAACGCTCTCTAATACATGA…	806	2	AT1G77510.1	ATPDIL1-2 (PDI-LIKE 1-2); protein disulfide isomerase	Encodes a protein disulfide isomerase-like (PDIL) protein, a member of a multigene family within the thioredoxin (TRX) superfamily.	Identical to Protein disulfide-isomerase 2 precursor [Arabidopsis Thaliana] (GB:Q9SRG3;GB:Q0WV97); similar to ATPDIL1-1 (PDI-LIKE 1-1), protein disulfide isomerase [Arabidopsis thaliana] (TAIR:AT1G21750.2); similar to ATPDIL1-1 (PDI-LIKE 1-1), protein di	80.75	213	41	1	126	764	26	237	2e-88	322
MMN_All.Contig_1307	GGAACGATGACCATCGAAAGAGCTCGAGTCCCGTTGAGCCGGTGGCAACAAGCGGTGGTGGCGATGGGGTGCGCCGTCGGTGCGTTGATCAATCCTCGTAGAGCGGATCTAATCGCCGCTCTCGGCGAAACCACGGGGAAACCAGCTTTCGAAATGGTTCTTGAGAGGATGAAGAAGAGTCCTGAAGGAAGAGTGAGTTTGCTTATGATTGGTTGAGAAAGCTTGATCCTTTTTTTTGTTGGGTTTGATTCTTGTGAGGTCTCTTTTCACTGTAGGCTATATTGCTGGACCGTCCTCGTGTTGTGTCTGAGCAAGTGAGCCATGCTTGGGATCTACCAGACAACACATTTGGAGCTGCATATGCAAAGTTCATGGGATCTAGAAACTTCTCACCGGATG…	623	2	AT1G79000.1	HAC1 (P300/CBP ACETYLTRANSFERASE-RELATED PROTEIN 2 GENE); H3/H4 histone acetyltransferase/ transcription cofactor	Homologous to CREB-binding protein, a co-activator of transcription with histone acetyl-transferase activity. No single prior lysine acetylation is sufficient to block HAC1 acetylation of the H3 or H4 peptides, suggesting that HAC1, HAC5, and HAC12 can	Identical to Histone acetyltransferase HAC1 (HAC1) [Arabidopsis Thaliana] (GB:Q9C5X9;GB:O64548); similar to HAC12 (HISTONE ACETYLTRANSFERASE OF THE CBP FAMILY 12), H3/H4 histone acetyltransferase/ transcription cofactor [Arabidopsis thaliana] (TAIR:AT1G1	90.82	207	19	0	3	623	1468	1674	3e-106	380
MMN_All.Contig_1308	GAAACTCCGGACCATGATCATTCTCGACAAAACTCTTTATGCCTTTCACTACTTCCTTTCCATCCACGTCCTACCTGGACTCCAATTGCTGATATACACGTAATGTCTGAATGACCATTATCCTTCTCCGCCAAATCCCACTCGATCAAGACCGTCTACTATCACATCCTGCGTTCGCCGAAAAAGTGTCCTCCTCTACCATGTCACCGCCGCTTTGACTTCACCCTCTACTAACTGGTATGGGCCTGGATTCTTATCGAGGAATCAATATCTAAGCCCATTCTATGTTCATCACTTTGACTATTTCTAAGATCATGAACAGTCTCTCTGATGTCCATAATCCAGGATTTATTTTCCTCACCAAACTGGCAATATATTATGACAGCGATCAAGATAGTC…	977	2	AT1G79090.2			similar to unknown protein [Arabidopsis thaliana] (TAIR:AT3G22270.1); similar to unnamed protein product [Vitis vinifera] (GB:CAO23830.1); contains domain PTHR21551 (PTHR21551)	84	325	52	2	3	977	449	769	1e-152	536
MMN_All.Contig_1309	TAGATGATTCGAATGATTACTATAGTGACTGATTATTTTTTTTACTTGGTGGAGAATGCTGTTTGTAGGTATAAGGAGTTGAATCATATTGTGGATGCATATGAACGTTTTTAAATCTGATGGAGGTGATGTGTCTTGCCATATTTTTGATGAAAAATCTCTTCTCGCCCTTCAAGAACTTTTGGATGCTCCGGTGCTTCATTACCTGATATAACTAAGACTTGAGCTGGTTTTACTTTGGTGGATTCCAAATATCTGGACATTATATGATTCCACTTAGCTTCCTTACTGGAACCGCTGTATTCTGGTGAAGATGGTTTTGAGATCATTGTTCCGTTCTAAAATGCAATTGATTTATCTGAAGATATCTTGAGAGAAGTCCGAGGGGAAGGTAAGGCT…	578	2	AT2G01110.1	APG2 (ALBINO AND PALE GREEN 2)	mutant is Albino and pale green; Chloroplast Protein Translocation (tatC)	similar to hypothetical protein [Vitis vinifera] (GB:CAN69811.1); contains InterPro domain Sec-independent periplasmic protein translocase (InterPro:IPR002033)	71.43	168	46	5	81	578	1	160	3e-57	217
MMN_All.Contig_131	GGGAGASACKMAWSAATCATCATCAGCTWAGASAGARAGAGAGAGATGGAGGGGAAGAAGATAGGGAGGAGATTGGAAGGAAAGGTGGCGATAGTGACGGCTTCGACGCAAGGGATCGGCTTCGGTATCATCGAGCGTTTCGGCCTCGAAGGCGCTTCCGTCGTCGTTTCTTCCCGCAARCAGGCAAATGTTGAGGAAGCAGTAGAAAAGCTCAAATCCAAAGGGATTGATGCTTATGGAATCGTCTGYCATGTTTCCAATGCTCAACATCGCCGTAATCTTGTYGAAAAGACTGTTCAGAAATATGGAAAGATTGATATCCTTGTCTGTAACGCGGCTGCTAATCCRTCTACGGACCCRATCYTGTCCACCAAAGAAGCTGTCCTTGACAAGCTCTGG…	576	2	AT2G01350.1	QPT (QUINOLINATE PHOSHORIBOSYLTRANSFERASE); nicotinate-nucleotide diphosphorylase (carboxylating)	At2g01350 encodes quinolinate phosphoribosyl transferase involved in NAD biosynthesis as shown by heterologous expression in E. coli.	similar to unnamed protein product [Vitis vinifera] (GB:CAO42261.1); contains InterPro domain Quinolinate phosphoribosyl transferase; (InterPro:IPR002638); contains InterPro domain Nicotinate-nucleotide pyrophosphorylase; (InterPro:IPR004393); contains In	85.47	172	25	2	60	575	1	167	2e-74	274
MMN_All.Contig_1310	CATTTCTGACTATTTTTATGACGATAATGAAGTGGTCAAGACTTGGTCACATATTACTGACCATTTTTGTAACCAGTTCGGTTGGTTAGTAATTTTTGACCACTTTTTGTCCATTTTTTTAAATCATCATGAAATGGTCAATTAGTGGTTGAAAATATTTTTGACTAATTTATCTGGTCAGGATTTTGGTCAGAATATGTTATGTTTCCTTGTAATGTGTAGCCTCTTCCGAGAAGAGACTTAAAGCATGCGCAGCGGAAGTTCAC	646	2	AT2G02050.1	NADH-ubiquinone oxidoreductase B18 subunit, putative		similar to hypothetical protein [Vitis vinifera] (GB:CAN63291.1); contains InterPro domain NADH-ubiquinone oxidoreductase B18 subunit; (InterPro:IPR008698)	86.41	103	13	1	82	387	1	103	1e-45	179
MMN_All.Contig_1311	GAGAACAAACCCAGTTGAATTTTCCCACAAAGATTTCTCCTTTTTTCTTGAATTAAGCTTCACTGTGAGAAAAGTATGGAGAAAGCCACTGAAAGGTAGAAGATTTTACTTCTTCATCTCTATCCACTTTCTTCTTCTCTTCCGCCTTATAAACCTACTCTTATCTCCGCTGAGAACTGTTGACTACTTATCTTTACCCAATGGCTACTTTTGAACACGACGATGAGAACGGTGTGACATACCTCAATGTCTTTTGTAAACCAAACCGTGAACGGTTCTAAGATACTCTCCCATATAATCTTCTCTCTTCTGTTCTCAAGGAATGTGGTGGAAAGGACTTCTTTGGATCCTACTGAAGTTGGGGATATGTGCTGATGGTACTCTTATAGATCCTGGCTC…	694	2	AT2G04520.1	eukaryotic translation initiation factor 1A, putative / eIF-1A, putative / eIF-4C, putative		similar to eukaryotic translation initiation factor 1A, putative / eIF-1A, putative / eIF-4C, putative [Arabidopsis thaliana] (TAIR:AT5G35680.2); similar to eukaryotic translation initiation factor 1A, putative / eIF-1A, putative / eIF-4C, putative [Arabi	96.09	128	5	0	190	573	18	145	2e-61	232
MMN_All.Contig_1312	GACCAACCTACAAAGTTAAGTGATATGTCTGGTACTGAAGAAATGTCAAAAGCTCTCAAAGCCAGTACTCCTGGTTTTTGCGATATGCCATCTACCATCGTTCGAGCTAGCATCGTCCAGGCCTCCACCGTCTATAACGATACTCCCAAAACTATAAAAAAGGCAGGGGAGTTTATTGCGCAGGCAGCTAGTGACGGAGCGCAGCTGGTGGTGTTCCCCGAGGCCTATATCGATGGCTATCCTCGTGGATATAGGTATTGGCATAGGGGTTGACGTTCATAATGAAGCTGGTCATGACTGTTTCCGCACATATCATGCTTCTGTCGTTGTACGTTCTGATCCTGAAGGAGACAATCTGGCTTATATGGCAAGGAACAACGTAATGTACGTGATGATTGG…	975	2	AT2G06530.1	VPS2.1		similar to VPS2.3 [Arabidopsis thaliana] (TAIR:AT1G03950.1); similar to hypothetical protein [Vitis vinifera] (GB:CAN80030.1); contains InterPro domain Snf7; (InterPro:IPR005024)	96.44	225	8	0	144	818	1	225	3e-81	298
MMN_All.Contig_1313	GATGACTTTCTCCTTCCTCACTTTCAAAATTCTCTTGTGTCTTCCTTGATAGTAAAGAATCAAGAAACAACAAAGGGAAGGAAAAAAAAAACACATATCCATGGCTGCTCTTGTGTATTCCTCTCGAGAGTAAAAGAAAAAAGAAAAAAAAAGAGGGAGAAAACCTTATTCATGGCAGCTCCTAGATCAAGAAGATGCTTTCTTTCTCTGTTAACCCTTTTTTCAATCTCTCTTATTCTGTTTTCTTTTTCACTTTTTGTCTACACAAAGCCCTCTAACAAGCCTTTCATAGATTACAAAAACCAATTTTCTGTCTCTTTATCTTTTCTTGCTCCTCCTCTGTCTCTTCCCGAACAAAACAACTCAACAAACAATACTCTTGATTCAGTCTCTAGTCCT…	825	2	AT2G36950.1	heavy-metal-associated domain-containing protein		similar to heavy-metal-associated domain-containing protein [Arabidopsis thaliana] (TAIR:AT5G03380.1); similar to unnamed protein product [Vitis vinifera] (GB:CAO18197.1); contains InterPro domain Heavy metal transport/detoxification protein; (InterPro:IP	71.72	99	25	2	72	359	1	99	7e-35	119
MMN_All.Contig_1314	GACAGAAGACTCAATATAAAGAATCTGAAGATGAAGAATCCAAAAAATGGGATCTCAAGTGAAGAAGACGACTCTGCTACTATACTTGTCACAGCTTCAGCAACATGCACTAAAGACAAAGGTGATTACTGCTGGAGTTTTGTCTGGTGTGATTGATGTTGTTGCACGAAAAATCTCTGGAATACAGAAGATTCTGATGAGAACGGTTCTTCTCTGACTGATATTTGCATGGGTGGATCATTGATCAGGAGGGCGTTTCTTTCAGACAATTCTAGATGAGATTATTTGTGGGAAAAAAGACACAGAGACGGTCGCTGTAGTTGGTAAATCTTGGAATAACTAACATTATCACCATTGAAACAGTTGCTTATCATGATCGATTATGGAGTAGACATTATT…	1091	2	AT2G37040.1	PAL1 (PHE AMMONIA LYASE 1); phenylalanine ammonia-lyase	encodes a protein similar to phenylalanine ammonia-lyase	Identical to Phenylalanine ammonia-lyase 1 (PAL1) [Arabidopsis Thaliana] (GB:P35510;GB:Q94AN1;GB:Q9ZQD6); similar to PAL2 (phenylalanine ammonia-lyase 2), phenylalanine ammonia-lyase [Arabidopsis thaliana] (TAIR:AT3G53260.1); similar to PAL3 (PHENYL ALAN	96.72	305	10	0	2	916	421	725	7e-163	570
MMN_All.Contig_1315	GAATAAAATACCTGACGTGACTTTCTTTATAAATCTATCACTTGTATCTATATAAATGATATAAATGATCCAATCTAACCGTTTGAGATCTAAAAAACAACCTTTAAATTCATGTCCGAATAGAATAAAAATGGTTAAAACAAGTTGGAAATACCGTATCTCACAACAAACTGATTCATGATAAAATTCCTTTATATATTAAAATTTTTTACTGGGTAAGACGATTAAATGGTGTATATTGTTAATAGCTTGTATGATTAAAACACATGACCTATTGCTCTTCAATTGGCTGTTTTTGCGTTAAATATTACTTCATTAATCTTACTGATAAGTGCACCCTTAGCATTTGCCTCTCCTGATGCGAGGACTAATCACAGAAATGTTGTATATTCTGGTACA…	551	2	AT2G45960.3	PIP1B (plasma membrane intrinsic protein 1;2)	a member of the plasma membrane intrinsic protein subfamily PIP1. localizes to the plasma membrane and exhibits water transport activity in Xenopus oocyte. expressed ubiquitously and protein level decreases slightly during leaf development.	Identical to Aquaporin PIP1-2 (PIP1-2) [Arabidopsis Thaliana] (GB:Q06611;GB:Q8L5V4); similar to PIP1A (PLASMA MEMBRANE INTRINSIC PROTEIN 1A) [Arabidopsis thaliana] (TAIR:AT3G61430.2); similar to PIP1A (PLASMA MEMBRANE INTRINSIC PROTEIN 1A), water channel	95.73	164	7	0	59	550	1	164	2e-72	268
MMN_All.Contig_1316	GCCAAGAGTACCTATGTATACTTTTGTTTCTATGAAGTCAAGGAAGTGAAAATAATTCGAATCCAACCAAGTAAAGAGGATGTTTCAAAAAAAAAGATCAAATTAGTCTTCCCTAATGAATATGCTCTTTTTAAAGATTACAGTCTATGTT	754	2	AT2G16600.1	ROC3 (rotamase CyP 3); peptidyl-prolyl cis-trans isomerase	Encodes cytosolic cyclophilin ROC3.	Identical to Peptidyl-prolyl cis-trans isomerase CYP19-1 (CYP19-1) [Arabidopsis Thaliana] (GB:Q38900); similar to peptidyl-prolyl cis-trans isomerase / cyclophilin (CYP2) / rotamase [Arabidopsis thaliana] (TAIR:AT2G21130.1); similar to cyclophilin [Thell	85.21	169	25	0	51	557	4	172	7e-76	280
MMN_All.Contig_1317	CGTTGTTGGGTGAGCCACATGAGGAAAACCGATTTCCGGGTATTTCCCCGGTTATTNCGACCCGATTTTTTTTNNNGCCCCCCTTATTAAGAAAAANCGGTTTTACCCCTTTTTATAGCACCTTTTATAAAATTTTATCAGGCCCCCTTAAGGGACATTTGCGGGAAAATGCGCCTATTGGGGGGGGAGAGAAGAAAATACACCTTCCCAAAAAGATTAACCGGTAAGTGTTTGTGGGATAGATCGTTTGAGATCGCATGCTGGATTCCTCACGTATGGATCATGAGCGTGGCACACGAGATAGAATAATGAAAGAACAAACTCTATGTTACAGCTTACAAAAACGAGGCCGACAAAGGGGAGACTTGCTAGCTTTGAGAGTTGAGAATTGGGTATCTA…	579	2	AT2G17390.1	AKR2B; protein binding / transcription regulator	Highly homologous to AKR2A. Involved in chloroplast biogenesis. Double mutants of AKR2A and AKR2B have yellow leaves, significantly reduced chloroplast proteins, and no thylakoid membranes.	similar to AKR2 (ANKYRIN REPEAT-CONTAINING PROTEIN 2), protein binding [Arabidopsis thaliana] (TAIR:AT4G35450.1); similar to AKR2 (ANKYRIN REPEAT-CONTAINING PROTEIN 2), protein binding [Arabidopsis thaliana] (TAIR:AT4G35450.3); similar to AKR2 (ANKYRIN RE	69.35	186	51	4	38	577	1	185	5e-59	223
MMN_All.Contig_1318	GGACCGAACACGGAAACAAAACACGAAGTTTAAGAGTTTCATTTGAGGTTAAAAGGTTCCAGATTTCGAAAGAATTTTTTTTTTTTTTTTTTTTTAATTTTGGGTTCCAGAATCATTTCTAGATCAAGAACCATTGGTGTTGAAGGAAGTTTAAAGATGTCGGATCATTTGAGTTTTGTACCGATCGTCTGATAACGGCTGAGAGCTTGGAGTCAGAAAAGGATTCTGGAGAAAGTTCCAGGCCTCAAGGCAAAGATGTGGCTTCTTCTTCGTCTGGGGATGAAGGTGAAGATGCTAGGAAGTACTATGCTGTTGTTGCAGAAGAGGAACCGCTTCTCCAAGCTGTTGAGTGCCGTATTTGCCAGGAGGAAGATATCACTAACAACTTGGAGACTCCTT…	1418	2	AT2G18230.1	ATPPA2 (ARABIDOPSIS THALIANA PYROPHOSPHORYLASE 2); inorganic diphosphatase/ pyrophosphatase	Encodes a protein that might have inorganic pyrophosphatase activity.	Identical to Soluble inorganic pyrophosphatase 2 (PPA2) [Arabidopsis Thaliana] (GB:P21216;GB:Q8L988;GB:Q9ZPV6); similar to ATPPA4 (ARABIDOPSIS THALIANA PYROPHOSPHORYLASE 4), inorganic diphosphatase/ pyrophosphatase [Arabidopsis thaliana] (TAIR:AT3G53620.	93.15	219	15	1	122	778	1	218	3e-107	385
MMN_All.Contig_1319	AAGCAGTGGTATCAACGCAAAGGGGCCATTACTGCCGGGGGATTCCCTTAATAACGGCGAGCGAACCGGGAAGAGCCCAGCTTGAAAATCGGACGTCTTTGGCGTTCGAATTGTACTCTGGAGAAGCGTCCTCACCGACGGACCGGGCCCAAGTTCCCTGGAAAGGGGCGCCAGATAGGGTGAGAACCCCGTCGTGCCCGAGACCCTGTCGCACCACGAGGCGCTGTCTACCATTCGGGTTGTTTGAGAATGCATCCCCAATCGGGCGGGAAATGCCGTCCAAGGGTAAATATGGCGCCAGAGACCGATAGCGAAAAACAATCATTATAAACTCAACAAAAAATCATGTTTCGGTAGA	1071	2	AT2G18960.1	AHA1 (ARABIDOPSIS H+ ATPASE 1); ATPase	Encodes a plasma membrane proton ATPase. Mutants have a reduced ability to close their stomata in response to drought and are affected in stomatal but not seed responsiveness to ABA.	Identical to ATPase 1, plasma membrane-type (AHA1) [Arabidopsis Thaliana] (GB:P20649;GB:O64626); similar to AHA3 (Arabidopsis H(+)-ATPase 3), ATPase [Arabidopsis thaliana] (TAIR:AT5G57350.1); similar to AHA2 (Arabidopsis H(+)-ATPase 2), ATPase [Arabidops	96.96	263	8	0	2	790	687	949	3e-135	478
MMN_All.Contig_132	GAARAGCGAAACTTAAAGATTGCCGAGAGGACACGTTGTCTCCGCGAGACTTGACTCTTCTTCTTCATCTTCTGGTTCTAAAATTTTGTATACTTTTCCTTCTAATGGCGGAGGTAATCAGCAAAACGAGTTTGTTCTTCGGAGGAGGAGCTTGCGTGAATCACCACCACCACCACGTAGATKACTTGTCTGTCTCACCGGTGAGTTTCGGTTTCAAAAAGAGTTTCTCTTCTTCTCTCAAGCAGAAGCCTCTTAGAAGCGACTTCTCTGGAAAACAGATCCTAGAGACCTTCAACAGGAGCTTCCGATCATCATCCGTCACCGCTCAGTCGACGCTGAGGATTGGGACAGCTCACAAGTGGTGGGAGAAAGGCTCTCAAGAGAACATGAGAGAGATCT…	806	2	AT2G19350.1			similar to unknown protein [Arabidopsis thaliana] (TAIR:AT4G29850.1); similar to hypothetical protein [Vitis vinifera] (GB:CAN75495.1); contains InterPro domain Protein of unknown function DUF872, eukaryotic (InterPro:IPR008590)	89.9	99	10	0	136	432	1	99	5e-48	187
MMN_All.Contig_1320	AAAATATTTTTATATTGGGGGGGGCTTGCTCCCCCCCCCCAACCAACCAACCCCCGCAGGTAATGAAGGAAGAAAGCGGCCCCCTAATTTCTTTTAATATAATTTTTCCAAATTATTCATCCGCCGGCCCCGACATTTTCCCGGGAAATTCGCCCTTTATGCCGGGGGAGCATACCTATTAACCCGAAAATCTCCTTTCTTAATCTCAAATATCGAGTTTCTCTTATGTATCCTATTGTGTCGATGAAAGAGAACGAAAGGAAAATAATGAACCCACGAAACAAAACCAGCATCAAGTAAGATAACATAAGAGACGTGGATTCCTAGAAAGCCTAATTTGGACAATGACCCAGGATTCTAACTTTTTCTCCCGAAGAATCCACACACCCTAACCAACGA…	924	2	AT2G19800.1	MIOX2 (MYO-INOSITOL OXYGENASE 2)	Encodes a myo-inositol oxygenase family gene.	Identical to Inositol oxygenase 2 (MIOX2) [Arabidopsis Thaliana] (GB:O82200;GB:Q8LCN3;GB:Q94JX0); similar to MIOX4 (MYO-INOSITOL OXYGENASE 4) [Arabidopsis thaliana] (TAIR:AT4G26260.1); similar to unnamed protein product [Vitis vinifera] (GB:CAO45773.1);	85.19	243	36	0	194	922	1	243	7e-111	397
MMN_All.Contig_1321	GTTCAGACAGCGTTTCATTATCACTTCCGACAAAACTCTTTATACCTTTCCGCACTCCCTTTCCGCCGACCTCCTCCATGGCTCCGATTGCTGTTGGCGATGTTGTACCTGACGGATCTATCTCCTTCTTCGACGAGAACGATCAGCTCCAGACTGTCTCCGTTCACTCCCTCGCCGCCGGTAAGAAGGTCATCCTCTTCGGTGTCCCTGGTGCTTTCACCCCCACCTGCAGCATGAAGCATGTGCCTGGATTCATCGAGAAAGCAGAGGAGCTGAAGTCAAAGGGTGTTGACGAGATCATTTGCTTTAGTGTGAATGATCCGTTTGTGATGAAGGCATGGGGGAAGACGTACCCAGAGAACAAGCATGTGAAGTTTGTGGCAGACGGTTCAGGAGAAT…	538	2	AT2G20820.1			similar to hypothetical protein [Capsicum chinense] (GB:CAJ13713.1)	81.72	93	14	1	30	299	1	93	4e-38	154
MMN_All.Contig_1322	GACAAGACATAAAGCAATCAAAAGAAGAAGAAACAAAAACAAACTACAACTTTAAATCAAAGAGAAGAGAAGCAATGGCAGGTTCTAACTGTGGATGTGGTTCCGGTTGCAAATGTGGTGACTCTTGCAGTTGCGAGAAGAACTACAACACGGAGTGCGACAACTACAGCTGCGGATCAAACTGTAGCTGTGGGGACAGCTGCAGCTGTTAATGTGGTGTAAATCACATTGCAGGAAAACTGGTGGAAGATGTGTTTGATGTTAAGAGAGATGGGTGTGTGTTTGAATAAAGATTTGGGATAATATGTTGGCTAAAAAACCCTCTTAAACCTTGAACTCCTCCCGGCTCCCAAGGGGTGGAATGGGGGAATTGGGGAAAGGGTTTTCATTTGGAACCTT…	623	2	AT2G21270.3	ubiquitin fusion degradation UFD1 family protein		similar to ubiquitin fusion degradation UFD1 family protein [Arabidopsis thaliana] (TAIR:AT4G38930.2); similar to unknown [Populus trichocarpa] (GB:ABK95938.1); contains InterPro domain Ubiquitin fusion degradation protein UFD1; (InterPro:IPR004854)	94.89	176	9	0	94	621	21	196	4e-97	350
MMN_All.Contig_1323	AACATCTGAATCATGGGCAATTTGCTCCGCCATTATTTGCATTATGCAAGTTGGCGTTAAAATCTTAATTACGATAGATCACCTAAGGTAAGTTTTTATATGTGTATGCC	527	2	AT2G21870.1			Identical to Probable ATP synthase 24 kDa subunit, mitochondrial precursor [Arabidopsis Thaliana] (GB:Q9SJ12;GB:Q8LBN3); similar to unnamed protein product [Vitis vinifera] (GB:CAO71749.1)	85.23	88	13	0	2	265	153	240	3e-29	124
MMN_All.Contig_1324	GCAACAAGGAGATTAAGGAAAACATTTGCACAACCTTCAAAGGAGAGTTTCCCATCTTTGACAAGATTGAAGTGAATGGAGAGAATGCTTCACCTCTATACAAGTTCTTAAAAGAACAGAAAGGCGGATTGTTTGGGGATTCTATCAAGTGGAACTTCGCAAAGTTTCTTGTAGACAAACAAGGGAATGTTGTGGATCGATATGCTCCTACAACATCACCTCTTGAGATTGAGAAGGACATAGAGAAGCTGTTGGCATCTGCTTGAACATAAAAAAAAAATTCAAGGTGAGTTGTTGTGCTAGATAATCTCTATGGAATTAAGACAAGAAACTAATTCATAGGTTGAATGTGAACATATACCTGTAGTTAGAAACTTGGGATGCAACTTTTGCCAAACT…	552	2	AT2G22680.1	zinc finger (C3HC4-type RING finger) family protein		similar to EDA40 (embryo sac development arrest 40), protein binding / ubiquitin-protein ligase/ zinc ion binding [Arabidopsis thaliana] (TAIR:AT4G37890.1); similar to EDA40 (embryo sac development arrest 40), protein binding / ubiquitin-protein ligase/ z	75.66	189	39	4	5	550	123	308	2e-71	264
MMN_All.Contig_1325	GAATTCGAAGAAGATGTCTCTTCTCTGTTTCAATCCTCTCGCTCCTCTCTCTTCTCAAAGGCTTCAACTTTCGTCTTCCGCTTCACCAGCAGTTTTCAGCTTTAAACCCAACACCATCGAGTCCAAGAACAGAGTCTCACTCAATGGGTACAACTTGAGCATTAGCAATGGAAGAGCAGTGATTGTGAAGGCAGCTGCTTCTGGTTTGGACGGAGCAGAGCCCGAGAGCACCGAGGAACCACCTAAGACTGTTGTCTCTGATGTTCAAGTGGATAAACTACCGTTGGAGTCAAAAGAAGCTAAAGAGAAGATGTTGCTTGAACAGAGGATGAAGATGAAGCTGGCCAAGAAGATTAGGCTAAGGAGGAAACGTCTGGTTCGTAAGCGGAAGTTGAGGAA…	831	2	AT2G22800.1	HAT9 (homeobox-leucine zipper protein 9); DNA binding / transcription factor	Encodes homeobox protein HAT9.	Identical to Homeobox-leucine zipper protein HAT9 (HAT9) [Arabidopsis Thaliana] (GB:P46603;GB:O82763;GB:Q0WP63); similar to HAT22 (homeobox-leucine zipper protein 22), transcription factor [Arabidopsis thaliana] (TAIR:AT4G37790.1); similar to hypothetica	84.21	19	3	0	100	156	1	19	1e-85	37.4
MMN_All.Contig_1326	GGGTTCCACATCATCTTCTTTGTATATCTACTCTCCTTATTTAATCTTCTTCTACACACACACGCAACCACATGTGTATGTACATGTAAAGCAGATACTGAGATCAATATCGTTATCAATGAATTTACCACCGGGATTCAGATTCTTTCCCACGGACGAAGAGCTCGTCGTCCACTTCCTCCACCGTAGAGCTTCACTCTTGCCTTGTCATCCTGACGTCATCCCTGACCTCGATCTTTACCCTTACGATCCTTGGGACCTTCCCGGGAAAGCTTTGGGGGGAAGGGAGGCAATGGTACTTCTACAGTAGAAAGACGCAAGAAAGAGTGACAAGCAATGGGTATTGGGAATCAATGGGAATAGACGAGCCAGTTTTCACAAGCTCCACACACAAGAGAG…	820	2	AT2G23310.1	ATRER1C1 (Arabidopsis thaliana endoplasmatic reticulum retrieval protein 1C)	Encodes AtRER1C1, a Golgi membrane protein involved in returning the molecules that are exported from the endoplasmic reticulum (ER) to the Golgi apparatus back to the ER (a mechanism known as retrieval). There are two Arabidopsis homologues of AtRERC1:	Identical to Protein RER1C (RER1C) [Arabidopsis Thaliana] (GB:Q9ZWI7;GB:O22177); similar to ATRER1A (Arabidopsis thaliana endoplasmic reticulum retrieval protein 1A) [Arabidopsis thaliana] (TAIR:AT4G39220.1); similar to unknown [Populus trichocarpa] (GB:	86.14	166	22	1	215	709	44	209	1e-72	269
MMN_All.Contig_1327	CGAGGCATTCAATGCATCTTCACCCACGTCAAGGACCCCACCGCTTTTCGGGACAATGAAGTATCTATCAGAGAAAATACCGAAAGAAACTTCAAGTAAAGTCAGGATAAACCGTGATCTATACTCATATGAAAAAATCATGGAAACGGCCCCAACTCTTCCTGATTTTGCATTGGCATTGAAACCTGATGAGTACCAACTCCCTTCGGTAGATGCATCATGGTCCGAAGATAGGACTAAAAGCTCATCAAGTCACATTACAGGCAACCAAAGATAGAGCAGTGGATAGAATGAATGTTACCTTATAGAGTACAAAGCCAGTGGCCGCCATATAAATACCAAATGGTATTAGCTCTATAAACTACTTTTATGATTCCCCAATTGTTGATAATATATGTA…	682	2	AT2G25070.1	protein phosphatase 2C, putative / PP2C, putative		similar to protein phosphatase 2C, putative / PP2C, putative [Arabidopsis thaliana] (TAIR:AT4G31860.1); similar to unnamed protein product [Vitis vinifera] (GB:CAO44355.1); contains InterPro domain Protein phosphatase 2C-related; (InterPro:IPR001932); con	87.63	194	24	1	100	681	1	193	9e-98	352
MMN_All.Contig_1328	GACACACTCGTTAACTTCTCTAAAAACGTGAGTTCCATCACAGATTAAACACTACAGTCGAATCTTCCGATGTGTCACAAGTTTTCAACTGTGGGGTGTCCAAATCTAGCTTGATGATATATTGACAGTTCACCATTAGAGCCAAGACCGTCATCGGAGTAGCCGGCAGCCGTCATCATCAGATTCAAGCATAACCAATCTCATGATAAAACTGTAACCTTTTCTAGACTCGCCGCTGAGCCGTCGACTCGCAGGTCCGAGAAACTTACCAGGAATCAATATTTGCTCCAGTGGTGTGAAGAACTTGCATAAGAAGTGTTACAAGATTGGAAGAACCTCCATTCTTCGAGTAAAGCCCCGTCGTGGACAAAGTTCTCCACCAAATCCGGTATGAAGATG…	653	2	AT2G25910.2	3'-5' exonuclease domain-containing protein / K homology domain-containing protein / KH domain-containing protein		similar to unknown protein [Arabidopsis thaliana] (TAIR:AT2G25920.1); similar to hypothetical protein [Vitis vinifera] (GB:CAN82846.1); contains InterPro domain Polynucleotidyl transferase, Ribonuclease H fold; (InterPro:IPR012337); contains InterPro doma	93.03	201	14	1	49	651	1	200	4e-107	383
MMN_All.Contig_1329	GGTTTTTTAAGGGCTTCCAGCTTTTGATATTGTGGGTTTTACGAACGCGCAATAATAGCGTGAGACGTTAATATAGTTCTTCTTATATTTAAGGATTGTATTTTCCTTCAGTCTTGTTTTTACAGATACTGATATTGAAACGAAGCAGAGATGTGTAGTCTGGCGACAAATCTCTTATTCCCATCGAAGATGAAACCCGCTTTTACAGAGAAACAGAGCACTAGCTCACTCTTCGTTACTACAAATAACAGATCCAAGATGAAGAACAGATCTGCTGTTCCTGTTGCAAGATTATTTGGACCGGCGATTTTTGAAGCCTCCAAATTGAAAGTATCATTCTTAGGAGTTGATGAGAAGAAGCATCCATCAAAGCTCCCAAGAACTTACACTCTTACTCAC…	828	2	AT2G27030.3	CAM5 (CALMODULIN 5); calcium ion binding	encodes a calmodulin that has higher affinity to kinesin-like calmodulin binding motor protein than CAM4 or CAM6.	Identical to Calmodulin-2/3/5 (CAM5) [Arabidopsis Thaliana] (GB:P25069); similar to CAM2 (CALMODULIN-2), calcium ion binding [Arabidopsis thaliana] (TAIR:AT2G41110.1); similar to CAM3 (CALMODULIN 3), calcium ion binding [Arabidopsis thaliana] (TAIR:AT3G5	93.37	181	11	1	54	593	1	181	2e-83	305
MMN_All.Contig_133	GAAACGAAACTKGGGWGGCGACTAAAGATTGCTGAGAAGACACGTTGTCTCCGTGAGAGAGAAAGAGTTGCTTTTCTTCTATCTTCTTAAGTCTCTTCTCGTTCTAAATTTGATTACTTTTCCTTCTAATGGCGGAAGCAGCAATCAGCAGAACGAATCTGATCTTCCGAGGAGCTTGCGTGAATCAACACAAGCATGTAGATGATTACTCYGTCTCATCACCTGTGAGTTTCGGTYTGAGAAAGAGCTTCCCTTCTCTGAAGGTGAAGCCTTTTAATCAATTCCAGAGCTCCCGATCATCATCATCCATCACAGCTCAGACARCGTTGAGGATTGGGACGCCTCAGARATGGTGGGAGAAGGGTYTGAAAGAGAACATGAGAGAGATCTCTTCAGCTC…	722	2	AT2G27030.3	CAM5 (CALMODULIN 5); calcium ion binding	encodes a calmodulin that has higher affinity to kinesin-like calmodulin binding motor protein than CAM4 or CAM6.	Identical to Calmodulin-2/3/5 (CAM5) [Arabidopsis Thaliana] (GB:P25069); similar to CAM2 (CALMODULIN-2), calcium ion binding [Arabidopsis thaliana] (TAIR:AT2G41110.1); similar to CAM3 (CALMODULIN 3), calcium ion binding [Arabidopsis thaliana] (TAIR:AT3G5	94.23	156	9	0	84	551	1	156	5e-80	293
MMN_All.Contig_1330	GGTGTTTGTGTTACAGAGATACAGAGATTTTTTTTTCCTGGAAAAAAAAATTTAGAGCTCGTAGCTTCCAGGAAGTAATATCAATGGGTAGTGAAGATGAATCGATAGAGCACAAGTCTGCTGCTCGTAAAGAGGCGCTTAGAGCTTTAAGAGCAGCTAAGGAGCTGTCGGAGAGCAAGGAAGAGGGAGAAGGAGATGACTCTGCTGCTGTCGAAGAAGATGGTCCAGCCATGAAGTTTAGAAACTATGTTCCCCAAGCTAAGGAGCTTCAGGACAGTAAAGTTGTACCACCAGAGCTACCCAAATTCGAAGATCCAGTTGCTGCACTTCCACCTGCTGTGGAGAAGAAAGAGGACCCATTTGTCAACATTGCTCCAAAGAAACCGAACTGGGACCTCC…	546	2	AT2G27960.1	CKS1/CKS1AT (CDK-SUBUNIT 1); cyclin-dependent protein kinase/ protein binding	catalytic subunit of cyclin dependent kinase 1. physically interact with cyclin-dependent kinases (CDKs) and play an essential, but yet not entirely resolved, role in the regulation of the cell cycle	Identical to Cyclin-dependent kinases regulatory subunit 1 (CKS1) [Arabidopsis Thaliana] (GB:O23249); similar to CKS2 (CDK-SUBUNIT 2), cyclin-dependent protein kinase [Arabidopsis thaliana] (TAIR:AT2G27970.1); similar to hypothetical protein [Ipomoea tri	89.77	88	9	1	95	358	1	87	1e-39	159
MMN_All.Contig_1331	TCGTGCTCAAGTTTCTGAGGGAAGGAGGAACCATGGTAACATATGGTGGGATGTCTAAGAAGCCAATCACTGTTTCAACAACATCTTTCATCTTTAAGGATTTGGAGCTGAGAGGGTTTTGGCTGCGGAACTGGTTGAGTTTGGGTAAAGTGAAAGAATGCAGGGAGATGATAGACTATCTCCTCGGGCTTGCGCGGGACGGAAAGCTAAAATACGAAACGGAACTGGTTCCTTTCGACGAGTTCCCTGTTGCTCTCGATAAAGCGCTTGGGAAGGTAGGTAGGCAACCCAAACAAGTAATCACATTCTGAAGCTTCCTTCCTGTGAGCCATTCAAGAAGTGTTGCCACTGTGTTAGTGTTATGTATGAACGTATTAGTAATCTGATGATGCAAAATGT…	586	2	AT2G28190.1	CSD2 (COPPER/ZINC SUPEROXIDE DISMUTASE 2); copper, zinc superoxide dismutase	Encodes a chloroplastic copper/zinc superoxide dismutase CSD2 that can detoxify superoxide radicals. Its expression is affected by miR398-directed mRNA cleavage.	Identical to Superoxide dismutase [Cu-Zn], chloroplast precursor (SODCP) [Arabidopsis Thaliana] (GB:O78310;GB:Q541D5;GB:Q9SUJ8); similar to CSD1 (COPPER/ZINC SUPEROXIDE DISMUTASE 1) [Arabidopsis thaliana] (TAIR:AT1G08830.2); similar to CSD1 (COPPER/ZINC	70.41	98	24	2	98	376	31	128	6e-65	122
MMN_All.Contig_1332	GGGTTTGGATTACTAAAGCATCAAAAGTTCGTTCGTCTGTGTGGAAAGTTATGAATAAACGACCAGGTTACAACGCAAGTGATTCAGATTCGCATTCTGAGTAGTATCATATATCCATTTAGAAAGAGCTTGTTTGTGTTCTGTTTTGTCTCACATATTGGATGTTCCGAGTTCATACAATAAACACTATCTGTCTCCGCCCAAATCAATTTTGGTGTTTGCTAAAAAAAAAAA	754	2	AT2G28190.1	CSD2 (COPPER/ZINC SUPEROXIDE DISMUTASE 2); copper, zinc superoxide dismutase	Encodes a chloroplastic copper/zinc superoxide dismutase CSD2 that can detoxify superoxide radicals. Its expression is affected by miR398-directed mRNA cleavage.	Identical to Superoxide dismutase [Cu-Zn], chloroplast precursor (SODCP) [Arabidopsis Thaliana] (GB:O78310;GB:Q541D5;GB:Q9SUJ8); similar to CSD1 (COPPER/ZINC SUPEROXIDE DISMUTASE 1) [Arabidopsis thaliana] (TAIR:AT1G08830.2); similar to CSD1 (COPPER/ZINC	81.94	216	35	4	35	670	3	216	3e-84	308
MMN_All.Contig_1333	CAGAGAGGCGAGTTCCGTGTTTGTTTTCTCTTTGTTGGCTCCTCCTCCTCGTGATCTCAGGCGAAAATGGCGTCGTTTGATGAAGCACCACCAGGAAACTCCAAGGCCGGAGAGAAGATCTTCAGGACCAAGTGTGCTCAGTGTCACACCGTCGACAAAGGCGCCGGTCACAAACAAGGACCGAACCTAAACGGTCTGTTTGGAAGACAGTCTGGAACAACAGCTGGTTACTCTTACTCTGCTGCTAACAAGAACAAAGCTGTGGAATGGGAAGAGAAGACCTTGTACGATTACTTGCTCAACCCCAAGAAGTACATTCCTGGAACGAAGATGGTCTTCCCTGGGCTCAAGAAGCCTCAAGACCGTGCTGATCTCATTGCCTACTTGAAGGAATCTACT…	558	2	AT2G30410.1	KIS (KIESEL); unfolded protein binding	mutant has embryo defect; enlarged embryo cells and endosperm nuclei; Tubulin Folding Cofactor A	Identical to Tubulin-specific chaperone A [Arabidopsis Thaliana] (GB:O04350;GB:Q949R2); similar to hypothetical protein [Vitis vinifera] (GB:CAN82778.1); contains InterPro domain Tubulin binding cofactor A; (InterPro:IPR004226)	87.61	113	11	1	87	416	1	113	7e-49	189
MMN_All.Contig_1334	GGATTATCGTCGAAGGATCGTTGTGGAGATTTGATAGCGAAGGAGAGAGATCGAAGCACTGATGACGGGAGGAGTGATCAAGCTCGTGAAGCCGAAGATCCAATCTGTGGATATCCAGGCCGCCGCAGGATGGGGTATCGCCGCCGCAACCGGCGCCATCTGGGTCGTCCAACCTTTTGATTGGATTAAGAAGACATTCATTGATAAACCAGCACCTGAAGACAAGTGAGTGATCAAGATTCAAGAGAAAATGAGATTTTTTTTCTTCCAGTTTTCAAGTTTGTTATTGCATCTTTGCGATGTAGCTGAATAAAATTTTGTTTCTTTTCTGGAAAACGTGTTGTTTCATGCCTTCAATGTAGACATTCTGTTTCAAAAAAAAAA	841	2	AT2G30490.1	ATC4H/C4H/CYP73A5 (CINNAMATE 4-HYDROXYLASE, CINNAMATE-4-HYDROXYLASE); trans-cinnamate 4-monooxygenase	Encodes a cinnamate-4-hydroxylase.	Identical to Trans-cinnamate 4-monooxygenase (CYP73A5) [Arabidopsis Thaliana] (GB:P92994;GB:O04995;GB:O49834;GB:P92993); similar to CYP98A3 (CYTOCHROME P450, FAMILY 98, SUBFAMILY A, POLYPEPTIDE 3), monooxygenase/ p-coumarate 3-hydroxylase [Arabidopsis th	87.19	281	35	2	2	841	118	396	4e-137	484
MMN_All.Contig_1335	GGCAATACATCACAAACTAATCCCCAATTTTCGAAACCCTAAACCTCAAATCCAATAAGCTAATCTGAAATCAAGAGCAATTGATTCCAAATCTCAGTTAACCTGGGCCTTATCAGCGAGGTGAACGACGAGGCGTCCCACGGGGAGCGGAGACTCATAGGTGAAGGAGTGGTTGATAGCCTCCGATCTCATATAACGAGAGAGGACACGGCCATCGGCGGTGAGCCCAGCGATCGCGACGCCTATGTGGTCATCGACTTTGAAGATCTTCTTCTGGTGGGAGGAGAGCTCGGATTGGGCCTTGTTGACGCAGGCGAGGACGACATGGGAGCGAGATCTGAGCCCGATGGCGGCGGAGCCTTGCTTGACTGCTTCCATGGCGTACTCCACTTGGAAGAG…	702	2	AT2G30620.1	histone H1.2		Identical to Histone H1.2 [Arabidopsis Thaliana] (GB:P26569); similar to histone H1, putative [Arabidopsis thaliana] (TAIR:AT1G06760.1); similar to histone 1 [Malus x domestica] (GB:BAD00018.1); contains InterPro domain Winged helix repressor DNA-binding	94.29	70	4	0	184	393	59	128	5e-24	107
MMN_All.Contig_1336	GATCCTCCCTTTGAGCTCATCCGATTCCTTTGAAACTTTCTGGGTTTCGAGGTTTTTCCATTACAATATTAGTTTTTTTTTTTCTCTTTGTAATCATCTTACCAATTCAACTGCGTTAGAATCGGCGAATAATCGGAAGCACGACGATGGGGTGTTGCGCGAGCAATACAGCAGGAGGAGGAGGTTCAAAGGCTAGCCGGATGGCACGGTGGCGATCCACCGGCATTATTGGGCTTCGCGACTCCAAATTGAAGACATTTCCTGATGAAGTGATTGTAATGGAGAGAGCAGTACGAACACTTGATCTAACACACAATAAGATCTCGGATGTTCCTGCAGAAGTTAGCAAGTTAATCAATATGCAGCGTCTGTTAATAGCTGATAATCTAATTGAGCGTC…	448	2	AT2G31490.1			similar to unknown [Populus trichocarpa] (GB:ABK96039.1)	80	35	7	0	155	259	36	70	2e-20	59.7
MMN_All.Contig_1337	TATAGGTCGGGCGCTGCAGCGCCATCCATTTTTTGGTAGGCAGAACTGGGGAGGCGGGAGGAAGCGGGAGCGGGGTTACGGTGGCCGAGTGCGCGCGAACGTATGAGCCGCAGAAGGGGGTTGGTCGAGTAGAGAGCATACGGCTGTGGTGGTGGAAGTCTAAATCCGCTAAGGAGTGTGTAACAACTCACCTGCCGAATCAACTAGCCCCGAAAATGGATGGTGCTGACGCGCGCGATCATTCCCTGGCCGTGCTGGTCGACTTTCCGGGAATATGTCTGGGGGAGTGGTATGGTACGCTCGTATCAGGTATGGTGGTGGACGTTTTGAGGGCGCTTACACGGTCACTGACTAGTAGCGCAGGGTAGTTCGGTTGCGGAGAGCTCGCGCCCTAATGTG…	755	2	AT2G31570.1	ATGPX2 (GLUTATHIONE PEROXIDASE 2); glutathione peroxidase	glutathione peroxidase GPx	Identical to Probable glutathione peroxidase 2 (GPX2) [Arabidopsis Thaliana] (GB:O04922); similar to ATGPX7 (GLUTATHIONE PEROXIDASE 7), glutathione peroxidase [Arabidopsis thaliana] (TAIR:AT4G31870.1); similar to phospholipid hydroperoxide glutathione pe	93.49	169	11	0	66	572	1	169	3e-88	321
MMN_All.Contig_1338	GACGACCAATCTTCGCACGGTTCCTGTCGTAACGCTCTTTCCTTTTGTTTTCTAGAGAACAAGTTTTATTTGCTGTGAGATATAAAGGTTGGCAATGGCGAGGATAAAACCTCAGGCTCTGCTTAATCAAAGCAAGAAGAAGAAGGGTCCTAGTCGCATAAGTATTTCTACAATTGTCGTGTGTAATCTCGTAGTTGCTGTAGTTGTACTCTCCTTGGTCACTACTTATCGTCATTGGTCCCAGAGGTCAAGAAACACACTTGAAACCCAGAGCCATAGTTTTGAGGACACAAATGCTGTATCACAACAAAAGAATTACGATCTTCCTGGTTATGCCGATATAAGCACATCAAAAGGTCTCATAACTGTGGAACTCTTTAAAGATGCTTCCCCTGAAGC…	554	2	AT2G33040.1	ATP synthase gamma chain, mitochondrial (ATPC)		Identical to ATP synthase subunit gamma, mitochondrial precursor (ATPC) [Arabidopsis Thaliana] (GB:Q96250); similar to ATPC1 (ATP synthase gamma chain 1) [Arabidopsis thaliana] (TAIR:AT4G04640.1); similar to unnamed protein product [Vitis vinifera] (GB:CA	93.67	158	10	0	79	552	1	158	1e-76	282
MMN_All.Contig_1339	CGGTGACGTATGCTGTGAAGCTGCCTAACGGGAAGACCAAAGGATCTCTCAAGTTCTCTTTCAAGTTCGGTGAGAAGTATACTTTCGGGTCTTCGAGTGATCCTCACGCGCCTGGCTCATCGAGTGTTGACAACAAGTCTATGGATCAGCCCGTCGCTGCTTACCCGCCCGGACAAGGCGCCCCGGGTGCATACCCGGCTCCTCCTGGACATGATGAGAAACACGGCGGTGTTTACGGTTACCCACAGGCCGGTGGATATCCGCCACCTGGTGGTCCCGGTGGTTATCCTCCAGCTGGGCCTGGTGGGTATCCGCCTCCCGGTGCATACCCGCAACAAGGTGGATATCCACCTCAAGGAGGCTACCCGGGTTATCCACCACAGGGTCCAGGCTATGGGT…	1203	2	AT2G33150.1	KAT2/PED1 (PEROXISOME DEFECTIVE 1); acetyl-CoA C-acyltransferase	Encodes an organellar (peroxisome, glyoxysome) 3-ketoacyl-CoA thiolase, involved in fatty acid b-oxidation during germination and subsequent seedling growth. Mutants have defects in glyoxysomal fatty acid beta-oxidation.	Identical to 3-ketoacyl-CoA thiolase 2, peroxisomal precursor (PED1) [Arabidopsis Thaliana] (GB:Q56WD9;GB:Q93Z35;GB:Q9S7M3); similar to acetyl-CoA C-acyltransferase, putative / 3-ketoacyl-CoA thiolase, putative [Arabidopsis thaliana] (TAIR:AT1G04710.1);	93.29	149	10	0	757	1203	232	380	2e-169	238
MMN_All.Contig_134	CACCAGAAGTTAAGGTTAGTGCACCAGACTTTTGTACTGTAGCCTCCACTGTATGGTTCTCTGACCCAAGCTTGAAACCATGTAAATGGGGCTTTCCATCGATGCATACACGCTCCCACGGCTTCTCAATGATATTAACAATAGCAGTGTRAACCTGTGGATAAAAGGAGCAAAAGTGATTCCCTAAAAGTATYGCAAATTCCTCAACAGAGAGTCGATCTCCACACTCTTTCGCCTTGACATAAACGGTGTTTTTCATGGTATCGGTAGCGACGATGTCGGAGTTATCGTCACGGTGGTAAGAAGAGAGGCAGTGAGAGAGAAGGCTGATGCTAACGTTCCACTCAACAAAGTGATGAGATCCATCGGCGCCTTGACGCCAAACTCTCCCAACTCTCA…	719	2	AT2G33220.1			similar to MEE4 (maternal effect embryo arrest 4) [Arabidopsis thaliana] (TAIR:AT1G04630.1); similar to unknown [Populus trichocarpa] (GB:ABK95941.1); contains InterPro domain GRIM-19 (InterPro:IPR009346)	100	23	0	0	53	121	1	23	2e-71	48.9
MMN_All.Contig_1340	CTCTCTCGTGTTAACTCCTTCGACGACGGCACAAAGAAAGCTTGGGTTGATAAACGAACCAGTGATCTCTGTTTATGCTTATCGGTTAAGGGCCTGTCGGTAACCGGGATTGATGATCGGAGATACTGGAATCACATCCCTTCTGATGAATCTCGATTTGCTTCAGTAGCATACCTTCAGCACGTCTGGTGGTTTCAAGTTGATGGAGAAATTGAGTTCCCGTTCCCAGCGGGAACCTACAGCGTCTTCTTCAGGCTTCATCTAGGCAAACCGGGGAAGCGGTTTGGTTGGAAGGTTTGCAACGCTGACCAGATTCATGGTTGGGATATTAAACCGGTTCAGTTTCAGATTTGGACTGAAGATGGTCAACACTCTTCGTCTCAGTGCAAGTTAACCGAA…	924	2	AT2G33470.2	GLTP1 (GLYCOLIPID TRANSFER PROTEIN 1); glycolipid binding / glycolipid transporter		similar to GLTP3 (GLYCOLIPID TRANSFER PROTEIN 3), glycolipid binding / glycolipid transporter [Arabidopsis thaliana] (TAIR:AT3G21260.2); similar to unnamed protein product [Vitis vinifera] (GB:CAO71432.1); contains InterPro domain Glycolipid transfer prot	91.09	202	18	0	145	750	1	202	8e-106	380
MMN_All.Contig_1341	GGTTGTGAAGAAATCAAACGAGAGTTTTAAAGGATTGTGTGATCTGTTTTAATGTTCTTTTCCATCCTTTTAATGAAGCAATCCAACTCCATCTTCCTTTGATTTGCGAATAAATAAATATAATTTCTTGAGTTTGTACC	905	2	AT2G33590.1	cinnamoyl-CoA reductase family		similar to cinnamoyl-CoA reductase family [Arabidopsis thaliana] (TAIR:AT2G33600.1); similar to unnamed protein product [Vitis vinifera] (GB:CAO66289.1); contains InterPro domain NAD-dependent epimerase/dehydratase; (InterPro:IPR001509); contains InterPro	79.44	180	37	0	60	599	1	180	8e-85	224
MMN_All.Contig_1342	GGAACAGAGACGTTGTCCAGATGCAGCAAACTGACGCTCAGAATATCAAAGCATTGGAGGAGTCAAAGTTGGTTAAAGACATTGAGGGGATGAAGCTAAAAGTCAATGCTCTTGAATCCAAGCTAAAGCAGGCTGATTCAACCATTTCGAAGCTAATGGAGGAGCGGTCTACAAGCTTCCAACATAGAGAAAGCTTGCAACAAGAGCTGGCGGAACTGAGGACGAAGAAGATAGTGAAAGAAGTGCACATTGGATTCCCTCTGCTATATGTATGCGTGGTGGCATTCATTAGCATTGTTATCGGGTATTGTCCGCGCACTTGACTGCTCGGCCTTTCTCTCTCGATCACACATATCTTTTATATCTCTTAGCAAGTGTGCAGTCAGAAAATATAGACAA…	804	2	AT2G33770.1	ATUBC24/PHO2/UBC24 (PHOSPHATE 2); ubiquitin-protein ligase	Encodes a ubiquitin-conjugating E2 enzyme. UBC24 mRNA accumulation is suppressed by miR399f, miR399b and miR399c. Involved in phosphate starvation response.	similar to PFU2/UBC23 (UBIQUITIN-CONJUGATING ENZYME 23), ubiquitin-protein ligase [Arabidopsis thaliana] (TAIR:AT2G16920.1); similar to hypothetical protein OsI_020215 [Oryza sativa (indica cultivar-group)] (GB:EAY98982.1); similar to unnamed protein prod	91.21	182	16	0	1	546	722	903	8e-96	346
MMN_All.Contig_1343	GGGTGAAACCAAACACAGACTTTGATTATTAGGTTTTGATGTTTCATGTAGTTTATACAGATAAACTAGTTCTAGTTTATATTATTTCGGTGTAGTGGTGTCTGATCTTCTGTATTTTGCATCAGCTTCTATTTCTTTTACCATTTATTCAAGTTTTTTCCTTTTTCAGAGAGATTCGGTTTATCATTTTACATCTCTTTTTTGCCACTTTAGACAGAAATCATTTATCTAAACCGGACAAGCTTTAAAATTATTAATTAAACCTAATATTTTCGAGGTATAACGTTTGAAGAGATTCTCTATATGAAGAAACAATTTTAAGGTGGAGTTGTTTTGAGTTCTTGAAACATGTAATGAAACTCAAAACATGTAATGAAACTAATGTACCAAAACAGACAA…	566	2	AT2G34690.1	ACD11 (ACCELERATED CELL DEATH 11)	Gene product transports the glycolipid precursor sphingosine between membranes in vitro. Mutant constitutively expresses defense-related genes that accompany the hypersensitive response normally triggered by avirulent pathogens.	similar to glycolipid binding / glycolipid transporter [Arabidopsis thaliana] (TAIR:AT4G39670.1); similar to unnamed protein product [Vitis vinifera] (GB:CAO40411.1); contains InterPro domain Glycolipid transfer protein, GLTP; (InterPro:IPR014830)	81.33	150	28	0	117	566	1	150	6e-67	249
MMN_All.Contig_1344	GAATATGTGGAAGATGAAGAGGGTAAGCCAAAACTGCAGATCGACGCTCAAAACTGTTTGCACTGCAAGGCATGTGATATTAAAGATCCGAAGCAAAACATAGAGTGGACAGTGCCTGAAGGTGGTGGCGGCCCTGCTTATTCCGTAATGTAGTAATCCTCATCAACACGCACTTTACCACGTCCCATAAGTAAATAAAGACTCAAAACAAAACCATATGTTGTTATGAGCTTTTTAGTGATAGAAAGTGTATGATGTTTTAGCTTGTTGTAAACTTTCATTTGACATTTAATGGGAACACATCAC	1270	2	AT2G36190.1	ATCWINV4 (ARABIDOPSIS THALIANA CELL WALL INVERTASE 4); hydrolase, hydrolyzing O-glycosyl compounds		similar to ATCWINV2 (ARABIDOPSIS THALIANA CELL WALL INVERTASE 2), hydrolase, hydrolyzing O-glycosyl compounds [Arabidopsis thaliana] (TAIR:AT3G52600.2); similar to ATCWINV2 (ARABIDOPSIS THALIANA CELL WALL INVERTASE 2), hydrolase, hydrolyzing O-glycosyl co	70.57	316	83	5	1	918	276	580	3e-120	428
MMN_All.Contig_1345	AACTGTTACAACCCTATTTTAAAAATATAACTCGTGTGTTCGTGCAAATGTATTTTTTATGGATCAAAATTTTAATGTAAAATAAAATGGTTATCTATTTTTATATTTGATTTATACGATTAAATAATTCAATATATTATTTAAAATTTTGTGGTTTATATTATGTATTTTTATAACACTTTTATGTTTTTTAGACGTAGTTAATATAC	940	2	AT2G36530.1	LOS2 (Low expression of osmotically responsive genes 1); phosphopyruvate hydratase	Involved in light-dependent cold tolerance and encodes an enolase.	Identical to Enolase (ENO) [Arabidopsis Thaliana] (GB:P25696); similar to enolase, putative [Arabidopsis thaliana] (TAIR:AT1G74030.1); similar to LOS2 [Capsella bursa-pastoris] (GB:AAS66001.1); similar to los [Brassica rapa subsp. chinensis] (GB:ABD92697	95.05	202	10	0	3	608	191	392	5e-107	384
MMN_All.Contig_1346	GTAGCGGCTGCTGAGAGAGAAAAAAATGGCAACACCTCAAGTGAAGACTGGTCTGTACGTTGGTCTGAACAAAGGTCACGTCGTCACCAGACGCGAGTTAGCTCCTCGTCCCAACTCTCGCAAAGGGAAAACGAGCAAGAGGACATTGTTCATCAGATCACTGATCAGGGAGGTTGCTGGATTTGCTCCTTACGAGAAGAGAATCACTGAGCTTCTCAAGGTTGGTAAGGACAAGAGGGCTCTCAAGGTCGCTAAGAGGAAGTTGGGTACCCACAAGAGAGCCAAGCGAAAGAGAGAGGAGATGTCTAGTGTTCTCCGTAAGATGAGGTCTGGTGGTGGTGGTGTTACTGAGAAGAAGAAATAAACATGTTAAGTCTTCTATGTTATTGGAGTATTAAG…	703	2	AT2G36530.1	LOS2 (Low expression of osmotically responsive genes 1); phosphopyruvate hydratase	Involved in light-dependent cold tolerance and encodes an enolase.	Identical to Enolase (ENO) [Arabidopsis Thaliana] (GB:P25696); similar to enolase, putative [Arabidopsis thaliana] (TAIR:AT1G74030.1); similar to LOS2 [Capsella bursa-pastoris] (GB:AAS66001.1); similar to los [Brassica rapa subsp. chinensis] (GB:ABD92697	95.09	163	8	0	2	490	282	444	4e-86	314
MMN_All.Contig_1347	GCATGGAGGTTTCAGACAAATCTCTACGGAAATGGAAGCACGCCTAGAGGTCGCGAAGAGAGATATCGTCTCTGGTTCGATCCTTCTAAAGAGTTTCATCGTTACAGCATCCTCTGGACTCCTCACAAGATCATATTTTGGGTTGATGATGTACCAATAAGAGAAGTGATAAAAAGTGAAGCAATGGGAGCCGATTATCCAGCGAAGCCAATGGCTCTTTACGCCACCATCTGGGATGCCTCCGATTGGGCAACCTCCGGCGGAAAATATAAAGCCAATTACAAATTTGCCCCCTTCGTCGCCGAGTTCAAATCTTTCTCCCTCGATGGCTGCTCCGTTGATCCCATCCAAGAAGTTCCTGTTGATTGCGCTGACTCTGTTGAGTTCCTTGAATCGCAA…	797	2	AT2G36880.2	MAT3 (METHIONINE ADENOSYLTRANSFERASE 3)		similar to MAT2/SAM-2 (S-adenosylmethionine synthetase 2), methionine adenosyltransferase [Arabidopsis thaliana] (TAIR:AT4G01850.1); similar to MTO3 (S-adenosylmethionine synthase 3), methionine adenosyltransferase [Arabidopsis thaliana] (TAIR:AT3G17390.1	98.65	223	3	0	127	795	1	223	1e-127	452
MMN_All.Contig_1348	GGCCTCTTCGTCTTTGTTTTGCTATTTACTCCATTTTCTCAAATATTTAAAACAGTATTTTTGCTTCCTTTATTTTCTTGTAATGGCTTTCTCTCCGATCAACTGCCTCATTTTCGATTTGGATGACACATTATACCCTCTGAAAACGGGAATAGCTCCAGCCGTCAAGAAAAACATCGACGATTTTCTAATGGAGAAATTTGGATTTTCTGAAAGTAAAGCTTCAAGTCTAAGAGTTGAACTCTTCAAGAGTTATGGAAGTACTCTCGCTGGTCTCAGGGCATTAGGTCACGATGTTCATCCTGATGAATATCACAGTGTCGTGCACGGAAGGTTGCCGTATGGTTCAATCCAACCTAACAGCAAACTAAGAAACCTTCTGAACAAAATCAAACAGAA…	777	2	AT2G36880.2	MAT3 (METHIONINE ADENOSYLTRANSFERASE 3)		similar to MAT2/SAM-2 (S-adenosylmethionine synthetase 2), methionine adenosyltransferase [Arabidopsis thaliana] (TAIR:AT4G01850.1); similar to MTO3 (S-adenosylmethionine synthase 3), methionine adenosyltransferase [Arabidopsis thaliana] (TAIR:AT3G17390.1	100	152	0	0	1	456	239	390	2e-75	278
MMN_All.Contig_1349	GATCTGCAAATTCACAATCTTCATAGCTTAAATCCAAAAACTCAAAACAAAGCATACAGAAGAAAAGAGAGCGTCTTCTCCTGAATTATTCAGTCGGCTTCGAGATGAATTCTACAAGCAGGGCATGGTCGGTGGCAGCAAGTATTGGAGTTGTGGAGACACTAAAAGATCAATTAGGCGTTTGTCGGTGGAACTACGTTCTCCGTTCAATGAATCAACATCTTCGGAATAACATCAGATCCATTTCTCAGACCAAAAATCTTTCCTCCTCCTCATCGTCAGCCGCCACCGCACCCTTCGGTAAAACGAAGCATGCTGAGGAATCGCTCAAGATGGTCATGTACTTGAGCTGTTGGGGTCCAAACTAGGTTTCTTGAAACCTATTCGATGGATTTGCTC…	633	2	AT2G37470.1	histone H2B, putative		Identical to Histone H2B.4 [Arabidopsis Thaliana] (GB:Q9ZUS0); similar to histone H2B, putative [Arabidopsis thaliana] (TAIR:AT3G53650.1); similar to histone H2B-like protein [Solanum tuberosum] (GB:ABB72812.1); contains InterPro domain Histone-fold; (In	97.73	88	2	0	217	480	51	138	7e-43	170
MMN_All.Contig_135	GTTAATGAGGCAGGGGAATCAGGGGTACAATGCTGTGTGCGAGGGGTAACATGTAGGGAGAATAAACCATGAAGAAGACCAAGACAGCGTGGAGGGCAGGGGGGGGGGGGAAATTTATATTAGGGTGAATTGGACAGACGTAGAGAGACACAGTAAGGACATATGAGTCCCATCAGAGCTTGCTAGGAAAGATCGCAGAAAGCGAGGCCAAGTATTTTGAGCAGAATCCCAATATCATATGAGGCCGGGATGTGAACAGAAAAAGATTAGATCATGTTCACATATGAAGAGGGGACGAGTGGCCAAAGAATAGGAAAGAAAGCTTCTTGATGGCCAAGGGAGAAGACAGGGGAGTCTTTTACAATATTCTGTTTCAGTGAGAGCAGATATTTCATTTAC…	666	2	AT2G38995.1			similar to unknown protein [Arabidopsis thaliana] (TAIR:AT5G37300.1); similar to unnamed protein product [Vitis vinifera] (GB:CAO48523.1); contains InterPro domain Protein of unknown function UPF0089 (InterPro:IPR004255); contains InterPro domain Protein	72.34	141	39	0	2	424	339	479	6e-56	213
MMN_All.Contig_1350	GGTGGTGGTTTCTCTATAGAAGGGGGATTGGATTATTCACAGAGAGACGCTTTGAAGATAAGAGAGAAGCCATAAACCCAAAAAAAAAAATATGCTTCGACTCTGTTCCACTTTCCGTCCTCAACTTCTCTTTTCTCCTCAAATCCGATTCACAGATGGAGTTTTGATTCCCCGACTAAACTTTGGTTCGAGCAATCCAGTTGTGAGTTTCCGTCCAGTGATACGGTGCCAGAGAGTTAGCGGAGGTCGAGGAGGAGCCAACCGAAGCAAACCCGCCAAGCCTCCTGTTAAAGAAGGCAGCAACAAAACGGTTATCGAAGGTTTGGTCACCGAATCGCTTCCCAACGGCATGTTTCGAGTTGATCTTGAGAATGGAGATAACATTCTTGGGTACATTTG…	622	2	AT2G39170.1			similar to unnamed protein product [Vitis vinifera] (GB:CAO68899.1); contains domain PTHR21146 (PTHR21146)	75	148	34	2	186	620	1	143	6e-53	203
MMN_All.Contig_1351	GGGAAATCGGCTGAAGAAAACGGTCTCCGACCAATTCTCTTTGACAGCTTAAAGTCTTTACCAATAGGTTCGGCAAACCAGAACCCGGTAGATGAGATTGATCTAGAGCTAGTCACAGAAGCAGCAAACTGGCTGAGAAGGAAGCTTGATCTCACAATCTTCGGATTTGATGTGGTTGTTCAAGAAGAAACAAGAGATCACGTGGTAGTAGACTTGAACTACTTACCCTCTTTTAAAGAAGTCCCTGAAAACATAGCAGTTCCTTCCTTCTGGGAAGCCATCAGAAACAGGCTTGACCAACATGTCTGAGAGTTTGTGTGTTTATTATGCTTCCAACTCTTGAGACTAGAATAAATGTAATATTTAAGGACCAGTAGCAGCAAGTGAAAGTATTGTTCT…	1231	2	AT2G39570.1	ACT domain-containing protein		similar to ACT domain-containing protein [Arabidopsis thaliana] (TAIR:AT2G36840.1); similar to unnamed protein product [Vitis vinifera] (GB:CAO69235.1); contains InterPro domain Amino acid-binding ACT; (InterPro:IPR002912)	87.78	409	44	3	21	1229	1	408	0	695
MMN_All.Contig_1352	CAAGAGAAGCACTCAGCTGAAAAAGCTGATGAATGCTTACTGTGACAGGCAATCTGTGGACATGAACGCCATTGCCTTCTTGTTCGATGGGCGTCGTCTGCGTGCTGAGCAGACTCCCGATGAGCTTGACATGGAGGACGGTGATGAGATCGATGCCATGCTCCATCAGACCGGTGGCTGTGGTGGTGGCGGCCTGACCCTTTCCAGGGTTTAGGGTTTCTTGATGTGTGATAGGACTTGGCTAAGGAGTAATCGGCATTAGGATTTGCAAACTTGTTTCTTTTTATCGTGCAGACTTTTTTATTTTATCGTCACCATTGTCGTTAGAGAACTACATGAGGCTAAAAAAAATCCTTTTGTTGATTT	1161	2	AT2G40095.1			similar to unknown protein [Arabidopsis thaliana] (TAIR:AT3G55880.2); similar to unnamed protein product [Vitis vinifera] (GB:CAO41350.1); contains domain PTHR10992 (PTHR10992); contains domain PTHR10992:SF2 (PTHR10992:SF2)	89.95	209	20	1	138	761	1	209	5e-103	371
MMN_All.Contig_1353	GGTCGTCGTTTCTCTCAAGCTTCGCTCTCTCTCTCTCTCGGTTACATTCTCCAGAGCAGTTAAAGAGCACAAGATGGGGTTGAGTTTCGCCAAGCTGTTTAGCAGGCTCTTTGCAAAGAAGGAGATGAGGATTCTGATGGTTGGTCTTGATGCTGCTGGTAAGACCACTATTCTCTACAAGCTCAAGCTCGGAGAGATTGTCACCACCATCCCCACTATTGGTTTCAATGTGGAAACTGTGGAGTACAAGAACATCAGTTTCACTGTGTGGGATGTCGGAGGTCAGGACAAGATCCGTCCCTTGTGGAGGCATTACTTCCAGAACACTCAGGGTCTGATCTTTGTCGTGGACAGCAACGACAGAGACCGTGTTGTTGAGGCTCGAGATGAACTTCACAG…	648	2	AT2G40330.1	Bet v I allergen family protein		similar to unknown protein [Arabidopsis thaliana] (TAIR:AT2G38310.1); similar to unnamed protein product [Vitis vinifera] (GB:CAO48777.1); contains InterPro domain Streptomyces cyclase/dehydrase (InterPro:IPR005031)	81.32	182	31	1	112	648	1	182	1e-77	286
MMN_All.Contig_1354	TACCACGGGGGGGGGAATAATAATAATAATAAAAATTCAATTATCAAAATCATCCGCCGTCTTCCCTTCACCGGATCACCTTCCTTCCTTCCTTCCTTTGGATCTATCTTCCGATTCCGACGGTTCTTCGTTTCTCAGAGTATCAATAATCAATCTACCTTGGAACAATGAGTGAGGTGTTTAACGGATACGAGCGCCAATACTGCGACCTCTCGGCCAACCTCTCCAAGAAATGCTCCTCTGCTCTTGCCCTTGACGGAGAACAAAAGAAGCAGAAGCTCTCTGAGATAAGATCTGGCCTCGATAATGCTGAAGCATTGATTAGGAAAATGGATGTTGAGGCGAGGAGCCTTCCACCGAGCATTAGGACCAGCCTCCTTGTTAAACTAAGAGAGTTCA…	717	2	AT2G40475.1	unknown protein			87.23	47	6	0	370	510	14	60	3e-23	90.9
MMN_All.Contig_1355	GACATCCAACACACACAAGATCATATTCAGAAGACAAAAAAAAAGGCAACAAAAGATGAACTTCCTCTCCGATCAGGTCAAGAAATTCTCCGACTCCAAACCGGAGGAGCCAGACCACAACAAGCCCGTCGAAGGAACCGAAGCAGCCAACAGACCAGCTTCTTCCTCCGAGCTCATGGCTAGTGCCAAGGTTGTAGCCGAAGCTGCTCAAGCCGCGGCTCGTAACGAATCAGACAAACTCGACAAGGCTAAAGTCGCTGGAGCCAGCGCTGATATCTTGGATGCTGCCCAAAAATACGGAAAGCTCGATGAAAAGAGCGGCGCTGGTCAGTACCTCGAGAAGGCCGAGAAGTATCTAAGCGATTTCGAATCCTCACATTCTTCCGGCGGCGCCGGTAC…	782	2	AT2G41430.2	ERD15 (EARLY RESPONSIVE TO DEHYDRATION 15)	Encodes hydrophilic protein lacking Cys residues that is expressed in response to drought stress, light stress and treatment with plant-growth-promoting rhizobacteria (Paenibacillus polymyxa), possibly revealing a connection between responses to biotic an	similar to unknown protein [Arabidopsis thaliana] (TAIR:AT4G14270.2); similar to unknown protein [Arabidopsis thaliana] (TAIR:AT4G14270.1); similar to ERD15 protein [Brassica rapa] (GB:ABV89651.1)	77.3	163	20	5	97	534	1	163	2e-66	248
MMN_All.Contig_1356	CCGCAACGTTGGTTCTTTCGATAAGAACGATCCCACCGTCGGCACGGGTCTCGTGGGGGCTCCCGCCTGCGGTGATGTAATGAAGCTTCAAATCAAGGTCGATGAGAAGACCGGTCAAATCGTCGATGCTCGCTTCAAGACCTTTGGTTGTGGCTCCGCCATCGCCTCTTCATCTGTCGCCACTGAATGGGTGAAACGGAAAGCTCTGGAGGAAGTCCTGACCATCAAGATCACCGAAATCGCGAAGCATCTTTCTCTCCCACCGGTGAAGCTCCATTGCAGTATGTTGGCCGAGGACGCCATCTAGGCCGCTGTGACACACTGCAAGGAGAAGCGTGTGAAGACAAATGGTGCTTGAGAAATCGCGCACGCTTGATTCCTTATGTGTATATGATGGTG…	870	2	AT2G42040.1			similar to unnamed protein product [Vitis vinifera] (GB:CAO23408.1); contains InterPro domain WRC (InterPro:IPR014977)	63.74	273	90	8	56	847	1	266	2e-50	196
MMN_All.Contig_1357	AAGGCAAACGGAACAAAAGATGAGAAGGCAGGAGATATCGAAGAGGAAGATAAAAAGGTGGAGACTGTTGATGAAAATAACAAGGAGCAGAATAAGGAGGAGGATTTGAC	743	2	AT2G42490.1	copper amine oxidase, putative		similar to copper amine oxidase, putative [Arabidopsis thaliana] (TAIR:AT3G43670.1); similar to unnamed protein product [Vitis vinifera] (GB:CAO16112.1); similar to peroxisomal copper-containing amine oxidase [Glycine max] (GB:AAD40979.1); similar to hypo	95.92	49	2	0	2	148	461	509	2e-93	110
MMN_All.Contig_1358	GACCTTCAACCGCACCCAACCACTACAAAAATTCAGTCCATTCACCAACCAAAGCTCTCTTCGTCAACTCTTCGTCCACAAACGTTTACATATGTTTCTTAAGGTCTTTCTACAGCTTAAGACGCCGTGAAACAGCATATGTGTGTCGTCCTTGGTTCTGAAATTGCTTGGCTTTCATCCTCTTGATGGAAATACAACAAACATTGGTATGTTATTTCTTCATATCAAAATATGCAAGTTTTGCAATATCCTTCTGGTATATGTGTTTACAATTGGACAATTTCTTATCTGATTATCACGAATGCTTATGCGTCCTTTTAGAACTCACGATGATGTCCACATCAACTTTGGCATACTCGTCTCAATGGCTCTATACGGCAACTTTCCGACTCTGCTAGG…	567	2	AT2G43270.1	F-box family protein		Identical to F-box/Kelch-repeat protein At2g43270 [Arabidopsis Thaliana] (GB:Q1PEU9;GB:O22843); similar to F-box family protein / S locus-related [Arabidopsis thaliana] (TAIR:AT2G43260.1); similar to F-box domain containing protein [Brassica oleracea] (GB	51.72	174	76	4	69	566	2	175	5e-45	177
MMN_All.Contig_1359	GCTGTTCCAATTCGTTCCGAAACAATCTTCTCAATTCCTTTCGGTTATTATAATCTGAGTTTAAAAAAACAATGGGAGGAGGTAAAGACAAGCATGGAGGCAAGTTCAAGCATGGAAAGCACGGGAAACATGGTATGTTTGGAGGAGGAGGAGGCAAATTCAAGAAGTGGAAGTAATCTAAAGAAACCACCCTTTCATTCTCTCCTCCAGTAGTCTCATTTACCTGACCGATGTTTTCTAATAATCCCCTCCAAACACATTATATATTAACTATATCGGTTTAGAGATTACTGGTTCAGAGGAAATAAATGGAGAGTGGTAGTATAATGTAAACCTTATGGTATCTGCAGAAGAGGTTTCTTCAATCTCTTAATAGCAGATGCCCTGAAACTTATCTAT…	894	2	AT2G43750.1	OASB (O-ACETYLSERINE (THIOL) LYASE B); cysteine synthase	Arabidopsis thaliana O-acetylserine (thiol) lyase (OAS-TL) isoform oasB, the key enzyme for fixation of inorganic sulfide. It catalyzes the formation of cysteine from O-acetylserine and inorganic sulfide.	Identical to Cysteine synthase, chloroplast/chromoplast precursor (OASB) [Arabidopsis Thaliana] (GB:P47999;GB:O22828;GB:Q42568); similar to OASC (O-ACETYLSERINE (THIOL) LYASE ISOFORM C), cysteine synthase [Arabidopsis thaliana] (TAIR:AT3G59760.3); simila	91.74	109	9	0	1	327	52	160	3e-132	196
MMN_All.Contig_136	GATTAGAGGAAATATCTAAAGTAGGTGAATGAGATTGAGAAGATAAACGGATCCGATCTAGCCTAGGGTCGTCTCTTCTTCTTCGATATCTATCTCCCTSGWGAAGATAAACGGATCMGASCTAAGGTGGAACATGGACAAAGGCAAAGCAGTGATGGGTGCYGGCCGGAGATGGGGCGYCGATTTCTCCGATCAATCCACCGTTCCATCTTCCCGCGACATCCTCGATCCACCTGGCTTCTCTCGTGCTTCTCCCGAACAGGATGATTCAGCAACGAGCCGCCARAAGAAAGACGCTGAAGCTCATTGGAAACTTCAGAAAGCATGGGAAGTAGCGCAGTCACCGTTTAAGAATCTGATGATGATGGGGTTCATGATGTGGATGGCTGGGAACACTGT…	579	2	AT2G45140.1	vesicle-associated membrane protein, putative / VAMP, putative		similar to VAP27-1 (VAMP/SYNAPTOBREVIN-ASSOCIATED PROTEIN 27-1), protein binding [Arabidopsis thaliana] (TAIR:AT3G60600.1); similar to unnamed protein product [Vitis vinifera] (GB:CAO24545.1); contains InterPro domain VAMP-associated (InterPro:IPR016763);	89.29	168	17	1	78	578	1	168	2e-81	298
MMN_All.Contig_1360	GGAACAGGTCAGGTCGGATGAGGAACTCAAAGAATGGTGGAATGAAGTGAAGAACATAGGGCATGGAGACAAGAAAAATGAACCATGGTGGCCTGATCTCAAAACCCAAGATGACTTGATTGGCGTGGTGACTACGATTGCATGGGTGGCTTCAGGTCACCATGCAGCTGTAAACTTTGGACAGTATGGGTATGGTGGATACTTTCCTAACCGACCAACCACATCAAGGAAAAAAAATGCCAGTGGAAGAACCGACAGAGGACGAGCTAAAAGAGTTCTATGAGGAGCCAGAGAAGACCATGCTTAAGACATTCCCCTCGAAGAAGCAGGCGACCACAGTGATGTTTACTTTGGATCTTCTATCTGCACATTCACCAGATGAAGAGTACCTAGGAGAAA…	630	2	AT2G45580.1	CYP76C3 (cytochrome P450, family 76, subfamily C, polypeptide 3); oxygen binding	member of CYP76C	Identical to Cytochrome P450 76C3 (CYP76C3) [Arabidopsis Thaliana] (GB:O64638;GB:Q8GXM0); similar to CYP76C4 (cytochrome P450, family 76, subfamily C, polypeptide 4), oxygen binding [Arabidopsis thaliana] (TAIR:AT2G45550.1); similar to unnamed protein pr	82.94	170	29	0	2	511	341	510	4e-80	293
MMN_All.Contig_1361	GTTCCTGATAGAAAATGACGACTCCTTTAGAAAAACGAAGTTATTCAAGTTCTTTTTCCCAAAGAAGTCCCGCTCTGACGGCCCGACGAGTTATCTACGGACCCTCCCTGTAGTGCGCCCCTCCTTGAATTTTTTGGTCATGCAATACTTTTTTAATACAAAGAACCAAATGAATTTCGACCCCGTCGTAGTTCTCAATCATTTCGTGGCACCGGGCGCGGCTGAACCATCTACGATGGGGAGAGCGAATGCACAGGGAAGAAGCTTACAGAAGAGAATACGTTCTCGTATCGCTTTTTTTGTAGAAAGCTTGACCAGCGAGAAAAAGTGTTTGGCCGAAGCCAAAAATAGGTTGACCCACTTCATTCGCTTGGCGAATGATCTTCGCTTCGCGGGAAC…	603	2	AT2G45580.1	CYP76C3 (cytochrome P450, family 76, subfamily C, polypeptide 3); oxygen binding	member of CYP76C	Identical to Cytochrome P450 76C3 (CYP76C3) [Arabidopsis Thaliana] (GB:O64638;GB:Q8GXM0); similar to CYP76C4 (cytochrome P450, family 76, subfamily C, polypeptide 4), oxygen binding [Arabidopsis thaliana] (TAIR:AT2G45550.1); similar to unnamed protein pr	89.02	82	9	0	171	416	50	131	3e-39	158
MMN_All.Contig_1362	GGTAGAGATCAGAAGAAGAGCTATCAATTCTCCATTCGAATTTCGAAGGTCACTTTCATTTTTTCCCTCGGAATCTCTCTCAACGATTCCAAACCTTACTTCTCTGAGCTCTTCGCAGGATCCATGGATATATCTTCTTCCTCTTTCCATCAAGCTCACAAAGTCTCTCTCTTGCGTCGTCAACCCTCTTCCCCGGTCAACTCTGTCCCCGTCATCGGATTCTCGCTTCCGCGGATCACTTCTCCTTCTCTAGCTAAATATCGCCGGAAAGGGAGCTCTACCGGGTTTGTAAGAGCTTGTGTTGCTGTGGAAGAGAAGAAACGAACTGCTATCATCAGAATTGGTACACGGGGAAGTCCTCTAGCTCTTGCTCAAGCCTACGAGACACGAGCCAAGCTC…	635	2	AT2G45580.1	CYP76C3 (cytochrome P450, family 76, subfamily C, polypeptide 3); oxygen binding	member of CYP76C	Identical to Cytochrome P450 76C3 (CYP76C3) [Arabidopsis Thaliana] (GB:O64638;GB:Q8GXM0); similar to CYP76C4 (cytochrome P450, family 76, subfamily C, polypeptide 4), oxygen binding [Arabidopsis thaliana] (TAIR:AT2G45550.1); similar to unnamed protein pr	84.71	157	24	0	163	633	50	206	8e-72	266
MMN_All.Contig_1363	GCTGAGCAAAAACCCTAGAAAATCCCATTCTCCGTCGATCAAAGCAAGACGATGACTGGTCCCAACACTGTTTCTGATTTATTTTTCTGGGGTTTAGTGGTGTGAGTTAGCGAGGTGATGAACATCGTTCGGACATTGACGAGAGCAAAGTCAAAGCACCGAACATCTTCGAACGAGCCAAAGAGGAGATCGATGCTGTTATTGGTGCTATTCATCAACGCAAGAGTTCCAGGGACGAATCTGACAAGGTAGAATTCAAATCCGAGGAGAAACCGAATATGATGAGAAAGGCCAAGGAAGAAATCAAATCTCTCTTCCATTCCAAGGAGAAACCTCATCGCCATCATCACCACAAAGAAACTCATGGAAGGAGTGATGATATCGACGAGAACACGCCTG…	779	2	AT2G46505.1	SDH4 (Succinate dehydrogenase subunit 4)	Encodes succinate dehydrogenase ,a component of mitochondrial respiratory complex II. Nuclear encoded gene which is imported into the mitochondrion.	similar to succinate dehydrogenase subunit 4 [Podophyllum peltatum] (GB:AAK77855.1); similar to succinate oxido-reductase subunit 4 [Lonicera sp. Bergthorsson 0301] (GB:AAW47289.1); similar to succinate dehydrogenase subunit 4 [Gymnocladus dioica] (GB:AAK	62.64	91	23	2	287	526	60	150	3e-34	109
MMN_All.Contig_1364	GAAAACTTATCCTCTTTTGTTCCATTTTCAAATTAAAAACCTGCTCCTATATTTCTGTTTTCCTTTTCTTTTTTTCTTAAAAAGAAATTTGTGATTTCTAAATTCATATCCAATATGAACTAACTAGCACTGTTACTATCTAAGAACATGAACTAGTGACCGAGGAGCTACATCTGAAATCACTCTAATACATAGACTCTAAATATAAAATCCATCCTCAACCACATCCCCAATCACCACTGTATTCATATGCTCATCATTCTTATTCATACTACTGGTCCGACTAACATCTCCACCTTCCATGCTAACTACCATGAGATTGATACTGGTGACATTGTTTCTTGCCCTTTATATGTACTCTACACTTTCACAGGTGTGCCTGCATGTATGTCTATGCAT…	697	2	AT2G46600.1	calcium-binding protein, putative		similar to PBP1 (PINOID-BINDING PROTEIN 1), calcium ion binding [Arabidopsis thaliana] (TAIR:AT5G54490.1); similar to unnamed protein product [Vitis vinifera] (GB:CAO14415.1); contains InterPro domain EF-Hand type; (InterPro:IPR011992); contains InterPro	69.63	135	39	1	27	425	1	135	3e-44	175
MMN_All.Contig_1365	GGATCGACAGGGAGAGAATCAGATTCCTCTGAGAAGACTCTAATCGAAGATACTTGGCCTCGCCGCCGCGACAAAGGAACCATTTTGGAATTGCTTGAGGAGTCTGAAAGGAGTTAACTTTGATTCTCGTACTCGAATCTAAGCAAATGGCGTCTTCGTTCTGGAACGTAGCTTATCAACAAGCCATGAGAAGCGGTGTGTTTGTGGCGAAAGTCTACTCCTTTCTCCATGTAACCACTAACTATCTCGCCTTCCCTGCTTATGCTTTTGGTCCGAGCATGATCCCCACGCTTCATCCTTCGGGGAATGTCGTGCTGGCCGAACGAATCTCCAAACCGAGTCGTGGAGATGTCGTTGTCTTTCAATCTCCTGAAGATCCTAACAAGCTTCCGACCAAGA…	708	2	AT2G47390.1	serine-type endopeptidase/ serine-type peptidase		similar to hypothetical protein OsI_010936 [Oryza sativa (indica cultivar-group)] (GB:EAY89703.1); similar to unnamed protein product [Vitis vinifera] (GB:CAO40114.1); similar to hypothetical protein OsJ_010143 [Oryza sativa (japonica cultivar-group)] (GB	96.6	235	8	0	2	706	593	827	3e-120	427
MMN_All.Contig_1366	CGCTATGAGACTTTCTGGAAGGAAGTAGACTACGCAAAGAACTTGTGGAAGAACAGATCCGATCTGAAGGTAGAAGATGCAGGAATTGCTGCATTGTTTGGTCTCGAATGCTTTGCATGGTACTGCGCAGGAGAAATCGCCGGAAGAGGATTCACCTTCACCGGCTACTACCCTTGAAAGAGAGGAACAATAACTTGAACAAGATTGTGTAATCTGAATCGATTTTTTTTTTTTACAAGTTTTTCCCTGAAACGGAAACAGAGTATTTGGATCTGAGAAAATTTCCATTTTGCTAAAACTCTCTTTGATAAGGTTGAGATTAATAAAGAACAAAAATTTCC	566	2	AT2G47400.1	CP12-1 (CP12 domain-containing protein 1)	CP12-1 encodes a small peptide found in the chloroplast stroma. It belongs to the CP12 gene family thought to be involved in the formation of a supramolecular complex with glyceraldehyde-3-phosphate dehydrogenase (GAPDH) and phosphoribulokinase (PRK) embe	similar to CP12-2 [Arabidopsis thaliana] (TAIR:AT3G62410.1); similar to putative chloroplast protein CP12 [Brassica rapa] (GB:ABL97989.1); contains InterPro domain Protein of unknown function CP12 (InterPro:IPR003823)	87.2	125	16	2	46	420	1	123	3e-57	218
MMN_All.Contig_1367	GAGTGTATGGAATGTATCATTTCTTGGATATCCTGCCAGGGCCATCTTACCTTACTCCCAAGCCCTTGAGAAATTTGCTCCGCATATTCAACAGGTTAGTATGGAGAGTAATGGAAAGGGAGTTTCAATTGATGGTCTACCTCTCCCGTTCGAGACTGGTGAGATTGATTTTGGTGAACCTGGAACAAATGGCCAACACAGCTTTTACCAACTCATTCACCAGGGACGCGTAATCCCTTGTGATTTCATTGGCACTGTGAAGAGTCAGCAACCTGTGTACTTGGAGGGAGAGGTTGTCAGTAACTATGACGAGCTTATGTCCAACTTTTTTGCTCAGCCTGATGCTCTTGCATATGGAAAAACACCTGAACAGCTGCAGAAAGAGAATGCTTCAGAGAG…	652	2	AT2G47440.1	DNAJ heat shock N-terminal domain-containing protein		similar to DNAJ heat shock N-terminal domain-containing protein [Arabidopsis thaliana] (TAIR:AT3G62570.1); similar to unnamed protein product [Vitis vinifera] (GB:CAO40097.1); contains InterPro domain Heat shock protein DnaJ, N-terminal; (InterPro:IPR0016	65.06	166	55	3	3	491	391	526	8e-45	176
MMN_All.Contig_1368	GATTCTCTGCTGTGATTGAAACTTCTTACGTCAGGAAGGAGAAGAGATAATGTCTCAGACTGTGGTTCTAAAGGTGGCTATGCCATGTGAGGGATGTGTGGGAGCTGTGAAAAGAGTCCTAGGCAAAATGCAAGGTGTGGAGTCATTTGATGTGGATCTCAAAGAGCAGAAGGTAACTGTGAAAGGCAACGTGGAGCCAGAAGCTGTCCTGCAGACAGTCTCAAAGACTGGAAAGAAAACCAGTTTCTGGGGTGCCGACGAGGCTGAGACCGCCAAGGCCTAAACTGAAAGAAGCAATAAAGCATCTCTGTTATATCAGAGATTCCTACCCT	1022	2	AT2G47470.1	ATPDIL2-1/MEE30/UNE5 (PDI-LIKE 2-1); thiol-disulfide exchange intermediate	Encodes a protein disulfide isomerase-like (PDIL) protein, a member of a multigene family within the thioredoxin (TRX) superfamily.	Identical to Probable protein disulfide-isomerase A6 precursor [Arabidopsis Thaliana] (GB:O22263); similar to ATPDIL2-2 (PDI-LIKE 2-2), thiol-disulfide exchange intermediate [Arabidopsis thaliana] (TAIR:AT1G04980.1); similar to protein disufide isomerase	90.09	111	11	0	39	371	1	111	6e-159	176
MMN_All.Contig_1369	GACCGACTGAACCTTTTTTTCATCTTCTTCTTGTTCTCTGCTCTCCTCGTCACTTTATTTTCTTTTTCTTTTTTCCTCTTACGTCTCTCTTAGTCTTCTTTATCTTCATGTACTTATGCTATTTCTAACTGATTTTTGTTTTGTTTACAGATCTGAGAAGGACCAGTGATGAAACGGGAAGCGGAAGTGGTGGTGTAACGGAGCATACGCGCCGGAGGTGGTGGTGGCGTGACGAATCGGAGGAACCGCAGATGCTGTATGTATCAGACCAACAGCAGTGGCTTCCCGACCAGATCCAGTCGTCGCTTCAGATGGAACCACTCCGAGTCGTCGTGGTGCCGTTCAACCGGAGCCGGTGGAGAAGCCGGTGGCGGAATCCGTGCCGCCGTGGCTGAACCC…	678	2	AT2G47910.1	CRR6 (CHLORORESPIRATORY REDUCTION 6)		similar to hypothetical protein [Vitis vinifera] (GB:CAN77780.1); contains InterPro domain Protein of unknown function DUF1817 (InterPro:IPR014946)	74.32	183	43	3	140	676	2	183	7e-71	263
MMN_All.Contig_137	GATATGTTCGTAGAAGGAGGAGGAAGGTGTCCKAAAGACGGTGATGAAAAGCRTCTGYTCTCTTTTCGGCAGAAAGAAGAAGATGGCGGCGAGAAGCATCTCTTACATCACCTCCACTCAGCTCCTTCCTCTTCATCGTCGTCCCAACATCGCCATCATCGATGTCAGGGATGAAGAGAGGAACTRTGATGGGCATATAGCTGGTTCTCTGCACTATGCTAGTGGCTCTTTTGAAGACAGGATCTCTCATCTTGTTCAAAATGTCAAGGATAAAGACACACTTGTCTTCCATTGTGCTTTGAGCCAGGTTCGTGGCCCAACAYGTGCTAGAAGACTGGTGAATTACCTCGACGAGAAGAAACAAGAAACTGGAATAAAAAACATAATGATCTTGGAACG…	621	2	AT3G01920.1	yrdC family protein		similar to yrdC protein-related [Arabidopsis thaliana] (TAIR:AT5G60590.2); similar to unknown [Populus trichocarpa x Populus deltoides] (GB:ABK96713.1); contains InterPro domain Sua5/YciO/YrdC/YwlC (InterPro:IPR004388); contains InterPro domain SUA5/yciO/	88.04	209	22	2	4	621	9	216	2e-100	361
MMN_All.Contig_1370	GAGAGAGATGCAGATCTTCGTGAAAACCCTCACCGGAAAAACGATAACCCTAGAGGTTGAGAGCAGCGACACCATCGACAATGTCAAAGCCAAAATCCAGGACAAAGAAGGTATTCCACCAGACCAACAAAGGCTCATCTTCGCCGGTAAGCAGCTTGAAGACGGCCGAACCCTAGCCGATTACAACATCCAGAAAGAGTCTACGCTTCATCTCGTCTTGAGGCTCCGTGGTGGTACCATGATCAAGGTCAAGACCCTCACTGGCAAAGAGATCGAGATTGATATCGAACCAACAGATACTATTGATCGTATCAAGGAACGTGTTGAAGAGAAGGAAGGCATCCCTCCCGCCCAACAAAGGCTTATCTATGCTGGAAAACAGCTTGCTGATGACAAGAC…	817	2	AT3G02310.1	SEP2 (SEPALLATA2); DNA binding / transcription factor	MADS-box protein, binds K domain of AG in vivo	Identical to Developmental protein SEPALLATA 2 (SEP2) [Arabidopsis Thaliana] (GB:P29384); similar to SEP1 (SEPALLATA1), DNA binding / transcription factor [Arabidopsis thaliana] (TAIR:AT5G15800.1); similar to SEPALLATA2 [Arabidopsis lyrata subsp. petraea	93.3	179	12	0	277	813	1	179	6e-92	333
MMN_All.Contig_1371	GAACTTTCCTTCACTCTCTCGCACTTTCTCATACATAACCTCTAAAGGATGTCACTTTCTTTTCCCTTCAACGTCTTCGCTTCCTCTTCCTACACACCCAAACCCAAAACCTTCCTCAGAGATTCCAAACTCCTCTCACGATCTCAGCAGCTAAACTCGTACTCGTTTCCTCTCGCTTCCACCTTCCAAACCAATGAACCCTCGAAGAATCTCAGACTCAAACCAGTTTCATCTCTTGAGACCGCGACATCGTCTTCTTCTTCGTCCTCCAACTTCAGGAACAAAAGCCCCAGCGAGATAAACATTCTAGTCGTCGGCTCCACCGGGTACATAGGCAGATTCGTGGTTCAAGAGCTCGTCAAAAGAGGCTTCAACGTGATCGCAGTTGCAAGAGAGAAG…	599	2	AT3G03690.1	UNE7 (unfertilized embryo sac 7); acetylglucosaminyltransferase/ transferase, transferring glycosyl groups		similar to glycosyltransferase family 14 protein / core-2/I-branching enzyme family protein [Arabidopsis thaliana] (TAIR:AT3G15350.1); similar to glycosyltransferase family 14 protein / core-2/I-branching enzyme family protein [Arabidopsis thaliana] (TAIR	91.98	187	15	0	38	598	1	187	2e-75	278
MMN_All.Contig_1372	TGTCTTTCCATGACCATTAAATAATAAACAAAGCTTCTTTGCCATTGTGTTGCAGAGGATGTGACTCCAATTCCAACCGATAGCACCCGTAGAAAGGGTGGTAGAAGGGGAAGACGTCTTTGATTTGTTTCTTTCTCACAATCTCTCATTTTTTGGTGCTTCTTCTAAATGCCCCACAATTCTTGTTGCTATTGTTTTAAAAGCTTTGCATTTCATTTCTTTTATACGATACATCACTGAAGATGTTTAATTAAAGATAACTCTTTTTATGAAGCAATCAAATTAGTCTGTGAAAATCTATTTAGTTGTCTAGCTAACCC	546	2	AT3G04090.1	SIP1;1 (SMALL AND BASIC INTRINSIC PROTEIN 1A)	Belongs to a family of plant aquaporins. Similar to yeast and radish aquaporins. Located on ER.	Identical to Aquaporin SIP1-1 (SIP1-1) [Arabidopsis Thaliana] (GB:Q9M8W5;GB:Q0WWC3); similar to SIP1,2 (SMALL AND BASIC INTRINSIC PROTEIN1B) [Arabidopsis thaliana] (TAIR:AT5G18290.1); similar to small basic intrinsic protein 1 [Vitis vinifera] (GB:ABD467	88.1	84	10	0	293	544	83	166	3e-55	91.7
MMN_All.Contig_1373	GATGTGAGAGCATCTTCTTATTCAGCTTTTGTGTTCTCTTTTATATTTGGCTGATACTGATAAACAAGCATAAGTTTTTCTTTATAGACAATTAAACTAAATACTCTTTCAT	402	2	AT3G04120.1	GAPC (GLYCERALDEHYDE-3-PHOSPHATE DEHYDROGENASE C SUBUNIT); glyceraldehyde-3-phosphate dehydrogenase	encodes cytosolic GADPH (C subunit) involved in the glycolytic pathway but also interacts with H2O2 potentially placing it in a signalling cascade induced by ROS.	Identical to Glyceraldehyde-3-phosphate dehydrogenase, cytosolic (GAPC) [Arabidopsis Thaliana] (GB:P25858;GB:Q42352;GB:Q9M8W8); similar to GAPC-2, glyceraldehyde-3-phosphate dehydrogenase [Arabidopsis thaliana] (TAIR:AT1G13440.1); similar to Glyceraldehy	95.71	70	3	0	2	211	269	338	4e-34	139
MMN_All.Contig_1374	GAGGTGTAGAATAAGTGGGAGCTCCGGCGCAAGTGAAATACCACTACTTTTAACGTTATTTTACTTACTCCGTGAATCGGAGGCGGGGTAACAACCCCTTCTTTTAGACCCAAGACTCGCTTCGGCGGGTCGATCCGGGCGGAGGACATTGTCAGGTGGGGAGTTTGGCTGGGGCGGCACATCTGTTAAAAGATAACGCAGGTGTCCTAAGATGAGCTCAACGAGAACAGAAATCTCGTGTGGAGT	871	2	AT3G06590.2			similar to transcription factor [Arabidopsis thaliana] (TAIR:AT3G17100.2); similar to transcription factor [Arabidopsis thaliana] (TAIR:AT3G17100.1); similar to unnamed protein product [Vitis vinifera] (GB:CAO44932.1); contains InterPro domain Basic helix	76.38	199	46	3	60	653	13	204	8e-61	230
MMN_All.Contig_1375	AGCCGGGAACAAAGTATTCCCTTTAACCAAAACCCTCATCCATTTTTATATAACCACAAGAACTAAAAAAAAAAAAAAGAAGAAACTGCAGATTAATGTTTGCATAAAAATCTGCAGTTTCTGGTTTATATCTTCATGTATAGAAATGAAAAAAAAGAGAGAAAGTCATTTCCCTTGCTTGTTTTTTCAGTCTGTTGTTGTGTTTGTTTCTTGTGTTCATCTTCCGACCACGACCAAGGTTGTCGTTCGGTGGCTGTTTGAAAAGAGTTATTACAGTTACTTTACACCACG	593	2	AT3G12760.1			similar to unknown protein [Arabidopsis thaliana] (TAIR:AT1G15860.1); similar to SM10 [Nicotiana tabacum] (GB:ABI49160.1); contains InterPro domain Protein of unknown function DUF298 (InterPro:IPR005176); contains InterPro domain UBA-like (InterPro:IPR009	90.6	149	13	1	149	592	1	149	3e-73	271
MMN_All.Contig_1376	GACGCGTCCTCTCTCTATCTCTTAGTTGTCAATTACTCTCTCTCAAGCGATCAGAATTCAAGTTTTGTTTTCCAAAGTTTTTAACCTAAAGACTCGAAAGAAAAACTCAAATGGGTCTTTGTGTATCTGTCGGTCGTAGCGACTGCGATTCTTCTCCGGCGGCTAAAATCGTGACGGTTAACGGCGATCTCCGGGAATACAATGTCCCGGTGTTAGCTTCACAGGTTCTTGAAGCTGAATCAATGGCTTCTTCTTCTTCTTCCTCTCGGCCTTCCTCTTATTTTCTATGTAATTCGGATTCTCTCTATTACGATGACTTCATCCCGGCGATAGAGCCGGAGGAGATTCTTCAGGCGGATCAAATCTATTTCGTTCTCCCTGTCTCCAAACGTCAGTACC…	757	2	AT3G12780.1	PGK1 (PHOSPHOGLYCERATE KINASE 1); phosphoglycerate kinase	nuclear phosphoglycerate kinase (PGK1)	similar to phosphoglycerate kinase, putative [Arabidopsis thaliana] (TAIR:AT1G56190.2); similar to phosphoglycerate kinase, putative [Arabidopsis thaliana] (TAIR:AT1G56190.1); similar to chloroplast phosphoglycerate kinase [Populus nigra] (GB:BAA33803.1);	96.12	206	8	0	3	620	276	481	2e-88	322
MMN_All.Contig_1377	CAGGTTTAGGGATAAAGTGTTGAAGAAAGGTGGAGTTTGGAAAGATATATACGGAATAGATGAGAAAAAGATTGCAAGTATGGTCCGAGATGACGAAATCGATATTTTGGTGGAGCTCACTGGCCATACAGCGAATAACAAGCTGGGAACAATGGCCTGCAGACCAGCACCTGTTCAGGTTACTTGGATCGGCTATCCAAATACTACAGGCTTGCCCACTGTTGATTACAGGATTACGGATTCGTTGGCTGATCCACTAGATACCAAACAGAAACAGGTTGAGGAGCTGGTTAGGCTTCCAGACTGTTTTCTTTGTTACACACCATCCCCAGAAGCTGGTCCTGTTTGTCCAACACCCGCTCTGTCCAATGGCTTTGTCACATTTGGTAGTTTCAACAA…	850	2	AT3G08690.1	UBC11 (ubiquitin-conjugating enzyme 11); ubiquitin-protein ligase		Identical to Ubiquitin-conjugating enzyme E2-17 kDa 11 (UBC11) [Arabidopsis Thaliana] (GB:P35134;GB:Q9M9J1); similar to UBC10 (UBIQUITIN-CONJUGATING ENZYME 10), ubiquitin-protein ligase [Arabidopsis thaliana] (TAIR:AT5G53300.2); similar to UBC10 (UBIQUIT	96.62	148	5	0	144	587	1	148	1e-83	306
MMN_All.Contig_1378	GTCTCACGGATATGGGGCCTCGCCGGAGATGGCAGGGCAAAACCTGATGGACCTTTTTTTTTTCTCAAGAGGTTATTTCGAGAATCAACCAACCGACGAGACAAATTCGAGGATGTGTTAAAATAAAGTCTAACCGCCAAGGCAAGTCCCATGGATAAGCCCAGCCTCCCTCTCGTTTCACTCTCGAGGAACGCCTTTTCAGTCGAGTTGCTAAAGCACCTCTCCTTACAGTCGAGCTTCTTTGTTCCTTCGGACCTCTCGCTCA	787	2	AT3G10985.1	SAG20 (WOUND-INDUCED PROTEIN 12)	A senescence-associated gene whose expression is induced in response to treatment with Nep1, a fungal protein that causes necrosis.	similar to unknown protein [Arabidopsis thaliana] (TAIR:AT5G01740.1); similar to elicitor inducible protein [Nicotiana tabacum] (GB:BAB13711.1); similar to wound-induced protein WI12 [Mesembryanthemum crystallinum] (GB:AAD23999.1); contains InterPro domai	80.91	110	15	4	276	587	1	110	1e-40	163
MMN_All.Contig_1379	GATAACTTCATATGTTCCTGATCATTCCCGAAGCTAATTCCTCTCCTCCTTGGCTTGGCTCTTCGAGAAAGATCGTGGAAGTCTTCGTCTGAGGGACAAGAATCCTAGGCTGTGCCCGAAGCTTCAAGCTATGGCTGTCACCAAGATTTATATAGTGTACTACTCGTTGCACGGCCACGTGGAGACAATGGCAAGAGAGGTACTCAGAGGAGCGAACGAAGTTCCAGACGTGGAGGCAACTCTCTGGCAAATACCAGAGACGTTACCTGAGAAGATACTTGAGAAAGTGAAGGCTGCTCCAAGACCGGACGATGTGCCGGAGATTCAAGGGGAGCAGCTAGGTGAAGCTGATGGGTTCATGTTCGGTTTCCCTTCCAGGTTTGGAGTGATGGCGTCACA…	755	2	AT3G11200.1	PHD finger family protein		similar to PHD finger family protein [Arabidopsis thaliana] (TAIR:AT5G05610.2); similar to PHD finger family protein [Arabidopsis thaliana] (TAIR:AT5G05610.1); similar to unknown [Populus trichocarpa] (GB:ABK92965.1); contains InterPro domain Zinc finger,	93.26	178	12	0	186	719	2	179	2e-81	298
MMN_All.Contig_138	GGTTTTTGGAGTTGGASGCAGATCTGAGAGATCTAGAGGAAGAAGACGAGACGAAGAAGCAGAGCAGCAAATGGCATCCATGGCGGCAGSACCAGATCACCTCTTYAACCTGAGAAACAGTTTTTACCTAGGTGCATATCAAGCGGCGATCAACAACAGCGAGATCCCTAATCTTTCGCAAGAAGATATCGTCGAGCGTGATTGCCTTGTCCATCGCTCTTACATCGCTCTYGGKAGCTACCWGCTGGTCATCAATGAGATCGACGAAGCGTCGGCTACTCCTCTTCAGGCAGTGAAGCTCCTTGCTATGTACCTTTCGASCCCTGAAAACAAGGAATCAACCATTGCTAGCTTGAGGGAATGGCTGGCAGATCCAACTGCTGGGAGCAATGCTACCGT…	748	2	AT3G11480.1	BSMT1; S-adenosylmethionine-dependent methyltransferase	The gene encodes a SABATH methyltransferase that methylates both salicylic acid and benzoic acid. It is highly expressed in flowers, induced by biotic and abiotic stress and thought to be involved in direct defense mechanism.	similar to NAMT1, S-adenosylmethionine-dependent methyltransferase [Arabidopsis thaliana] (TAIR:AT5G04370.1); similar to methyl transferase [Arabidopsis lyrata subsp. lyrata] (GB:AAP57211.1); contains InterPro domain SAM dependent carboxyl methyltransfera	84.46	148	23	0	65	508	1	148	4e-72	255
MMN_All.Contig_1380	GAGAAATTAGGGTTTTTGCATCGCCGCTAAGTTCTCTCTCCGCCGCCTCTCCCTGAGCCGCCGTCTTTAGAATGGATTCTCAGATTAAGCACGCCGTGGTGGTGAAAGTGATGGGTCGTACTGGATCCAGGGGTCAGGTGACCCAGGTACGAGTGAAGTTTACAGACTCTGATCGTTACATTATGAGGAACGTTAAGGGACCAGTGAGAGAAGGCGATATCCTCACCTTGCTCGAGTCTGAGAGAGAAGCTAGGAGACTTCGTTGATTCGTCTTGTTCTTGTTCCTTCTCCAGTAGAAACAAGAAGACAGAACCATGTCTGCTTTATCTCTCTTTTTTTCTGTTTTCTGTGTCTGGATTAGTGATTATGCCTTCGAATTGAATTTTGTTTTACTATAAG…	653	2	AT3G11800.1			similar to unknown protein [Arabidopsis thaliana] (TAIR:AT3G44150.1); similar to expp1 protein precursor [Solanum tuberosum] (GB:CAJ77501.1); contains domain PTHR21454 (PTHR21454); contains domain PTHR21454:SF1 (PTHR21454:SF1)	100	20	0	0	594	653	209	228	3e-89	47.4
MMN_All.Contig_1381	GGAATCAATCAGAAAAAAAAAATAATCGATATCGATCTGAGAGAAAGTGTGCGAAGAAGAATGGGAGATTCGCGATCGTTGCTGGATGGATTCAAGGGGTTCTGGGAGGAGAGGTTATCGTTCCTGGAGAATTACACGAGGTTCACCAAACGCGATACGCCTCTTCCTTCTTGGTCTTCCTCCGACGTCGACGAGTTCATAGCCTCGGATCCCGTCAATGGACCCACCCTGAAAACTGCTAGGGAAGCTGCGGCTTTTGGTGCTACTGGAGCTGCACTTGGAGCTGTATCTACTGCTGCTTTTTCCTGGAAATATTCCAGGAGTCCACATGGTACTGCACTATCATTCTTAGGAGGAGGTCTTTTTGGTTGGACCTTTGGGCAAGAAGTCGCTAACCAC…	562	2	AT3G12260.1	complex 1 family protein / LVR family protein		similar to Os07g0640100 [Oryza sativa (japonica cultivar-group)] (GB:NP_001060420.1); similar to unnamed protein product [Vitis vinifera] (GB:CAO42797.1); contains InterPro domain Complex 1 LYR protein (InterPro:IPR008011)	95.49	133	6	0	77	475	1	133	2e-60	228
MMN_All.Contig_1382	GACACGAAATCTTTATGGCGATGGAGGCTTACCGCAGAAAAACTTGCCGTCGCCGGCTCAACCTCCGTCTGAGAGCCAGAGAACCGCGGCGGAAGAACCAAGGACCTCAGCGACAACAATTGGAGCCTAGAGCACCAATAAGTCTGAGAAAAACTTATTCTTGCAGGCGCTCTTTTGATATTTGTAAAGAGAACATTTTTGCAAGCAATTTATCATTGAGCATAATGATAGTTATTGCCACTCGATTTCCCATTCAGGTAACAATACTCTTTTAAAATAATTGTCACATAATGATTGTTTGCAGGAATAGCCATTACAAAAGAAGCTTTGGGATTTTGGACGGTGAAGTTGCTTCGAAAGATGGGGTGTGGATGCTATTGTTTCCCAATTAGTGAAATG…	784	2	AT3G12490.2	cysteine protease inhibitor, putative / cystatin, putative		Identical to Cysteine proteinase inhibitor 6 precursor (CYS6) [Arabidopsis Thaliana] (GB:Q8H0X6;GB:Q8VZA2;GB:Q9FUB0;GB:Q9LHF9); similar to cysteine protease inhibitor, putative / cystatin, putative [Arabidopsis thaliana] (TAIR:AT5G05110.1); similar to At	85.07	221	26	2	9	650	15	234	1e-104	375
MMN_All.Contig_1383	GGGGGATCAATTAACAAAAATTAAAATAACACCCTTCTTTGGTGTTGTGAAGCACAGGATGTGACTTCAATTAAAAACCATAGAATCCGTAGAAAGAGTGACAGAATGGCAAGACTTTTATAATATCTTTAATTTCATACAAGACTCATGTTTTGGAGATTCTTCTAATGGCCCATCCGACACTGGGTACCTATGCAAATAACTAGGCACCTCTGATGACTTCTTCTACTCCGGCTTTGATGACTCTCTTAAACAGATACCTACCCTAATAGAGTAGTCGATAATAGAGAAAACCATATGATTTTTTGTAGGACTTAACACGATGGAAATCTCCATGTACAACGTAGCAGTCGCCCAAGGAGTAGTTAACTGGCCTCACTCCCACCCTGTTGTGACGCG…	586	2	AT3G14420.2	(S)-2-hydroxy-acid oxidase, peroxisomal, putative / glycolate oxidase, putative / short chain alpha-hydroxy acid oxidase, putative		Identical to Probable peroxisomal [Arabidopsis Thaliana] (GB:Q9LRR9;GB:Q8VZA4;GB:Q944K6); similar to (S)-2-hydroxy-acid oxidase, peroxisomal, putative / glycolate oxidase, putative / short chain alpha-hydroxy acid oxidase, putative [Arabidopsis thaliana]	98.44	192	3	0	10	585	1	192	4e-99	357
MMN_All.Contig_1384	GAGAGTGACCTACTCAAAGCCCCTGAGCCGATCATTGAAGAACCAATGCTAGCCGTTGACCCTCTCTCTCAAGAGATTGTTGAACTCAGCGATCTCGGGTCGTTGCAGAGTGACCAACAGCTTATAGAAAAGGCTTTCTACGAGTGTGAGCAGGAGCTCTTGGTGAAATCAGCCATGGAGTCTCCGCTGCTCTCCGAGGTACTACTAGACAGGAAGAACGTCTCTCAAGTGGCGGAAATGGACAGTAGTAGTGTAGTTGTCTCTGATGTCCCAGTTCCTAAGAGCGTGAGCTCGGGGAGCCTGACATCGATGGATATGGCACAGCACGAGGAGGCGGTGATTCAGAGGTTCTTCCCTCCAGTGGATAATGGAATGAGAAGAGCCTTTAGCGAGAGCGAC…	782	2	AT3G14690.1	CYP72A15 (cytochrome P450, family 72, subfamily A, polypeptide 15); oxygen binding	putative cytochrome P450	similar to CYP72A14 (cytochrome P450, family 72, subfamily A, polypeptide 14), oxygen binding [Arabidopsis thaliana] (TAIR:AT3G14680.1); similar to CYP72A13 (cytochrome P450, family 72, subfamily A, polypeptide 13), oxygen binding [Arabidopsis thaliana] (	90.57	212	20	0	5	640	301	512	2e-111	398
MMN_All.Contig_1385	CAAGAACAATGTCACAAGCATTATTGCTGGGTGTACTAGCCGTTCGTTTGAGCAGGTTCTGAAGGATATTGACAGGGACCGGTACATGTCTCCGATTGAAGCGGTGGAGTATGGTTTGATCGATGGGGTTATTGATGGGGACAGCATCATTCCTCTGGAGCCTGTTCCTGATAGGGTGAAACCGAGGGTGAACTATGAGGAGATTAGCAAAGATCCGATGAAGTTCTTGACTCCTGAGATACCTGATGATGAGATTTACTGAAAAGCCAAGCCTCGTCCAGAACCAGGGATCTTCGAGTCGTAAGTTTAGAGGAAAAAGCTCGGTAACTTCTGCGGCCAGGTTTACGAAATGGAAGTTGCCTCTGTATCTCATATTTTTGCTTATTCAGAAAGATAATT…	748	2	AT3G15115.1			similar to unknown protein [Arabidopsis thaliana] (TAIR:AT1G53180.1)	75.22	226	50	5	87	746	1	223	7e-73	270
MMN_All.Contig_1386	GATTATCATCCACTTGCTGAAGATTCCCCACTAGAAAGAAAGAAGCATACGATTCTCTCCTTACCATCCTGCTTCGATTCCCACCAAACATGGAAGCCCTGATTCACCACTTCACTCTCCTCTCCGACCAAGCCCTTGTCGACAAAACATTCGACCCTGCCACGATCGAAGACCTCATGCGTCTCTTCGAAGTCGATTCCTACAAGGCTTGGGCAGCTCTCGAAGCCGAGCAACAACAAGAGCTCGAAGCCGCTGAAGAATCTATCCGCGAAGCCGAAGCTGAACTCGATCGGGATATGGAGTGGGGGATGGAGGAGTACAGGCGGACGTTGGAGGAGATGGAGAGGATGGAGGCGGCGGAGCTTAAAGAGCTTGAGGAGAAGGCGGAGACTGCTCGGA…	635	2	AT3G15510.1	ATNAC2 (Arabidopsis thaliana NAC domain containing protein 2); transcription factor	Note of caution: not to be confused with another protein (AtNAC6 locus AT5G39610) which on occasion has also been referred to as AtNAC2.	similar to NAM (Arabidopsis NAC domain containing protein 18), transcription factor [Arabidopsis thaliana] (TAIR:AT1G52880.1); similar to unnamed protein product [Vitis vinifera] (GB:CAO39227.1); contains InterPro domain No apical meristem (NAM) protein;	97.67	43	1	0	2	130	113	155	1e-77	94.7
MMN_All.Contig_1387	GATCACAAAACAATCTTCCTCACTATCATCTCTTCAAATCCGTTAAAAACTATCTTTCTCTACTACTCCATTGTAATGGCTTTGTCACTTCTGACATACTCCATTAAAATCCCCACCACCGCTTCCACGGTAGTTGTCCGGCCAGTGTTACCTATTCGATCTTCCCTTCCCTCTCTCCGCCTAACTTTTCCGCATAGAACACCAACCTCGTTCATCTCATGTTGCTCCTCTGTGTCTGAAAAGGCGGCAACTAGTGGTATTGACCTCAAACCCGACGTGGAACGGTGGCCAAAGTACATACCCAACAAGCTCCCCGACAAAAATTATGTGAGAGTACTCGACACGACGCTGCGTGATGGCGAACAATCTCCAGGTGGAGCCCTTACTCCAGCGCAGAAG…	985	2	AT3G15810.1			similar to unknown protein [Arabidopsis thaliana] (TAIR:AT1G80120.1); similar to unknown [Populus trichocarpa] (GB:ABK95691.1); contains InterPro domain Protein of unknown function DUF567 (InterPro:IPR007612)	79.49	78	8	2	64	273	1	77	1e-88	123
MMN_All.Contig_1388	GGTTTTCAATTCAATTATCCCACCTAACCAATCCCATCGCTTTCTTTTCAGTTTCAATCTTTCATTCTTTGTGGTTCATCTCTCTCAGAATCCACAAAGAAAAATAAAAAAAAATTTCATTTCTGTGAGATTCTCAGAAACCAAATTCTTCTTCACCAACTCCTCCAAGAATCATGCATGAGAAGAATATTGTAGAGGACGTTATCAACGACTTCGTTGATAACTTCACTGAGACAGTTCAAAAGAAAAAAAACGTTTCTTTCTTCCAACAAGAAGAAACCGTCTCTTCTCGTTTCAACCGCATGTTCGGTCGGGAGAAGCCGATCCATCATGTCTTAGGCGGTGGCAAATCTGCTGATGTGTTGTTGTGGAGGAACAAGAAGATCTCCGCAAGTGTTC…	606	2	AT3G15840.3	PIFI (POST-ILLUMINATION CHLOROPHYLL FLUORESCENCE INCREASE)	Encodes a chloroplast-targeted protein localized in the stroma that is a novel component essential for NDH-mediated non-photochemical reduction of the plastoquinone pool in chlororespiratory electron transport.	similar to chloroplast post-illumination chlorophyll fluorescence increase protein [Nicotiana tabacum] (GB:ABI51594.1)	91.5	153	13	1	146	604	35	186	6e-81	296
MMN_All.Contig_1389	GGAGATCGGAATTTTCGAGAAAGCGCGAGAGGGAGAGAGAGAGAGACGAAACGATGTCGTATCTTCTACCGCATCTTCACTCCGGCTGGGCTGTCGATCAGGCGATTCTAGCCGAGGAAGAGCGTCTCGTCGTCATACGTTTCGGCCATGATTGGGATGAGACTTGTATGCAGATGGATGAGGTGCTTGCGTCTGTTGCTGAGACGATAAAGAACTTTGCGGTGATATATCTGGTGGACATCACCGAGGTTCCAGACTTCAACACCATGTACGAGCTCTACGATCCTTCCACGGTGATGTTCTTCTTTAGGAACAATCACATTATGATCGATCTTGGGACTGGAAACAACAACAAGATCAATTGGGCTATGAAGGACAAGCAGGAGTTTATCGATATCA…	747	2	AT3G17020.1	universal stress protein (USP) family protein		similar to universal stress protein (USP) family protein / early nodulin ENOD18 family protein [Arabidopsis thaliana] (TAIR:AT3G03270.2); similar to unknown [Brassica rapa] (GB:ABL97971.1); contains InterPro domain UspA; (InterPro:IPR006016); contains Int	86.42	162	22	0	85	570	1	162	3e-69	258
MMN_All.Contig_139	GAAGAAAGGATTCTTATTCGTTCTCTCTCTTTTGCACGCCATTAACAAAAAAGAAAGAAAGAAAGAAAGCTCATCGGTTTCTCAGATCCACTTCTTCTTCGGTTAATCTCTTGTCTTTTCTGATCGCTCGTKAGGTCTGAGCCATGGCTTCKAAGAGGATTTTGAAAGAGCTTAAGGATTTGCRGAAGGATCCTCCTTCTAACTGCAGCGCAGGTCCKGTGGCTGAGGACATGTTCCATTGGCAAGCAACTATCATGGGACCTCCTGACAGTCCTTACGCTGGAGGAGTCTTTTTGGTTTCCATTCACTTTCCTCCGGATTATCCTTTCAAGCCCCCAAAGGTGTCTTTTAAGACAAGGGTGTACCATCCCAACATCAACAGCAACGGAAGCATTTGCC…	731	2	AT3G17160.1			similar to unknown protein [Arabidopsis thaliana] (TAIR:AT1G47970.1)	29.23	65	43	1	213	398	73	137	0.88	30.8
MMN_All.Contig_1390	GACTCGTGTTCACCTCGTGCCCATCCAGATTCTTATCTTCCTCTCGAAAAAGGTTTTAGCGAAGATGACGAAGAACTACCCAGCTGTTAGCGAAGAGTACCAGAAGGCTATTGAGAAGTGCAAGAGGAAGCTGAGAGGCTTGATCGCTGAGAAGAACTGTGCACCAATCATGGTTCGCCTCGCATGGCACTCAGCTGGAACATTCGATTGCGCCTCGAGGACTGGTGGTCCCTTCGGAACAATGAGGTTTGACGATGAGCTAGCTCATGGAGCCAACAATGGTCTCCACATTGCTCTTAGGTTGTTGGAGCCTATCAGGGAGCAGTTCCCTACCATCTCTCATGCTGATTTCCATCAGCTTGCTGGTGTTGTGGCTGTTGAAGTCACCGGTGGACCTGA…	653	2	AT3G17440.2	NPSN13 (novel plant SNARE 13)	member of NPSN Gene Family	Identical to Novel plant SNARE 13 (NPSN13) [Arabidopsis Thaliana] (GB:Q9LRP1); similar to ATNPSN12 (novel plant SNARE 12), protein transporter [Arabidopsis thaliana] (TAIR:AT1G48240.1); similar to unnamed protein product [Vitis vinifera] (GB:CAO70926.1);	95.57	158	7	0	180	653	1	158	3e-82	301
MMN_All.Contig_1391	GGTCGTTTCCGATCCTCCTTCTGATATCATCGCCGCTAAGGAAAAAGTAGTGGACTGTGATCACCGGATCCAATCTAAGTAGAAAATGGGAGGAGCTGGAGGAGAAGGAGGCGGCGATTTCAGAGCCAAAGTATGGAGCGTGTCTGGTGGGCCTTACTGCAGGCCCAAGCACTGGCGTCGCAACACCGCCTTTGCGATGCTCGGCGTTTTCCTTGTCTGCATCCCCATTGCCATGAAGTCTGCCGAGCTCGAGCAAAGGCCGCACATGCCCGTACGTCCAATTCCTTCTCAGATTTGGTGCAAGAACTTTGGAACCAAGGACGATTACGAGAAAGAGCATTAAACACTCTTGTTTTGCTTCCTGTTGAGACAACTCTCTTTGCCTTTGTTTCTTGTTTT…	787	2	AT3G20210.1	DELTA-VPE (delta vacuolar processing enzyme); cysteine-type endopeptidase	Encodes a vacuolar processing enzyme with caspase-1-like activity that is specifically expressed in inner integument of developing seeds. Mutants display abnormal seed coat development. It is speculated to be involved in cell death of limited cell layer	similar to GAMMA-VPE (Vacuolar processing enzyme gamma), cysteine-type endopeptidase [Arabidopsis thaliana] (TAIR:AT4G32940.1); similar to hypothetical protein [Vitis vinifera] (GB:CAN70603.1); contains InterPro domain Peptidase C13, legumain; (InterPro:I	76.79	237	53	1	77	781	3	239	3e-102	368
MMN_All.Contig_1392	GACGCCGCGTCTTTGTGTGTTTATCATCAACACAACAGATCTGATCGCCTTTTAAGTCGTCTCTTCTCCCCCAAACCAAAACAATGGCTGAGGCAACACCAGCTTTGAGGAAGCCTGTGTTCACAAAGGTTAATGAGCTGAGACCTGGAACCAATGGTCATTCATTGAATGTGAAAGTTGTCAGCTCGAAGATGGTGATGCAGAGAGGTGGTGGTGGAGGAGGTCGTCCCAGTGGTCCTCAGGCTCGTCAGATGAGGATTGCTGAGTGTCTTGTTGGTGATGAGACTGGAATCATTATCTTTACTGCACGAAATGATCAAGTGGATTTGATGAAAGAAGGCAAGATTGTGACCCTGCGCAACGCCAAGATCGACATGTACAAGGGATCTATGAGGCTTG…	627	2	AT3G20800.1	rcd1-like cell differentiation protein, putative		similar to rcd1-like cell differentiation protein, putative [Arabidopsis thaliana] (TAIR:AT5G12980.1); similar to unnamed protein product [Vitis vinifera] (GB:CAO38914.1); contains InterPro domain Cell differentiation proteins, Rcd1-like (InterPro:IPR0072	95	20	1	0	110	169	1	20	2e-82	42.4
MMN_All.Contig_1393	GGACGAACCCCATCGGAACAGTCAATCTTGGAGTTCCTCCTTGGCTACATAGCATGAACCGATAGAGCTCCGCCGTTGAGCCTCCTGTAAATCACGATCTCCACCGTAAATATTTTCTTTTTTCAAGCTTCTCCTCCGATGTGTGGCATGAACCACTAGAGACAAGTTCTAGTCGTCCCCGTCAGTGCTAGGTCGTCACTCTCCTCACCCTCGTGGTTCATCTTCCTCTGCGTTTTCAAGTTGGTGACTCATAAACCTCTGTCGTGCCTTCTTTCACGAGCGTCTGAAACCCCTCATCGTCACCGGGTCATTCCGAAGCGATCCACCACCTAATAATGATTCACCACCGCTGGTCTCTTATTCAACCAGGCTCAATCGGCTCCGTGACCTACTGCTCCT…	616	2	AT3G22845.1	emp24/gp25L/p24 protein-related		similar to emp24/gp25L/p24 family protein [Arabidopsis thaliana] (TAIR:AT3G07680.1); similar to unnamed protein product [Vitis vinifera] (GB:CAO71233.1); contains InterPro domain emp24/gp25L/p24; (InterPro:IPR000348); contains InterPro domain GOLD (InterP	91.76	182	15	1	69	614	1	179	7e-88	319
MMN_All.Contig_1394	GATTCTCTTCTTGCAGAGATTAAAGAGCTGAGAGCAAAACTTGATGTGGAAGGGACCGGCGGAAACAATGGTAACGCGGTGACAGAAGAAACCGGCGTTGTAAAACCGGTGGAAACGGTCGCGTTTCAGACGGTGATTGCTAATATCGAAGTCTTAGAGCTAAGCCAGTGTCCTCCACTGGCCTGGGGAAGCTCCGGCATCGGAGCTCGCATACGAGATGTTTAGCATTTTCCCACGTACCGAAAGCTTCAGAGAAGATCCAGCCGACAGTAGCGACTCAAGCGCTGTTTTGAACGAAGAATATAGTCCCACGGCGGCGGCGGCGACAGCGGTTGAGATGTCGACGATGGGATGTTTTGGGCAGTTTGTGAAAATGGAAGAGCATGAAGATCTTTTTAG…	476	2	AT3G23080.2			similar to unknown protein [Arabidopsis thaliana] (TAIR:AT4G14500.1); similar to unnamed protein product [Vitis vinifera] (GB:CAO71306.1); contains InterPro domain Lipid-binding START (InterPro:IPR002913)	81.33	75	14	1	3	227	315	388	4e-26	114
MMN_All.Contig_1395	GGGGGACACCCTCTGTTCTGTTTTTTCCCGAGAAAGTTTATAGTTTTCCGTGAAAATTCATTTTTATCATCAATCAAACAAACAAAAAACTCTGTTTTGACAAACTGGGTCTTCTCTTTTCTTGTCAAGTCTGCAAATTTTCTCGTCTCTTTCGGGTATATCTCGTTTCGAGTTTTCGATCACAGAAACATACAAAACAACCGTAAAATAAGCTTTCTCCTC	758	2	AT3G23400.1	plastid-lipid associated protein PAP / fibrillin family protein		Identical to Probable plastid-lipid-associated protein 6, chloroplast precursor (PAP6) [Arabidopsis Thaliana] (GB:Q9LW57;GB:Q8LBY7); similar to harpin binding protein 1 [Malus x domestica] (GB:AAR26482.1); contains InterPro domain Lipocalin; (InterPro:IP	74.74	190	40	2	212	757	35	224	6e-45	177
MMN_All.Contig_1396	GAGTGGCTTGAAGCTGGTGACAAACCTATATATATCGGCTTGGGTAGTCTTGTGAGTTAATCTATGACTGTGTAATTTAACTATCTTATGAGAAATTGAAAATAATGTCTCTACCGTTTATTCGTGGTGAAAGCCTGTACAAGAACCAGAGAAAATGACTGAGATCATTGTGGAAGCACTTGAAAGAACTAAACAGAGAGGAATCATCAACAAAGGATGGGGTGGCCTTGGAAACTTGAAAGAACCCAAGGACTTCGTCTACTTGTTGGATAATGTCCCACATGACTGGTTATTCCCAAGATGCAAGGCAGTGGTTCATCATGGGGGTGCTGGAACAACGGCTGCAGGTCTTAAAGCAGCGTGCCCAACAACTATTGTGCCTTTCTTTGGAGACCAACC…	794	2	AT3G23810.1	SAHH2 (S-ADENOSYL-L-HOMOCYSTEINE (SAH) HYDROLASE 2); adenosylhomocysteinase		Identical to Adenosylhomocysteinase 2 (SAHH2) [Arabidopsis Thaliana] (GB:Q9LK36;GB:Q8LPS8;GB:Q944K5;GB:Q949Z9); similar to HOG1 (HOMOLOGY-DEPENDENT GENE SILENCING 1), adenosylhomocysteinase [Arabidopsis thaliana] (TAIR:AT4G13940.1); similar to HOG1 (HOMO	42.62	61	35	0	612	794	395	455	0.0007	41.2
MMN_All.Contig_1397	CGATCAGTTCACCATACTCAGCATCTCCAAGTACGGGAAGAAGATACAGAAGAGCAGGAGATCAACACCAAAACGGATATGGATTCTGACATGATCCAGAATCAATATATCTGACTTGTGATAAATGATAAAACGCATTTTCACTCGGTTAGTGACTCTCATCAGGTATTTAGTATAATTAAATTATGTGTTGGCAAAATGAAGAAAGTTATATAAGAGAATGGAACAAGGGGTGTTGGAGTCTGCATTGGGTTTGACTGGTGAGAGAGTTGTAAGGGAATGAAGAAGGTGATATAGTAGTTTTTATTGGGTTCAGATGTTCCCTGTAATGTAAGCAATAACAGGAAGCAAACTCTTTCACTTCTATATATCTTGAATTGGTTCAATAATAATGTACCC…	585	2	AT3G26740.1	CCL (CCR-LIKE)	transcripts are differentially regulated at the level of mRNA stability at different times of day controlled by the circadian clock. mRNAs are targets of the mRNA degradation pathway mediated by the downstream (DST) instability determinant.	similar to light regulated protein-like protein [Brassica rapa] (GB:ABV89628.1); contains InterPro domain Light regulated Lir1 (InterPro:IPR009856)	67.23	119	35	3	45	389	1	117	6e-31	130
MMN_All.Contig_1398	GTTCAGACAGCGTTTCATTATCACTTCCGACAAAACTCTTTATACCTTTCCGCACTTCCTTTCCACCGACTTCCTCCATGGCTCCGATTGCTGTTGGCGATGTTGTACCTGACGGATCTATCTCCTTCTTCGACGTAGTACGATCAGCTCCAGACTGTCTCCGGTCACTCCCTCGCCGCCGGTAAGAAGGTCATCCTCTTCGGTGTCCCTGGTGCTTTCACCCCCACCTGCAGTATGCAGCATGTGCCTGGATTCATCGAGAAAGCAGAGGAGCTGAAGTCAAAGGGTGTTGACGAGATCATTTGCTTTAGTGTGAATGATCCGTTTGTGATGAAGGCATGGGGGAAGACGTACCCAGAGAACAAGCATGTGAAGTTTGTGGCAGACGGTTCAGGAGAA…	519	2	AT3G27240.1	cytochrome c1, putative		similar to cytochrome c1, putative [Arabidopsis thaliana] (TAIR:AT5G40810.1); similar to unknown [Populus trichocarpa] (GB:ABK94651.1); contains InterPro domain Cytochrome c1; (InterPro:IPR002326); contains InterPro domain Cytochrome c, monohaem; (InterPr	94.52	146	8	0	82	519	1	146	1e-51	198
MMN_All.Contig_1399	ATCACAATTCCTTTTTTAAAAATCTCCTCCTAGCTTCTTCCTCTTCCTCCTCCTAAAAGAGACCGAACACATCCAAGATGGTCTTGTGGGTGTTCGGATATGGATCTTTGATATGGAACCCAGGTTTCGATTTTGATGAGAAACTCATTGGCTATATCAAAGACTACAAACGTGTATTCGATCTCGGGTGCATTGATCATAGAGGCACGCCTGAACATCCTGCAAGAACTTGCACGTTGGAGGAATCCACCGGAGCAATATGCTGGGGTGCAGCTTATTGTGTTCGTGGAGGACCCGAGAAGGAGAAGCTAGCGATGGAGTACTTGGAAGGAAGAGAGTGTGAATACGACTCAAAAACACTCGTTGAGTTTTACACGGAAACTGACACCACCAAACAGT…	596	2	AT3G27690.1	LHCB2:4 (Photosystem II light harvesting complex gene 2.3); chlorophyll binding	Encodes Lhcb2.4. Belongs to the Lhc super-gene family encodes the light-harvesting chlorophyll a/b-binding (LHC) proteins that constitute the antenna system of the photosynthetic apparatus.	similar to LHCB2.1 (Photosystem II light harvesting complex gene 2.1), chlorophyll binding [Arabidopsis thaliana] (TAIR:AT2G05100.1); similar to hypothetical protein [Vitis vinifera] (GB:CAN71610.1); contains InterPro domain Chlorophyll A-B binding protei	95.58	181	8	0	54	596	1	181	2e-101	364
MMN_All.Contig_14	GGAAGTTGAAGGCATCACGAGATGGAGCCAGATGTGGAGAATTTGATTCCGTCCAAAGGAATTCTCAAGAACGAGGAACTCAAAAAGTACGTATTTGAAACGTCGGCATATCCAAGAGAGCATGAAGAGCTCAAAAAGTTACGAGAAGCTACGGTTCACAAGTATGGCAATTTAAGCGAGATGGAGGTACCAGTTGATGAGGGACACTTCTTATCGATGCTTATAAAAATGATGAATGCCAAGAATACGCTTGAACTTGGTGTTTTCACGGGCTACTCGTTGCTCACGACGGCCCTCGCATTGCCTGAAGATGGCCGTATTACTGCAATAGACATTGACAAAGAAGCTTACGAGATGGGTCTAGAGTTCATCAAGAATGCTGGTRTTGATCACAAAATC…	560	2	AT3G28970.1	AAR3 (ANTIAUXIN-RESISTANT 3)	Identified in a screen for mutants resistant to an anti-auxin. Encodes a protein with unknown function that shares homology with DCN protein family.	similar to unknown protein [Arabidopsis thaliana] (TAIR:AT3G12760.1); similar to unnamed protein product [Vitis vinifera] (GB:CAO14997.1); contains InterPro domain Protein of unknown function DUF298 (InterPro:IPR005176); contains InterPro domain Defective	80	135	26	1	159	560	1	135	2e-56	215
MMN_All.Contig_140	GACTTATAAAAAAGAAAATTAGGGATCTCCTTATCTCCTCCACTTCGTCTCGCTTCTCTCAAATCTCCTCTCGCCTTTCCTCACAAACATGTCGACGAAGAAGATCGTGTTGAAGAGCTCCGATGGCGAGTCTTTCGAGGTCGACGAGGCCGTGGCTCTCGAGTCTCAGACCATAGCCCACATGGTCGAAGACGACTGCGTCGACAACGGAGTCCCGCTTCCCAACGTCACGAGCAAGATCCTCGCCAAGGTGATTGAGTACTGCAAGAAGCACGTCGACGCTGCTGCTTCCAAGAGCGAGGCCGTCGATGGTGGGGGTTCCTCCGACGRTGACCTCAAGGCTTGGGATGCTGAGTTTATGAAGATCGATCAAGCTACCCTCTTTGAGCTCATCCTGGC…	368	2	AT3G29010.1	catalytic		similar to unnamed protein product [Vitis vinifera] (GB:CAO64536.1); contains InterPro domain Biotin/lipoate A/B protein ligase; (InterPro:IPR004143)	42.86	28	16	0	74	157	79	106	0.49	29.6
MMN_All.Contig_1400	GGTCGCTCAAAATCACAGAAGCAGCTAAAACCATTTGATCGATTCGGAGAAGAGAAAGGAAGGATGGGTGGAGGAATGGAGACGAACAAGAACAAGTTCATCGAGGACTGGGGATCCGCGAGGGAGAATCTCGAGCACAACTTCCGATGGACACGTCGCAACTTCGCTCTCATCGGAATCTTCGGCATCGCTCTCCCCATCATCGTCTACAAGGGCATCGTCAAAGATTTCCATATGCAAGACGAAGATGCAGGCAGACCACATAGAAAGTTCCTCTGAGATTGTTTGCCACTCTCTTCTGCAAAAGGTCTCAGCATTGTGAAAGTTTCAAGAAGCTGATGCTTGCACCGTCCTTTTTTGCATTTTATTCAGAATAAAAGAACATCTCCAAGGACTATA…	551	2	AT3G29035.1	ANAC059/ATNAC3 (Arabidopsis NAC domain containing protein 59); protein heterodimerization/ transcription factor	Encodes a protein with transcription factor activity. Note: this protein (AT3G29035) on occasion has also been referred to as AtNAC3, not to be confused with the AtNAC3 found at locus AT3G15500.	similar to ANAC092/ATNAC2/ATNAC6 (Arabidopsis NAC domain containing protein 92), protein heterodimerization/ protein homodimerization/ transcription factor [Arabidopsis thaliana] (TAIR:AT5G39610.1); similar to unnamed protein product [Vitis vinifera] (GB:	85.06	154	19	1	98	547	1	154	6e-77	283
MMN_All.Contig_1401	GAATCGAAAAAACAAAACAGCGGAAGAGGAGAGTAAAAGAAATGGTGAAGGTGTTGACATACTTTGGGATGACATTGGCAGCTTTCGCCTTCTGGCAATCTATGGACAAAGTTCATGTCTGGATCGCTCTTCATCAAGACGAGAAGCAAGAGAGAATGGAGAAGGAAGCGGAGGTTAAGCGGGTTAGAGCAGAGCTGCTGCGGAAAGCTAGAGAGGAGGATCCTCTTGCCTGATCATCCTTCTTCTTCTTCTTCAGTCATGTTTTTGGCTCTTATCAAACTTATCTCATGACATTATTTTTTCACCGTTATGGACCAAAATGGAGTTTGCATAAAACGACAGTACCATATATGCTTTTGAATGTGGGATGATCATGAATAATAACTTCCTCTTTGTTGTT	734	2	AT3G43720.2	protease inhibitor/seed storage/lipid transfer protein (LTP) family protein		similar to protease inhibitor/seed storage/lipid transfer protein (LTP) family protein [Arabidopsis thaliana] (TAIR:AT2G27130.1); similar to Os01g0814100 [Oryza sativa (japonica cultivar-group)] (GB:NP_001044604.1); similar to Os05g0489200 [Oryza sativa (	76.32	190	44	1	38	604	1	190	1e-72	269
MMN_All.Contig_1402	GAATCAATTTACCATTTTCAAAGCCAATCCTCTCTCTCTCTTTCTTTTTTCTGCATGTCCAATCATTTTCGAGGTTTCCTGCAGTCGGTGAGAACGGTTGAGTGCGACGACGAAGAAGTTAGGGTTGGTGAAGATGATATTTCCTAAGAGCTTGATCGAGGATCTTCACAAATGGGGTTGCATGAAGCAGACGGGCGTGAGCCTCAGGTACATGATGGAGTTTGGTTCCACGCCTACTGAGAAGAACCTTTTGATCTCCGCGCAGTTTCTCCACAAGGAGCTTCCGATTCGCGTCGCGAGGAGGGCGATCGAACTCGAGACGCTGCCTTACGGTCTCTCCGAGAAACCTGCCGTCTTGAAGGTAAGGGATTGGTATCTGGAATCATTCAGGGACATGAG…	770	2	AT3G44300.1	NIT2 (NITRILASE 2)	encodes a nitrilase (nitrile aminohydrolase, EC 3.5.5.1) which catalyzes the hydrolysis of indole-3-acetonitrile (IAN) to indole-3-acetic acid (IAA).Mutants have reduced sensitivity to IAN and are sensitive to IAA. Other members of the NIT gene family a	Identical to Nitrilase 2 (NIT2) [Arabidopsis Thaliana] (GB:P32962;GB:Q96505); similar to ATNIT1/NIT1/NITI (NITRILASE 1) [Arabidopsis thaliana] (TAIR:AT3G44310.3); similar to ATNIT1/NIT1/NITI (NITRILASE 1), nitrilase [Arabidopsis thaliana] (TAIR:AT3G44310	79.65	226	46	0	89	766	15	240	3e-106	381
MMN_All.Contig_1403	GGAAAGAAACCATTTGTTGGTAGCTCTTGTTCTTCTTCGGCTGAGAGAGGCAATGGCGGAGGAGCAAAAAACGACTAAAGTCGACGTAGAATCTCCAGCGGTTGTAGCTCCGGTGAAGGAACCTACTCCTGTTCCGGTGGAAGCTTCTAAAGACGTGGCAGAGGAGAAGATTCATACTCCACCACCTCCTGACGAGTCCAAAGCTCTTGCCGTTGTCGAAAAACCCATTGAGGATCCCACACCAAAGAAAGGTTCGGCCGATAGAGATGTGATACTTGCAGACTTGGAAAAGGAGAAGAAGTCATCATTCATCAAAGCATGGGAAGAGAGTGAGAAGTCAAAGGCTGAGAACAAGGCCCAAAAGAAGATATCTGATGTGCTTGCTTGGGAGAACAGCAA…	866	2	AT3G46010.2	ADF1 (ACTIN DEPOLYMERIZING FACTOR 1)	Actin-depolymerizing factor (ADF) and cofilin define a family of actin-binding proteins essential for the rapid turnover of filamentous actin in vivo.	Identical to Actin-depolymerizing factor 1 (ADF1) [Arabidopsis Thaliana] (GB:Q39250); similar to ADF4 (ACTIN DEPOLYMERIZING FACTOR 4), actin binding [Arabidopsis thaliana] (TAIR:AT5G59890.1); similar to Actin-depolymerizing factor 1 (ADF-1) (GB:Q9FVI2);	86.15	130	18	0	181	570	21	150	5e-62	234
MMN_All.Contig_1404	GATCTTTGCCTCTCCTGATCTCACTACTAGACGATTAACGTTTTGAGATTGCTCTTTCATCTTCTTCTTCATGATACCAAATGATATCATTTACAAAATAATCCATTTAAAACCCTCCATCAATCCATCACCCACAATCTCTAATCAATGCGAGTCTTAATCTTCCAAGGCGTTTGGAGAGGCTATAAAAAGTCTTCCTCTCCAATTTGCAAACAGGCTGCTCCTCCTCCACCATTTAGGTACGGTTGCTGCGTTTCTAGAGGCCAGGAACATCCGCTGTGGTGATGCCTTCAAGCTCCACCACTTCGTTCATTGCTCACTAATACAACACTGAAAATTATACTGGTCACAACCGATTTGAATTCAGAGAAATGTAAGCAGCTACGATGAAGAATAAGG…	549	2	AT3G46830.1	AtRABA2c/AtRab11A (Arabidopsis Rab GTPase homolog A2c); GTP binding		Identical to Ras-related protein Rab11A (RAB11A) [Arabidopsis Thaliana] (GB:Q96283); similar to AtRABA2d (Arabidopsis Rab GTPase homolog A2d), GTP binding [Arabidopsis thaliana] (TAIR:AT5G59150.1); similar to Ras-related protein Rab11C (GB:Q40193); contai	96.77	124	4	0	178	549	1	124	3e-64	240
MMN_All.Contig_1405	GGAGGTGAAGAAGAAGAAGTCTCCTCGGATCGGGATCAGGTTTGTGGATTGGGAAAGAGAGAGATGGCGTCGGGGTGGGGAATAACGGGAAACAAGGGGAGATGTTACGATTTCTGGATGGATTTCAGCGAGTGTATGTCTCACTGCAGAGAGCCCAAGGATTGCTCTCTTCTTCGTGAAGACTACCTCGAGTGTCTCCACCATTCCAAAGAGTTCCAACGAAGAAACAGGATATACAAAGAGGAACAGCGTAAACTAAGAGCTGCTTCAAGGAAAGGTGAAGAAACTGGCGATGCTACTCATACTCATCACTGATCAAAGTTTTTTTCTCCTTCTACTCCTCCAAGTTTGCATCTCTCGCAGCTGAGAAGAAGAAGAATAAGGAAGATTCTATATGTT…	581	2	AT3G47160.1	protein binding / zinc ion binding		similar to zinc finger (C3HC4-type RING finger) family protein [Arabidopsis thaliana] (TAIR:AT5G58787.1); similar to Os04g0679800 [Oryza sativa (japonica cultivar-group)] (GB:NP_001054282.1); similar to hypothetical protein [Vitis vinifera] (GB:CAN81290.1	87.12	132	17	0	175	570	2	133	7e-64	239
MMN_All.Contig_1406	GAGTCTCTCAACTGGTTTGGTCGACTGGTGCAGATGGCGGCAAACCCCAAAGTTACGTTCTGCCTTCTCACCGTGCTGTAAAACTCCAGAGCAAATGGCTGTTCCTGGGACTGAGAGAGCGTGCTCGTTATTGCTCGACTGATTCAGTTGCTCCGTGGCCGTGTCCTGCTCCTGCCCTGATCCGTGCAGAAGGTGTGGGGTGCCAGGTGTGCTATGTCCTTTGTGCTGATCTAGATGATGATGGATATGCTGATGAAAGGAGGTCATGTCCCGGGCGAGCAATAACTCAGAGTCTACGGGGTGATTGGAACCGTGTTGTTATTCGGTGTGAGTGTGTGGAATGTTACCTTGGTCTATTTCGGTGTTGGGCTCGGATTTGTGATTTAGTATGTATTGTTT…	484	2	AT3G47620.1	TCP family transcription factor, putative	Encodes a transcription factor AtTCP14 that regulates seed germination. AtTCP14 shows elevated expression level just prior to germination. AtTCP14 is predominantly expressed in the vascular tissue of the embryo, and affects gene expression in radicles i	similar to TCP family transcription factor, putative [Arabidopsis thaliana] (TAIR:AT1G69690.1); similar to unnamed protein product [Vitis vinifera] (GB:CAO62540.1); contains InterPro domain Transcription factor, TCP (InterPro:IPR005333); contains InterPro	53.33	15	7	0	116	160	25	39	3.6	27.7
MMN_All.Contig_1407	GATACTTTCACCGTATTATTTATACTACCCCTTTCCCAAAAAAGCTTCCAAAGATGGTAACCGCTCCAATCCTGCTTTCCATCTGAAGAGTGGTCGTGCTTCTAAGACGGTTTTGACGCGGCTTTGTGAGGCAGAACGTCAAGAAATCTGGAGAACTCATGGGGTTTGACTTGCTCTTGATTAATGAAAAGGTACGCATATATCTACTTTTCCTTTATGCTCATATAAATAATTTTCTTTTTTTGGTAAAAACACTGATTATCGATCTGGGAAAGCTCCGATTAGTTTCAATCCTTACGGTGGGAATATGGAGAGATTATAAAGTCGCAACACCGTTCCCGTACCGAGATAAGCCTTTCAAGATTTAATACACTATAATATTGGAAATAATTGTCAGCT…	856	2	AT3G47730.1	ATATH1 (ABC2 homolog 1); ATPase, coupled to transmembrane movement of substances	member of ATH subfamily	Identical to ABC2 homolog 1 (ATH1) [Arabidopsis Thaliana] (GB:Q84K47;GB:Q9STU0); similar to ATATH15 (ABC2 homolog 15), ATPase, coupled to transmembrane movement of substances [Arabidopsis thaliana] (TAIR:AT5G61690.1); similar to ATATH11 (ABC2 homolog 11),	91.2	284	25	1	3	854	641	919	3e-139	491
MMN_All.Contig_1408	GACAGCACATAAAAGCACCAAAAGAAGAAGAAACAAAAATTACAACTATTTTAAATCAAAGAGAAGTAAGAGAATAAATGGCAGGTTCTAACTGTGGATGTGGTTCCGCTTGCAAATGTGGTGTCTCTTGCAGGTAAACCCTAGTTTCTATATCTTCTTTGCTGCCTTTACATCATTAGATGCATATATACATGTGATTTCTCAATTAGTCACTTTTCATCATATTAGTTATCAAAATCTCAAACCCTTTTAAAAAAAATTTGTGGTGAAGTTGCGAGAAGAACTACAACACGGAGTGCGACAACTGCAGCTGCGGGTCAAACTGTAGCTGTGGAGACAACTGCAGCTGTTGAAGGAAAACCACATGCATGCAGGAAAACCGAGGGGAAATATGTGTTT…	553	2	AT3G47850.1			similar to hypothetical protein [Vitis vinifera] (GB:CAN75379.1)	64.96	137	45	5	71	472	31	160	4e-33	137
MMN_All.Contig_1409	TACTTTGGTGTCTACTGTGTTGGTCGTCTTGTCTGTTGAATCAGATGTCAAATAAAGTTGGCTGAATAAGCTTTTGGTGTTTATGTTCCATTATGTTCCTAGCATCAAACTCTCTTTCTGGAGTTTTGCCTTTGTAAACGTGTTTGTTACTTCTGGTTCAAATCTGAATTCGATCGTTTTATATC	809	2	AT3G48000.1	ALDH2B4 (ALDEHYDE DEHYDROGENASE 2); 3-chloroallyl aldehyde dehydrogenase/ aldehyde dehydrogenase (NAD)	putative (NAD+) aldehyde dehydrogenase (At3g48000) mRNA,	Identical to Aldehyde dehydrogenase 2B4, mitochondrial precursor (ALDH2B4) [Arabidopsis Thaliana] (GB:Q9SU63;GB:Q42090); similar to ALDH2B7 (Aldehyde dehydrogenase 2B7), 3-chloroallyl aldehyde dehydrogenase/ aldehyde dehydrogenase (NAD) [Arabidopsis thal	93.85	244	15	0	3	734	203	446	7e-137	469
MMN_All.Contig_141	GGAGAGGAAGAAGGAGGAAGCTGCAACTTCAAATCTTCTCGAGCAACGACGATGAACRCCAACTGTTTATTCTCACCTCCTCCTCCTCGTCTCTTCCCTCTTCGCTCTACATCGAGTGTTCCTCCTTCTGTTYATCGTAGAACCGGAGTTGTCTCCGATGATGTCGCCGTCGAGTGTCGGAATCTCTGCTTCTCCGCCATTACAAGACCGGGGATCTCCGTCCCCATTCTCCGTGACTGCTCCTTTCGGATTCCTTCAGGACAGTTATGGATGATTCTTGGTCCCAACGGCTGTGGCAAATCTACCCTTCTCAAGATTTTAGCAGGTGTAGTGARTCCAACCAGCGGCAATGTCTTTGTGGAAAAGCCCAAGAATTTTGTGTTTCAGAATCCTGATCAT…	569	2	AT3G48210.1			similar to unnamed protein product [Vitis vinifera] (GB:CAO64278.1); contains InterPro domain Kinetochore-Ndc80 subunit Spc25 (InterPro:IPR013255)	73.1	171	44	2	62	568	1	170	8e-64	239
MMN_All.Contig_1410	GCTCAACGTTTCAGACCCACTTCGTCTCCTTCCTTTCACAACATAACTCCCTCTCTCTTTCTCTCTCAAATGGAGACATCAGCGACGAAGCTCCACCTCGACCAAATCATAGCTCTTAAACTTCTCGGCAAAGGCGCCACCGGAACCGTTTTCCTCGTCCACGACTCTGTTTCCGACTCCTCTGCTTCTTCTCCCTTCGCTCTGAAGCTCGTCGACAAAGCCACCGCCAAATGGGAAACTCAGATTCTCCGACGTCTCTCCGACGGAGAATCGACGGAAAACGTAACGGTGAGTGGGTTTGGTGTAAAGGAATATTTCGAGAAACTGAGGACGCCGTTACCGCACGAGTGTCCTGAAAACAATCCGTTTGTTGATTTCTGATCCACGCGTGGGAGAATC…	540	2	AT3G48530.1	KING1 (SNF1-RELATED PROTEIN KINASE REGULATORY SUBUNIT GAMMA 1)		Identical to SNF1-related protein kinase regulatory subunit gamma 1 (KING1) [Arabidopsis Thaliana] (GB:Q8LBB2;GB:Q9S7W6); similar to CBS domain-containing protein [Arabidopsis thaliana] (TAIR:AT1G69800.2); similar to CBS domain-containing protein [Arabid	92.18	179	14	0	2	538	70	248	6e-87	316
MMN_All.Contig_1411	GAAGCCTTGTATACAATTACTTGCTTGGTTAAGGTTAATTAGTTTCAAAAATGATTTATCATAAAACACTTCCCATAGTCTTTTTCTTTGCATTTATCACCCTATACCTTGCAATCTTAGCAGATGCGGCTACGTTCACAGTAAGGAACAGTTGCCCATATGTTGTGTGGGCTGCCACATCTGCTCCGGGAAAGCCTGGCGGTGGGAAGCGACTCAATCAAGGCGAAACGTGGATCATTACTGGTGATCCAGGTACCACTCAGGCTCGGATTTGGGGTCGCACCAACTGCAACTTCGATGCATCTGGAAGAGGTGGATGCCAAACTGGAGATTGTAATGGTGTCCTTGAGTGCACATCTTATGGACGAGCACCTAATACGTTGGCAGAATATGCTCTCA…	997	2	AT3G48920.1	AtMYB45 (myb domain protein 45); DNA binding / transcription factor	Member of the R2R3 factor gene family.	similar to AtMYB18 (myb domain protein 18), DNA binding / transcription factor [Arabidopsis thaliana] (TAIR:AT4G25560.1); similar to MYB transcription factor MYB94 [Glycine max] (GB:ABH02915.1); contains InterPro domain Myb transcription factor (InterPro:	70.61	262	73	2	62	835	1	261	4e-104	374
MMN_All.Contig_1412	GAAGAGTTAGAATCAAATTCAAGAAAAACAAAATTCAACTAATAATGTCGATGATTCCGACCTTCTTCGGCAACAACAGGCGCGGGGGCAACAGCTTCTTCGATCCGTTTTGTCTAGATGTTTGGGACCCGTTCAAGGACTTTCCCTCATCTTCCTCTTCGTTTTCCTGAGAAAACTCTGTGATCGTGAACGCGCGTGTGGACTGGAGGGAGACGCCGGAGGCGCACGTGTTCAAGGCGGACTTACCTGGACTGAAGAAGGAGGAAGTGAAGGTCGAGGTCGAGGACAACAACGTGTTGAAGATCAGTGGTCAGAGGCACGTGGAGGAGGAGGACAAGAGCGACACGTGGCACCGCGTGGAGAGGTCGAGCGGACAGTTCACGAGGAAGTTTAGGCTGC…	785	2	AT4G16210.1	enoyl-CoA hydratase/isomerase family protein		similar to naphthoate synthase, putative / dihydroxynaphthoic acid synthetase, putative / DHNA synthetase, putative [Arabidopsis thaliana] (TAIR:AT1G60550.1); similar to putative enoyl CoA hydratase [Cicer arietinum] (GB:CAB61740.1); contains InterPro dom	93.72	239	15	0	68	784	8	246	2e-123	438
MMN_All.Contig_1413	GAACAAATCGAAGAGGTTAGATGGATCGTGACAGTAATGATGATGGACATATTCCTTTTAGGAGCCTTTCTTGCTACCAAGAGATTTGTAGGCTTGCTGATAAGGATTGTCAGTTCTCATCAATTCCAAGATATCCGCTTTTCGTGAGAGACGTGTATGATATGGTGGATGATCCTTCAACTGATTCAGTTGTCTCGTGGAGTGATAGTGGCAAGAGCTTCATCATTTGGAAGGAATCTGAGTTCCTAGGAGATGTTTTTCCTAGGTGCTTTTCCTGCGATTACAAAGATATGACATCCCTCACCGCCTGGTTTAATGCCATGGGATATAGTAAAGTTGAAGAATCTGTGCATTGGGAATACACAGGCAATTATTTGGTGAGAGGCCAGCCTCCCCACC…	535	2	AT4G24820.2	26S proteasome regulatory subunit, putative (RPN7)		Identical to Probable 26S proteasome non-ATPase regulatory subunit 6 [Arabidopsis Thaliana] (GB:Q93Y35;GB:Q9SZX2); similar to FUS6 (FUSCA 6) [Arabidopsis thaliana] (TAIR:AT3G61140.1); similar to 26S proteasome subunit RPN7 [Capsicum annuum] (GB:ABK42076.1	91.77	158	13	0	61	534	1	158	2e-76	281
MMN_All.Contig_1414	GAAAACAACAAGCAAACCCAAATCAATTCGACTTACTACTACTACATCGATCTCAGTTTCGTACCTCTAGAAAAAATCAATGGCGCCCAAGGCAGCAGAGAAGAAGCCCGCGGAGAAGAAGCCTGCCGAGAAAGCACCGGCGGAGAAGAAGCCAAAGGCCGGGAAGAAGCTCCCGAAGGATCCCTCCGCCGTCGCCGGAGACAAGAAGAAGAAGCGGTCCAAGAAGAGCGTCGAGACCTACAAGATCTACATCTTCAAGGTGCTGAAGCAGGTGCACCCCGACATCGGGATCTCGAGCAAAGCCATGGGGATCATGAACAGTTTCATCAACGACATCTTCGAGAAGCTCGCCGGCGAGTCTTCCAAGCTCGCGAGGTACAACAAGAAGCCCACGATCAC…	646	2	AT3G51150.1	kinesin motor family protein		similar to kinesin motor family protein [Arabidopsis thaliana] (TAIR:AT5G66310.1); similar to hypothetical protein [Thellungiella halophila] (GB:ABB45845.1); similar to hypothetical protein [Vitis vinifera] (GB:CAN75924.1); similar to unnamed protein prod	91.23	171	15	0	3	515	855	1025	1e-80	295
MMN_All.Contig_1415	CGAGTTTGACCGGCCGTTGGTCGTTTTCGACCGTAGCTTCCGTAAGGACGGTTCTATTTACATGAACGCCACCGGGAACAACCCGTCGATACACCCGCAATGGCAACCTGAATACTTCGGCGACGCAATCATCGTTAACGGAAAGGCATGGCCGAGATTATCCGTCCGGCGCCGGAAATACAGGTTCCGCATCATAAACGCCAGCAACGCTAGGTTTTTCAGGTTCTTCTTCTCCAACGGTCTCGACTTCTTGGTCGTTGGTTCCGACTCAGCGTATTTGTCTAAACCGGTCACGACCATAGTCGGTTCTCTTGTCTCCGTCGGATATATTAGATGTTGGCTTTGACTTTTCTAAGTCTCCGTCGCTTACGGATGTGTTCGTCTATGACTCGCCGTATC…	745	2	AT3G51260.1	PAD1 (20S PROTEASOME ALPHA SUBUNIT PAD1); peptidase	20S proteosomal alpha subunits. Interacts with SnRK, SKP1/ASK1 during proteasomal binding of an SCF ubiquitin ligase.	Identical to Proteasome subunit alpha type-7-A (PAD1) [Arabidopsis Thaliana] (GB:P30186;GB:Q41942;GB:Q8LB36); similar to PAD2 (20S proteasome alpha subunit D2), peptidase [Arabidopsis thaliana] (TAIR:AT5G66140.1); similar to proteasome, alpha subunit-lik	49.15	59	30	0	544	720	164	222	1e-93	49.7
MMN_All.Contig_1416	GAATTCATTGGTTTGGTATAGCTGGCTCGGTGGAGTTATCATTGGAACCATGACCGGTGCTAACATGGTTTTGGAAGATCATTACCGAGCCGGTCCACGCAATGTTGTTATAACCGGAAGCACGAGGGGACTAGGGAAAGCACTTGCTAGAGAGTTTCTTCTCTCTGGAGACAGAGTCATCGTTACATCTCGCAGTTCTGAATCTGTTGATATGACTGTGAAAGAGCTTCAGCAAAACCTCAAAGAGATTATGAGTAAAGCTAGTGAATCAGATAGAAAGAAACTGGGTTTTGCTAAAGTGGTTGGTATTGCCTGTGATGTTTGTAAACCAGAGGACGTTGAGAGGTTGTCCAGTTTTGCTGTAGAAGAGCTTGGTTCCATTAACATATGGATCAACAA…	789	2	AT3G51300.1	ARAC11/ATRAC11/ATROP1/ROP1/ROP1AT (RHO-RELATED PROTEIN FROM PLANTS 1); GTP binding / GTPase/ protein binding	Pollen-specific Rop GTPase, member of the Rho family of small GTP binding proteins, interacts with RIC3 and RIC4 to control tip growth in pollen tubes.	Identical to Rac-like GTP-binding protein ARAC11 precursor (ARAC11) [Arabidopsis Thaliana] (GB:P92978); similar to ARAC1/ATGP2/ATRAC1/AtROP3/RAC1/ROP3 (Rho-related protein from plants 3) [Arabidopsis thaliana] (TAIR:AT2G17800.2); similar to ARAC1/ATGP2/A	92.22	167	13	0	287	787	1	167	9e-87	316
MMN_All.Contig_1417	GATATTCACACACTTACATCTAAAACACTTTGAAACTTTTTAAGGTTTTCAGCAATATTCTTTTCTTGTACAATGGCTAACAAGAACAACTACATTGTCGTCGCGTTCGATTTCGACAAGACGATTATTGACGTGGATAGCGATAATTGGGTCGTCGATGAACTTGGTTTCACCGAGTTGTTTGACCAGCTTCTTCCGACAATGCCTTGGAACTCTCTCATGGATAGGATGATGAAGGAGCTTCATGATCATGGTAAAACCATTGAAGAAATCAAACAAGTCTTGAGAAGAATCCCTATTCATCCTCGTGTCATCCCTGCCATCAAATCCGCTCATGCTTTAGGGTGCGAGCTGAGAATAGTGAGTGACGCGAACACGTTCTTCATCGAAACGATCGTT…	740	2	AT3G52560.2	MMZ4/UEV1D/UEV1D-4 (MMS ZWEI HOMOLOGE 4, UBIQUITIN E2 VARIANT 1D-4); protein binding / ubiquitin-protein ligase	MMZ4/UEV1D encodes a protein that may play a role in DNA damage responses and error-free post-replicative DNA repair by participating in lysine-63-based polyubiquitination reactions. UEV1D-4, a predicted splice variant, can interact relatively weakly wit	similar to MMZ3/UEV1C (MMS ZWEI HOMOLOGE 3), ubiquitin-protein ligase [Arabidopsis thaliana] (TAIR:AT2G36060.2); similar to unknown [Populus trichocarpa] (GB:ABK93802.1); contains InterPro domain Ubiquitin-conjugating enzyme, E2; (InterPro:IPR000608); con	67.65	34	11	0	441	542	105	138	6e-54	49.3
MMN_All.Contig_1418	CAAAAGGGGGACGTCGAGCATCTCTCTGTTCGACACTTGCTACGACTTCTCGTCTCTCTCCACCGTGAAAGTCCCGACGGTGGCGTTTCATTTCACCGGTGGGAAGACGCTTAATCTGCCGGCGAAGAATTACTTGATACCTATTGATGATGCGGGGACGTTCTGCTTCGCTTTTGCTCCGACGTCGTCTTCGTTGTCGATCATCGGGAACGTGCAGCAGCAAGGGACACGCATCACTTACGATCTAGCGAATCATCTTATCGGGTTGTCAGCTAATAAATGCTAAGGTGGATGATTAGTAGTTTTACAGATATATCAGTAAAACCCTTTAGTTCTTGGTTCTTTAATGAAAAATAAAATCTGAAGTGTGGATTCCTTAGAAAA	799	2	AT3G53120.1			similar to unknown protein [Arabidopsis thaliana] (TAIR:AT2G36680.1); similar to unnamed protein product [Vitis vinifera] (GB:CAO62968.1); contains InterPro domain Modifier of rudimentary, Modr (InterPro:IPR009851)	91.49	47	4	0	209	349	44	90	5e-58	84.3
MMN_All.Contig_1419	GATCCAACCAAATCCTCTCGAAGCAGAGTAACAAGAGGGAAGCCAGAAAAAAAATGACGACAATGGCGACGCAAGGGGCTTTTCTCCGATTACGAATGACCTCATCCTCAAAGTCCATCGCTAAGCCAACTGAGCTCAGCTTCCTCAACTCCCAGCTCAGCGGCTTAAGAATCTCGCAGGGTCCCTCCACTGACGTCATCAACCGCATCTCCCTTCCTTCCTTCCCTGGTCTTCAGCCAATCGTCGCCCGGAGGATCTGTCCTTTTACTGGGAAGAAAGCGAACAGAGCCAACAAAGTCTCCTTCTCTAACCACAAGACCAAGAAGTTGCAGTTCGTCAACTTACAGTACGAGAAAGTCTGGTGGGAAGCTGGCAAACGCTTCGTCAAGCTTCGTTTAT…	819	2	AT3G54300.2	ATVAMP727 (Arabidopsis thaliana vesicle-associated membrane protein 727)	member of Synaptobrevin -like protein family	Identical to Vesicle-associated membrane protein 727 (VAMP727) [Arabidopsis Thaliana] (GB:Q9M376;GB:Q53XE0); similar to ATVAMP725 (Arabidopsis thaliana vesicle-associated membrane protein 725) [Arabidopsis thaliana] (TAIR:AT2G32670.1); similar to unnamed	92.31	78	6	1	119	352	3	79	9e-114	144
MMN_All.Contig_142	GCKACGCATTTTTTTTGTCGAGAAACAAACGGAAAATTTTGATCCAAAGGAGAGAGTAAAAGATCTAGATGGAGAGAAGACAAGCGCGGAGCTCGAAGATCCATGTCTTTGTATTCGTCGGTCTGATACTGTTGAGCTCGATCGAGCGAATCTCATCGCTCTCGGTTACTGTTAGCGACGATGAATGCGTACAAGAGTATGTCCTCTACGAAGGAGATAACRTCTCCGGAAACTTCGTCGTCGTSGACCATGATATCTTCTGGGGATCTGATCATCCCGGTTTGGATTTCACGGTGACGTCACCTGCTGGGAACATAGTACATACGTTGAAGGGAACATCAGGAGATAAGTTTGAGTTCAAGGCACCAAGAAGTGGAATGTACAAGTTCTGTTTCCACA…	598	2	AT3G54640.1	TSA1 (TRYPTOPHAN SYNTHASE ALPHA CHAIN); tryptophan synthase	Catalyzes the conversion of indole-3-glycerolphosphate to indole, the penultimate reaction in the biosynthesis of tryptophan. Functions as a heterocomplex with tryptophan synthase beta subunit (TSA2).	similar to tryptophan synthase, alpha subunit, putative [Arabidopsis thaliana] (TAIR:AT4G02610.1); similar to tryptophan synthase, alpha subunit (TSA1) [Isatis tinctoria] (GB:CAH56477.1); contains InterPro domain Ribulose-phosphate binding barrel; (InterP	87.64	178	21	1	67	597	1	178	2e-84	308
MMN_All.Contig_1420	GAAAAAATTTACTCTATATGAAGTACGAGATAAGAGAATAATCAATGTCATTAACGTCCAATTATGCTACATGAAAAACTTTGTTCATTTATGAATGGGAGTTCCTATCAACTGACTTCTATCTCGAAAAAGCATATTCATAAAAAAATTTGGAAAACGAAGGAATGTTGTACATCGATGAAAGCTTTTACCTTAGATAAATCTCTTTCTACAGGCTATTCTGATTTCCTTGAATTTGGACCATGAAACCTCCATGTTCGCCGCCTAGCTCCTCTACAATTTTTGTGTACCCTCCTATGACATTGCGACTCCATTTGGGAATTTAACTATTTCATCTCTGTATCCTACCAAAACGGGGGAAGGACTATCGGTCGAATTCTGCAAATGAAAAAACACAGG…	952	2	AT3G54890.1	LHCA1; chlorophyll binding	Encodes a component of the light harvesting complex associated with photosystem I.	similar to LHCB4.2 (LIGHT HARVESTING COMPLEX PSII) [Arabidopsis thaliana] (TAIR:AT3G08940.2); similar to chlorophyll a/b-binding protein (GB:AAA34140.1); contains InterPro domain Chlorophyll A-B binding protein; (InterPro:IPR001344)	96.27	241	9	0	93	815	1	241	2e-131	465
MMN_All.Contig_1421	GATTTTTGGAATTAGGGTTTTAGAGCTGCCGTGTTCCGCCGGATCATCACCGTTGCCGCCTCAAGCAAAGATGCCGTCGCACAAGACGTTCATAATCAAGAAGAAGCTTGGGAAGAAGATGAGGCAAAACAGGCCTATCCCTGGCTGGATCCGTCTCCGTACCGATAACAAGATCAGGTACAACGCTAAGCGTAGGCATTGGCGCCGTACCAAGCTCGGGTTCTAGATCATCCGAGCTCGCTGCCATGACTCTGATTCGTTCGAGTTTTGCTATTTTACTTTCGGAATTGTGGTTAAAGTTTTAGTTTTTATCTTGTGGATGTTAAATCTTAAAAGACTTGCGTATTGCATGAATAATATATTATGAGTATCTAAAGTTACACCCTTTCTATT	620	2	AT3G55030.1	PGPS2 (phosphatidylglycerolphosphate synthase 2); CDP-alcohol phosphatidyltransferase/ CDP-diacylglycerol-glycerol-3-phosphate 3-phosphatidyltransferase	Encodes a phosphatidylglycerolphosphate synthase.	similar to PGP1/PGPS1/PGS1 (PHOSPHATIDYLGLYCEROLPHOSPHATE SYNTHASE 1), CDP-alcohol phosphatidyltransferase/ CDP-diacylglycerol-glycerol-3-phosphate 3-phosphatidyltransferase [Arabidopsis thaliana] (TAIR:AT2G39290.1); similar to unnamed protein product [Vi	86.23	167	22	1	122	619	3	169	1e-64	242
MMN_All.Contig_1422	GGGCTATTATCTCAGTGGGAGAGCGCGCCCCTGATAATTGCGTCGTTGTGCCTGGACTGTGAGGGCTCTCAGCCACATGGATAGCTCAATGTGCTCATCACCGCCTGACCCTGAGATGTGGATCATCCAAGGCACATTAGAATGGCGTACTCCTCCTGTTCTAACCGGGGTTTGAAACCAACTTCTCCATCGAGAGGATATATGGGGCGATTCAAGAGAAATCCAGATCCAACTTTCTATTCACTCGTGGGATCCGGGCGGTCCAGAAGGAACCACCACGGCTCCTCTCTTCTCGAGAATCCTTACGTCCTTTATCCACGCATGGACAGCTATCTCTCGAGCGCTCGTTTAGGTTCGGCCTCGATGGGAAATAAAAAAAAGAAAAAAAAAAAACTGAAA…	541	2	AT3G55440.1	ATCTIMC (CYTOSOLIC TRIOSE PHOSPHATE ISOMERASE); triose-phosphate isomerase	Encodes a cytosolic protein with triosephosphate isomerase activity.	Identical to Triosephosphate isomerase, cytosolic (CTIMC) [Arabidopsis Thaliana] (GB:P48491;GB:Q9M2T5); similar to TIM (TRIOSEPHOSPHATE ISOMERASE), triose-phosphate isomerase [Arabidopsis thaliana] (TAIR:AT2G21170.1); similar to Triosephosphate isomerase	93.75	144	9	0	109	540	1	144	3e-65	244
MMN_All.Contig_1423	GATCATCACAAACATCATCATCATATCTCCCTAGCAATGGCTAATGTTCCACAAATATCTTCTTCAATCCTCCTTACACTATGCCTCACTCTCTTCACCAATCCATCCCTCTCATACTACCTTAACCCCTTACAAGACTTCTGTGTAGCTGATCTCCAAGCTACCCCATCCAACACTGGCTACCCATGCAAGTCTCAAGTCACCTCTGATGATTTCTTCTACTCCGGCTTAGTGCGCTCCACTAAACACTTCAAACCCTAAAGGTGTAGCCGCTAATAAAGCAAACCTCATGACGCTTCCAGGATTTAACACGATGGGAAACTCCTTGTACGACGTAGCATTCGCCCCAGGAGTAGCTAACCCGCCTCTCTCCCACCCTGGTGTGACCTATTGCAGGTA…	837	2	AT3G56940.1	AT103 (DICARBOXYLATE DIIRON 1)	Encodes a putative ZIP protein with varying mRNA accumulation in leaves, stems and roots. Has a consensus carboxylate-bridged di-iron binding site.	Identical to Magnesium-protoporphyrin IX monomethyl ester [oxidative] cyclase, chloroplast precursor (CRD1) [Arabidopsis Thaliana] (GB:Q9M591;GB:O04051;GB:Q38892;GB:Q8GUS3;GB:Q9M1K4); similar to unknown [Populus trichocarpa x Populus deltoides] (GB:ABK96	95.31	277	13	0	2	832	104	380	8e-158	552
MMN_All.Contig_1424	AGCGCGAGTCAACCACACCGAGTCACCTCCACCTGTCGACTTTCGTCGTCTCCTTCGCCTACGCGTGGACCTGCTTCGTGAAGGCGCGCGGAGGAAGCGACGAGAGATCGGTGAGCCTCCTCTTCGTCGGAGATTTCAGACACCGGTTAGATCCGCCGCTTCCGGCGACGTACTTCGGGAACTGCGTGTTTCCGGCGGGTAGTTACGACCACGAGGCGGCGGAGTTGTCGAGATTCGTTGCGGCGGTGGAGACCCTGAGCGGTTTGGTGAAGGGGCTGAGTTCGCGGGAGGTAGAGACGGTTGCGGAGGCGTACGCGGAAGCGTTCCGTTTCGTGGAAGGGAGCACGCAGTTCGGGACTGTCGCCGGGTCGACCCGGTTGAGAGTTTACGAGTCGGATT…	450	2	AT3G57160.1	unknown protein			43.66	71	40	1	108	320	23	91	1e-05	45.8
MMN_All.Contig_1425	GGTCCCTTCGGGGACATCCGATCCAGATGGAACTATACACATAATATTAGAATGCCCCCTGCTCCAGGATGGACACCCACTACTCCACAAATGGTCCAAATTATCGAAAAAAACAAAAAAGAAAAAAAAAAAAAACATGCCCCAACAGGTCCA	802	2	AT3G57800.2	basic helix-loop-helix (bHLH) family protein		similar to basic helix-loop-helix (bHLH) family protein [Arabidopsis thaliana] (TAIR:AT2G42300.1); similar to unnamed protein product [Vitis vinifera] (GB:CAO23529.1); contains InterPro domain Basic helix-loop-helix dimerisation region bHLH; (InterPro:IPR	84.24	184	29	1	74	625	199	379	5e-82	300
MMN_All.Contig_1426	GAAACTCGTAGCGAGAAACATCGATGCATATCTCCATATCTAAGTTTTCTCTCTCTACAATCCTCTCTTGAATAAGACCCTAATTTTTCACGTTTGGGTGGCCGGCGGCGCTCCTCCTCCTCTTTAGTCGCTGGTCGCCCGCCTCTCTTTGCTTTGTTCCCTCTTCGCCTCTCCTCTCTCTCCTCTCCTCTGTTTCCTTTTCGGTGGCTCTGTGTCTTTGCGCTTCCGTACGGGTCAGATCTGGCGCGTCGGACTTGGATCTCCGGAGAAGCAGGGCGGAGGAGTGGATGTGCGGTTCCTCTGGGTGCGTTGAGTGGCGGGGGTTTGGATCTGGTGTCAGATCTGGACTTTGGTTGCGAGATCTCTCTCCTTCCTCTTGCCCTCTCTGCTTGCTCTTCT…	589	2	AT3G58180.1	PBS lyase HEAT-like repeat-containing protein		Identical to Deoxyhypusine hydroxylase [Arabidopsis Thaliana] (GB:Q94JW0;GB:Q9M2J8); similar to PBS lyase HEAT-like repeat-containing protein [Arabidopsis thaliana] (TAIR:AT3G62530.1); similar to unnamed protein product [Vitis vinifera] (GB:CAO70690.1);	79.56	181	32	3	61	588	1	174	7e-55	209
MMN_All.Contig_1427	CATCTCGTTCACATAGTATCACAAGAAGAAAATAAATGAGTAACTGTTCACAAAATTTATTTGTTTTGAAAATTATTCCTTGTAACTCCAAATAAGTAGGGAAAAAAATCTATAGGTAACATATTCAATGCAGTCATTTTATATTGGTCACTTTCTAGGGAAAAAATAGTTAGCACAGTCATAAACATAATATATTAGATTCACTAAAATTAAAAGAGAGATAAATTGTTACCTTCTTGAGCTTCTTAGGATCATCAGAATCTATCTCAGAATGATCTGTCGTTGTCGCAACCTAAACAGACACAAAAGACCAATCGAAAATGTAGATATACACAGGCTAAAATATATACAATTGGATTTAGAATGTCTTATAAGTAAAGCTAAGAAGCTCATGTTAAT…	582	2	AT3G59100.1	ATGSL11 (GLUCAN SYNTHASE-LIKE 11); 1,3-beta-glucan synthase/ transferase, transferring glycosyl groups	encodes a protein similar to callose synthase	similar to ATGSL07 (GLUCAN SYNTHASE-LIKE 7), 1,3-beta-glucan synthase/ transferase, transferring glycosyl groups [Arabidopsis thaliana] (TAIR:AT1G06490.1); similar to ATGSL03 (GLUCAN SYNTHASE-LIKE 3), 1,3-beta-glucan synthase/ transferase, transferring gl	26.19	84	62	2	192	443	1797	1868	8.7	26.9
MMN_All.Contig_1428	GTCAAGGAGGTTCAGCAATCTCTTATCAAGGCAGCAAAGACGGCAAAGCTAGAAAAGTTTGAGATCCCAGCAAAGATAAAGTTATTGCCGGAGCAGTGGACACCAGAGTCGGGGCTAGTCACAGCTGCTCTCAAGTTAAAGAGGGAGCAAATAAAGGCCAAGTTCAAAGATGAACTCCACAAGCTATATGCCTAAAAATCTTATGTAAACTACTTGTTACACACTTCATATGCTTGGGTTTTGACTACTTTCACTAATAAAGTTTGATCATGATGGGGTTTTCTTC	773	2	AT3G60240.4	EIF4G (EUKARYOTIC TRANSLATION INITIATION FACTOR 4G)	protein synthesis initiation factor 4G (EIF4G). A mutation in this gene (cum2-1) results in decreased accumulation of CMV coat protein in upper, uninoculated leaves. Likely affects cell-to-cell movement of the virus, also affects TCV multiplication.	Identical to Eukaryotic translation initiation factor 4G (EIF4G) [Arabidopsis Thaliana] (GB:Q76E23;GB:Q9LKQ7;GB:Q9LY39;GB:Q9M4Q5); similar to MIF4G domain-containing protein / MA3 domain-containing protein [Arabidopsis thaliana] (TAIR:AT2G24050.1); simil	76.58	269	51	5	3	773	1329	1594	1e-109	392
MMN_All.Contig_1429	GACACACATCGAACTCTACAAAACCTCTCTCTTATTTCTTAAAGCAAAGAAAAAAATGTCTGGACAACAAAAGGTAGGAAAGGGATTGGGAAAGGGATGAGCCAGGAGGCACAGGAAGGTTCTCCACGACATCATCCAATGAATCACTAACCCAGTTATTCGCCTTTTACCGAGAAGAGGCGGTGTGAAGCATATCTACGTGTTTGATCTACTATGACACTCGCGGCGTTCTCAAGATCTTCCTCAATAACGTGATTCTCGACGCTGATGACTTACACTAAGCACGCTTGGAGGAAGACTGTGACGGCTATGCATGTTGTGTACGCTATGAATAGACATGTAAGGACTCTGTACTGGTTCCGCGGCTGAGGGGATTGAATTAGGGATTTGTAAATCTCG…	798	2	AT3G61470.1	LHCA2 (Photosystem I light harvesting complex gene 2); chlorophyll binding	Encodes a component of the light harvesting antenna complex of photosystem I.	similar to LHCA6 (Photosystem I light harvesting complex gene 6), chlorophyll binding [Arabidopsis thaliana] (TAIR:AT1G19150.1); similar to LhCa2 protein [Brassica juncea] (GB:ABO71660.2); contains InterPro domain Chlorophyll A-B binding protein; (InterPr	94.55	220	12	0	109	768	19	238	8e-118	416
MMN_All.Contig_143	GATTCGATCTCTCTGACTTGGCGCGCTCTCTCCTCTCTGTTTGTGKSTGTCTGTGCGATAATGGCCATGKCAGASCTTWCAACYCCCAAAACGACGTCGCCKTTYCTCSMCTCKTCRTCTCAGCTTCGCCTCTCTTCCAAGYTGCATCTKTCAAACCAGTTTCGCCATCTTCATCTTCTTCCTCCACCTCTCCACRCWACTYCCAKCTCCAAAATCTCWTGCTCYGTTTCTCAGAATAACCAAGCMCCTGTWGCGGTYCAAGAWAATGGGTCGGTGAAGACGAAGAAAGAGTGTTATGGAGTGTTCTGCCTCACCTATGACCTTAAAGCTGARGAGGAGACGAARTCATGGAAGAAGATGATCARTATYGCAGTYTCAGGTGCTGCAGGMATGATWTCW…	841	2	AT3G62290.1	ATARFA1E (ADP-RIBOSYLATION FACTOR A1E); GTP binding / phospholipase activator/ protein binding	A member of ARF GTPase family. A thaliana has 21 members of this family, known to be essential for vesicle coating and uncoating and functions in GTP-binding. The gene is shown to play a role in cell division, cell expansion and cellulose production using	Identical to ADP-ribosylation factor 1 (ARF1) [Arabidopsis Thaliana] (GB:P36397;GB:Q7G9L3); similar to ARF1A1c (ADP-RIBOSYLATION FACTOR 1), GTP binding / phospholipase activator/ protein binding [Arabidopsis thaliana] (TAIR:AT2G47170.1); similar to ADP-ri	94.07	118	7	0	292	645	47	164	1e-89	227
MMN_All.Contig_1430	CTGTGGGACCTGAGCTGCAAGTTATCAACAAGTCTGAGAAACCTATCTCTCTTAAAGCCGATGGTCTTGTTACTCTCACACCTAATCAAGACCAAGAGGCGTCTTCTGAAGTCCTTCCCATTAACTTTGATGGGCTTGCCAAGGCGGTGAAGAAAGGAGACACTATCTTTGTGGGGCAGTATCTATTCACTGGTAGTGAAACAACTTCAGTTTGGCTAGAGGTTGATGAAATTAAAGGAGATGATGTCATTTGCCTGTCAAGGAATGCTGCTACTCTGGCTGGTGCTCTCTTCACTTTGCACGCCTCTCAAGTTCACATCGGTCTGCCAACTCTTACTGAGAAAGATAAGGAGGTTATAAGCACATGGGGAGTTCAGAACAAAATTGATTTTCTCTCAC…	894	2	AT3G63520.1	CCD1 (CAROTENOID CLEAVAGE DIOXYGENASE 1)	Encodes a protein with 9-<i>cis</i>-epoxycarotenoid dioxygenase activity. The enzyme was shown to act on a variety of carotenoid including &#946;-carotene, lutein, zeaxanthin, and all-<i>trans</i>-violaxanthin. When those compounds are used as substrates	Identical to Carotenoid cleavage dioxygenase 1 (CCD1) [Arabidopsis Thaliana] (GB:O65572;GB:Q8GRI2;GB:Q9LY63); similar to NCED4 (NINE-CIS-EPOXYCAROTENOID DIOXYGENASE 4) [Arabidopsis thaliana] (TAIR:AT4G19170.1); similar to 9,10[9',10']carotenoid cleavage	90.66	289	27	1	28	894	11	298	8e-148	519
MMN_All.Contig_1431	GGCATTCTCTCATCTCTCAAAGCCAAAGCTCTCTCCCTCTCTCTCTGTCTCTGCTTGTGTAGCCATGGCTAACTCGATAATGGCTTCCTCCAAACCACTCATCTCCCTCTCCTCCTCCACTCAACCAACCCGCGTCAACCTCCCCAAATCCATCAAACTCCCCCAGATCCCCAAACCCATCTCCTCCTCCTCCTCATCCTCCCTCAGCAGCAAGGCTCTGTCTTTCTCCTCCGCCACCGTAAAGTCTCTAGCTTTAATCGCCGCCCTCGCTCCCCCTTCCATGGCCGAAGCGATGGAGAAGGCCCAGCTCTTCGACTTCAACCTGACGCTCCCGATCATCGTCGTGGAGTTTCTCTTCCTCATGTTCGCGCTCGACAAAGTCTACTACTCTCCCCTTGG…	807	2	AT4G01026.1			similar to unknown protein [Arabidopsis thaliana] (TAIR:AT1G01360.1); similar to hypothetical protein [Arabidopsis suecica] (GB:BAF63139.1); contains domain SSF55961 (SSF55961)	89.07	183	20	0	107	655	10	192	7e-92	333
MMN_All.Contig_1432	GAGACAGCGTTTCATTATCACTTCCGACAAAACTCTTTATACCTTTCCGCACTTCCTTTCCACCGACTTCCTCCATGGCTCCGATTGCTGTTGGCGATGTTGTACCTGACGGATCTATCTCCTTCTTCGACGAGAACGATCAGCTCCAGACTGTCTCCGTTCACTCCCTCGCCGCCGGTAAGAAGGTCATCCCCTTCGGTGTCCCTGGTGCTTTCACCCCCACCTGCAGTATGCAGCATGTGCCTGGATTCATCGAGAAAGCACAGGAGCTGAAGTCAAAGGGTGTTGACGAGATCATTTGCTTTAGTGTGAATGATCCGTTTGTGATGAAGGCATGGGGGAAGACGTACCCAGAGAACACGCATGTGAAGTTTGTGGCAGACGGTTCAGGAGAATACA…	720	2	AT4G01150.1			Identical to Uncharacterized protein At4g01150, chloroplast precursor [Arabidopsis Thaliana] (GB:O04616;GB:Q38835); similar to unknown protein [Arabidopsis thaliana] (TAIR:AT4G38100.1); similar to unknown [Populus trichocarpa] (GB:ABK95729.1)	80.77	156	26	2	85	540	11	164	6e-61	230
MMN_All.Contig_1433	GTTTCCTCTGGTTTGTGAATCTAGTAATATTAGATGTGGTGTGGACCTATCTTGTAGTAGGTTTGTTATTTCTGGATTCTAAGGGGACCTTCATGGAAGTTACCGTGGAGTGTATTCACGGTCAGTCTTCGGTGGGAACCGTCATCCTAGTTGTGTGGTCTAAATTTCTTCTCGTCGGTTATGTGATTTTGGTATCATTTGGGACTGTATTTTTTGGTATTATCGCTTTTATTAATTCCTGCTCGAATGGGTAAATGAGTCATCTTTTTTCGAAATATCTGTCTGAGTGTTTTTTTTTTTCTCTCTAGCATCTTAACCAGATTTTGTTTGACCATGGATGTGTAGCCTGAGGTGATGTGGCTACTATTAATAACCCCATGTTCAGGGAAGGCTGGCTTT…	593	2	AT4G02075.1	PIT1 (PITCHOUN 1); protein binding / zinc ion binding		similar to zinc finger (C3HC4-type RING finger) family protein [Arabidopsis thaliana] (TAIR:AT2G02960.1); similar to zinc finger (C3HC4-type RING finger) family protein [Arabidopsis thaliana] (TAIR:AT2G02960.4); similar to zinc finger (C3HC4-type RING fin	75.93	162	35	3	118	591	1	160	1e-61	232
MMN_All.Contig_1434	GGGGAGACAGCGTTTCATTATCACTTCCGACAAAACTCTTTATACCTTTCCGCACTCCCTTTCCGCCGACCTCCTCCATGGCTCCGATTGCTGTTGGCGATGTTGTACCTGACGGATCTATCTCCTTCTTCGACGAGAACGATCAGCTCCAGACTGTCTCCGTTCACTCCCTCGCCGCCGGTAAGAAGGTCATCCTCTTCGGTGTCCCTGGTGCTTTCACCCCCACCTGCAGTATGCAGCATGTGCCTGGATTCATCGAGAAAGCAGAGGAGCTGAAGTCAAAGGGTGTTGACGAGATCATTTGCTTTAGTGTGAATGATCCGTTTGTGATGAAGGCATGGGGGAAGACGTACCCAGAGAACAAGCATGTGAAGTTTGTGGCAGACGGTTCAGGAGAAT…	521	2	AT4G02380.1	SAG21 (SENESCENCE-ASSOCIATED GENE 21)	Encodes AtLEA5 (late embryogenesis abundant like protein). Also known as SENESCENCE-ASSOCIATED GENE 21 (SAG21). Has a role on oxidative stress tolerance. mRNA levels are elevated in response to various stresses.	similar to late embryogenesis abundant 3 family protein / LEA3 family protein [Arabidopsis thaliana] (TAIR:AT1G02820.1); similar to protein induced upon tuberization [Solanum demissum] (GB:CAA66948.1); contains InterPro domain Late embryogenesis abundant	83.51	97	13	1	141	422	1	97	3e-39	157
MMN_All.Contig_1435	GATCATCACAAACATCATCATATCTCCCTATAGCAATGGCTAATGTTCCACAAATATCTTCTTCAATCCTCCTTACACTCTGCTCCACTCTCTTCACGACTCCAGCCCTCTCAGACTACCTTAACCCCATACAAGACTTCTGTGTAGCTGATCTCCAAGCTACCCCATCCAACACTGGCTACCCATGCAAGTCCCAAGTCACCTCTGAAGACTTCTTCTACTCCGGCTTATGCTCTCCACTAAACACTTCAAACCCAAAAGGGGTAGCCGCTAATAGAGCAAACCTCATGACGTTTCCAGGACTTAACACGATGGGAGTCTCCATGTACAACGTTGCAGTCGCCCCAGGAGTAGCTAACCCGCCTCACTCCCACCCTGGTGGGACCGAGGCGGGGATCG…	609	2	AT4G02580.1	NADH-ubiquinone oxidoreductase 24 kDa subunit, putative		Identical to NADH-ubiquinone oxidoreductase 24 kDa subunit, mitochondrial precursor [Arabidopsis Thaliana] (GB:O22769;GB:Q940Z9); similar to unnamed protein product [Vitis vinifera] (GB:CAO22632.1); contains InterPro domain Thioredoxin-like fold (InterPr	94.97	179	9	0	73	609	18	196	6e-98	353
MMN_All.Contig_1436	GACACCATACAGCCTGGTCCGGTCAAAGGTGGAGGCAGTGTGATTGCGATTGTAAAGGACCCTGATGGTTACATGTTTGAGCTCATCCAGAGAGGGCCAACTCCTGAACATCTCTGCCTGGTCGTGCTTCTCGGCGATGAGATTGAAATGAACTCTAACCTCTTGAATCAGGCCCTTGGAATTATACTCTACCGACTGATGGATACATTGGGATGCTGAGTACGACATAGGAGTGAATGAACCTTTTGACTGAAAGGAGTCCATATCTCTGCAAGGGAAGACTAACTTCTTTGAGAATAAAGAGACAGAGTATCACGAGGCTTCTGTTATGGCAATACTCCCGGATGATGAGAACAACTACGATTACGAGATTGATGAGGACTATCGAGAGCTTGTAGC…	586	2	AT4G02620.1	(VACUOLAR ATPASE SUBUNIT F); hydrogen ion transporting ATP synthase, rotational mechanism / hydrogen ion transporting ATPase, rotational mechanism		Identical to Probable vacuolar proton pump subunit F (VATF) [Arabidopsis Thaliana] (GB:Q9ZQX4); similar to hypothetical protein [Vitis vinifera] (GB:CAN63147.1); contains InterPro domain ATPase, V1 complex, subunit F, eukaryotic; (InterPro:IPR005772); co	96.09	128	5	0	59	442	1	128	6e-65	243
MMN_All.Contig_1437	GACACCACATTCAGTTCTCTCTCTCAATCTCTCTCTCTTAAAGATTACCGAGACATACTCTTAGTTTCGGTGAAGAAAAAGAACAATGACGAAAGATGTGGCTGGAGAGAAGGGATCGTTCTCCGGAAAAGACTATCAAGATCCACCACCTGAACCTCTGTTCGACGCTACTGAGCTTGGGAGGTGGTCTTTTTACAGAGCTCTCATAGCTGAGTTCATAGCCACTCTCCTCTTCCTCTATGTCACCGTTATGACTGTCATTGGTCACAAGAGCCAGACCGATCCAGCCCTTAACCCTGACCAGTGTGCAGGTGTTGGTGTACTCGGCATCGCTTGGGCCCTTGGTGGCATGATCTTCATCCTTGTCTACTGCACTGCCGGAATCTCTGGTGGACATAT…	1242	2	AT4G02890.4	UBQ14 (ubiquitin 14)	Polyubiquitin gene containing 4 ubiquitin repeats.	similar to UBQ3 (POLYUBIQUITIN 3), protein binding [Arabidopsis thaliana] (TAIR:AT5G03240.3); similar to UBQ3 (POLYUBIQUITIN 3), protein binding [Arabidopsis thaliana] (TAIR:AT5G03240.2); similar to UBQ4 (ubiquitin 4), protein binding [Arabidopsis thalian	99.67	305	1	0	80	994	1	305	5e-168	587
MMN_All.Contig_1438	TGGTGTTTACGGAGTTTACCTCCATGACCCGGTGAGCTTTGTGGCTGTAGTAAGGCCTGATCTATTCACATATAAGAAAGGCGTTGTTAGGGTGGAGACTCAAGGAATATGTGTTGGCCACACTCTCATGGACCAAGGCCTCAAGAGATGGAATGGGAGCAATCCATGGGTGGGATATTCACCAGTGTCAGTGGCGTGGACGGTAGATGTAGATGGTGTTTTGGAATATATCAAAGGGATGCTGATGAAGCCATAAAAAGAATGTGAATGTTTCATTGTAAATGGCATCATCACATTTATCTCTTCCGGTTCTAACTCGATTCTCAATTCAAGATCTGTATTTAAACTGTATAAATGCTAAAATTTGGTAAAATAAAATAAAAGATAATGAATAAAACTC	835	2	AT4G03260.2	leucine-rich repeat family protein		similar to protein binding [Arabidopsis thaliana] (TAIR:AT1G78230.1); similar to hypothetical protein [Vitis vinifera] (GB:CAN75055.1); contains InterPro domain Leucine-rich repeat; (InterPro:IPR001611)	84.09	264	42	1	28	819	418	677	4e-114	407
MMN_All.Contig_1439	GGAAATACAATCTTCTCTCTCTCGCGAATTACGATCAAGATGCAGATCTTCGTTAAGACACTCACCGGAAAGACGATCACCCTTGAGGTGGAAAGCTCTGACCCGATCGACTACGTTAAAGCCAAGATTCAAGACAAGGAGGGTATTCCTCCGGATCAGCAGAGGCTCATCTTCGCCGGAAAGCAGCTCGAGGACGGGAGAACCCTAGCTGATTACAACATCCAGAAGGAGTCGACTCTTCATCTCGTCCTCAGGCTCCGTGGTGGCATGCAGATCTTTGTCAAGACCTTGACTGGTAAGACGATCACACTCGAGGTGGAGAGCTCCGACACCATCGATAACGTCAAGGCTAAGATACAGGACAAGGAGGGAATCCCGCCCGACCAGCAGCGTTTGATC…	670	2	AT4G03320.1	TIC20-IV (TRANSLOCON AT THE INNER ENVELOPE MEMBRANE OF CHLOROPLASTS 20-IV); P-P-bond-hydrolysis-driven protein transmembrane transporter		similar to TIC20, P-P-bond-hydrolysis-driven protein transmembrane transporter [Arabidopsis thaliana] (TAIR:AT1G04940.1); similar to unknown [Populus trichocarpa] (GB:ABK93337.1); contains InterPro domain Chloroplast protein import component Tic20; (Inter	75.94	187	38	3	130	669	1	183	5e-74	273
MMN_All.Contig_144	GGACCATAGAACCATTTCAACTTCTKCCTCTTCTCTTCCCTTTCTGCTCTTAAATCCCTAATTCCGAAGAACCTAAGCTCGACCTAAAGGTTTTGGAGATGGCATCGAAACGGATTTTGAAGGAATTGAAGGATCTTCAGAAGGATCCTCCTACTTCCTGCAGCGCAGGACCCGCYGCTGAAGACATGTTTCATTGGCRAGCTACGATAATGGGTCCTTCCGACAGCCCTTACTCTGGTGGTGTGTTTCTTGTAACCATTCATTTCCCTCCAGATTACCCCTTTAAACCTCCTAAGGTGGCTTTTAGGACGAAGGTGTTCCACCCAAACATCAACAGCAATGGGAGCATCTGCCTCGACATCTTGAAGGAGCAGTGGAGTCCTGCGCTCACTATCTCCA…	787	2	AT4G05530.1	short-chain dehydrogenase/reductase (SDR) family protein		similar to tropinone reductase, putative / tropine dehydrogenase, putative [Arabidopsis thaliana] (TAIR:AT2G29150.1); similar to unnamed protein product [Vitis vinifera] (GB:CAO23245.1); contains InterPro domain Glucose/ribitol dehydrogenase; (InterPro:IP	85.54	83	12	0	467	715	140	222	3e-95	112
MMN_All.Contig_1440	GGTTTGACATTAAAGGTACATGGTCCGGTTCAATAACAATCGTACCGGGAAAAGGACCGATTATCCTCTATACAGGTGTTAACCAAAACGAAACTCAAATCCAAAACTACGCAATCCCAATGGACCCCTCAGACCCATACCTAAGAAAATGGATTAAACCAGATGATAACCCGCTCGTAATGCCAGACTATACCATGAACGGTTCAGCTTTCCGTGACCCGACCACGGCATGGTTCTCCAAAGACGGGCATTGGAGAACCGTGGTTGGTTCAAAAAGAAAGCACAGAGGGATTGCTTATATCTACAGAAGCCGAGATTTTAAGCATTGGGTCAAAGGTAAGCACCCGGTTCACTCCAAAGAATCAACCGGTATGTGGGAGTGTCCTGATTTCTTCCCGG…	733	2	AT4G08150.1	KNAT1 (BREVIPEDICELLUS 1); transcription factor	A member of class I knotted1-like homeobox gene family (together with KNAT2). Similar to the knotted1 (kn1) homeobox gene of maize. Normally expressed in the peripheral and rib zone of shoot apical meristem but not in the leaf primordia. It is also expres	Identical to Homeobox protein knotted-1-like 1 (KNAT1) [Arabidopsis Thaliana] (GB:P46639;GB:Q8S3L9;GB:Q8S3M0); similar to STM (SHOOT MERISTEMLESS), transcription factor [Arabidopsis thaliana] (TAIR:AT1G62360.1); similar to BREVIPEDICELLUS [Cardamine hirs	82.72	81	14	1	489	731	215	294	1e-105	138
MMN_All.Contig_1441	CGAGGAAAGGCTTACGGTGGATACCTAGGCACCCAGAGACGAGGAAGGGCGTAGTAAGCGACGAAATGCTTCGGGGAGTTGAAAATAAGCGTAGATCCGGAGATTCCCGAATAGGTTAACCTTTTGAACTGCTGCTGAATCCGTGGGGAAGCAAGAGACGACCTGGCGAACGGATACGTCTTAGTAGCCGGAGGGTAAGAGACGGAAGGAGATTCCGGTAGTATCGGCTAGCGATGTGGTAGTAGCCTAAGCCGAGAGAACGGGGTTGTGGGAGAGCGTAAGAAT	594	2	AT4G10270.1	wound-responsive family protein		similar to wound-responsive protein, putative [Arabidopsis thaliana] (TAIR:AT4G10265.1); similar to unnamed protein product [Vitis vinifera] (GB:CAO41250.1)	75.56	90	21	1	109	375	1	90	2e-24	108
MMN_All.Contig_1442	GGGGGTGGCCAACCACAAAAAAACCGCTAACTTTTTATCGTGTCTTCCGGACTGCAAAAGCCACCCAGAAAACACGCAAAGGGTCACTATTTTCGTCATCGCGAAACCGCCTCCAATCATCCTGAATGGCTTAAGATGTTTGGCTAGAGAAAATCCGGGCTGCAGCCGTTGAAACCGCTCAAACGACCTGGACAGTTGGCGCGAACCCGATATTACTCGGTGCAGACGAGTGGAACGCGGAGGGCGGGTGGATCGGGTAACTGAGACGGACAAAGTGTGGGGGGGAGCTCGGGTGTGAAGATCTTGAACAGCTATATCCCAGTCACAAGTGCATCTGCAGAAAAAACAACAGCTGCGAATGGTGTGACTGAACTACCTGACGAACGATCTTGGATCGTG…	753	2	AT4G10340.1	LHCB5 (LIGHT HARVESTING COMPLEX OF PHOTOSYSTEM II 5); chlorophyll binding	photosystem II encoding the light-harvesting chlorophyll a/b binding protein CP26 of the antenna system of the photosynthetic apparatus	Identical to Chlorophyll a-b binding protein CP26, chloroplast precursor (LHCB5) [Arabidopsis Thaliana] (GB:Q9XF89;GB:Q8LAB1); similar to LHCB2.1 (Photosystem II light harvesting complex gene 2.1), chlorophyll binding [Arabidopsis thaliana] (TAIR:AT2G051	92.15	191	15	0	181	753	41	231	1e-90	329
MMN_All.Contig_1443	GGGGGGATCTTAAAAAACTAAAAAACAATTATATAAAAATGGTAAAAGAAGAAAGAACGTACTCAGCATATATAAAATCCGCGGAGTTGGAAAAACCCGAGGAGGCCCTAGATCCGAACGCCCCGATTAATAAGCATCCCTTGGAGCGAGACAACCTGGCAAAAAACTTCTCCAACTCGCTAGACACAAGAAGAAGCGGCTCAACCCCAGAATACTTTTATTAGCACAACTAGATCGTGGTGTTCGTTCATAATGACCATTCATGGTGCACGAACTTGAGTATGGCCCAGCGTATCATGATCTGTTCCTTTCAAGACGTGCTGTGGCAATATTTTCGCTTACAGATAGGCATTTTTATATCGAAGTTTTAATAGGAACAAACTTATATCTAGTTCTTAT…	616	2	AT4G10610.2	RBP37 (RNA-BINDING PROTEIN 37); RNA binding	RNA-binding protein, putative. Member of a family of proteins having an PABC binding domain (PAM motif).	similar to CID11, RNA binding [Arabidopsis thaliana] (TAIR:AT1G32790.2); similar to unnamed protein product [Vitis vinifera] (GB:CAO48581.1); contains InterPro domain Ataxin-2, C-terminal (InterPro:IPR009818); contains InterPro domain RNA recognition moti	68.31	183	50	4	92	616	1	172	4e-53	204
MMN_All.Contig_1444	GAAATATATTCTTCGGACCATCTGAGAGGTGCGAACAGAGAGCGAGATTGTGAAGAAGAAGAAGATGAAGCTAACGTGGAACAAGAACCCTAAGAAACGATCTCGTGTAGCTTTACCGAACATCCTCGATGTTCCTTTCGAGAAGGAAGCTCCGGAGACCAAATCTCAGCGCCTAGAAGATGATTTAGAGGTCGTAGAAAATGATGGGAGACTCGATCTCGAAGCGAAGAAGCTCGCAGATTCGTGTACAGCACAAGGAGACAAGCTCGCTGAGGAAGGAAGATACGAGGAGGCTCTAGGGAAATGGGAAGCTGCTCTTAATATCGTGCCTCAAAATGCTGTCATTCATGAACAAAAAGCTCAAGTCTTTCTTGAGATTGGTGATCCATGGAAAGCACT…	566	2	AT4G10850.1	nodulin MtN3 family protein		similar to nodulin MtN3 family protein [Arabidopsis thaliana] (TAIR:AT1G66770.1); similar to unnamed protein product [Vitis vinifera] (GB:CAO69485.1); contains InterPro domain MtN3 and saliva related transmembrane protein (InterPro:IPR004316)	80.65	124	21	2	3	365	126	249	2e-52	201
MMN_All.Contig_1445	GACACCAACAAAACTCAAAACACACATATTATCTCCACTGAGTTCTCTCGTAGAATAATCATCTCCTTCGAGAAATATGGCGATTTTAAAAGTCCTTATTGCTTCTCTTCTCATATCTCTTCGTGTTCTCCAACTCGTCCAGGCCGATGGGGAAAACTCAAACAAAAAGAGGGGTTACCGCAAAAAAATTGATTGTGGAAGTGCTTGTGTAGCAAGGTGCAGGCTCTCAAGTAGACCTAACCTTTGCCACAGAGCGTGCGGGACTTGTTGCGCAAGATGCAACTGTGTGCCACCTGGTACGTACGGAAACTACGACAAGTGCCAGTGCTATGCTACCCTCACCACCCACGGTGGTCGCCGCAAGTGCCCTTAAGCAAACTTAAAACTCTCAAAGTGCTT…	738	2	AT4G10920.2	KELP	Transcriptional co-activator. Forms homodimers or heterodimers with the kiwi protein. Both proteins are involved in gene activation during pathogen defense and plant development.	Identical to RNA polymerase II transcriptional coactivator KELP (KELP) [Arabidopsis Thaliana] (GB:O65155); similar to zinc knuckle (CCHC-type) family protein [Arabidopsis thaliana] (TAIR:AT4G00980.1); similar to putative transcriptional coactivator [Brass	73.33	165	41	1	55	540	1	165	5e-57	217
MMN_All.Contig_1446	ATTATAATAAATGTATATTATTTTAATAATAAACATTACTTATTAGTGGTGTGTTGCTCTCTCGCGCACCACAAACACAGACGAGTCGGGAATAGATAGTATAGTGGGAGGAGAGAGAGCGCGCGCCCACTATACTCTCTCTTTATGATAAATATTATATATAGAAGAGTTATATTCGCGCGCGCGCGGGACCCCGGAATAGATAGCCGCGCGGGAATAATGTCGGCTTCATATGCGGGCGGGAGGAGACGACATAAACATATATCAATTAATATCTTGTAGGCAGTCGATGTATAGNCTGTTTGTTACAATAGTTTATGATNGTAAAATCTTGTGTACTCTCTCCTCTCTTAGGGTCCTGTATGTAGCTTCGTCTTCTCTGCATAGGCTAGTTCTCGT…	577	2	AT4G11010.1	NDPK3 (NUCLEOSIDE DIPHOSPHATE KINASE 3); ATP binding / nucleoside diphosphate kinase	nucleoside diphosphate kinase 3 (ndpk3), located to the inter-membrane space in mitochondria	Identical to Nucleoside diphosphate kinase III, chloroplast/mitochondrial precursor (NDPK3) [Arabidopsis Thaliana] (GB:O49203); similar to nucleoside diphosphate kinase 4 (NDK4) [Arabidopsis thaliana] (TAIR:AT4G23900.1); similar to putative nucleoside di	92.98	171	9	1	72	575	1	171	7e-69	256
MMN_All.Contig_1447	GAGGGTTTTCGTCTGGTAGTGGTGTGACCGTAATAAAAAGAGAAGACGAGATCCCCTCCTCCACTAATTTGAATCAACAAGACCCAATTCTCATTATCGAATCCGATTCCGTGTTTCCTTCTTTTACCAGTTTTTTTGATCTCTTTTTCTCTTGCGGAATTTGAGTTTTGTGGAGACGATGGGAAGAGGCAAGTTCAAGGGGAAACCTACAGGCCAACGCCGATTCTCTAGTGCTGCTGAGATACTTGCTGGCACTTCTGCTGCACGTCCTCGCTCGTTCAAGCAGAAAGAAGCTGAGTACGAAGAAGATATCGAAGAGGTGTCTGAAGAGGAATCTGAAGAAGAAGAATCCGAAGATGAATCTGATGTGAAGAAGAAAGGACACGAAGCTCTAATCGA…	680	2	AT4G11570.2	haloacid dehalogenase-like hydrolase family protein		similar to haloacid dehalogenase-like hydrolase family protein [Arabidopsis thaliana] (TAIR:AT3G10970.1); similar to hypothetical protein [Vitis vinifera] (GB:CAN82996.1); contains InterPro domain Haloacid dehalogenase-like hydrolase; (InterPro:IPR005834)	67.97	153	32	4	272	679	7	154	9e-50	193
MMN_All.Contig_1448	GAACTCTTCGTATCCTCTATCTCTCAATCTGCCTTCGTGAATCTAAACAGTCTTAACAACCAACACCACCACCTCCGACACCATTATCTCAATCTCCACCTCCTCATTCACCACTTCTCTACCTGATTACTCTTTTTATTTATTTTTCTATATTCTCAGTGTTTTTTTCTTTTTCTTTTTTCAGATGCAGATCTAAAAAAGAATCTTGACAGCAGAGGAGGAGGCAGAAGAATCTTGACAGCAGAGGAGATAGAAGAAGCTTGATGGCGGAGGAGGCATAAGAAGCCTGACGGCGGAGAAGGCGTGGCGAGCATATCAGTTCGTCGGTTCAGCCGTAACACCGGTGGCCTACCACCAGCAGACTGAGTCATCGCTTAACCCATGGCATCCAGAGCAGGT…	887	2	AT4G13590.1			similar to unknown protein [Arabidopsis thaliana] (TAIR:AT1G64150.1); similar to unnamed protein product [Vitis vinifera] (GB:CAO71558.1); contains InterPro domain Protein of unknown function UPF0016; (InterPro:IPR001727)	80.84	261	45	3	119	886	1	260	4e-102	367
MMN_All.Contig_1449	GAGATTGTCTTCAACCCTTCAGCAACTGTTGGTGAACTCAGTGAACCAATGTGGCCTGTTGAGGCAAGAAACGCTGCGATAGCAAACAGTTACTTTGTGGGGTCCATTAACAGAGTTGGAACCGAAGTGTTCCCAAATGCTTTCACCTCAGGGGATGGGAAACCGCAGCACAATGACTTTGGTCATTTTTATGGATCAAGCTATTTCTCGTCACCGGATGCTTCTTGCACGCCGTCTCTGTCGCGTTGCAGAGATGGGTTAATGATCTCGGACATGGATCTCAATCTCTGCCGGCAGTACAAAGATAAGTGGGGATTTAGAATGACTGCAAGATACGAAGTCTATGCGGATCTTTTGGGTGAGTACATAAAGCCAGACTTCAAGCCTCGAGTTGTTTCT…	1099	2	AT4G13870.2	WRNEXO (WERNER SYNDROME-LIKE EXONUCLEASE); 3'-5' exonuclease/ nucleic acid binding	Encodes a protein with homology to the exonuclease domain of hWRN-p of human protein Werner Syndrome Exonuclease (WEX). Forms a complex with the heterodimeric factor Ku. The interaction with KU stimulates WEX exonuclease activity.	similar to 3'-5' exonuclease-related [Arabidopsis thaliana] (TAIR:AT4G13885.1); similar to PREDICTED: similar to FFA-1 protein [Danio rerio] (GB:XP_697980.2); similar to Os04g0129200 [Oryza sativa (japonica cultivar-group)] (GB:NP_001052089.1); similar to	92.31	13	1	0	824	862	276	288	1e-107	27.3
MMN_All.Contig_145	GAATTATATCTTTGTGGTTAAAGTGGTAATGGGGAGAGAATCAGAGGAGGAGAAACASATGGATAATAAGCTAAACAGCTCTTCGCAGCAAATGGAGCCTGCAGAGGTTAAGGAGTGTACTACTGATCACAACTCGGTTGTAGATGACGGATCTGGATCCCATTCATCTTCTGGTCAAAGGAAGAAGCTAAGCACAACACCTCCTTCTCACAAAACTCGTGGTGGTGGTGGTGGCGTGAATTACACTGTTCCAAAGCCATTCTCTCTGTCGGCTGAAAAGCCTGCTGCTTCCTCTGTCTGCGCAAGAGCAGGAGTTGATAGTCATAATAGCTCACCGGGAAATGCTGCTAGCCSCAACTCTTCTTCTGGATCAAGAGGTTCACAGCCAAACTCGSCTAT…	850	2	AT4G13940.3	HOG1 (HOMOLOGY-DEPENDENT GENE SILENCING 1); adenosylhomocysteinase	Encodes a S-adenosyl-L-homocysteine hydrolase required for DNA methylation-dependent gene silencing.	Identical to Adenosylhomocysteinase 1 (SAHH1) [Arabidopsis Thaliana] (GB:O23255;GB:O81847;GB:Q8LE20); similar to SAHH2 (S-ADENOSYL-L-HOMOCYSTEINE (SAH) HYDROLASE 2), adenosylhomocysteinase [Arabidopsis thaliana] (TAIR:AT3G23810.1); similar to unknown [Po	95.31	192	9	0	2	577	249	440	2e-94	342
[truncated: 3,113 more rows]

## Sheet: All MMN assembly info
Raw Sequence ID	EST CLONE ID	All MMN trimmed seqs	All MMN Contig ID
[truncated: 5,711 more rows]
