# Supplementary material for: Identification of Differential Gene Expression in Brassica rapa Nectaries through Expressed Sequence Tag Analysis
Source: PLoS One. 2010 Jan 20;5(1):e8782. doi: 10.1371/journal.pone.0008782 (PMC2808342; doi:10.1371/journal.pone.0008782)
Supplement: Table S9 — Number of ESTs generating hits against same Arabidopsis loci for each cDNA library. Contains raw blastx results. (4.64 MB XLS) [file pone.0008782.s009.xls]

## Sheet: Summarized EST hits
Model name	Short_description	Curator summary	Description	MLN-1 HIT #	MMN-1 HIT #	MLN-2 HIT #	MMN-2 HIT #	ALL MLN HIT #	ALL MMN HIT #	# of hits (all)
AT2G42530	COR15B		similar to COR15A (COLD-REGULATED 15A) [Arabidopsis thaliana] (TAIR:AT2G42540.2); similar to cold response protein [Thellungiella salsuginea] (GB:ABX79675.1); contains domain PTHR23241 (PTHR23241)	0	18	0	3	0	21	21
AT1G65980	TPX1 (THIOREDOXIN-DEPENDENT PEROXIDASE 1); antioxidant	thioredoxin-dependent peroxidase	Identical to Peroxiredoxin-2B (PRXIIB) [Arabidopsis Thaliana] (GB:Q9XEX2); similar to TPX2 (THIOREDOXIN-DEPENDENT PEROXIDASE 2), antioxidant [Arabidopsis thaliana] (TAIR:AT1G65970.1); similar to type 2 peroxiredoxin [Brassica rapa subsp. pekinensis] (GB:	78	76	28	38	106	114	220
AT1G50480	THFS (10-FORMYLTETRAHYDROFOLATE SYNTHETASE); ATP binding / formate-tetrahydrofolate ligase	10-formyltetrahydrofolate synthetase (THFS) mRNA, complete	Identical to Formate--tetrahydrofolate ligase (THFS) [Arabidopsis Thaliana] (GB:Q9SPK5); similar to ligase, putative [Arabidopsis thaliana] (TAIR:AT2G12280.1); similar to putative formate--tetrahydrofolate ligase [Oryza sativa (japonica cultivar-group)]	80	93	3	1	83	94	177
AT1G11840	ATGLX1 (GLYOXALASE I HOMOLOG); lactoylglutathione lyase	Encodes a glyoxalase I homolog ATGLX1.	similar to lactoylglutathione lyase, putative / glyoxalase I, putative [Arabidopsis thaliana] (TAIR:AT1G67280.1); similar to putative lactoylglutathione lyase [Brassica rapa] (GB:BAF81517.1); contains InterPro domain Glyoxalase/bleomycin resistance protei	37	51	1	23	38	74	112
AT1G75750	GASA1 (GAST1 PROTEIN HOMOLOG 1)	GA-responsive GAST1 protein homolog regulated by BR and GA antagonistically. Possibly involved in cell elongation based on expression data	Identical to Gibberellin-regulated protein 1 precursor (GASA1) [Arabidopsis Thaliana] (GB:P46689;GB:Q8W114;GB:Q9LR14); similar to unknown protein [Arabidopsis thaliana] (TAIR:AT2G18420.1); similar to snakin2 [Solanum tuberosum] (GB:CAC44012.1); contains I	29	17	17	15	46	32	78
AT1G79040	PSBR (photosystem II subunit R)	Encodes for the 10 kDa PsbR subunit of photosystem II (PSII). This subunit appears to be involved in the stable assembly of PSII, particularly that of the oxygen-evolving complex subunit PsbP. Mutants defective in this gene have reduced amounts of subunit	Identical to Photosystem II 10 kDa polypeptide, chloroplast precursor (PSBR) [Arabidopsis Thaliana] (GB:P27202); similar to Photosystem II 10 kDa polypeptide, chloroplast precursor (GB:P49108); contains InterPro domain Photosystem II protein PsbR; (InterP	21	14	22	17	43	31	74
AT2G36190	ATCWINV4 (ARABIDOPSIS THALIANA CELL WALL INVERTASE 4); hydrolase, hydrolyzing O-glycosyl compounds		similar to ATCWINV2 (ARABIDOPSIS THALIANA CELL WALL INVERTASE 2), hydrolase, hydrolyzing O-glycosyl compounds [Arabidopsis thaliana] (TAIR:AT3G52600.2); similar to ATCWINV2 (ARABIDOPSIS THALIANA CELL WALL INVERTASE 2), hydrolase, hydrolyzing O-glycosyl co	24	12	6	17	30	29	59
AT2G39060	nodulin MtN3 family protein		similar to nodulin MtN3 family protein [Arabidopsis thaliana] (TAIR:AT3G48740.1); similar to NEC1 [Petunia x hybrida] (GB:AAG34696.1); contains InterPro domain MtN3 and saliva related transmembrane protein (InterPro:IPR004316)	77	10	12	15	89	25	114
AT1G07610	MT1C (metallothionein 1C)	one of the five metallothioneins (MTs) genes identified in Arabidopsis. MTs are cysteine-rich proteins required for heavy metal tolerance.	Identical to Metallothionein-like protein 1C (MT1C) [Arabidopsis Thaliana] (GB:Q38804); contains InterPro domain Plant metallothionein, family 15; (InterPro:IPR000347); contains InterPro domain Mollusc metallothionein, family 2; (InterPro:IPR001008)	24	16	0	8	24	24	48
AT5G38430	ribulose bisphosphate carboxylase small chain 1B / RuBisCO small subunit 1B (RBCS-1B) (ATS1B)		Identical to Ribulose bisphosphate carboxylase small chain 1B, chloroplast precursor (RBCS-1B) [Arabidopsis Thaliana] (GB:P10796); similar to ribulose bisphosphate carboxylase small chain 2B / RuBisCO small subunit 2B (RBCS-2B) (ATS2B) [Arabidopsis thali	8	13	8	11	16	24	40
AT1G44542	cyclase family protein		similar to cyclase family protein [Arabidopsis thaliana] (TAIR:AT4G34180.1); similar to unknown [Populus trichocarpa] (GB:ABK95930.1); contains InterPro domain Putative cyclase (InterPro:IPR007325)	5	6	4	17	9	23	32
AT4G32480			similar to unknown protein [Arabidopsis thaliana] (TAIR:AT2G20670.1); similar to unnamed protein product [Vitis vinifera] (GB:CAO69754.1); contains InterPro domain Protein of unknown function DUF506, plant (InterPro:IPR006502)	0	0	0	8	0	8	8
AT1G77110	PIN6 (PIN-FORMED 6); auxin:hydrogen symporter/ transporter	Rate-limiting factor in saturable efflux of auxins. PINs are directly involved of in catalyzing cellular auxin efflux.	Identical to Probable auxin efflux carrier component 6 (PIN6) [Arabidopsis Thaliana] (GB:Q9SQH6;GB:O49294); similar to PIN1 (PIN-FORMED 1), transporter [Arabidopsis thaliana] (TAIR:AT1G73590.1); similar to unnamed protein product [Vitis vinifera] (GB:CAO	0	2	0	6	0	8	8
AT3G11780	MD-2-related lipid recognition domain-containing protein / ML domain-containing protein		similar to MD-2-related lipid recognition domain-containing protein / ML domain-containing protein [Arabidopsis thaliana] (TAIR:AT5G06480.1); similar to hypothetical protein [Vitis vinifera] (GB:CAN73359.1); contains InterPro domain Immunoglobulin E-set (	0	4	0	2	0	6	6
AT4G25610	zinc finger (C2H2 type) family protein		similar to unnamed protein product [Vitis vinifera] (GB:CAO49440.1); contains InterPro domain Zinc finger, C2H2-like; (InterPro:IPR015880); contains InterPro domain Zinc finger, C2H2-type; (InterPro:IPR007087)	21	18	4	0	25	18	43
AT4G10270	wound-responsive family protein		similar to wound-responsive protein, putative [Arabidopsis thaliana] (TAIR:AT4G10265.1); similar to unnamed protein product [Vitis vinifera] (GB:CAO41250.1)	13	8	9	10	22	18	40
AT5G19140	auxin/aluminum-responsive protein, putative		similar to unknown protein [Arabidopsis thaliana] (TAIR:AT5G43830.1); similar to aluminum-induced protein [Brassica rapa] (GB:ABV89631.1); contains domain PTHR11772 (PTHR11772); contains domain G3DSA:3.60.20.10 (G3DSA:3.60.20.10); contains domain SSF56235	10	11	7	7	17	18	35
AT5G03240	UBQ3 (POLYUBIQUITIN 3); protein binding	encodes ubiquitin that is attached to proteins destined for degradation. UBQ3 is most homologous with UBQ4, and is expressed in higher levels in vegetative tissue but lower levels in flowers than UBQ4. UBQ3 encodes different number of ubiquitins in differ	similar to UBQ4 (ubiquitin 4), protein binding [Arabidopsis thaliana] (TAIR:AT5G20620.1); similar to polyubiquitin [Thlaspi caerulescens] (GB:AAY86773.1); contains InterPro domain Ubiquitin; (InterPro:IPR000626)	4	5	2	12	6	17	23
ATCG01020		encodes a chloroplast ribosomal protein L32, a constituent of the large subunit of the ribosomal complex	Identical to Chloroplast 50S ribosomal protein L32 (rpl32) [Arabidopsis Thaliana] (GB:P61847;GB:P42354); similar to ribosomal protein L32 [Capsella bursa-pastoris] (GB:YP_001123423.1); similar to ribosomal protein L32 [Arabis hirsuta] (GB:YP_001123248.1);	20	13	3	3	23	16	39
AT3G02500			similar to unknown protein [Arabidopsis thaliana] (TAIR:AT5G16030.1); similar to hypothetical protein [Cleome spinosa] (GB:ABD96956.1)	0	3	0	3	0	6	6
AT3G18410	NADH-ubiquinone oxidoreductase-related		Identical to NADH dehydrogenase [ubiquinone] iron-sulfur protein 6 [Arabidopsis Thaliana] (GB:Q9M9B4); similar to NADH-ubiquinone oxidoreductase-related [Arabidopsis thaliana] (TAIR:AT1G49140.1); similar to unknown [Populus trichocarpa] (GB:ABK93904.1)	0	3	0	3	0	6	6
AT4G11270	transducin family protein / WD-40 repeat family protein		similar to unnamed protein product [Vitis vinifera] (GB:CAO65901.1); contains InterPro domain WD40 repeat-like (InterPro:IPR011046); contains InterPro domain WD40/YVTN repeat-like (InterPro:IPR015943); contains InterPro domain WD40 repeat (InterPro:IPR001	8	15	1	0	9	15	24
AT1G71190	SAG18 (SENESCENCE ASSOCIATED GENE 18)	Senescence associated gene (SAG). Expression induced by ozone. Encodes a plant-specific protein of unknown function. Based on a personal communication from David Meinke (08/21/2007), this gene is not allelic to TTN4, even though this has been stated prev	similar to unknown protein [Arabidopsis thaliana] (TAIR:AT5G11870.1); similar to unnamed protein product [Vitis vinifera] (GB:CAO24672.1); similar to hypothetical protein [Vitis vinifera] (GB:CAN77049.1)	0	0	0	6	0	6	6
AT5G28640	AN3 (ANGUSITFOLIA3)	Encodes a protein with similarity to mammalian transcriptional coactivator that is involved in cell proliferation during leaf and flower development. Loss of function mutations have narrow, pointed leaves and narrow floral organs. AN3 interacts with membe	similar to GIF3 (GRF1-INTERACTING FACTOR 3) [Arabidopsis thaliana] (TAIR:AT4G00850.1); similar to unknown [Populus trichocarpa] (GB:ABK94681.1); contains InterPro domain SSXT (InterPro:IPR007726)	9	4	2	10	11	14	25
AT4G35000	APX3 (ASCORBATE PEROXIDASE 3); L-ascorbate peroxidase	Encodes a microsomal ascorbate peroxidase APX3. Ascorbate peroxidases are enzymes that scavenge hydrogen peroxide in plant cells. Eight types of APX have been described for Arabidopsis: three cytosolic (APX1, APX2, APX6), two chloroplastic types (stroma	Identical to L-ascorbate peroxidase 3, peroxisomal precursor (APX3) [Arabidopsis Thaliana] (GB:Q42564;GB:O81810); similar to APX5, L-ascorbate peroxidase/ peroxidase [Arabidopsis thaliana] (TAIR:AT4G35970.1); similar to ascorbate peroxidase (GB:AAB52954.	0	1	0	5	0	6	6
AT1G25520			similar to unknown protein [Arabidopsis thaliana] (TAIR:AT1G68650.1); similar to unnamed protein product [Vitis vinifera] (GB:CAO42107.1); contains InterPro domain Protein of unknown function UPF0016; (InterPro:IPR001727)	7	4	0	9	7	13	20
AT3G14380	integral membrane family protein		Identical to UPF0497 membrane protein At3g14380 [Arabidopsis Thaliana] (GB:Q9LUL1); similar to integral membrane family protein [Arabidopsis thaliana] (TAIR:AT1G17200.1); similar to hypothetical protein [Gossypium hirsutum] (GB:CAC84114.1); contains Inter	5	7	0	6	5	13	18
AT1G23010	LPR1 (LOW PHOSPHATE ROOT1); copper ion binding / oxidoreductase, acting on diphenols and related substances as donors, oxygen as acceptor	Encodes a protein with multicopper oxidase activity.	similar to LPR2 (LOW PHOSPHATE ROOT2), copper ion binding [Arabidopsis thaliana] (TAIR:AT1G71040.1); similar to hypothetical protein [Vitis vinifera] (GB:CAN78466.1); similar to hypothetical protein OsJ_000201 [Oryza sativa (japonica cultivar-group)] (GB:	6	7	9	5	15	12	27
ATCG00140		ATPase III subunit	Identical to ATP synthase C chain (atpH) [Arabidopsis Thaliana] (GB:P56760); similar to ATP synthase CF0 C subunit [Nicotiana tabacum] (GB:NP_054483.1); similar to ATP synthase CF0 C subunit [Marchantia polymorpha] (GB:NP_039280.1); contains InterPro dom	6	9	0	3	6	12	18
AT2G19800	MIOX2 (MYO-INOSITOL OXYGENASE 2)	Encodes a myo-inositol oxygenase family gene.	Identical to Inositol oxygenase 2 (MIOX2) [Arabidopsis Thaliana] (GB:O82200;GB:Q8LCN3;GB:Q94JX0); similar to MIOX4 (MYO-INOSITOL OXYGENASE 4) [Arabidopsis thaliana] (TAIR:AT4G26260.1); similar to unnamed protein product [Vitis vinifera] (GB:CAO45773.1);	0	4	0	1	0	5	5
AT5G48630	cyclin family protein		Identical to Cyclin-C1-2 (CYCC1-2) [Arabidopsis Thaliana] (GB:Q9FJK7); similar to cyclin family protein [Arabidopsis thaliana] (TAIR:AT5G48640.1); similar to unknown [Populus trichocarpa] (GB:ABK96032.1); contains InterPro domain Cyclin (InterPro:IPR0066	0	3	0	2	0	5	5
AT4G34588	CPuORF2 (Conserved peptide upstream open reading frame 2)	Upstream open reading frames (uORFs) are small open reading frames found in the 5' UTR of a mature mRNA, and can potentially mediate translational regulation of the largest, or major, ORF (mORF). CPuORF2 represents a conserved upstream opening reading fra	similar to CPuORF5 (Conserved peptide upstream open reading frame 5) [Arabidopsis thaliana] (TAIR:AT1G75388.1)	0	0	0	5	0	5	5
AT4G35360	pantothenate kinase family protein		similar to pantothenate kinase-related [Arabidopsis thaliana] (TAIR:AT2G17340.1); similar to unnamed protein product [Vitis vinifera] (GB:CAO47541.1); contains InterPro domain Protein of unknown function DUF89 (InterPro:IPR002791); contains InterPro domai	0	0	0	5	0	5	5
AT4G36220	FAH1 (FERULATE-5-HYDROXYLASE 1); ferulate 5-hydroxylase	encodes ferulate 5-hydroxylase (F5H). Involved in lignin biosynthesis.	Identical to Cytochrome P450 84A1 (CYP84A1) [Arabidopsis Thaliana] (GB:Q42600); similar to cytochrome P450, putative / ferulate-5-hydroxylase, putative [Arabidopsis thaliana] (TAIR:AT5G04330.1); similar to cytochrome P450 [Isatis tinctoria] (GB:ABL07485.	4	6	7	5	11	11	22
AT2G47730	ATGSTF8 (GLUTATHIONE S-TRANSFERASE 8); glutathione transferase	Encodes glutathione transferase belonging to the phi class of GSTs. Naming convention according to Wagner et al. (2002).	Identical to Glutathione S-transferase 6, chloroplast precursor (GST6) [Arabidopsis Thaliana] (GB:Q96266;GB:O82242;GB:Q4PL91;GB:Q9FUT2); similar to ATGSTF2 (Arabidopsis thaliana Glutathione S-transferase (class phi) 2), glutathione transferase [Arabidops	4	8	3	3	7	11	18
AT3G18470			similar to unknown protein [Arabidopsis thaliana] (TAIR:AT1G49030.1); similar to unnamed protein product [Vitis vinifera] (GB:CAO68031.1); contains InterPro domain Protein of unknown function Cys-rich (InterPro:IPR006461)	0	2	0	3	0	5	5
AT1G51650	ATP synthase epsilon chain, mitochondrial		Identical to ATP synthase subunit epsilon, mitochondrial [Arabidopsis Thaliana] (GB:Q96253); similar to ATP synthase subunit epsilon, mitochondrial (GB:Q06450); contains InterPro domain ATPase, F1 complex, epsilon subunit, mitochondrial; (InterPro:IPR0067	0	1	0	4	0	5	5
AT3G27810	ATMYB21 (MYB DOMAIN PROTEIN 21); DNA binding / transcription factor	Encodes a member of the R2R3-MYB transcription factor gene family. Induced by jasmonate. Involved in jasmonate response during stamen development.	Identical to Transcription factor MYB21 (MYB21) [Arabidopsis Thaliana] (GB:Q9LK95;GB:O22684;GB:Q9SBG4); similar to MYB24 (myb domain protein 24), DNA binding / transcription factor [Arabidopsis thaliana] (TAIR:AT5G40350.1); similar to MYB transcription f	9	8	4	2	13	10	23
AT1G29930	CAB1 (CHLOROPHYLL A/B BINDING PROTEIN 1); chlorophyll binding	Subunit of light-harvesting complex II (LHCII),which absorbs light and transfers energy to the photosynthetic reaction center.	Identical to Chlorophyll a-b binding protein 2, chloroplast precursor (CAB2B) [Arabidopsis Thaliana] (GB:P04778;GB:P83754); similar to CAB2 (Chlorophyll a/b-binding protein 2), chlorophyll binding [Arabidopsis thaliana] (TAIR:AT1G29920.1); similar to CAB	3	5	7	5	10	10	20
AT4G36670	mannitol transporter, putative		Identical to Probable polyol transporter 6 (PLT6) [Arabidopsis Thaliana] (GB:Q8GXR2;GB:O23213); similar to mannitol transporter, putative [Arabidopsis thaliana] (TAIR:AT2G18480.1); similar to hypothetical protein [Vitis vinifera] (GB:CAN68316.1); contains	0	1	0	4	0	5	5
AT2G31490			similar to unknown [Populus trichocarpa] (GB:ABK96039.1)	0	4	0	0	0	4	4
AT2G41430	ERD15 (EARLY RESPONSIVE TO DEHYDRATION 15)	Encodes hydrophilic protein lacking Cys residues that is expressed in response to drought stress, light stress and treatment with plant-growth-promoting rhizobacteria (Paenibacillus polymyxa), possibly revealing a connection between responses to biotic an	similar to unknown protein [Arabidopsis thaliana] (TAIR:AT4G14270.2); similar to unknown protein [Arabidopsis thaliana] (TAIR:AT4G14270.1); similar to ERD15 protein [Brassica rapa] (GB:ABV89651.1)	12	7	5	2	17	9	26
AT4G27960	UBC9 (UBIQUITIN CONJUGATING ENZYME 9); ubiquitin-protein ligase	ubiquitin conjugating enzyme	Identical to SUMO-conjugating enzyme UBC9 (UBC9) [Arabidopsis Thaliana] (GB:P35132;GB:Q42014;GB:Q8RXQ0;GB:Q9FPH9); similar to UBC10 (UBIQUITIN-CONJUGATING ENZYME 10), ubiquitin-protein ligase [Arabidopsis thaliana] (TAIR:AT5G53300.2); similar to UBC10 (U	14	5	2	4	16	9	25
AT2G34430	LHB1B1 (Photosystem II light harvesting complex gene 1.4); chlorophyll binding	Photosystem II type I chlorophyll a/b-binding protein	Identical to Chlorophyll a-b binding protein 2, chloroplast precursor (CAB2B) [Arabidopsis Thaliana] (GB:P04778;GB:P83754); similar to CAB1 (CHLOROPHYLL A/B BINDING PROTEIN 1), chlorophyll binding [Arabidopsis thaliana] (TAIR:AT1G29930.1); similar to Chl	5	6	4	3	9	9	18
AT2G19760	PFN1/PRF1 (PROFILIN 1); actin binding	first member of the Arabidopsis profilin multigene family, expressed in all organs of Arabidopsis. Binds poly-L-proline. The first intron of PRF1 enhances gene expression in vegetative tissues.	Identical to Profilin-1 (PRO1) [Arabidopsis Thaliana] (GB:Q42449); similar to PFN2/PRF2/PRO2 (PROFILIN 2), actin binding / protein binding [Arabidopsis thaliana] (TAIR:AT4G29350.1); similar to profilin-like protein [Solanum tuberosum] (GB:ABB16985.1); si	6	1	3	8	9	9	18
AT1G07890	APX1 (ASCORBATE PEROXIDASE 1); L-ascorbate peroxidase	Encodes a cytosolic ascorbate peroxidase APX1. Ascorbate peroxidases are enzymes that scavenge hydrogen peroxide in plant cells. Eight types of APX have been described for Arabidopsis: three cytosolic (APX1, APX2, APX6), two chloroplastic types (stromal	Identical to L-ascorbate peroxidase 1, cytosolic (APX1) [Arabidopsis Thaliana] (GB:Q05431;GB:Q0WLU2); similar to APX2 (ASCORBATE PEROXIDASE 2), L-ascorbate peroxidase [Arabidopsis thaliana] (TAIR:AT3G09640.1); similar to APX2 (ASCORBATE PEROXIDASE 2), L-	6	6	2	3	8	9	17
AT3G53720	ATCHX20 (CATION/H+ EXCHANGER 20); monovalent cation:proton antiporter	member of Putative Na+/H+ antiporter family. Involved in the osmoregulation through K(+) fluxes and possibly pH modulation of an active endomembrane system in guard cells.	similar to ATCHX18 (cation/hydrogen exchanger 18), monovalent cation:proton antiporter [Arabidopsis thaliana] (TAIR:AT5G41610.1); similar to ATCHX19 (CATION/H+ EXCHANGER 19), monovalent cation:proton antiporter [Arabidopsis thaliana] (TAIR:AT3G17630.1); s	2	4	5	5	7	9	16
AT4G10340	LHCB5 (LIGHT HARVESTING COMPLEX OF PHOTOSYSTEM II 5); chlorophyll binding	photosystem II encoding the light-harvesting chlorophyll a/b binding protein CP26 of the antenna system of the photosynthetic apparatus	Identical to Chlorophyll a-b binding protein CP26, chloroplast precursor (LHCB5) [Arabidopsis Thaliana] (GB:Q9XF89;GB:Q8LAB1); similar to LHCB2.1 (Photosystem II light harvesting complex gene 2.1), chlorophyll binding [Arabidopsis thaliana] (TAIR:AT2G051	3	3	1	6	4	9	13
AT3G21870	CYCP2;1 (cyclin p2;1); cyclin-dependent protein kinase		Identical to Cyclin-U1-1 (CYCU1-1) [Arabidopsis Thaliana] (GB:Q9LJ45); similar to CYCP4,1 (cyclin p4,1), cyclin-dependent protein kinase [Arabidopsis thaliana] (TAIR:AT2G44740.1); similar to unnamed protein product [Vitis vinifera] (GB:CAO24164.1); conta	0	4	0	0	0	4	4
AT2G30620	histone H1.2		Identical to Histone H1.2 [Arabidopsis Thaliana] (GB:P26569); similar to histone H1, putative [Arabidopsis thaliana] (TAIR:AT1G06760.1); similar to histone 1 [Malus x domestica] (GB:BAD00018.1); contains InterPro domain Winged helix repressor DNA-binding	12	8	7	0	19	8	27
AT3G09390	MT2A (METALLOTHIONEIN 2A)	metallothionein, binds to and detoxifies excess copper and other metals, limiting oxidative damage	Identical to Metallothionein-like protein 2A (MT2A) [Arabidopsis Thaliana] (GB:P25860;GB:P43391); similar to MT2B (METALLOTHIONEIN 2B) [Arabidopsis thaliana] (TAIR:AT5G02380.1); similar to metallothionein-like protein [Brassica rapa] (GB:BAA11391.1); sim	9	7	9	1	18	8	26
AT1G69180	CRC (CRABS CLAW); transcription factor	Putative transcription factor with zinc finger and helix-loop-helix domains, the later similar to HMG boxes. Involved in specifying abaxial cell fate in the carpel. Four putative LFY binding sites (CCANTG) and two potential binding sites for MADS box prot	Identical to Protein CRABS CLAW (CRC) [Arabidopsis Thaliana] (GB:Q8L925;GB:Q9LQA3;GB:Q9XHD1); similar to YAB5 (YABBY5), transcription factor [Arabidopsis thaliana] (TAIR:AT2G26580.2); similar to YAB5 (YABBY5), transcription factor [Arabidopsis thaliana] (	10	6	4	2	14	8	22
AT3G14560	unknown protein			11	4	3	4	14	8	22
AT5G64350	FKBP12 (FK506-binding protein 12 kD); FK506 binding / peptidyl-prolyl cis-trans isomerase		Identical to Peptidyl-prolyl isomerase FKBP12 (FKBP12) [Arabidopsis Thaliana] (GB:Q8LGG0;GB:O04263); similar to immunophilin-related / FKBP-type peptidyl-prolyl cis-trans isomerase-related [Arabidopsis thaliana] (TAIR:AT4G25340.1); similar to ROF1 (ROTAM	5	3	8	5	13	8	21
AT1G75950	SKP1 (ARABIDOPSIS SKP1 HOMOLOGUE); ubiquitin-protein ligase	SKP1 is core component of the SCF family of E3 ubiquitin ligases and serves to tether the rest of the complex to an F-box protein, which provides specificity in binding to ubiquitin ligase substrate proteins. Predominately expressed from leptotene to pa	Identical to SKP1-like protein 1A (SKP1A) [Arabidopsis Thaliana] (GB:Q39255;GB:P92992); similar to ASK2 (ARABIDOPSIS SKP1-LIKE 2), ubiquitin-protein ligase [Arabidopsis thaliana] (TAIR:AT5G42190.1); similar to kinetochore protein [Brassica juncea] (GB:BA	5	8	5	0	10	8	18
AT2G10440			similar to protein binding / transcription cofactor [Arabidopsis thaliana] (TAIR:AT1G15780.1); similar to CTV.22 [Poncirus trifoliata] (GB:AAN62354.1)	10	6	0	2	10	8	18
AT3G08690	UBC11 (ubiquitin-conjugating enzyme 11); ubiquitin-protein ligase		Identical to Ubiquitin-conjugating enzyme E2-17 kDa 11 (UBC11) [Arabidopsis Thaliana] (GB:P35134;GB:Q9M9J1); similar to UBC10 (UBIQUITIN-CONJUGATING ENZYME 10), ubiquitin-protein ligase [Arabidopsis thaliana] (TAIR:AT5G53300.2); similar to UBC10 (UBIQUIT	4	8	3	0	7	8	15
AT5G22580			Identical to Uncharacterized protein At5g22580 [Arabidopsis Thaliana] (GB:Q9FK81); similar to stable protein 1-related [Arabidopsis thaliana] (TAIR:AT3G17210.1); similar to hypothetical protein [Vitis vinifera] (GB:CAN68720.1); contains InterPro domain Di	6	5	1	3	7	8	15
AT2G41290	strictosidine synthase family protein		similar to strictosidine synthase family protein [Arabidopsis thaliana] (TAIR:AT3G57030.1); similar to unnamed protein product [Vitis vinifera] (GB:CAO63059.1); contains InterPro domain Strictosidine synthase; (InterPro:IPR004141); contains InterPro domai	0	3	4	5	4	8	12
AT3G52880	ATMDAR1 (MONODEHYDROASCORBATE REDUCTASE 1); monodehydroascorbate reductase (NADH)	Encodes a peroxisomal monodehydroascorbate reductase, involved in the ascorbate-glutathione cycle which removes toxic H2O2	Identical to Probable monodehydroascorbate reductase, cytoplasmic isoform 3 [Arabidopsis Thaliana] (GB:Q9LFA3;GB:Q8LBV9); similar to ATMDAR2, monodehydroascorbate reductase (NADH) [Arabidopsis thaliana] (TAIR:AT5G03630.1); similar to monodehydroascorbate	1	3	3	5	4	8	12
AT5G42980	ATTRX3 (thioredoxin H-type 3); thiol-disulfide exchange intermediate	encodes a cytosolic thioredoxin that reduces disulfide bridges of target proteins by the reversible formation of a disulfide bridge between two neighboring Cys residues present in the active site. Thioredoxins have been found to regulate a variety of biol	Identical to Thioredoxin H-type 3 (TRX3) [Arabidopsis Thaliana] (GB:Q42403); similar to ATTRX5 (thioredoxin H-type 5), thiol-disulfide exchange intermediate [Arabidopsis thaliana] (TAIR:AT1G45145.1); similar to thioredoxin-h-like protein 1 [Brassica oler	1	5	2	3	3	8	11
ATCG00300		encodes PsbZ, which is a subunit of photosystem II. In Chlamydomonas, this protein has been shown to be essential in the interaction between PS II and the light harvesting complex II.	Identical to Photosystem II reaction center protein Z (psbZ) [Arabidopsis Thaliana] (GB:P56790); similar to photosystem II protein Z [Astragalus douglasii] (GB:ABY52010.1); similar to hypothetical protein LomaCp017 [Lobularia maritima] (GB:YP_001123722.1	3	7	0	1	3	8	11
AT4G36110	auxin-responsive protein, putative		similar to auxin-responsive family protein [Arabidopsis thaliana] (TAIR:AT2G18010.1); similar to hypothetical protein [Vitis vinifera] (GB:CAN82489.1); contains InterPro domain Auxin responsive SAUR protein (InterPro:IPR003676)	0	4	0	0	0	4	4
AT1G09155	ATPP2-B15 (Phloem protein 2-B15); carbohydrate binding		Identical to F-box protein PP2-B15 (PP2B15) [Arabidopsis Thaliana] (GB:O80494;GB:Q8LBR0); similar to ATPP2-B13 (Phloem protein 2-B13), carbohydrate binding [Arabidopsis thaliana] (TAIR:AT1G56240.1); similar to unnamed protein product [Vitis vinifera] (GB	0	3	0	1	0	4	4
AT1G24735	caffeoyl-CoA 3-O-methyltransferase, putative		similar to CCoAMT (caffeoyl-CoA 3-O-methyltransferase), caffeoyl-CoA O-methyltransferase [Arabidopsis thaliana] (TAIR:AT1G67980.1); similar to unknown [Populus trichocarpa] (GB:ABK94201.1); contains InterPro domain O-methyltransferase, family 3; (InterPro	0	3	0	1	0	4	4
AT3G07400	lipase class 3 family protein		similar to unnamed protein product [Vitis vinifera] (GB:CAO23671.1); similar to lipase class 3-like [Oryza sativa (japonica cultivar-group)] (GB:BAD22465.1); similar to hypothetical protein OsJ_006533 [Oryza sativa (japonica cultivar-group)] (GB:EAZ23050.	0	3	0	1	0	4	4
AT3G25230	ROF1 (ROTAMASE FKBP 1); FK506 binding / calmodulin binding / peptidyl-prolyl cis-trans isomerase	Encodes a a high molecular weight member of the FK506 binding protein (FKBP) family. It has three FKBP12-like domains, tetratricopeptide repeats, and a putative calmodulin binding domain.	Identical to 70 kDa peptidyl-prolyl isomerase (ROF1) [Arabidopsis Thaliana] (GB:Q38931;GB:Q38949;GB:Q9LSF3); similar to peptidyl-prolyl cis-trans isomerase, putative / FK506-binding protein, putative [Arabidopsis thaliana] (TAIR:AT5G48570.1); similar to	0	3	0	1	0	4	4
AT4G24370	unknown protein			0	3	0	1	0	4	4
AT5G23010	MAM1 (2-isopropylmalate synthase 3); 2-isopropylmalate synthase	Encodes a methylthioalkylmalate synthase, catalyzes the condensation reactions of the first two rounds of methionine chain elongation in the biosynthesis of methionine-derived glucosinolates.	Identical to Methylthioalkylmalate synthase 1, chloroplast precursor (MAM1) [Arabidopsis Thaliana] (GB:Q9FG67;GB:Q70YX4;GB:Q70YX9); similar to IMS2/MAM-L/MAM3 (METHYLTHIOALKYMALATE SYNTHASE-LIKE), 2-isopropylmalate synthase/ methylthioalkylmalate synthas	0	3	0	1	0	4	4
AT1G54410	dehydrin family protein		similar to water stress induced protein [Brassica oleracea] (GB:AAS77419.1); contains InterPro domain Dehydrin; (InterPro:IPR000167)	14	7	0	0	14	7	21
AT4G02770	PSAD-1 (photosystem I subunit D-1)	Encodes a protein predicted by sequence similarity with spinach PsaD to be photosystem I reaction center subunit II (PsaD1)	Identical to Photosystem I reaction center subunit II-1, chloroplast precursor (psaD1) [Arabidopsis Thaliana] (GB:Q9S7H1;GB:Q8L9B6); similar to PSAD-2 (photosystem I subunit D-2) [Arabidopsis thaliana] (TAIR:AT1G03130.1); similar to PSI reaction center s	10	7	2	0	12	7	19
AT1G56220	dormancy/auxin associated family protein		similar to dormancy/auxin associated protein-related [Arabidopsis thaliana] (TAIR:AT1G54070.1); similar to unnamed protein product [Vitis vinifera] (GB:CAO17488.1); contains InterPro domain Dormancyauxin associated (InterPro:IPR008406)	3	6	6	1	9	7	16
AT1G76180	ERD14 (EARLY RESPONSE TO DEHYDRATION 14)	Encodes a dehydrin protein whose expression is induced early on in response to dehydration stress. This gene's expression to cold occurs in two waves, with early induction occurring within 1 h and secondary induction occurring 5 h after the beginning of c	Identical to Dehydrin ERD14 (ERD14) [Arabidopsis Thaliana] (GB:P42763); similar to ERD10/LTI45 (EARLY RESPONSIVE TO DEHYDRATION 10) [Arabidopsis thaliana] (TAIR:AT1G20450.1); similar to ERD10/LTI45 (EARLY RESPONSIVE TO DEHYDRATION 10) [Arabidopsis thalian	5	6	2	1	7	7	14
AT2G06520	PSBX (photosystem II subunit X)	Encodes a protein with sequence similarity to the spinach photosystem II subunit PsbX.	similar to unknown [Populus trichocarpa x Populus deltoides] (GB:ABK96439.1); similar to unknown [Populus trichocarpa] (GB:ABK94669.1); contains InterPro domain Photosystem II protein PsbX; (InterPro:IPR009518)	6	4	1	3	7	7	14
AT4G12530	protease inhibitor/seed storage/lipid transfer protein (LTP) family protein		similar to protease inhibitor/seed storage/lipid transfer protein (LTP) family protein [Arabidopsis thaliana] (TAIR:AT4G12510.1); similar to protease inhibitor/seed storage/lipid transfer protein (LTP) family protein [Arabidopsis thaliana] (TAIR:AT4G12520	6	4	1	3	7	7	14
AT4G35480	RHA3B (RING-H2 finger A3B); protein binding / zinc ion binding	Encodes a putative RING-H2 finger protein RHA3b.	Identical to RING-H2 finger protein ATL4L (ATL4L) [Arabidopsis Thaliana] (GB:Q9ZT49); similar to RHA3A (RING-H2 finger A3A), protein binding / zinc ion binding [Arabidopsis thaliana] (TAIR:AT2G17450.1); similar to unnamed protein product [Vitis vinifera]	0	3	4	4	4	7	11
AT5G48880	KAT5/PKT1/PKT2 (PEROXISOMAL 3-KETO-ACYL-COA THIOLASE 1, PEROXISOMAL 3-KETO-ACYL-COA THIOLASE 2); acetyl-CoA C-acyltransferase	Encodes a peroxisomal 3-keto-acyl-CoA thiolase 2 precursor.	Identical to 3-ketoacyl-CoA thiolase 5, peroxisomal precursor (KAT5) [Arabidopsis Thaliana] (GB:Q570C8;GB:O65339;GB:Q9S774); similar to KAT2/PED1 (PEROXISOME DEFECTIVE 1), acetyl-CoA C-acyltransferase [Arabidopsis thaliana] (TAIR:AT2G33150.1); similar to	3	2	1	5	4	7	11
AT2G31570	ATGPX2 (GLUTATHIONE PEROXIDASE 2); glutathione peroxidase	glutathione peroxidase GPx	Identical to Probable glutathione peroxidase 2 (GPX2) [Arabidopsis Thaliana] (GB:O04922); similar to ATGPX7 (GLUTATHIONE PEROXIDASE 7), glutathione peroxidase [Arabidopsis thaliana] (TAIR:AT4G31870.1); similar to phospholipid hydroperoxide glutathione pe	4	4	0	3	4	7	11
AT5G21105	L-ascorbate oxidase/ copper ion binding		similar to L-ascorbate oxidase, putative [Arabidopsis thaliana] (TAIR:AT5G21100.1); similar to ascorbate oxidase [Brassica juncea] (GB:AAF20933.1); similar to ascorbate oxidase [Brassica juncea] (GB:AAF20931.1); similar to ascorbate oxidase [Brassica junc	2	2	1	5	3	7	10
AT1G66120	acyl-activating enzyme 11 (AAE11)		similar to AMP-dependent synthetase and ligase family protein [Arabidopsis thaliana] (TAIR:AT1G68270.1); similar to acyl-activating enzyme 12 (AAE12) [Arabidopsis thaliana] (TAIR:AT1G65890.1); similar to BZO1, benzoate-CoA ligase [Arabidopsis thaliana] (T	0	2	0	2	0	4	4
AT1G29310	protein transport protein sec61, putative		similar to protein transport protein sec61, putative [Arabidopsis thaliana] (TAIR:AT1G78720.1); similar to protein transport protein sec61, putative [Arabidopsis thaliana] (TAIR:AT2G34250.1); similar to protein transport protein sec61, putative [Arabidops	0	0	0	4	0	4	4
AT3G55290	short-chain dehydrogenase/reductase (SDR) family protein		similar to oxidoreductase [Arabidopsis thaliana] (TAIR:AT3G55310.1); similar to unknown [Populus trichocarpa] (GB:ABK93994.1); contains InterPro domain Glucose/ribitol dehydrogenase; (InterPro:IPR002347); contains InterPro domain Short-chain dehydrogenase	0	2	0	2	0	4	4
AT2G21800			similar to unknown protein [Arabidopsis thaliana] (TAIR:AT2G22140.1); similar to unnamed protein product [Vitis vinifera] (GB:CAO71735.1)	8	6	5	0	13	6	19
AT5G20830	SUS1 (SUCROSE SYNTHASE 1); UDP-glycosyltransferase/ sucrose synthase	Encodes a protein with sucrose synthase activity (SUS1).	Identical to Sucrose synthase 1 (SUS1) [Arabidopsis Thaliana] (GB:P49040); similar to SUS2 (SUCROSE SYNTHASE 2), UDP-glycosyltransferase/ sucrose synthase/ transferase, transferring glycosyl groups [Arabidopsis thaliana] (TAIR:AT5G49190.1); similar to SU	3	4	7	2	10	6	16
AT5G59613			similar to unknown protein [Arabidopsis thaliana] (TAIR:AT3G46430.1); similar to mitochondrial ATP synthase 6 KD subunit [Oryza sativa (japonica cultivar-group)] (GB:BAB21526.1)	7	4	2	2	9	6	15
AT1G26630	FBR12 (FUMONISIN B1-RESISTANT12); translation initiation factor		Identical to Eukaryotic translation initiation factor 5A-2 [Arabidopsis Thaliana] (GB:Q93VP3;GB:Q9LQY9); similar to eukaryotic translation initiation factor 5A, putative / eIF-5A, putative [Arabidopsis thaliana] (TAIR:AT1G69410.1); similar to eukaryotic	6	5	2	1	8	6	14
AT5G59910	HTB4; DNA binding		Identical to Histone H2B.11 [Arabidopsis Thaliana] (GB:P40283;GB:Q5PP00;GB:Q8LDE5;GB:Q9FJE5); similar to histone H2B, putative [Arabidopsis thaliana] (TAIR:AT2G28720.1); similar to histone H2B [Cicer arietinum] (GB:CAB88668.1); similar to unnamed protein	2	6	5	0	7	6	13
AT4G39090	RD19 (RESPONSIVE TO DEHYDRATION 19); cysteine-type peptidase	Similar to cysteine proteinases, induced by desiccation but not abscisic acid.	Identical to Cysteine proteinase RD19a precursor (RD19A) [Arabidopsis Thaliana] (GB:P43296); similar to cysteine proteinase A494, putative / thiol protease, putative [Arabidopsis thaliana] (TAIR:AT2G21430.1); similar to senescence-associated cysteine pro	4	2	2	4	6	6	12
AT4G05050	UBQ11 (UBIQUITIN 11); protein binding	polyubiquitin gene, belongs to a subtype group with UBQ10 and UBQ14. Various ecotypes of Arabidopsis have different numbers of ubiquitin repeats within this gene.	similar to UBQ14 (ubiquitin 14) [Arabidopsis thaliana] (TAIR:AT4G02890.4); similar to UBQ14 (ubiquitin 14), protein binding [Arabidopsis thaliana] (TAIR:AT4G02890.3); similar to UBQ14 (ubiquitin 14), protein binding [Arabidopsis thaliana] (TAIR:AT4G02890.	5	5	1	1	6	6	12
AT2G37470	histone H2B, putative		Identical to Histone H2B.4 [Arabidopsis Thaliana] (GB:Q9ZUS0); similar to histone H2B, putative [Arabidopsis thaliana] (TAIR:AT3G53650.1); similar to histone H2B-like protein [Solanum tuberosum] (GB:ABB72812.1); contains InterPro domain Histone-fold; (In	1	6	4	0	5	6	11
AT4G37830	cytochrome c oxidase-related		similar to unknown [Populus trichocarpa] (GB:ABK95790.1); contains InterPro domain Cytochrome c oxidase, subunit VIa; (InterPro:IPR001349)	3	4	2	2	5	6	11
AT5G66570	OE33/OEE1/OEE33/PSBO-1/PSBO1 (OXYGEN-EVOLVING ENHANCER 33); oxygen evolving/ poly(U) binding	Encodes a protein which is an extrinsic subunit of photosystem II and which has been proposed to play a central role in stabilization of the catalytic manganese cluster. In <i>Arabidopsis thaliana</i> the PsbO proteins are encoded by two genes: <i>psbO1</	Identical to Oxygen-evolving enhancer protein 1-1, chloroplast precursor (PSBO1) [Arabidopsis Thaliana] (GB:P23321;GB:O81917;GB:Q41998); similar to PSBO-2/PSBO2 (PHOTOSYSTEM II SUBUNIT O-2), oxygen evolving/ poly(U) binding [Arabidopsis thaliana] (TAIR:A	2	5	2	1	4	6	10
AT4G34720	AVA-P1 (vacuolar H+-pumping ATPase 16 kDa proteolipid subunit 1); ATPase/ hydrogen ion transporting ATPase, rotational mechanism	vacuolar H+-pumping ATPase 16 kDa proteolipid (ava-p1)	Identical to Vacuolar ATP synthase 16 kDa proteolipid subunit 1/3/5 (AVAP5) [Arabidopsis Thaliana] (GB:P59227;GB:Q39037;GB:Q39038;GB:Q39039;GB:Q42424;GB:Q96298); similar to vacuolar ATP synthase 16 kDa proteolipid subunit 5 / V-ATPase 16 kDa proteolipid	1	1	2	5	3	6	9
AT2G33380	RD20 (RESPONSIVE TO DESSICATION 20); calcium ion binding	Encodes a calcium binding protein whose mRNA is induced upon treatment with NaCl, ABA and in response to dessication. mRNA expression under drought conditions is apparent particularly in leaves and flowers.	similar to ATS1 (ARABIDOPSIS THALIANA SEED GENE 1), calcium ion binding [Arabidopsis thaliana] (TAIR:AT4G26740.1); similar to RD20 [Brassica juncea] (GB:ABX10750.1); contains InterPro domain Caleosin related (InterPro:IPR007736)	3	1	0	5	3	6	9
AT1G52950	replication protein-related		similar to unknown protein [Arabidopsis thaliana] (TAIR:AT2G05642.1); similar to hypothetical protein 31.t00031 [Brassica oleracea] (GB:ABD65118.1); contains InterPro domain Replication factor-A, C-terminal (InterPro:IPR013955); contains InterPro domain P	3	5	0	1	3	6	9
AT4G34050	caffeoyl-CoA 3-O-methyltransferase, putative		Identical to Probable caffeoyl-CoA O-methyltransferase At4g34050 [Arabidopsis Thaliana] (GB:O49499;GB:Q8L989); similar to caffeoyl-CoA 3-O-methyltransferase, putative [Arabidopsis thaliana] (TAIR:AT4G26220.1); similar to caffeoyl-CoA 3-O-methyltransferas	1	4	1	2	2	6	8
AT4G34590	GBF6 (ARABIDOPSIS THALIANA BASIC LEUCINE-ZIPPER 11); DNA binding / protein heterodimerization/ transcription factor	Encodes a basic domain leucine zipper (bZip) transcription factor.	similar to ATBZIP44 (ARABIDOPSIS THALIANA BASIC LEUCINE-ZIPPER 44), DNA binding / protein heterodimerization/ transcription factor [Arabidopsis thaliana] (TAIR:AT1G75390.1); similar to unknown [Populus trichocarpa] (GB:ABK94250.1); contains InterPro domai	1	4	1	2	2	6	8
AT1G78300	GRF2 (GENERAL REGULATORY FACTOR 2); protein phosphorylated amino acid binding	G-box binding factor GF14 omega encoding a 14-3-3 protein	Identical to 14-3-3-like protein GF14 omega (GRF2) [Arabidopsis Thaliana] (GB:Q01525); similar to GRF4 (GENERAL REGULATORY FACTOR 4), protein phosphorylated amino acid binding [Arabidopsis thaliana] (TAIR:AT1G35160.1); similar to GF14 omega [Brassica nap	1	2	1	4	2	6	8
AT4G28025			similar to unnamed protein product [Vitis vinifera] (GB:CAO66511.1); contains domain Chlorophyll a-b binding protein (SSF103511)	2	4	0	2	2	6	8
AT5G05370	ubiquinol-cytochrome C reductase complex ubiquinone-binding protein, putative / ubiquinol-cytochrome C reductase complex 8.2 kDa protein, putative		similar to ubiquinol-cytochrome C reductase complex ubiquinone-binding protein, putative / ubiquinol-cytochrome C reductase complex 8.2 kDa protein, putative [Arabidopsis thaliana] (TAIR:AT3G10860.1); similar to Cytochrome b-c1 complex subunit 8 (Ubiquino	0	2	0	2	0	4	4
AT5G55850	NOI	NOI protein	similar to unknown protein [Arabidopsis thaliana] (TAIR:AT2G04410.1); similar to unknown [Populus trichocarpa] (GB:ABK93375.1); contains InterPro domain Nitrate-induced NOI (InterPro:IPR008700)	0	2	0	2	0	4	4
AT3G48580	xyloglucan:xyloglucosyl transferase, putative / xyloglucan endotransglycosylase, putative / endo-xyloglucan transferase, putative		Identical to Probable xyloglucan endotransglucosylase/hydrolase protein 11 precursor (XTH11) [Arabidopsis Thaliana] (GB:Q9SMP1); similar to XTH3 (XYLOGLUCAN ENDOTRANSGLUCOSYLASE/HYDROLASE 3), hydrolase, acting on glycosyl bonds [Arabidopsis thaliana] (TA	0	0	0	4	0	4	4
AT4G19690	IRT1 (IRON-REGULATED TRANSPORTER 1); cadmium ion transmembrane transporter/ iron ion transmembrane transporter/ manganese ion transmembrane transporter/ zinc ion transmembrane transporter	Fe(II) transport protein (IRT1)	Identical to Fe (IRT1) [Arabidopsis Thaliana] (GB:Q38856;GB:Q8LBP0); similar to ZIP8 (ZINC TRANSPORTER 8 PRECURSOR), cation transmembrane transporter [Arabidopsis thaliana] (TAIR:AT5G45105.1); similar to Fe(II) transport protein IRT1 [Arabidopsis halleri	0	0	0	4	0	4	4
AT4G35100	PIP3 (PLASMA MEMBRANE INTRINSIC PROTEIN 3); water channel	a member of the plasma membrane intrinsic protein PIP. functions as aquaporin. Salt-stress-inducible MIP	Identical to Aquaporin PIP2-7 (PIP2-7) [Arabidopsis Thaliana] (GB:P93004;GB:O22332;GB:O49616); similar to PIP2,8/PIP3B (plasma membrane intrinsic protein 2,8), water channel [Arabidopsis thaliana] (TAIR:AT2G16850.1); similar to aquaporin [Brassica olerac	0	0	0	4	0	4	4
AT5G08139	zinc finger (C3HC4-type RING finger) family protein		similar to zinc finger (C3HC4-type RING finger) family protein [Arabidopsis thaliana] (TAIR:AT5G60820.1); similar to unnamed protein product [Vitis vinifera] (GB:CAO67946.1); contains InterPro domain Zinc finger, RING/FYVE/PHD-type (InterPro:IPR013083); c	0	0	0	4	0	4	4
AT2G14900	gibberellin-regulated family protein		similar to gibberellin-regulated family protein [Arabidopsis thaliana] (TAIR:AT5G59845.1); similar to unknown [Populus trichocarpa] (GB:ABK94917.1); contains InterPro domain Gibberellin regulated protein (InterPro:IPR003854)	0	1	0	3	0	4	4
AT2G26230	uricase / urate oxidase / nodulin 35, putative		Identical to Uricase [Arabidopsis Thaliana] (GB:O04420;GB:O64848;GB:Q94A71); similar to uricase [Lotus japonicus] (GB:BAB18538.1); contains InterPro domain Uricase; (InterPro:IPR002042)	0	1	0	3	0	4	4
AT3G04120	GAPC (GLYCERALDEHYDE-3-PHOSPHATE DEHYDROGENASE C SUBUNIT); glyceraldehyde-3-phosphate dehydrogenase	encodes cytosolic GADPH (C subunit) involved in the glycolytic pathway but also interacts with H2O2 potentially placing it in a signalling cascade induced by ROS.	Identical to Glyceraldehyde-3-phosphate dehydrogenase, cytosolic (GAPC) [Arabidopsis Thaliana] (GB:P25858;GB:Q42352;GB:Q9M8W8); similar to GAPC-2, glyceraldehyde-3-phosphate dehydrogenase [Arabidopsis thaliana] (TAIR:AT1G13440.1); similar to Glyceraldehy	7	2	13	3	20	5	25
AT3G52930	fructose-bisphosphate aldolase, putative		similar to fructose-bisphosphate aldolase, putative [Arabidopsis thaliana] (TAIR:AT2G36460.1); similar to unknown [Populus trichocarpa x Populus deltoides] (GB:ABK96406.1); contains InterPro domain Aldolase-type TIM barrel; (InterPro:IPR013785); contains	5	2	8	3	13	5	18
AT3G48140	senescence-associated protein, putative		similar to germination protein-related [Arabidopsis thaliana] (TAIR:AT3G29970.1); similar to HvB12D [Hordeum vulgare subsp. vulgare] (GB:CAA54065.1); contains InterPro domain B12D (InterPro:IPR010530)	4	4	5	1	9	5	14
AT5G57660	zinc finger (B-box type) family protein		Identical to Zinc finger protein CONSTANS-LIKE 5 (COL5) [Arabidopsis Thaliana] (GB:Q9FHH8;GB:Q8L9H4;GB:Q93ZC8); similar to zinc finger (B-box type) family protein [Arabidopsis thaliana] (TAIR:AT5G24930.1); similar to unnamed protein product [Vitis vinifer	2	4	6	1	8	5	13
AT1G13440	GAPC-2; glyceraldehyde-3-phosphate dehydrogenase		Identical to Glyceraldehyde-3-phosphate dehydrogenase, cytosolic (GAPC) [Arabidopsis Thaliana] (GB:P25858;GB:Q42352;GB:Q9M8W8); similar to GAPC (GLYCERALDEHYDE-3-PHOSPHATE DEHYDROGENASE C SUBUNIT), glyceraldehyde-3-phosphate dehydrogenase [Arabidopsis th	6	2	1	3	7	5	12
AT2G45960	PIP1B (plasma membrane intrinsic protein 1;2); water channel	a member of the plasma membrane intrinsic protein subfamily PIP1. localizes to the plasma membrane and exhibits water transport activity in Xenopus oocyte. expressed ubiquitously and protein level decreases slightly during leaf development.	Identical to Aquaporin PIP1-2 (PIP1-2) [Arabidopsis Thaliana] (GB:Q06611;GB:Q8L5V4); similar to PIP1A (PLASMA MEMBRANE INTRINSIC PROTEIN 1A) [Arabidopsis thaliana] (TAIR:AT3G61430.2); similar to PIP1A (PLASMA MEMBRANE INTRINSIC PROTEIN 1A), water channel	3	0	3	5	6	5	11
AT3G61470	LHCA2 (Photosystem I light harvesting complex gene 2); chlorophyll binding	Encodes a component of the light harvesting antenna complex of photosystem I.	similar to LHCA6 (Photosystem I light harvesting complex gene 6), chlorophyll binding [Arabidopsis thaliana] (TAIR:AT1G19150.1); similar to LhCa2 protein [Brassica juncea] (GB:ABO71660.2); contains InterPro domain Chlorophyll A-B binding protein; (InterPr	4	3	2	2	6	5	11
AT1G20340	DRT112 (DNA-damage-repair/toleration protein 112); copper ion binding / electron carrier	recombination and DNA-damage resistance protein (DRT112)	Identical to Plastocyanin major isoform, chloroplast precursor (DRT112) [Arabidopsis Thaliana] (GB:P42699;GB:Q9LN26); similar to plastocyanin [Arabidopsis thaliana] (TAIR:AT1G76100.1); similar to Plastocyanin, chloroplast precursor (GB:P00289); contains	2	3	3	2	5	5	10
AT1G55670	PSAG	Encodes subunit G of photosystem I, an 11-kDa membrane protein that plays an important role in electron transport between plastocyanin and PSI and is involved in the stability of the PSI complex. PSI-G subunit is bound to PSI-B and is in contact with L	Identical to Photosystem I reaction center subunit V, chloroplast precursor (PSAG) [Arabidopsis Thaliana] (GB:Q9S7N7;GB:Q42310); similar to unnamed protein product [Vitis vinifera] (GB:CAO66840.1); contains InterPro domain Photosystem I reaction centre,	3	5	2	0	5	5	10
AT3G43810	CAM7 (CALMODULIN 7); calcium ion binding	EF hand domain protein encodes a calmodulin. Can functionally complement a yeast CaM mutant.	Identical to Calmodulin-7 (CAM7) [Arabidopsis Thaliana] (GB:P59220); similar to CAM3 (CALMODULIN 3), calcium ion binding [Arabidopsis thaliana] (TAIR:AT3G56800.1); similar to CAM5 (CALMODULIN 5), calcium ion binding [Arabidopsis thaliana] (TAIR:AT2G27030	4	3	1	2	5	5	10
AT5G47030	ATP synthase delta' chain, mitochondrial		Identical to ATP synthase subunit delta', mitochondrial precursor [Arabidopsis Thaliana] (GB:Q96252); similar to hydrogen-transporting ATP synthase [Brassica rapa] (GB:ABL97963.1); contains InterPro domain ATPase, F1 complex, delta/epsilon subunit; (Inter	1	1	3	4	4	5	9
AT1G72290	trypsin and protease inhibitor family protein / Kunitz family protein		similar to trypsin and protease inhibitor family protein / Kunitz family protein [Arabidopsis thaliana] (TAIR:AT1G73325.1); similar to water-soluble chlorophyll protein [Raphanus sativus var. niger] (GB:BAB72020.1); contains InterPro domain Kunitz inhibit	2	3	2	2	4	5	9
AT5G01600	ATFER1 (FERRETIN 1); ferric iron binding	Encodes a ferretin protein that is targeted to the chloroplast. Member of a Ferritin gene family. Gene expression is induced in response to iron overload and by nitric oxide. Expression of the gene is downregulated in the presence of paraquat, an inducer	Identical to Ferritin-1, chloroplast precursor (FER1) [Arabidopsis Thaliana] (GB:Q39101;GB:Q8LG19); similar to ATFER4 (FERRITIN 4), ferric iron binding [Arabidopsis thaliana] (TAIR:AT2G40300.1); similar to Ferritin-1, chloroplast precursor (GB:Q96540); c	3	2	1	3	4	5	9
AT2G27030	CAM5 (CALMODULIN 5); calcium ion binding	encodes a calmodulin that has higher affinity to kinesin-like calmodulin binding motor protein than CAM4 or CAM6.	Identical to Calmodulin-2/3/5 (CAM5) [Arabidopsis Thaliana] (GB:P25069); similar to CAM2 (CALMODULIN-2), calcium ion binding [Arabidopsis thaliana] (TAIR:AT2G41110.1); similar to CAM3 (CALMODULIN 3), calcium ion binding [Arabidopsis thaliana] (TAIR:AT3G5	4	3	0	2	4	5	9
ATMG00220		Mitochondrial apocytochrome b (cob) gene encodes a subunit of the ubiquinol-cytochrome c oxidoreductase and is part of a 5 kb transcript. The transcript also contains a pseudogene for ribosomal protein S14 called RPS15 and a tRNA(Ser) gene. Both the Cob a	Identical to Cytochrome b (MT-CYB) [Arabidopsis Thaliana] (GB:P42792;GB:P93289); similar to cytochrome b (MTCYB) (COB) (CYTB) [Arabidopsis thaliana] (TAIR:AT2G07727.1); similar to apocytochrome b [Solanum tuberosum] (GB:CAA41343.1); similar to apocytochr	4	5	0	0	4	5	9
AT5G54640	HTA1/RAT5 (RESISTANT TO AGROBACTERIUM TRANSFORMATION 5); DNA binding	Isolated from T-DNA insertion line, the rat5 mutant is deficient in T-DNA integration. Encodes histone2A protein.	Identical to Histone H2A.6 (RAT5) [Arabidopsis Thaliana] (GB:Q9LD28); similar to HTA2 (HISTONE H2A), DNA binding [Arabidopsis thaliana] (TAIR:AT4G27230.1); similar to unnamed protein product [Vitis vinifera] (GB:CAO39058.1); contains InterPro domain Hist	1	4	2	1	3	5	8
AT1G09560	GLP5 (GERMIN-LIKE PROTEIN 5); manganese ion binding / metal ion binding / nutrient reservoir	germin-like protein (GLP5)	Identical to Germin-like protein subfamily 2 member 1 precursor (GLP4) [Arabidopsis Thaliana] (GB:P94014;GB:O80538;GB:P94097); similar to GLP10 (GERMIN-LIKE PROTEIN 10), manganese ion binding / metal ion binding / nutrient reservoir [Arabidopsis thaliana]	0	3	2	2	2	5	7
AT3G08610			similar to unnamed protein product [Vitis vinifera] (GB:CAO64059.1); similar to hypothetical protein MtrDRAFT_AC136139g5v2 [Medicago truncatula] (GB:ABE93033.1)	1	5	1	0	2	5	7
AT5G60390	elongation factor 1-alpha / EF-1-alpha		Identical to Elongation factor 1-alpha (A4) [Arabidopsis Thaliana] (GB:P13905); similar to elongation factor 1-alpha / EF-1-alpha [Arabidopsis thaliana] (TAIR:AT1G07940.1); similar to elongation factor 1-alpha / EF-1-alpha [Arabidopsis thaliana] (TAIR:AT	1	1	1	4	2	5	7
AT4G24130			similar to unknown protein [Arabidopsis thaliana] (TAIR:AT1G56580.1); similar to unnamed protein product [Vitis vinifera] (GB:CAO62919.1); contains InterPro domain Protein of unknown function DUF538 (InterPro:IPR007493)	1	2	1	3	2	5	7
AT3G52560	MMZ4/UEV1D/UEV1D-4 (MMS ZWEI HOMOLOGE 4, UBIQUITIN E2 VARIANT 1D-4); protein binding / ubiquitin-protein ligase	MMZ4/UEV1D encodes a protein that may play a role in DNA damage responses and error-free post-replicative DNA repair by participating in lysine-63-based polyubiquitination reactions. UEV1D can form diubiquitin and triubiquitin chains in combination with U	similar to MMZ3/UEV1C (MMS ZWEI HOMOLOGE 3), protein binding / ubiquitin-protein ligase [Arabidopsis thaliana] (TAIR:AT2G36060.1); similar to unknown [Populus trichocarpa] (GB:ABK93802.1); contains InterPro domain Ubiquitin-conjugating enzyme, E2; (InterP	2	3	0	2	2	5	7
AT4G14930	acid phosphatase survival protein SurE, putative		similar to acid phosphatase survival protein SurE, putative [Arabidopsis thaliana] (TAIR:AT1G72880.2); similar to acid phosphatase survival protein SurE, putative [Arabidopsis thaliana] (TAIR:AT1G72880.1); similar to unnamed protein product [Vitis vinifer	0	1	0	3	0	4	4
AT1G62480	vacuolar calcium-binding protein-related		contains domain PTHR22683 (PTHR22683)	0	3	0	0	0	3	3
AT3G06590	transcription factor		similar to transcription factor [Arabidopsis thaliana] (TAIR:AT3G17100.2); similar to transcription factor [Arabidopsis thaliana] (TAIR:AT3G17100.1); similar to unnamed protein product [Vitis vinifera] (GB:CAO44932.1); contains InterPro domain Basic helix	0	3	0	0	0	3	3
AT3G29575			similar to TMAC2 (TWO OR MORE ABRES-CONTAINING GENE 2) [Arabidopsis thaliana] (TAIR:AT3G02140.1); similar to unnamed protein product [Vitis vinifera] (GB:CAO49169.1); contains InterPro domain Protein of unknown function DUF1675 (InterPro:IPR012463)	0	3	0	0	0	3	3
AT3G53120			similar to unknown protein [Arabidopsis thaliana] (TAIR:AT2G36680.1); similar to unnamed protein product [Vitis vinifera] (GB:CAO62968.1); contains InterPro domain Modifier of rudimentary, Modr (InterPro:IPR009851)	0	3	0	0	0	3	3
AT5G14640	protein kinase family protein		Identical to Shaggy-related protein kinase epsilon (ASK5) [Arabidopsis Thaliana] (GB:Q8VZD5;GB:Q9LYJ6); similar to ATSK11 (Arabidopsis thaliana SHAGGY-related kinase 11), protein kinase [Arabidopsis thaliana] (TAIR:AT5G26751.1); similar to ATSK12 (Arabid	0	3	0	0	0	3	3
AT5G25760	PEX4 (PEROXIN4); ubiquitin-protein ligase	mutant displays sucrose-dependent seedling development and reduced lateral root production. PEX4 interacts with PEX22 in a yeast two-hybrid. Necessary for peroxisome biogenesis. The PEX4 and PEX22 pair may be important during the remodeling of peroxisome	similar to UBC9 (UBIQUITIN CONJUGATING ENZYME 9), ubiquitin-protein ligase [Arabidopsis thaliana] (TAIR:AT4G27960.2); similar to UBC10 (UBIQUITIN-CONJUGATING ENZYME 10), ubiquitin-protein ligase [Arabidopsis thaliana] (TAIR:AT5G53300.2); similar to UBC10	0	3	0	0	0	3	3
AT5G57815	cytochrome c oxidase subunit 6b, putative		similar to cytochrome c oxidase subunit 6b, putative [Arabidopsis thaliana] (TAIR:AT4G28060.1); similar to unknown [Populus trichocarpa] (GB:ABK93801.1); contains InterPro domain Cytochrome c oxidase, subunit VIb; (InterPro:IPR003213)	0	3	0	0	0	3	3
ATCG00580		PSII cytochrome b559. There have been many speculations about the function of Cyt b559, but the most favored at present is that it plays a protective role by acting as an electron acceptor or electron donor under conditions when electron flow through PSII	Identical to Cytochrome b559 subunit alpha (psbE) [Arabidopsis Thaliana] (GB:P56779;GB:Q8HS06); similar to PSII cytochrome b559 [Aethionema grandiflorum] (GB:YP_001123047.1); similar to photosystem II protein V [Lotus japonicus] (GB:NP_084815.1); similar	0	3	0	0	0	3	3
AT1G07080	gamma interferon responsive lysosomal thiol reductase family protein / GILT family protein		similar to OSH1 (OAS HIGH ACCUMULATION 1), catalytic [Arabidopsis thaliana] (TAIR:AT5G01580.1); similar to unnamed protein product [Vitis vinifera] (GB:CAO21403.1); contains InterPro domain Thioredoxin-like fold (InterPro:IPR012336); contains InterPro dom	0	2	0	1	0	3	3
AT1G61890	MATE efflux family protein		similar to MATE efflux family protein [Arabidopsis thaliana] (TAIR:AT4G21910.2); similar to MATE efflux family protein [Arabidopsis thaliana] (TAIR:AT1G11670.1); similar to MATE efflux family protein [Arabidopsis thaliana] (TAIR:AT3G21690.1); similar to u	0	2	0	1	0	3	3
AT1G64230	UBC28; ubiquitin-protein ligase		Identical to SUMO-conjugating enzyme UBC9 (UBC9) [Arabidopsis Thaliana] (GB:P35132;GB:Q42014;GB:Q8RXQ0;GB:Q9FPH9); similar to UBC9 (UBIQUITIN CONJUGATING ENZYME 9), ubiquitin-protein ligase [Arabidopsis thaliana] (TAIR:AT4G27960.1); similar to UBC9 (UBIQ	0	2	0	1	0	3	3
AT1G78370	ATGSTU20 (Arabidopsis thaliana Glutathione S-transferase (class tau) 20); glutathione transferase	Encodes glutathione transferase belonging to the tau class of GSTs. Naming convention according to Wagner et al. (2002).	similar to ATGSTU19 (GLUTATHIONE TRANSFERASE 8), glutathione transferase [Arabidopsis thaliana] (TAIR:AT1G78380.1); similar to glutathione S-transferase [Brassica napus] (GB:ABD36807.1); contains InterPro domain Thioredoxin-like fold (InterPro:IPR012336);	0	2	0	1	0	3	3
AT2G06530	VPS2.1		similar to VPS2.3 [Arabidopsis thaliana] (TAIR:AT1G03950.1); similar to hypothetical protein [Vitis vinifera] (GB:CAN80030.1); contains InterPro domain Snf7; (InterPro:IPR005024)	0	2	0	1	0	3	3
AT2G36530	LOS2 (Low expression of osmotically responsive genes 1); phosphopyruvate hydratase	Involved in light-dependent cold tolerance and encodes an enolase.	Identical to Enolase (ENO) [Arabidopsis Thaliana] (GB:P25696); similar to enolase, putative [Arabidopsis thaliana] (TAIR:AT1G74030.1); similar to LOS2 [Capsella bursa-pastoris] (GB:AAS66001.1); similar to los [Brassica rapa subsp. chinensis] (GB:ABD92697	4	2	6	2	10	4	14
AT3G57870	AHUS5 (SUMO CONJUGATION ENZYME 1); ubiquitin-protein ligase	Encodes a ubiquitin-conjugating enzyme.	similar to ATUBC2 (UBIQUITING-CONJUGATING ENZYME 2), ubiquitin-protein ligase [Arabidopsis thaliana] (TAIR:AT2G02760.1); similar to Os03g0123100 [Oryza sativa (japonica cultivar-group)] (GB:NP_001048802.1); similar to hypothetical protein [Vitis vinifera]	4	3	4	1	8	4	12
AT5G08690	ATP synthase beta chain 2, mitochondrial		Identical to ATP synthase subunit beta-2, mitochondrial precursor [Arabidopsis Thaliana] (GB:P83484;GB:Q8RY05;GB:Q8VX26;GB:Q9C5A8;GB:Q9C5B0); similar to ATP synthase beta chain 1, mitochondrial [Arabidopsis thaliana] (TAIR:AT5G08670.1); similar to ATP sy	0	2	7	2	7	4	11
AT2G28190	CSD2 (COPPER/ZINC SUPEROXIDE DISMUTASE 2); copper, zinc superoxide dismutase	Encodes a chloroplastic copper/zinc superoxide dismutase CSD2 that can detoxify superoxide radicals. Its expression is affected by miR398-directed mRNA cleavage.	Identical to Superoxide dismutase [Cu-Zn], chloroplast precursor (SODCP) [Arabidopsis Thaliana] (GB:O78310;GB:Q541D5;GB:Q9SUJ8); similar to CSD1 (COPPER/ZINC SUPEROXIDE DISMUTASE 1) [Arabidopsis thaliana] (TAIR:AT1G08830.2); similar to CSD1 (COPPER/ZINC	2	2	5	2	7	4	11
AT2G18040	PIN1AT (parvulin 1At)	phosphorylation-specific peptidyl prolyl cis/trans isomerase (PPIase) with specificity for phosphoserine-proline bonds	Identical to Peptidyl-prolyl cis-trans isomerase 1 (PIN1) [Arabidopsis Thaliana] (GB:Q9SL42;GB:Q42334); similar to peptidyl-prolyl cis-trans isomerase PPIC-type family protein [Arabidopsis thaliana] (TAIR:AT1G26550.1); similar to parvulin-type peptidyl-p	1	2	5	2	6	4	10
AT1G20500	4-coumarate--CoA ligase family / 4-coumaroyl-CoA synthase family		Identical to 4-coumarate--CoA ligase-like 4 (4CLL4) [Arabidopsis Thaliana] (GB:P0C5B6;GB:Q9LMV7); similar to AMP-dependent synthetase and ligase family protein [Arabidopsis thaliana] (TAIR:AT1G20490.1); similar to unnamed protein product [Vitis vinifera]	1	1	4	3	5	4	9
AT1G11910	aspartyl protease family protein		similar to aspartyl protease family protein [Arabidopsis thaliana] (TAIR:AT4G04460.1); similar to aspartyl protease family protein [Arabidopsis thaliana] (TAIR:AT1G62290.1); similar to aspartyl protease family protein [Arabidopsis thaliana] (TAIR:AT1G6229	3	0	2	4	5	4	9
AT1G68490			similar to unknown protein [Arabidopsis thaliana] (TAIR:AT1G13390.2); similar to unknown protein [Arabidopsis thaliana] (TAIR:AT1G13390.1); similar to unknown [Paeonia suffruticosa] (GB:ABW74476.1)	2	1	2	3	4	4	8
AT1G08480			similar to unknown [Populus trichocarpa] (GB:ABK92625.1)	2	3	2	1	4	4	8
AT5G42300	UBL5 (UBIQUITIN-LIKE PROTEIN 5)		Identical to Ubiquitin-like protein 5 (UBL5) [Arabidopsis Thaliana] (GB:Q9FGZ9); similar to ubiquitin family protein [Arabidopsis thaliana] (TAIR:AT3G45180.1); similar to unknown [Populus trichocarpa] (GB:ABK94311.1); contains InterPro domain Ubiquitin; (	3	2	1	2	4	4	8
AT5G44730	haloacid dehalogenase-like hydrolase family protein		similar to predicted protein [Physcomitrella patens subsp. patens] (GB:EDQ82170.1); similar to Os06g0665100 [Oryza sativa (japonica cultivar-group)] (GB:NP_001058303.1); contains InterPro domain Haloacid dehalogenase-like hydrolase; (InterPro:IPR005834);	4	3	0	1	4	4	8
AT1G27950	lipid transfer protein-related		Identical to Uncharacterized GPI-anchored protein At1g27950 precursor [Arabidopsis Thaliana] (GB:Q9C7F7;GB:Q570M7;GB:Q8LEI0); similar to protease inhibitor/seed storage/lipid transfer protein (LTP) family protein (YLS3) [Arabidopsis thaliana] (TAIR:AT2G44	1	1	2	3	3	4	7
AT5G16570	GLN1;4 (Glutamine synthetase 1;4); glutamate-ammonia ligase	Encodes a cytosolic glutamine synthetase, the enzyme has high affinity with substrate ammonium	Identical to Glutamine synthetase cytosolic isozyme 1-4 (GLN1-4) [Arabidopsis Thaliana] (GB:Q9FMD9); similar to ATGSR1 (Arabidopsis thaliana glutamine synthase clone R1), glutamate-ammonia ligase [Arabidopsis thaliana] (TAIR:AT5G37600.1); similar to ATGS	3	1	0	3	3	4	7
AT1G31340	RUB1 (RELATED TO UBIQUITIN 1)	Encodes a ubiquitin-related protein that is conjugated to target proteins by neddylation. It has been shown to be conjugated to the cullin AtCUL1. The RUB-conjugation pathway has been implicated in in auxin response.	Identical to NEDD8-like protein RUB1 precursor (RUB1) [Arabidopsis Thaliana] (GB:Q9SHE7;GB:Q0WQU3); similar to UBQ7 (RELATED TO UBIQUITIN 2) [Arabidopsis thaliana] (TAIR:AT2G35635.1); similar to Os09g0420800 [Oryza sativa (japonica cultivar-group)] (GB:N	3	3	0	1	3	4	7
AT3G12260	complex 1 family protein / LVR family protein		similar to Os07g0640100 [Oryza sativa (japonica cultivar-group)] (GB:NP_001060420.1); similar to unnamed protein product [Vitis vinifera] (GB:CAO42797.1); contains InterPro domain Complex 1 LYR protein (InterPro:IPR008011)	0	2	2	2	2	4	6
AT1G15820	LHCB6 (LIGHT HARVESTING COMPLEX PSII); chlorophyll binding	Lhcb6 protein (Lhcb6), light harvesting complex of photosystem II.	similar to LHCA6 (Photosystem I light harvesting complex gene 6), chlorophyll binding [Arabidopsis thaliana] (TAIR:AT1G19150.1); similar to Lhcb6 protein [Brassica rapa subsp. pekinensis] (GB:AAT74560.1); contains InterPro domain Chlorophyll A-B binding p	1	1	1	3	2	4	6
ATCG00440		Encodes NADH dehydrogenase D3 subunit of the chloroplast NAD(P)H dehydrogenase complex	Identical to NAD (ndhC) [Arabidopsis Thaliana] (GB:P56751); similar to NADH dehydrogenase D3 [Crucihimalaya wallichii] (GB:YP_001123467.1); similar to NADH dehydrogenase D3 [Lepidium virginicum] (GB:YP_001123642.1); contains InterPro domain NADH-ubiquinon	1	4	1	0	2	4	6
AT1G48860	3-phosphoshikimate 1-carboxyvinyltransferase, putative / 5-enolpyruvylshikimate-3-phosphate, putative / EPSP synthase, putative		similar to 3-phosphoshikimate 1-carboxyvinyltransferase / 5-enolpyruvylshikimate-3-phosphate / EPSP synthase [Arabidopsis thaliana] (TAIR:AT2G45300.1); similar to 3-phosphoshikimate 1-carboxyvinyltransferase, chloroplast precursor (5-enolpyruvylshikimate-	1	2	1	2	2	4	6
AT3G03100	NADH:ubiquinone oxidoreductase family protein		Identical to Probable NADH dehydrogenase [ubiquinone] 1 alpha subcomplex subunit 12 [Arabidopsis Thaliana] (GB:Q9M9M9); similar to unnamed protein product [Vitis vinifera] (GB:CAO62196.1); contains InterPro domain NADH:ubiquinone oxidoreductase 17.2 kD su	1	2	1	2	2	4	6
AT3G46010	ADF1 (ACTIN DEPOLYMERIZING FACTOR 1)	Actin-depolymerizing factor (ADF) and cofilin define a family of actin-binding proteins essential for the rapid turnover of filamentous actin in vivo.	Identical to Actin-depolymerizing factor 1 (ADF1) [Arabidopsis Thaliana] (GB:Q39250); similar to ADF4 (ACTIN DEPOLYMERIZING FACTOR 4), actin binding [Arabidopsis thaliana] (TAIR:AT5G59890.1); similar to Actin-depolymerizing factor 1 (ADF-1) (GB:Q9FVI2);	1	2	1	2	2	4	6
AT5G67300	ATMYB44/ATMYBR1/MYBR1 (MYB DOMAIN PROTEIN 44); DNA binding / transcription factor	Member of the R2R3 factor gene family.	similar to MYB77, DNA binding / transcription factor [Arabidopsis thaliana] (TAIR:AT3G50060.1); similar to putative R2R3-Myb transcription factor [Citrus sinensis] (GB:ABQ10819.1); similar to putative R2R3-Myb transcription factor [Citrus sinensis] (GB:AB	1	2	1	2	2	4	6
AT1G15370			similar to unnamed protein product [Vitis vinifera] (GB:CAO62746.1); contains InterPro domain Longin-like; (InterPro:IPR011012)	2	2	0	2	2	4	6
AT1G16890	UBC13B/UBC36 (UBIQUITIN-CONJUGATING ENZYME 36); protein binding / ubiquitin-protein ligase	UBC36/UBC13B encodes a protein that may play a role in DNA damage responses and error-free post-replicative DNA repair. It can bind to the MMZ/UEV1 proteins in vitro.	similar to UBC13A/UBC35 (UBIQUITIN-CONJUGATING ENZYME35), ubiquitin-protein ligase [Arabidopsis thaliana] (TAIR:AT1G78870.2); similar to ubiquitin-conjugating enzyme 1 [Arachis hypogaea] (GB:AAZ20286.1); contains InterPro domain Ubiquitin-conjugating enzy	2	3	0	1	2	4	6
AT1G19397	unknown protein			2	2	0	2	2	4	6
AT3G62290	ATARFA1E (ADP-RIBOSYLATION FACTOR A1E); GTP binding / phospholipase activator/ protein binding	A member of ARF GTPase family. A thaliana has 21 members of this family, known to be essential for vesicle coating and uncoating and functions in GTP-binding. The gene is shown to play a role in cell division, cell expansion and cellulose production using	Identical to ADP-ribosylation factor 1 (ARF1) [Arabidopsis Thaliana] (GB:P36397;GB:Q7G9L3); similar to ARF1A1c (ADP-RIBOSYLATION FACTOR 1), GTP binding / phospholipase activator/ protein binding [Arabidopsis thaliana] (TAIR:AT2G47170.1); similar to ADP-ri	2	2	0	2	2	4	6
ATCG00280		chloroplast gene encoding a CP43 subunit of the photosystem II reaction center. promoter contains a blue-light responsive element.	Identical to Photosystem II 44 kDa reaction center protein precursor (psbC) [Arabidopsis Thaliana] (GB:P56778); similar to PSII 43 KDa protein [Capsella bursa-pastoris] (GB:YP_001123369.1); similar to PSII 43 KDa protein [Arabis hirsuta] (GB:YP_001123195	2	2	0	2	2	4	6
AT3G23080			similar to unknown protein [Arabidopsis thaliana] (TAIR:AT4G14500.1); similar to unnamed protein product [Vitis vinifera] (GB:CAO71306.1); contains InterPro domain Lipid-binding START (InterPro:IPR002913)	0	2	0	1	0	3	3
AT4G05530	short-chain dehydrogenase/reductase (SDR) family protein		similar to tropinone reductase, putative / tropine dehydrogenase, putative [Arabidopsis thaliana] (TAIR:AT2G29150.1); similar to unnamed protein product [Vitis vinifera] (GB:CAO23245.1); contains InterPro domain Glucose/ribitol dehydrogenase; (InterPro:IP	0	2	0	1	0	3	3
AT4G23496	SP1L5 (SPIRAL1-LIKE5)	Belongs to a six-member gene family in Arabidopsis; all members share high sequence similarity in amino- and carboxy-terminal regions. Regulates cortical microtubule organization. Mutant plants exhibit altered patterns of root, leaf and petal growth as a	similar to SP1L2 [Arabidopsis thaliana] (TAIR:AT1G69230.2); similar to SP1L2 [Arabidopsis thaliana] (TAIR:AT1G69230.1); similar to unknown [Populus trichocarpa] (GB:ABK92866.1)	0	2	0	1	0	3	3
AT5G14940	proton-dependent oligopeptide transport (POT) family protein		similar to proton-dependent oligopeptide transport (POT) family protein [Arabidopsis thaliana] (TAIR:AT3G01350.1); similar to Os06g0239500 [Oryza sativa (japonica cultivar-group)] (GB:NP_001057261.1); similar to TGF-beta receptor, type I/II extracellular	0	2	0	1	0	3	3
AT5G16880	VHS domain-containing protein / GAT domain-containing protein		similar to VHS domain-containing protein / GAT domain-containing protein [Arabidopsis thaliana] (TAIR:AT1G06210.1); similar to unnamed protein product [Vitis vinifera] (GB:CAO39460.1); contains InterPro domain GAT; (InterPro:IPR004152); contains InterPro	0	2	0	1	0	3	3
AT5G58005			similar to unnamed protein product [Vitis vinifera] (GB:CAO66690.1)	0	2	0	1	0	3	3
AT1G04410	malate dehydrogenase, cytosolic, putative		Identical to Malate dehydrogenase, cytoplasmic 1 [Arabidopsis Thaliana] (GB:P93819); similar to malate dehydrogenase, cytosolic, putative [Arabidopsis thaliana] (TAIR:AT5G43330.1); similar to malate dehydrogenase-like protein [Solanum tuberosum] (GB:ABC0	0	0	0	3	0	3	3
AT1G52890	ANAC019 (Arabidopsis NAC domain containing protein 19); transcription factor	encodes a NAC transcription factor whose expression is induced by drought, high salt, and abscisic acid. This gene binds to ERD1 promoter in vitro.	Identical to NAC domain-containing protein 19 (ANAC) [Arabidopsis Thaliana] (GB:Q9C932); similar to ATNAC3 (ARABIDOPSIS NAC DOMAIN CONTAINING PROTEIN 55), transcription factor [Arabidopsis thaliana] (TAIR:AT3G15500.1); similar to unnamed protein product	0	0	0	3	0	3	3
AT1G80950	phospholipid/glycerol acyltransferase family protein		similar to calcineurin B subunit-related [Arabidopsis thaliana] (TAIR:AT2G45670.1); similar to unnamed protein product [Vitis vinifera] (GB:CAO61203.1); contains InterPro domain Phospholipid/glycerol acyltransferase; (InterPro:IPR002123)	0	0	0	3	0	3	3
AT2G06025	GCN5-related N-acetyltransferase (GNAT) family protein		similar to GCN5-related N-acetyltransferase (GNAT) family protein [Arabidopsis thaliana] (TAIR:AT4G28030.1); similar to unnamed protein product [Vitis vinifera] (GB:CAO65252.1); contains InterPro domain Acyl-CoA N-acyltransferase (InterPro:IPR016181); con	0	0	0	3	0	3	3
AT2G16780	MSI2 (NUCLEOSOME/CHROMATIN ASSEMBLY FACTOR GROUP C 2)	Encodes a WD-40 repeat protein similar to yeast MSI1.	Identical to WD-40 repeat-containing protein MSI2 (MSI2) [Arabidopsis Thaliana] (GB:O22468); similar to MSI3 (NUCLEOSOME/CHROMATIN ASSEMBLY FACTOR GROUP C 3), protein binding [Arabidopsis thaliana] (TAIR:AT4G35050.1); similar to putative retinoblastoma bi	0	0	0	3	0	3	3
AT2G17390	AKR2B; protein binding / transcription regulator	Highly homologous to AKR2A. Involved in chloroplast biogenesis. Double mutants of AKR2A and AKR2B have yellow leaves, significantly reduced chloroplast proteins, and no thylakoid membranes.	similar to AKR2 (ANKYRIN REPEAT-CONTAINING PROTEIN 2), protein binding [Arabidopsis thaliana] (TAIR:AT4G35450.1); similar to AKR2 (ANKYRIN REPEAT-CONTAINING PROTEIN 2), protein binding [Arabidopsis thaliana] (TAIR:AT4G35450.3); similar to AKR2 (ANKYRIN RE	0	0	0	3	0	3	3
AT2G44870			similar to unnamed protein product [Vitis vinifera] (GB:CAO62235.1); contains domain Zinc beta-ribbon (SSF57783)	0	0	0	3	0	3	3
AT3G06760			Identical to Protein DEHYDRATION-INDUCED 19 homolog 4 (DI19-4) [Arabidopsis Thaliana] (GB:Q8VXU6;GB:Q9M7Y2); similar to HRB1 (HYPERSENSITIVE TO RED AND BLUE) [Arabidopsis thaliana] (TAIR:AT5G49230.1); similar to fiber protein Fb2 [Gossypium barbadense] (	0	0	0	3	0	3	3
AT3G10050	OMR1 (L-O-METHYLTHREONINE RESISTANT 1); L-threonine ammonia-lyase	first enzyme in the biosynthetic pathway of isoleucine	Identical to Threonine dehydratase biosynthetic, chloroplast precursor (OMR1) [Arabidopsis Thaliana] (GB:Q9ZSS6;GB:Q9SPF1); similar to ATSR (ARABIDOPSIS THALIANA SIGNAL-RESPONSIVE), serine racemase [Arabidopsis thaliana] (TAIR:AT4G11640.1); similar to th	0	0	0	3	0	3	3
AT3G12290	tetrahydrofolate dehydrogenase/cyclohydrolase, putative		similar to tetrahydrofolate dehydrogenase/cyclohydrolase, putative [Arabidopsis thaliana] (TAIR:AT4G00620.1); similar to unnamed protein product [Vitis vinifera] (GB:CAO39977.1); contains InterPro domain NAD(P)-binding; (InterPro:IPR016040); contains Inte	0	0	0	3	0	3	3
AT3G18140	transducin family protein / WD-40 repeat family protein		similar to transducin family protein / WD-40 repeat family protein [Arabidopsis thaliana] (TAIR:AT2G22040.1); similar to unnamed protein product [Vitis vinifera] (GB:CAO23544.1); contains InterPro domain WD40 repeat-like (InterPro:IPR011046); contains Int	0	0	0	3	0	3	3
AT3G51130			Identical to UPF0183 protein At3g51130 [Arabidopsis Thaliana] (GB:Q9SD33;GB:Q53YG9;GB:Q8LD70;GB:Q94C31); similar to unnamed protein product [Vitis vinifera] (GB:CAO48256.1); similar to Os06g0714000 [Oryza sativa (japonica cultivar-group)] (GB:NP_001058570	0	0	0	3	0	3	3
AT4G18070			similar to unknown protein [Arabidopsis thaliana] (TAIR:AT1G29530.1)	0	0	0	3	0	3	3
AT4G29550			similar to unknown protein [Arabidopsis thaliana] (TAIR:AT2G20620.1); contains InterPro domain Protein of unknown function DUF626, Arabidopsis thaliana (InterPro:IPR006462)	0	0	0	3	0	3	3
AT4G30230	unknown protein			0	0	0	3	0	3	3
AT5G06870	PGIP2 (POLYGALACTURONASE INHIBITING PROTEIN 2); protein binding	polygalacturonase inhibiting protein 2 (PGIP2) mRNA,	Identical to Polygalacturonase inhibitor 2 precursor (PGIP2) [Arabidopsis Thaliana] (GB:Q9M5J8;GB:Q9FL58); similar to PGIP1 (POLYGALACTURONASE INHIBITING PROTEIN 1), protein binding [Arabidopsis thaliana] (TAIR:AT5G06860.1); similar to polygalacturonase	0	0	0	3	0	3	3
AT5G16230	acyl-(acyl-carrier-protein) desaturase, putative / stearoyl-ACP desaturase, putative		similar to acyl-[acyl-carrier-protein] desaturase [Arabidopsis thaliana] (TAIR:AT3G02610.1); similar to stearoyl-ACP desaturase [Jatropha curcas] (GB:AAY86086.1); similar to stearoyl-acyl carrier protein desaturase [Linum usitatissimum] (GB:CAA07349.1); c	0	0	0	3	0	3	3
AT5G18110	NCBP (NOVEL CAP-BINDING PROTEIN); RNA binding / translation initiation factor		Identical to Eukaryotic translation initiation factor 4E type 3 [Arabidopsis Thaliana] (GB:Q9FK59;GB:O64928); similar to EIF4E (EUKARYOTIC TRANSLATION INITATION FACTOR 4E, LOSS-OF-SUSCEPTIBILITY TO POTYVIRUSES), RNA binding / translation initiation facto	0	0	0	3	0	3	3
AT5G18580	FASS (FASS 1)	fass mutants have aberrant cell shapes due to defects in arrangement of cortical microtubules. Encodes a protein highly conserved in higher plants and similar in its C-terminal part to B' regulatory subunits of type 2A protein phosphatases. Interacts wi	similar to calcium-binding EF hand family protein [Arabidopsis thaliana] (TAIR:AT5G28850.2); similar to predicted protein [Physcomitrella patens subsp. patens] (GB:EDQ60510.1); similar to hypothetical protein OsI_017798 [Oryza sativa (indica cultivar-grou	0	0	0	3	0	3	3
AT5G45130	RHA1	small GTP binding protein	Identical to Ras-related protein RHA1 (RHA1) [Arabidopsis Thaliana] (GB:P31582); similar to ARA7, GTP binding [Arabidopsis thaliana] (TAIR:AT4G19640.1); similar to ras-related GTP-binding protein [Nicotiana tabacum] (GB:CAA50609.1); contains InterPro doma	0	0	0	3	0	3	3
AT1G07040			similar to unknown protein [Arabidopsis thaliana] (TAIR:AT1G27030.1); similar to unnamed protein product [Vitis vinifera] (GB:CAO41035.1)	0	1	0	2	0	3	3
AT1G19710	glycosyl transferase family 1 protein		similar to glycosyl transferase family 1 protein [Arabidopsis thaliana] (TAIR:AT1G75420.1); similar to hypothetical protein [Vitis vinifera] (GB:CAN73426.1); similar to unnamed protein product [Vitis vinifera] (GB:CAO61097.1); contains InterPro domain Gly	0	1	0	2	0	3	3
ATCG00480		chloroplast-encoded gene for beta subunit of ATP synthase	Identical to ATP synthase subunit beta (atpB) [Arabidopsis Thaliana] (GB:P19366); similar to ATP synthase beta chain 1, mitochondrial [Arabidopsis thaliana] (TAIR:AT5G08670.1); similar to ATP synthase beta chain 2, mitochondrial [Arabidopsis thaliana] (T	0	0	0	3	0	3	3
AT1G36160	ACC1 (ACETYL-COENZYME A CARBOXYLASE 1); acetyl-CoA carboxylase	Encodes acetyl-CoA carboxylase. Mutant displays uncoordinated cell divisions which are enhanced by cytokinins. Mutant also has aberrant organization of the apical region in the embryo and abnormal root and shoot development.	similar to ATP binding / biotin binding / catalytic/ ligase [Arabidopsis thaliana] (TAIR:AT1G36180.1); similar to acetyl-CoA carboxylase [Medicago sativa] (GB:AAB42144.1); similar to acetyl-CoA carboxylase [Brassica napus] (GB:CAC19875.1); similar to acet	0	1	0	2	0	3	3
AT2G16770	DNA binding / transcription factor		similar to bZIP transcription factor family protein [Arabidopsis thaliana] (TAIR:AT4G35040.1); similar to hypothetical protein [Vitis vinifera] (GB:CAN73631.1); contains InterPro domain Basic-leucine zipper (bZIP) transcription factor; (InterPro:IPR004827	0	1	0	2	0	3	3
AT2G33150	KAT2/PED1 (PEROXISOME DEFECTIVE 1); acetyl-CoA C-acyltransferase	Encodes an organellar (peroxisome, glyoxysome) 3-ketoacyl-CoA thiolase, involved in fatty acid b-oxidation during germination and subsequent seedling growth. Mutants have defects in glyoxysomal fatty acid beta-oxidation.	Identical to 3-ketoacyl-CoA thiolase 2, peroxisomal precursor (PED1) [Arabidopsis Thaliana] (GB:Q56WD9;GB:Q93Z35;GB:Q9S7M3); similar to acetyl-CoA C-acyltransferase, putative / 3-ketoacyl-CoA thiolase, putative [Arabidopsis thaliana] (TAIR:AT1G04710.1);	0	1	0	2	0	3	3
AT2G43550	trypsin inhibitor, putative	Encodes a defensin-like (DEFL) family protein.	Identical to Putative trypsin inhibitor At2g43550 precursor [Arabidopsis Thaliana] (GB:O22869); similar to trypsin inhibitor, putative [Arabidopsis thaliana] (TAIR:AT2G43535.1); similar to putative trypsin inhibitor I6 [Arabidopsis lyrata subsp. petraea]	0	1	0	2	0	3	3
AT2G47390	serine-type endopeptidase/ serine-type peptidase		similar to hypothetical protein OsI_010936 [Oryza sativa (indica cultivar-group)] (GB:EAY89703.1); similar to unnamed protein product [Vitis vinifera] (GB:CAO40114.1); similar to hypothetical protein OsJ_010143 [Oryza sativa (japonica cultivar-group)] (GB	0	1	0	2	0	3	3
AT3G07810	heterogeneous nuclear ribonucleoprotein, putative / hnRNP, putative		similar to heterogeneous nuclear ribonucleoprotein, putative / hnRNP, putative [Arabidopsis thaliana] (TAIR:AT5G47620.2); similar to heterogeneous nuclear ribonucleoprotein, putative / hnRNP, putative [Arabidopsis thaliana] (TAIR:AT5G47620.1); similar to	0	1	0	2	0	3	3
AT1G09935	phosphoglycerate/bisphosphoglycerate mutase family protein		similar to unknown protein [Arabidopsis thaliana] (TAIR:AT1G58280.1); similar to unnamed protein product [Vitis vinifera] (GB:CAO67833.1); contains InterPro domain Phosphoglycerate mutase (InterPro:IPR013078)	4	3	12	0	16	3	19
AT4G28750	PSAE-1 (PSA E1 KNOCKOUT); catalytic	mutant has Decreased effective quantum yield of photosystem II; Pale green plants; Reduced growth rate; Subunit E of Photosystem I	Identical to Photosystem I reaction center subunit IV A, chloroplast precursor (PSAE1) [Arabidopsis Thaliana] (GB:Q9S831); similar to PSAE-2 (photosystem I subunit E-2), catalytic [Arabidopsis thaliana] (TAIR:AT2G20260.1); similar to AT4G28750 [Arabidops	8	3	2	0	10	3	13
AT3G23810	SAHH2 (S-ADENOSYL-L-HOMOCYSTEINE (SAH) HYDROLASE 2); adenosylhomocysteinase		Identical to Adenosylhomocysteinase 2 (SAHH2) [Arabidopsis Thaliana] (GB:Q9LK36;GB:Q8LPS8;GB:Q944K5;GB:Q949Z9); similar to HOG1 (HOMOLOGY-DEPENDENT GENE SILENCING 1), adenosylhomocysteinase [Arabidopsis thaliana] (TAIR:AT4G13940.1); similar to HOG1 (HOMO	1	2	7	1	8	3	11
AT1G20510	OPCL1 (OPC-8:0 COA LIGASE1); 4-coumarate-CoA ligase		Identical to 4-coumarate--CoA ligase-like 5 (4CLL5) [Arabidopsis Thaliana] (GB:Q84P21;GB:Q9C5H2;GB:Q9LMV8); similar to 4-coumarate--CoA ligase family protein / 4-coumaroyl-CoA synthase family protein [Arabidopsis thaliana] (TAIR:AT1G20480.1); similar to	3	3	5	0	8	3	11
AT1G77710			Identical to Probable ubiquitin-fold modifier 1 precursor [Arabidopsis Thaliana] (GB:Q9CA23); similar to unknown [Populus trichocarpa] (GB:ABK93968.1); similar to unnamed protein product [Vitis vinifera] (GB:CAO61814.1); contains InterPro domain Ubiquitin	3	3	4	0	7	3	10
AT2G30570	PSBW (PHOTOSYSTEM II REACTION CENTER W)	Encodes a protein similar to photosystem II reaction center subunit W.	Identical to Photosystem II reaction center W protein, chloroplast precursor (PSBW) [Arabidopsis Thaliana] (GB:Q39194;GB:O04338); similar to component of 6.1 kDa polypeptide of photosystem II reaction center [Brassica rapa] (GB:ABL97943.1); contains Inte	4	3	3	0	7	3	10
AT5G40370	glutaredoxin, putative		Identical to Glutaredoxin-C2 (GRXC2) [Arabidopsis Thaliana] (GB:Q9FNE2); similar to glutaredoxin, putative [Arabidopsis thaliana] (TAIR:AT5G63030.1); similar to glutaredoxin [Tilia platyphyllos] (GB:AAL04507.1); contains InterPro domain Thioredoxin-like	5	3	2	0	7	3	10
AT5G47570			similar to unknown [Populus trichocarpa] (GB:ABK94153.1)	3	2	3	1	6	3	9
AT1G15270			similar to unknown protein [Arabidopsis thaliana] (TAIR:AT3G16040.1); similar to hypothetical protein [Plantago major] (GB:CAH59409.1); contains InterPro domain Translation machinery associated TMA7 (InterPro:IPR015157)	6	2	0	1	6	3	9
AT2G47710	universal stress protein (USP) family protein		similar to unknown protein [Arabidopsis thaliana] (TAIR:AT5G49050.1); similar to universal stress protein family protein [Brassica rapa] (GB:ABV89633.1); contains InterPro domain UspA; (InterPro:IPR006016); contains InterPro domain Universal stress protei	0	3	5	0	5	3	8
AT1G08830	CSD1 (COPPER/ZINC SUPEROXIDE DISMUTASE 1); copper, zinc superoxide dismutase	Encodes a cytosolic copper/zinc superoxide dismutase CSD1 that can detoxify superoxide radicals. Its expression is affected by miR398-directed mRNA cleavage.	Identical to Superoxide dismutase [Cu-Zn] (SODCC) [Arabidopsis Thaliana] (GB:P24704;GB:Q9FRQ6); similar to CSD2 (COPPER/ZINC SUPEROXIDE DISMUTASE 2), copper, zinc superoxide dismutase [Arabidopsis thaliana] (TAIR:AT2G28190.1); similar to Cu-Zn superoxide	2	1	3	2	5	3	8
AT2G04520	eukaryotic translation initiation factor 1A, putative / eIF-1A, putative / eIF-4C, putative		similar to eukaryotic translation initiation factor 1A, putative / eIF-1A, putative / eIF-4C, putative [Arabidopsis thaliana] (TAIR:AT5G35680.2); similar to eukaryotic translation initiation factor 1A, putative / eIF-1A, putative / eIF-4C, putative [Arabi	2	2	3	1	5	3	8
AT3G23490	CYN (CYANASE); cyanate hydratase	cyanase	Identical to Cyanate hydratase (CYN) [Arabidopsis Thaliana] (GB:O22683); similar to hypothetical protein [Vitis vinifera] (GB:CAN67990.1); contains InterPro domain Cyanate lyase, C-terminal; (InterPro:IPR003712); contains InterPro domain Cyanase; (InterP	3	1	2	2	5	3	8
ATCG00420		Encodes NADH dehydrogenase subunit J. Its transcription is increased upon sulfur depletion.	Identical to NAD (ndhJ) [Arabidopsis Thaliana] (GB:P56754); similar to NADH dehydrogenase subunit J [Raphanus raphanistrum] (GB:BAE46913.1); contains InterPro domain NADH dehydrogenase (ubiquinone), 30 kDa subunit; (InterPro:IPR001268)	3	2	2	1	5	3	8
AT1G14400	UBC1 (UBIQUITIN CARRIER PROTEIN 1); ubiquitin-protein ligase	ubiquitin carrier protein	Identical to Ubiquitin-conjugating enzyme E2-17 kDa 1 (UBC1) [Arabidopsis Thaliana] (GB:P25865); similar to ATUBC2 (UBIQUITING-CONJUGATING ENZYME 2), ubiquitin-protein ligase [Arabidopsis thaliana] (TAIR:AT2G02760.1); similar to ubiquitin carrier-like pr	4	2	1	1	5	3	8
AT2G47400	CP12-1 (CP12 domain-containing protein 1)	CP12-1 encodes a small peptide found in the chloroplast stroma. It belongs to the CP12 gene family thought to be involved in the formation of a supramolecular complex with glyceraldehyde-3-phosphate dehydrogenase (GAPDH) and phosphoribulokinase (PRK) embe	similar to CP12-2 [Arabidopsis thaliana] (TAIR:AT3G62410.1); similar to putative chloroplast protein CP12 [Brassica rapa] (GB:ABL97989.1); contains InterPro domain Protein of unknown function CP12 (InterPro:IPR003823)	4	3	1	0	5	3	8
AT5G12140	ATCYS1 (A. THALIANA CYSTATIN-1); cysteine protease inhibitor	Encodes a cystatin.	Identical to Cysteine proteinase inhibitor 1 (CYS1) [Arabidopsis Thaliana] (GB:Q945Q1;GB:O48589); similar to cysteine protease inhibitor, putative / cystatin, putative [Arabidopsis thaliana] (TAIR:AT3G12490.2); similar to cysteine protease inhibitor, put	4	3	1	0	5	3	8
AT1G61780	postsynaptic protein-related		similar to unnamed protein product [Vitis vinifera] (GB:CAO69687.1); contains domain PTHR11800 (PTHR11800); contains domain PTHR11800:SF1 (PTHR11800:SF1)	5	2	0	1	5	3	8
AT2G02050	NADH-ubiquinone oxidoreductase B18 subunit, putative		similar to hypothetical protein [Vitis vinifera] (GB:CAN63291.1); contains InterPro domain NADH-ubiquinone oxidoreductase B18 subunit; (InterPro:IPR008698)	1	1	3	2	4	3	7
AT2G46600	calcium-binding protein, putative		similar to PBP1 (PINOID-BINDING PROTEIN 1), calcium ion binding [Arabidopsis thaliana] (TAIR:AT5G54490.1); similar to unnamed protein product [Vitis vinifera] (GB:CAO14415.1); contains InterPro domain EF-Hand type; (InterPro:IPR011992); contains InterPro	2	2	2	1	4	3	7
AT4G30270	MERI5B (MERISTEM-5); hydrolase, acting on glycosyl bonds / xyloglucan:xyloglucosyl transferase	encodes a protein similar to endo xyloglucan transferase in sequence. It is also very similar to BRU1 in soybean, which is involved in brassinosteroid response.	Identical to Xyloglucan endotransglucosylase/hydrolase protein 24 precursor (XTH24) [Arabidopsis Thaliana] (GB:P24806;GB:O64956;GB:Q39148;GB:Q39149;GB:Q41904;GB:Q8LDQ0); similar to TCH4 (TOUCH 4), hydrolase, acting on glycosyl bonds / xyloglucan:xylogluc	2	2	2	1	4	3	7
AT3G12490	cysteine protease inhibitor, putative / cystatin, putative		Identical to Cysteine proteinase inhibitor 6 precursor (CYS6) [Arabidopsis Thaliana] (GB:Q8H0X6;GB:Q8VZA2;GB:Q9FUB0;GB:Q9LHF9); similar to cysteine protease inhibitor, putative / cystatin, putative [Arabidopsis thaliana] (TAIR:AT5G05110.1); similar to cy	3	3	1	0	4	3	7
AT4G00430	TMP-C (PLASMA MEMBRANE INTRINSIC PROTEIN 1;4); water channel	a member of the plasma membrane intrinsic protein subfamily PIP1.	Identical to Probable aquaporin PIP1-4 (PIP1.4) [Arabidopsis Thaliana] (GB:Q39196;GB:O23059;GB:O23829); similar to PIP1C (PLASMA MEMBRANE INTRINSIC PROTEIN 1,3), water channel [Arabidopsis thaliana] (TAIR:AT1G01620.1); similar to trans-membrane water cha	3	2	1	1	4	3	7
AT4G24380	hydrolase, acting on ester bonds		similar to unknown protein [Arabidopsis thaliana] (TAIR:AT5G65400.1); similar to unknown [Populus trichocarpa] (GB:ABK94545.1); similar to unnamed protein product [Vitis vinifera] (GB:CAO61643.1); contains InterPro domain Protein of unknown function DUF34	4	2	0	1	4	3	7
AT4G36800	RCE1 (RUB1 CONJUGATING ENZYME 1); small protein conjugating enzyme	RUB1 conjugating enzyme that conjugates CUL1 and is involved in auxin response and embryogenesis. RCE1 protein physically interacts with RBX1, which may be the E3 for CUL1.	similar to RUB1-conjugating enzyme, putative [Arabidopsis thaliana] (TAIR:AT2G18600.1); similar to RUB1-conjugating enzyme-like protein [Solanum tuberosum] (GB:ABA46772.1); similar to unnamed protein product [Vitis vinifera] (GB:CAO17577.1); contains Inte	4	2	0	1	4	3	7
ATCG00530		hypothetical protein	Identical to Chloroplast envelope membrane protein (cemA) [Arabidopsis Thaliana] (GB:P56783); similar to proton extrusion protein-related [Arabidopsis thaliana] (TAIR:AT4G31040.1); similar to chloroplast envelope membrane protein A [Capsella bursa-pastori	4	3	0	0	4	3	7
AT2G40890	CYP98A3 (CYTOCHROME P450, FAMILY 98, SUBFAMILY A, POLYPEPTIDE 3); monooxygenase/ p-coumarate 3-hydroxylase	encodes coumarate 3-hydroxylase (C3H), a P450-dependent monooxygenase. Involved in lignin biosynthesis and flavonoid biosynthesis. Also affects the biosynthesis of coumarins such as scopoletin and scopolin as a branching-out-pathway from the phenylpropan	Identical to Cytochrome P450 98A3 (CYP98A3) [Arabidopsis Thaliana] (GB:O22203;GB:Q940C7); similar to CYP98A9 (cytochrome P450, family 98, subfamily A, polypeptide 9), oxygen binding [Arabidopsis thaliana] (TAIR:AT1G74550.1); similar to Cytochrome P450 98	0	0	3	3	3	3	6
AT3G12920	protein binding / zinc ion binding		similar to protein binding / zinc ion binding [Arabidopsis thaliana] (TAIR:AT1G79110.2); similar to unknown [Populus trichocarpa x Populus deltoides] (GB:ABK96244.1); contains InterPro domain Zinc finger, RING-type; (InterPro:IPR001841); contains InterPro	0	0	3	3	3	3	6
AT5G21100	L-ascorbate oxidase, putative		similar to L-ascorbate oxidase/ copper ion binding [Arabidopsis thaliana] (TAIR:AT5G21105.1); similar to ascorbate oxidase [Brassica juncea] (GB:AAF20933.1); similar to ascorbate oxidase [Brassica juncea] (GB:AAF20931.1); similar to ascorbate oxidase [Bra	0	0	3	3	3	3	6
AT3G12780	PGK1 (PHOSPHOGLYCERATE KINASE 1); phosphoglycerate kinase	nuclear phosphoglycerate kinase (PGK1)	similar to phosphoglycerate kinase, putative [Arabidopsis thaliana] (TAIR:AT1G56190.2); similar to phosphoglycerate kinase, putative [Arabidopsis thaliana] (TAIR:AT1G56190.1); similar to chloroplast phosphoglycerate kinase [Populus nigra] (GB:BAA33803.1);	0	2	3	1	3	3	6
AT1G77120	ADH1 (ALCOHOL DEHYDROGENASE 1)	Catalyzes the reduction of acetaldehyde using NADH as reductant. Requires zinc for activity. Dimer. Anaerobic response polypeptide (ANP). Fermentation. The protein undergoes thiolation following treatment with the oxidant tert-butylhydroperoxide.	Identical to Alcohol dehydrogenase class-P (ADH1) [Arabidopsis Thaliana] (GB:Q9CAZ2;GB:Q9CAZ3); similar to ADH2 (ALCOHOL DEHYDROGENASE 2), formaldehyde dehydrogenase (glutathione) [Arabidopsis thaliana] (TAIR:AT5G43940.1); similar to alcohol dehydrogenas	1	1	2	2	3	3	6
AT2G28840	ankyrin repeat family protein		similar to ankyrin repeat family protein [Arabidopsis thaliana] (TAIR:AT5G07270.1); similar to unnamed protein product [Vitis vinifera] (GB:CAO21674.1); contains InterPro domain Zinc finger, RING-type; (InterPro:IPR001841); contains InterPro domain Ankyri	1	1	2	2	3	3	6
AT3G22845	emp24/gp25L/p24 protein-related		similar to emp24/gp25L/p24 family protein [Arabidopsis thaliana] (TAIR:AT3G07680.1); similar to unnamed protein product [Vitis vinifera] (GB:CAO71233.1); contains InterPro domain emp24/gp25L/p24; (InterPro:IPR000348); contains InterPro domain GOLD (InterP	1	0	2	3	3	3	6
AT4G34710	ADC2 (ARGININE DECARBOXYLASE 2)	encodes a arginine decarboxylase (ADC), a rate-limiting enzyme that catalyzes the first step of polyamine (PA) biosynthesis via ADC pathway in Arabidopsis thaliana. Arabidopsis genome has two ADC paralogs, ADC1 and ADC2. ADC2 is stress-inducible (osmotic	Identical to Arginine decarboxylase 2 (SPE2) [Arabidopsis Thaliana] (GB:O23141); similar to ADC1 (ARGININE DECARBOXYLASE 1) [Arabidopsis thaliana] (TAIR:AT2G16500.1); similar to arginine decarboxylase 2 [Pringlea antiscorbutica] (GB:AAR08423.1); similar	1	2	2	1	3	3	6
AT5G24580	copper-binding family protein		similar to ATFP3 (Arabidopsis thaliana farnesylated protein 3), metal ion binding [Arabidopsis thaliana] (TAIR:AT5G63530.1); similar to ATFP3 (Arabidopsis thaliana farnesylated protein 3) [Arabidopsis thaliana] (TAIR:AT5G63530.2); similar to unnamed prote	1	2	2	1	3	3	6
AT5G25280	serine-rich protein-related		similar to serine-rich protein-related [Arabidopsis thaliana] (TAIR:AT5G11090.1); similar to serine-rich protein [Brassica rapa] (GB:ABL97972.1)	1	2	2	1	3	3	6
AT5G43830			similar to unknown protein [Arabidopsis thaliana] (TAIR:AT3G22850.1); similar to aluminum-induced protein-like protein [Thellungiella halophila] (GB:AAM19711.1); contains domain G3DSA:3.60.20.10 (G3DSA:3.60.20.10); contains domain SSF56235 (SSF56235)	1	2	2	1	3	3	6
AT1G70490	ATARFA1D; GTP binding / phospholipase activator/ protein binding	A member of ARF GTPase family. A thaliana has 21 members of this family, known to be essential for vesicle coating and uncoating and functions in GTP-binding. Gene encoding ADP-ribosylation factor and similar to other ARFs and ARF-like proteins. The gene	Identical to ADP-ribosylation factor 2 (ARF2-B) [Arabidopsis Thaliana] (GB:Q9SRC3;GB:Q9S9K6;GB:Q9SGY6); similar to ATARF/ATARF1/ATARFA1A (ADP-RIBOSYLATION FACTOR 1), GTP binding / phospholipase activator/ protein binding [Arabidopsis thaliana] (TAIR:AT1G	2	3	1	0	3	3	6
AT3G15810			similar to unknown protein [Arabidopsis thaliana] (TAIR:AT1G80120.1); similar to unknown [Populus trichocarpa] (GB:ABK95691.1); contains InterPro domain Protein of unknown function DUF567 (InterPro:IPR007612)	2	3	1	0	3	3	6
AT5G11510	MYB3R-4 (C-MYB-LIKE TRANSCRIPTION FACTOR 3R-4, myb domain protein 3R-4); DNA binding / transcription coactivator/ transcription factor	Arabidopsis thaliana putative c-myb-like transcription factor MYB3R-4	similar to PC-MYB1 (myb domain protein 3R1), DNA binding / transcription factor [Arabidopsis thaliana] (TAIR:AT4G32730.2); similar to Myb [Nicotiana tabacum] (GB:BAB70511.1); contains InterPro domain Myb transcription factor (InterPro:IPR015495); contains	2	3	1	0	3	3	6
AT5G54960	PDC2 (PYRUVATE DECARBOXYLASE-2); pyruvate decarboxylase	pyruvate decarboxylase-2	similar to PDC3 (PYRUVATE DECARBOXYLASE-3), pyruvate decarboxylase [Arabidopsis thaliana] (TAIR:AT5G01330.1); similar to pyruvate decarboxylase, putative [Arabidopsis thaliana] (TAIR:AT4G33070.1); similar to pyruvate decarboxylase, putative [Arabidopsis t	2	2	1	1	3	3	6
AT1G76810	eukaryotic translation initiation factor 2 family protein / eIF-2 family protein		similar to translation initiation factor [Arabidopsis thaliana] (TAIR:AT1G76825.1); similar to translation initiation factor [Arabidopsis thaliana] (TAIR:AT1G21160.1); similar to translation initiation factor [Arabidopsis thaliana] (TAIR:AT1G76720.1); sim	3	1	0	2	3	3	6
AT5G64040	PSAN (photosystem I reaction center subunit PSI-N); calmodulin binding	Encodes the only subunit of photosystem I located entirely in the thylakoid lumen. May be involved in the interaction between plastocyanin and the photosystem I complex.	Identical to Photosystem I reaction center subunit N, chloroplast precursor (PSAN) [Arabidopsis Thaliana] (GB:P49107); similar to unknown [Populus trichocarpa x Populus deltoides] (GB:ABK96256.1); contains InterPro domain Photosystem I reaction centre su	3	1	0	2	3	3	6
AT1G22450	COX6B (CYTOCHROME C OXIDASE 6B); cytochrome-c oxidase	subunit 6b of cytochrome c oxidase	similar to cytochrome c oxidase subunit 6b, putative [Arabidopsis thaliana] (TAIR:AT5G57815.1); similar to hypothetical protein OsI_011535 [Oryza sativa (indica cultivar-group)] (GB:EAY90302.1); similar to Os03g0390400 [Oryza sativa (japonica cultivar-gro	3	0	0	3	3	3	6
AT5G22880	H2B/HTB2 (HISTONE H2B); DNA binding		Identical to Histone H2B.10 [Arabidopsis Thaliana] (GB:Q9FFC0;GB:Q96516); similar to HTB1, DNA binding [Arabidopsis thaliana] (TAIR:AT1G07790.1); similar to unknown [Populus trichocarpa] (GB:ABK92758.1); similar to unknown [Populus trichocarpa] (GB:ABK94	0	3	2	0	2	3	5
AT1G28140			similar to unnamed protein product [Vitis vinifera] (GB:CAO68697.1)	1	0	1	3	2	3	5
AT1G67350	unknown protein			1	1	1	2	2	3	5
AT4G02580	NADH-ubiquinone oxidoreductase 24 kDa subunit, putative		Identical to NADH-ubiquinone oxidoreductase 24 kDa subunit, mitochondrial precursor [Arabidopsis Thaliana] (GB:O22769;GB:Q940Z9); similar to unnamed protein product [Vitis vinifera] (GB:CAO22632.1); contains InterPro domain Thioredoxin-like fold (InterPr	1	0	1	3	2	3	5
AT5G15120			similar to unknown protein [Arabidopsis thaliana] (TAIR:AT5G39890.1); similar to unnamed protein product [Vitis vinifera] (GB:CAO14912.1); contains InterPro domain Protein of unknown function DUF1637 (InterPro:IPR012864)	1	1	1	2	2	3	5
AT5G20900	JAZ12/TIFY3B (JASMONATE-ZIM-DOMAIN PROTEIN 12)		Identical to Protein TIFY 3B (TIFY3B) [Arabidopsis Thaliana] (GB:Q9C5K8); similar to JAZ11/TIFY3A (JASMONATE-ZIM-DOMAIN PROTEIN 11) [Arabidopsis thaliana] (TAIR:AT3G43440.1); similar to ZIM [Medicago truncatula] (GB:ABN08340.1); contains InterPro domain	1	0	1	3	2	3	5
AT1G47128	RD21 (RESPONSIVE TO DEHYDRATION 21); cysteine-type peptidase	cysteine proteinase precursor-like protein/ dehydration stress-responsive gene (RD21)	Identical to Cysteine proteinase RD21a precursor (RD21A) [Arabidopsis Thaliana] (GB:P43297); similar to cysteine proteinase, putative / thiol protease, putative [Arabidopsis thaliana] (TAIR:AT5G43060.1); similar to unknown [Populus trichocarpa] (GB:ABK95	1	2	1	1	2	3	5
AT2G18960	AHA1 (ARABIDOPSIS H+ ATPASE 1); ATPase	Encodes a plasma membrane proton ATPase. Mutants have a reduced ability to close their stomata in response to drought and are affected in stomatal but not seed responsiveness to ABA.	Identical to ATPase 1, plasma membrane-type (AHA1) [Arabidopsis Thaliana] (GB:P20649;GB:O64626); similar to AHA3 (Arabidopsis H(+)-ATPase 3), ATPase [Arabidopsis thaliana] (TAIR:AT5G57350.1); similar to AHA2 (Arabidopsis H(+)-ATPase 2), ATPase [Arabidops	1	2	1	1	2	3	5
AT2G26800	hydroxymethylglutaryl-CoA lyase, putative / 3-hydroxy-3-methylglutarate-CoA lyase, putative / HMG-CoA lyase, putative		similar to MAM1 (2-isopropylmalate synthase 3), 2-isopropylmalate synthase [Arabidopsis thaliana] (TAIR:AT5G23010.1); similar to unnamed protein product [Vitis vinifera] (GB:CAO67270.1); contains InterPro domain Pyruvate carboxyltransferase; (InterPro:IPR	1	2	1	1	2	3	5
AT3G54890	LHCA1; chlorophyll binding	Encodes a component of the light harvesting complex associated with photosystem I.	similar to LHCB4.2 (LIGHT HARVESTING COMPLEX PSII) [Arabidopsis thaliana] (TAIR:AT3G08940.2); similar to chlorophyll a/b-binding protein (GB:AAA34140.1); contains InterPro domain Chlorophyll A-B binding protein; (InterPro:IPR001344)	1	2	1	1	2	3	5
AT4G03420			similar to unknown protein [Arabidopsis thaliana] (TAIR:AT1G03610.1); similar to unnamed protein product [Vitis vinifera] (GB:CAO24103.1); contains InterPro domain Protein of unknown function DUF789 (InterPro:IPR008507)	1	2	1	1	2	3	5
AT4G21860	MSRB2 (METHIONINE SULFOXIDE REDUCTASE B 2); peptide-methionine-(S)-S-oxide reductase		similar to methionine sulfoxide reductase domain-containing protein / SeIR domain-containing protein [Arabidopsis thaliana] (TAIR:AT4G04800.1); similar to chloroplast methionine sulfoxide reductase B2 precursor [Nicotiana tabacum] (GB:ABU49226.1); contain	1	2	1	1	2	3	5
AT5G06060	tropinone reductase, putative / tropine dehydrogenase, putative		similar to tropinone reductase, putative / tropine dehydrogenase, putative [Arabidopsis thaliana] (TAIR:AT2G29290.1); similar to tropinone reductase, putative / tropine dehydrogenase, putative [Arabidopsis thaliana] (TAIR:AT2G29260.1); similar to tropinon	1	2	1	1	2	3	5
AT2G40290	eukaryotic translation initiation factor 2 subunit 1, putative / eIF-2A, putative / eIF-2-alpha, putative		similar to EIF2 ALPHA (eukaryotic translation initiation factor 2 alpha subunit), RNA binding [Arabidopsis thaliana] (TAIR:AT5G05470.1); similar to unnamed protein product [Vitis vinifera] (GB:CAO41422.1); contains InterPro domain Eukaryotic translation i	2	1	0	2	2	3	5
AT4G01150			Identical to Uncharacterized protein At4g01150, chloroplast precursor [Arabidopsis Thaliana] (GB:O04616;GB:Q38835); similar to unknown protein [Arabidopsis thaliana] (TAIR:AT4G38100.1); similar to unknown [Populus trichocarpa] (GB:ABK95729.1)	2	1	0	2	2	3	5
AT1G07790	HTB1; DNA binding		Identical to Histone H2B.1 [Arabidopsis Thaliana] (GB:Q9LQQ4;GB:Q8L950); similar to H2B/HTB2 (HISTONE H2B), DNA binding [Arabidopsis thaliana] (TAIR:AT5G22880.1); similar to hypothetical protein [Vitis vinifera] (GB:CAN78863.1); contains InterPro domain	2	2	0	1	2	3	5
AT1G18720			similar to unknown protein [Arabidopsis thaliana] (TAIR:AT1G74440.1); similar to hypothetical protein [Vitis vinifera] (GB:CAN69808.1); contains InterPro domain Protein of unknown function DUF962 (InterPro:IPR009305)	2	3	0	0	2	3	5
AT1G60740	peroxiredoxin type 2, putative		Identical to Peroxiredoxin-2D (PRXIID) [Arabidopsis Thaliana] (GB:O22711;GB:Q67ZB5;GB:Q8LDV2;GB:Q9XEX3); similar to TPX2 (THIOREDOXIN-DEPENDENT PEROXIDASE 2), antioxidant [Arabidopsis thaliana] (TAIR:AT1G65970.1); similar to type 2 peroxiredoxin [Brassic	2	3	0	0	2	3	5
AT2G38995			similar to unknown protein [Arabidopsis thaliana] (TAIR:AT5G37300.1); similar to unnamed protein product [Vitis vinifera] (GB:CAO48523.1); contains InterPro domain Protein of unknown function UPF0089 (InterPro:IPR004255); contains InterPro domain Protein	2	2	0	1	2	3	5
AT3G26740	CCL (CCR-LIKE)	transcripts are differentially regulated at the level of mRNA stability at different times of day controlled by the circadian clock. mRNAs are targets of the mRNA degradation pathway mediated by the downstream (DST) instability determinant.	similar to light regulated protein-like protein [Brassica rapa] (GB:ABV89628.1); contains InterPro domain Light regulated Lir1 (InterPro:IPR009856)	2	3	0	0	2	3	5
AT3G61110	ARS27A (ARABIDOPSIS RIBOSOMAL PROTEIN S27); structural constituent of ribosome	Arabidopsis ribosomal protein	Identical to 40S ribosomal protein S27-2 (RPS27B) [Arabidopsis Thaliana] (GB:Q9M2F1;GB:Q9ZNS3); similar to 40S ribosomal protein S27 (RPS27A) [Arabidopsis thaliana] (TAIR:AT2G45710.1); similar to hypothetical protein [Vitis vinifera] (GB:CAN78160.1); cont	2	3	0	0	2	3	5
AT4G26840	SUM1 (SMALL UBIQUITIN-LIKE MODIFIER 1)	Encodes a small ubiquitin-like modifier (SUMO) polypeptide that becomes covalently attached to various intracellular protein targets, much like ubiquitination, leading to post-translational modification of those targets.	Identical to Ubiquitin-like protein SMT3 (SMT3) [Arabidopsis Thaliana] (GB:P55852;GB:Q9SZ24); similar to SUM2 (SMALL UBIQUITIN-LIKE MODIFIER 2) [Arabidopsis thaliana] (TAIR:AT5G55160.1); similar to Os01g0918300 [Oryza sativa (japonica cultivar-group)] (GB	2	3	0	0	2	3	5
AT5G13440	ubiquinol-cytochrome C reductase iron-sulfur subunit, mitochondrial, putative / Rieske iron-sulfur protein, putative		similar to ubiquinol-cytochrome C reductase iron-sulfur subunit, mitochondrial, putative / Rieske iron-sulfur protein, putative [Arabidopsis thaliana] (TAIR:AT5G13430.1); similar to unnamed protein product [Vitis vinifera] (GB:CAO68700.1); contains InterP	2	0	0	3	2	3	5
AT3G56910	PSRP5 (PLASTID-SPECIFIC 50S RIBOSOMAL PROTEIN 5)		Identical to Plastid-specific 50S ribosomal protein 5, chloroplast precursor (PSRP5) [Arabidopsis Thaliana] (GB:Q9LER7;GB:Q94B31); contains domain PD031914 (PD031914)	0	3	1	0	1	3	4
AT5G19780	TUA5 (tubulin alpha-5)	Encodes an isoform of alpha tubulin. Closely related to adjacent gene TUA3 suggesting recent duplication.	Identical to Tubulin alpha-3/alpha-5 chain (TUBA5) [Arabidopsis Thaliana] (GB:P20363); similar to TUA3 (tubulin alpha-3) [Arabidopsis thaliana] (TAIR:AT5G19770.1); similar to TUA2 (tubulin alpha-2 chain) [Arabidopsis thaliana] (TAIR:AT1G50010.1); similar	0	2	1	1	1	3	4
AT2G36680			similar to unknown protein [Arabidopsis thaliana] (TAIR:AT3G53120.1); similar to unnamed protein product [Vitis vinifera] (GB:CAO62968.1); contains InterPro domain Modifier of rudimentary, Modr (InterPro:IPR009851)	0	0	1	3	1	3	4
AT3G15850	FAD5 (FATTY ACID DESATURASE 5); oxidoreductase	Chloroplastic enzyme responsible for the synthesis of 16:1 fatty acids from galactolipids and sulpholipids. Uses ferredoxin as electron donor.	Identical to Palmitoyl-monogalactosyldiacylglycerol delta-7 desaturase, chloroplast precursor (ADS3) [Arabidopsis Thaliana] (GB:Q949X0;GB:Q8LCQ8;GB:Q9LVZ4); similar to ADS1 (DELTA 9 DESATURASE 1), oxidoreductase [Arabidopsis thaliana] (TAIR:AT1G06080.1);	0	0	1	3	1	3	4
AT4G24820	26S proteasome regulatory subunit, putative (RPN7)		Identical to Probable 26S proteasome non-ATPase regulatory subunit 6 [Arabidopsis Thaliana] (GB:Q93Y35;GB:Q9SZX2); similar to FUS6 (FUSCA 6) [Arabidopsis thaliana] (TAIR:AT3G61140.1); similar to 26S proteasome subunit RPN7 [Capsicum annuum] (GB:ABK42076.1	0	0	1	3	1	3	4
AT4G37610	BT5 (BTB and TAZ domain protein 5); protein binding / transcription regulator		similar to BT4 (BTB AND TAZ DOMAIN PROTEIN 4), protein binding [Arabidopsis thaliana] (TAIR:AT5G67480.2); similar to BT4 (BTB AND TAZ DOMAIN PROTEIN 4), protein binding / transcription regulator [Arabidopsis thaliana] (TAIR:AT5G67480.1); similar to unname	0	0	1	3	1	3	4
AT5G38660	APE1 (ACCLIMATION OF PHOTOSYNTHESIS TO ENVIRONMENT)	mutant has Altered acclimation responses;	similar to unnamed protein product [Vitis vinifera] (GB:CAO49291.1)	0	0	1	3	1	3	4
AT5G62560	armadillo/beta-catenin repeat family protein / U-box domain-containing protein		similar to armadillo/beta-catenin repeat family protein / U-box domain-containing protein [Arabidopsis thaliana] (TAIR:AT3G47820.1); similar to unnamed protein product [Vitis vinifera] (GB:CAO64395.1); contains InterPro domain Armadillo-type fold; (InterP	0	0	1	3	1	3	4
AT1G01050	ATPPA1 (ARABIDOPSIS THALIANA PYROPHOSPHORYLASE 1); inorganic diphosphatase/ pyrophosphatase	Encodes a soluble protein with inorganic pyrophosphatase activity that is highly specific for Mg-inorganic pyrophosphate.	similar to ATPPA3 (ARABIDOPSIS THALIANA PYROPHOSPHORYLASE 3), inorganic diphosphatase/ pyrophosphatase [Arabidopsis thaliana] (TAIR:AT2G46860.1); similar to unknown [Populus trichocarpa] (GB:ABK94595.1); contains InterPro domain Inorganic pyrophosphatase;	0	1	1	2	1	3	4
AT2G02760	ATUBC2 (UBIQUITING-CONJUGATING ENZYME 2); ubiquitin-protein ligase	ubiquitin conjugating enzyme UBC2. Homolog of the yeast RAD6 gene.	Identical to Ubiquitin-conjugating enzyme E2-17 kDa 2 (UBC2) [Arabidopsis Thaliana] (GB:P42745); similar to UBC1 (UBIQUITIN CARRIER PROTEIN 1), ubiquitin-protein ligase [Arabidopsis thaliana] (TAIR:AT1G14400.1); similar to UBC1 (UBIQUITIN CARRIER PROTEIN	0	1	1	2	1	3	4
AT4G21560	vacuolar protein sorting-associated protein 28 family protein / VPS28 family protein		Identical to Vacuolar protein sorting-associated protein 28 homolog 2 [Arabidopsis Thaliana] (GB:O65421); similar to vacuolar protein sorting-associated protein 28 family protein / VPS28 family protein [Arabidopsis thaliana] (TAIR:AT4G05000.2); similar to	0	1	1	2	1	3	4
AT5G19550	ASP2 (ASPARTATE AMINOTRANSFERASE 2)	Nitrogen metabolism. Major cytosolic isoenzyme controlling aspartate biosynthesis in the light.	Identical to Aspartate aminotransferase, cytoplasmic isozyme 1 (ASP2) [Arabidopsis Thaliana] (GB:P46645); similar to ASP4 (ASPARTATE AMINOTRANSFERASE 4), catalytic/ pyridoxal phosphate binding / transaminase/ transferase, transferring nitrogenous groups	0	1	1	2	1	3	4
AT5G46110	APE2 (ACCLIMATION OF PHOTOSYNTHESIS TO ENVIRONMENT); antiporter/ triose-phosphate transmembrane transporter	mutant has Altered acclimation responses; Chloroplast Triose Phosphate Translocator	similar to GPT1 (glucose-6-phosphate transporter 1), antiporter/ glucose-6-phosphate transmembrane transporter [Arabidopsis thaliana] (TAIR:AT5G54800.1); similar to Triose phosphate/phosphate translocator, chloroplast precursor (cTPT) (GB:P52177); contain	0	1	1	2	1	3	4
AT2G43690	lectin protein kinase, putative		similar to ATHLECRK (ARABIDOPSIS THALIANA LECTIN-RECEPTOR KINASE), kinase [Arabidopsis thaliana] (TAIR:AT3G59700.1); similar to lectin protein kinase family protein [Arabidopsis thaliana] (TAIR:AT2G43700.1); similar to receptor lectin kinase 3 (lecRK3) [A	1	3	0	0	1	3	4
AT5G48640	cyclin family protein		Identical to Cyclin-C1-1 (CYCC1-1) [Arabidopsis Thaliana] (GB:Q9FJK6); similar to cyclin family protein [Arabidopsis thaliana] (TAIR:AT5G48630.1); similar to unknown [Populus trichocarpa] (GB:ABK96032.1); contains InterPro domain Cyclin (InterPro:IPR0066	1	3	0	0	1	3	4
AT1G06430	FTSH8 (FtsH protease 8); ATP-dependent peptidase/ ATPase/ metallopeptidase/ zinc ion binding	encodes a FtsH protease that is localized to the chloroplast	similar to VAR2 (VARIEGATED 2), ATP-dependent peptidase/ ATPase/ metallopeptidase/ zinc ion binding [Arabidopsis thaliana] (TAIR:AT2G30950.1); similar to ATFTSH6/FTSH6 (FtsH protease 6), ATP-dependent peptidase/ ATPase/ metallopeptidase/ peptidase/ zinc i	1	0	0	3	1	3	4
AT1G32540	LOL1 (LSD ONE LIKE 1)	Encodes a protein with 3 plant-specific zinc finger domains that acts as a positive regulator of cell death.	similar to LSD1 (LESION SIMULATING DISEASE) [Arabidopsis thaliana] (TAIR:AT4G20380.5); similar to LSD1 (LESION SIMULATING DISEASE) [Arabidopsis thaliana] (TAIR:AT4G20380.6); similar to LSD1 (LESION SIMULATING DISEASE) [Arabidopsis thaliana] (TAIR:AT4G2038	1	1	0	2	1	3	4
AT1G49660	ATCXE5 (ARABIDOPSIS THALIANA CARBOXYESTERASE 5); carboxylesterase	Encodes a protein with carboxylesterase whose activity was tested using pNA.	similar to cell death associated protein-related [Arabidopsis thaliana] (TAIR:AT1G49650.1); similar to CXE carboxylesterase [Malus pumila] (GB:ABB89010.1); contains InterPro domain Alpha/beta hydrolase fold-3; (InterPro:IPR013094)	1	1	0	2	1	3	4
AT2G01110	APG2 (ALBINO AND PALE GREEN 2)	mutant is Albino and pale green; Chloroplast Protein Translocation (tatC)	similar to hypothetical protein [Vitis vinifera] (GB:CAN69811.1); contains InterPro domain Sec-independent periplasmic protein translocase (InterPro:IPR002033)	1	1	0	2	1	3	4
AT3G14420	(S)-2-hydroxy-acid oxidase, peroxisomal, putative / glycolate oxidase, putative / short chain alpha-hydroxy acid oxidase, putative		Identical to Probable peroxisomal [Arabidopsis Thaliana] (GB:Q9LRR9;GB:Q8VZA4;GB:Q944K6); similar to (S)-2-hydroxy-acid oxidase, peroxisomal, putative / glycolate oxidase, putative / short chain alpha-hydroxy acid oxidase, putative [Arabidopsis thaliana]	1	0	0	3	1	3	4
AT5G32440			similar to unknown protein [Arabidopsis thaliana] (TAIR:AT1G80040.1); similar to unknown [Populus trichocarpa] (GB:ABK95835.1); contains InterPro domain Ubiquitin system component Cue (InterPro:IPR003892)	1	0	0	3	1	3	4
AT2G24940	ATMAPR2 (ARABIDOPSIS THALIANA MEMBRANE-ASSOCIATED PROGESTERONE BINDING PROTEIN 2); heme binding / transition metal ion binding		Identical to Putative steroid-binding protein 3 (MP3) [Arabidopsis Thaliana] (GB:Q9SK39); similar to MSBP1 (MEMBRANE STEROID BINDING PROTEIN 1) [Arabidopsis thaliana] (TAIR:AT5G52240.1); similar to hypothetical protein [Vitis vinifera] (GB:CAN83013.1); c	1	2	0	1	1	3	4
AT3G11200	PHD finger family protein		similar to PHD finger family protein [Arabidopsis thaliana] (TAIR:AT5G05610.2); similar to PHD finger family protein [Arabidopsis thaliana] (TAIR:AT5G05610.1); similar to unknown [Populus trichocarpa] (GB:ABK92965.1); contains InterPro domain Zinc finger,	1	2	0	1	1	3	4
AT4G23630	BTI1 (VIRB2-INTERACTING PROTEIN 1)		similar to BTI2 (VIRB2-INTERACTING PROTEIN 2) [Arabidopsis thaliana] (TAIR:AT4G11220.1); similar to unknown [Populus trichocarpa] (GB:ABK93406.1); contains InterPro domain Reticulon; (InterPro:IPR003388)	1	2	0	1	1	3	4
AT3G15840	PIFI (POST-ILLUMINATION CHLOROPHYLL FLUORESCENCE INCREASE)	Encodes a chloroplast-targeted protein localized in the stroma that is a novel component essential for NDH-mediated non-photochemical reduction of the plastoquinone pool in chlororespiratory electron transport.	similar to chloroplast post-illumination chlorophyll fluorescence increase protein [Nicotiana tabacum] (GB:ABI51594.1)	0	1	0	2	0	3	3
AT3G48000	ALDH2B4 (ALDEHYDE DEHYDROGENASE 2); 3-chloroallyl aldehyde dehydrogenase/ aldehyde dehydrogenase (NAD)	putative (NAD+) aldehyde dehydrogenase (At3g48000) mRNA,	Identical to Aldehyde dehydrogenase 2B4, mitochondrial precursor (ALDH2B4) [Arabidopsis Thaliana] (GB:Q9SU63;GB:Q42090); similar to ALDH2B7 (Aldehyde dehydrogenase 2B7), 3-chloroallyl aldehyde dehydrogenase/ aldehyde dehydrogenase (NAD) [Arabidopsis thal	0	1	0	2	0	3	3
AT3G57800	basic helix-loop-helix (bHLH) family protein		similar to basic helix-loop-helix (bHLH) family protein [Arabidopsis thaliana] (TAIR:AT2G42300.1); similar to unnamed protein product [Vitis vinifera] (GB:CAO23529.1); contains InterPro domain Basic helix-loop-helix dimerisation region bHLH; (InterPro:IPR	0	1	0	2	0	3	3
AT4G17900	zinc-binding family protein		similar to zinc-binding family protein [Arabidopsis thaliana] (TAIR:AT1G32700.1); similar to hypothetical protein [Vitis vinifera] (GB:CAN63851.1); contains InterPro domain Protein of unknown function DUF597 (InterPro:IPR006734)	0	1	0	2	0	3	3
AT4G35180	LHT7 (LYS/HIS TRANSPORTER 7); amino acid transmembrane transporter		similar to amino acid transporter family protein [Arabidopsis thaliana] (TAIR:AT1G47670.1); similar to unnamed protein product [Vitis vinifera] (GB:CAO47496.1); contains InterPro domain Amino acid transporter, transmembrane (InterPro:IPR013057)	0	1	0	2	0	3	3
AT5G04430	KH domain-containing protein NOVA, putative		similar to KH domain-containing protein [Arabidopsis thaliana] (TAIR:AT4G10070.1); similar to nucleic acid binding [Arabidopsis thaliana] (TAIR:AT1G33680.1); similar to unnamed protein product [Vitis vinifera] (GB:CAO68859.1); contains InterPro domain K H	0	1	0	2	0	3	3
AT5G05670	signal recognition particle binding		similar to signal recognition particle binding [Arabidopsis thaliana] (TAIR:AT2G18770.1); similar to unnamed protein product [Vitis vinifera] (GB:CAO66106.1); similar to Os08g0524000 [Oryza sativa (japonica cultivar-group)] (GB:NP_001062284.1); contains d	0	1	0	2	0	3	3
AT1G13260	RAV1 (Related to ABI3/VP1 1); DNA binding / transcription factor	Encodes an AP2/B3 domain transcription factor which is upregulated in response to low temperature. It contains a B3 DNA binding domain. It has circadian regulation and may function as a negative growth regulator.	Identical to Ethylene-responsive transcription factor RELATED TO ABI3/VP1 1 (RAV1) [Arabidopsis Thaliana] (GB:Q9ZWM9); similar to AP2 domain-containing transcription factor, putative [Arabidopsis thaliana] (TAIR:AT3G25730.1); similar to hypothetical prote	0	2	0	0	0	2	2
AT1G14910	epsin N-terminal homology (ENTH) domain-containing protein		Identical to Putative clathrin assembly protein At1g14910 [Arabidopsis Thaliana] (GB:P94017;GB:Q8L644;GB:Q9LQU0); similar to epsin N-terminal homology (ENTH) domain-containing protein [Arabidopsis thaliana] (TAIR:AT2G01600.1); similar to unnamed protein p	0	2	0	0	0	2	2
AT1G15120	ubiquinol-cytochrome C reductase complex 7.8 kDa protein, putative / mitochondrial hinge protein, putative		similar to ubiquinol-cytochrome C reductase complex 7.8 kDa protein, putative / mitochondrial hinge protein, putative [Arabidopsis thaliana] (TAIR:AT2G01090.1); similar to hypothetical protein OsI_034030 [Oryza sativa (indica cultivar-group)] (GB:EAY80071	0	2	0	0	0	2	2
AT1G17710	phosphoric monoester hydrolase		similar to phosphoric monoester hydrolase [Arabidopsis thaliana] (TAIR:AT1G73010.1); similar to putative phosphatase [Phaseolus vulgaris] (GB:ABP52095.1); contains InterPro domain HAD-superfamily hydrolase, subfamily IB, hypothetical 1 (InterPro:IPR006384	0	2	0	0	0	2	2
AT1G49310	unknown protein			0	2	0	0	0	2	2
AT1G62430	ATCDS1 (CDP-diacylglycerol synthase 1); phosphatidate cytidylyltransferase	Encodes a CDP-diacylglycerol synthase, involved in phospholipid biosynthesis.	Identical to Phosphatidate cytidylyltransferase (CDS1) [Arabidopsis Thaliana] (GB:O04928;GB:O48808); similar to phosphatidate cytidylyltransferase, putative / CDP-diglyceride synthetase, putative [Arabidopsis thaliana] (TAIR:AT4G22340.3); similar to phos	0	2	0	0	0	2	2
AT1G65350	UBQ13 (ubiquitin 13)	polyubiquitin gene,Columbia ecotype revealed that the gene contained a 3.9-kb insertion in the coding region from mitochondrial DNA.	similar to UBQ3 (POLYUBIQUITIN 3), protein binding [Arabidopsis thaliana] (TAIR:AT5G03240.3); similar to UBQ3 (POLYUBIQUITIN 3), protein binding [Arabidopsis thaliana] (TAIR:AT5G03240.2); similar to UBQ4 (ubiquitin 4), protein binding [Arabidopsis thalian	0	2	0	0	0	2	2
AT1G65970	TPX2 (THIOREDOXIN-DEPENDENT PEROXIDASE 2); antioxidant	thioredoxin-dependent peroxidase 2	Identical to Peroxiredoxin-2C (PRXIIC) [Arabidopsis Thaliana] (GB:Q9SRZ4); similar to peroxiredoxin type 2, putative [Arabidopsis thaliana] (TAIR:AT1G60740.1); similar to type 2 peroxiredoxin [Brassica rapa subsp. pekinensis] (GB:AAD33602.1); contains In	0	2	0	0	0	2	2
AT1G65990	type 2 peroxiredoxin-related / thiol specific antioxidant / mal allergen family protein		Identical to Peroxiredoxin-2A (PRXIIA) [Arabidopsis Thaliana] (GB:Q7G959); similar to F-box family protein [Arabidopsis thaliana] (TAIR:AT4G10740.1); similar to type 2 peroxiredoxin [Brassica rapa subsp. pekinensis] (GB:AAD33602.1); contains InterPro dom	0	2	0	0	0	2	2
AT1G70620	cyclin-related		similar to unnamed protein product [Vitis vinifera] (GB:CAO16100.1)	0	2	0	0	0	2	2
AT1G75350	EMB2184 (EMBRYO DEFECTIVE 2184); structural constituent of ribosome		Identical to 50S ribosomal protein L31, chloroplast precursor (RPL31) [Arabidopsis Thaliana] (GB:Q9FWS4); similar to unnamed protein product [Vitis vinifera] (GB:CAO61124.1); similar to hypothetical protein [Vitis vinifera] (GB:CAN64555.1); contains Inte	0	2	0	0	0	2	2
AT2G22800	HAT9 (homeobox-leucine zipper protein 9); DNA binding / transcription factor	Encodes homeobox protein HAT9.	Identical to Homeobox-leucine zipper protein HAT9 (HAT9) [Arabidopsis Thaliana] (GB:P46603;GB:O82763;GB:Q0WP63); similar to HAT22 (homeobox-leucine zipper protein 22), transcription factor [Arabidopsis thaliana] (TAIR:AT4G37790.1); similar to hypothetica	0	2	0	0	0	2	2
AT2G30670	tropinone reductase, putative / tropine dehydrogenase, putative		similar to TRI (TROPINONE REDUCTASE), oxidoreductase [Arabidopsis thaliana] (TAIR:AT2G29330.1); similar to tropinone reductase [Cochlearia officinalis] (GB:CAO02390.1); contains InterPro domain Glucose/ribitol dehydrogenase; (InterPro:IPR002347); contains	0	2	0	0	0	2	2
AT2G33470	GLTP1 (GLYCOLIPID TRANSFER PROTEIN 1); glycolipid binding / glycolipid transporter		similar to GLTP3 (GLYCOLIPID TRANSFER PROTEIN 3), glycolipid binding / glycolipid transporter [Arabidopsis thaliana] (TAIR:AT3G21260.2); similar to unnamed protein product [Vitis vinifera] (GB:CAO71432.1); contains InterPro domain Glycolipid transfer prot	0	2	0	0	0	2	2
AT2G40095			similar to unknown protein [Arabidopsis thaliana] (TAIR:AT3G55880.2); similar to unnamed protein product [Vitis vinifera] (GB:CAO41350.1); contains domain PTHR10992 (PTHR10992); contains domain PTHR10992:SF2 (PTHR10992:SF2)	0	2	0	0	0	2	2
AT2G42040			similar to unnamed protein product [Vitis vinifera] (GB:CAO23408.1); contains InterPro domain WRC (InterPro:IPR014977)	0	2	0	0	0	2	2
AT3G10350	anion-transporting ATPase family protein		similar to anion-transporting ATPase family protein [Arabidopsis thaliana] (TAIR:AT5G60730.1); similar to unknown [Populus trichocarpa] (GB:ABK95489.1); contains InterPro domain Anion-transporting ATPase; (InterPro:IPR003348)	0	2	0	0	0	2	2
AT3G27670	RST1 (RESURRECTION1); binding	A novel protein, did not show high similarity to any protein of known function; reveals a novel genetic connection between lipid synthesis and embryo development. Expressed in all tissues examined including leaves, flowers, roots, stems, and siliques, but	similar to unnamed protein product [Vitis vinifera] (GB:CAO14717.1); similar to hypothetical protein OsI_000548 [Oryza sativa (indica cultivar-group)] (GB:EAY72701.1); similar to hypothetical protein OsJ_000525 [Oryza sativa (japonica cultivar-group)] (GB	0	2	0	0	0	2	2
AT3G47620	TCP family transcription factor, putative	Encodes a transcription factor AtTCP14 that regulates seed germination. AtTCP14 shows elevated expression level just prior to germination. AtTCP14 is predominantly expressed in the vascular tissue of the embryo, and affects gene expression in radicles i	similar to TCP family transcription factor, putative [Arabidopsis thaliana] (TAIR:AT1G69690.1); similar to unnamed protein product [Vitis vinifera] (GB:CAO62540.1); contains InterPro domain Transcription factor, TCP (InterPro:IPR005333); contains InterPro	0	2	0	0	0	2	2
AT3G48190	ATM (ATAXIA-TELANGIECTASIA MUTATED)	encodes a homolog of the human ATM gene, which is mutated in ataxia telangiectasia, a chromosome instability disorder. Characterization of mutants suggest a role in repairing DNA in response to ionizing radiation as well as during meiosis. The protein has	Identical to Serine/threonine-protein kinase ATM (ATM) [Arabidopsis Thaliana] (GB:Q9M3G7;GB:Q9M4D7); similar to PWWP domain-containing protein [Arabidopsis thaliana] (TAIR:AT5G40340.1); similar to hypothetical protein OsJ_000051 [Oryza sativa (japonica c	0	2	0	0	0	2	2
AT3G48920	AtMYB45 (myb domain protein 45); DNA binding / transcription factor	Member of the R2R3 factor gene family.	similar to AtMYB18 (myb domain protein 18), DNA binding / transcription factor [Arabidopsis thaliana] (TAIR:AT4G25560.1); similar to MYB transcription factor MYB94 [Glycine max] (GB:ABH02915.1); contains InterPro domain Myb transcription factor (InterPro:	0	2	0	0	0	2	2
AT3G53570	AFC1 (ARABIDOPSIS FUS3-COMPLEMENTING GENE 1); kinase	a member of a CDC2-related kinase subfamily, the LAMMER kinases. activates STE12-dependent functions in yeast.	Identical to Serine/threonine-protein kinase AFC1 (AFC1) [Arabidopsis Thaliana] (GB:P51566;GB:Q39184); similar to AFC2 (ARABIDOPSIS FUS3-COMPLEMENTING GENE 1), kinase [Arabidopsis thaliana] (TAIR:AT4G24740.1); similar to putative protein kinase (AME2/AFC	0	2	0	0	0	2	2
AT3G54820	PIP2;5/PIP2D (plasma membrane intrinsic protein 2;5); water channel		Identical to Probable aquaporin PIP2-5 (PIP2-5) [Arabidopsis Thaliana] (GB:Q9SV31); similar to PIP2B (plasma membrane intrinsic protein 2,2), water channel [Arabidopsis thaliana] (TAIR:AT2G37170.1); similar to plasma membrane intrinsic protein 2-2 [Pyrus	0	2	0	0	0	2	2
AT4G01050	hydroxyproline-rich glycoprotein family protein	hydroxyproline-rich glycoprotein family protein, contains a rhodanese homology domain.	Identical to Uncharacterized protein At4g01050 [Arabidopsis Thaliana] (GB:Q9M158;GB:O04623;GB:Q93VZ2); similar to rhodanese-like domain-containing protein [Arabidopsis thaliana] (TAIR:AT3G25480.1); similar to unnamed protein product [Vitis vinifera] (GB:C	0	2	0	0	0	2	2
AT4G11650	ATOSM34 (OSMOTIN 34)	osmotin-like protein	Identical to Osmotin-like protein OSM34 precursor (OSM34) [Arabidopsis Thaliana] (GB:P50700;GB:Q9T0D2); similar to unknown protein [Arabidopsis thaliana] (TAIR:AT1G75050.1); similar to osmotin-like protein I [Gossypium hirsutum] (GB:AAQ74156.1); similar t	0	2	0	0	0	2	2
AT4G13870	WRNEXO (WERNER SYNDROME-LIKE EXONUCLEASE); 3'-5' exonuclease/ nucleic acid binding / protein binding	Encodes a protein with homology to the exonuclease domain of hWRN-p of human protein Werner Syndrome Exonuclease (WEX). Forms a complex with the heterodimeric factor Ku. The interaction with KU stimulates WEX exonuclease activity.	similar to 3'-5' exonuclease-related [Arabidopsis thaliana] (TAIR:AT4G13885.1); similar to PREDICTED: similar to FFA-1 protein [Danio rerio] (GB:XP_697980.2); similar to Os04g0129200 [Oryza sativa (japonica cultivar-group)] (GB:NP_001052089.1); contains I	0	2	0	0	0	2	2
AT4G18930	cyclic phosphodiesterase		Identical to Cyclic phosphodiesterase [Arabidopsis Thaliana] (GB:O04147); similar to cyclic phosphodiesterase, putative [Arabidopsis thaliana] (TAIR:AT4G18940.1); similar to unnamed protein product [Vitis vinifera] (GB:CAO47982.1); contains InterPro doma	0	2	0	0	0	2	2
AT4G24140	hydrolase, alpha/beta fold family protein		similar to BDG1 (BODYGUARD1), hydrolase [Arabidopsis thaliana] (TAIR:AT1G64670.1); similar to unnamed protein product [Vitis vinifera] (GB:CAO62910.1); contains InterPro domain Alpha/beta hydrolase fold-1 (InterPro:IPR000073)	0	2	0	0	0	2	2
AT4G26430	CSN6B (COP9 SIGNALOSOME SUBUNIT 6B)	one of two genes encoding subunit 6 of COP9 signalosome complex	Identical to COP9 signalosome complex subunit 6b (CSN6B) [Arabidopsis Thaliana] (GB:Q8W1P0;GB:O65591;GB:Q8RXW5;GB:Q8W205); similar to CSN6A (COP9 SIGNALOSOME SUBUNIT 6A) [Arabidopsis thaliana] (TAIR:AT5G56280.1); similar to unnamed protein product [Vitis	0	2	0	0	0	2	2
AT4G34190	SEP1 (STRESS ENHANCED PROTEIN 1)	Encodes a stress enhanced protein that localizes to the thylakoid membrane and whose mRNA is upregulated in response to high light intensity. It may be involved in chlorophyll binding.	similar to stress enhanced protein 1 [Brassica rapa] (GB:ABV89639.1); contains domain SSF103511 (SSF103511)	0	2	0	0	0	2	2
AT4G35980			similar to unnamed protein product [Vitis vinifera] (GB:CAO48186.1); contains domain PTHR21068 (PTHR21068); contains domain PTHR21068:SF3 (PTHR21068:SF3)	0	2	0	0	0	2	2
AT5G11960			similar to hypothetical protein [Vitis vinifera] (GB:CAN81798.1); contains InterPro domain Protein of unknown function DUF6, transmembrane; (InterPro:IPR000620)	0	2	0	0	0	2	2
AT5G16470	zinc finger (C2H2 type) family protein		similar to zinc finger (C2H2 type) family protein [Arabidopsis thaliana] (TAIR:AT3G02790.1); similar to unknown [Populus trichocarpa] (GB:ABK94760.1); contains InterPro domain Zinc finger, C2H2-like; (InterPro:IPR015880)	0	2	0	0	0	2	2
AT5G18190	protein kinase family protein		similar to protein kinase family protein [Arabidopsis thaliana] (TAIR:AT2G25760.1); similar to protein kinase family protein [Arabidopsis thaliana] (TAIR:AT3G13670.1); similar to protein kinase family protein [Arabidopsis thaliana] (TAIR:AT3G03940.1); sim	0	2	0	0	0	2	2
AT5G19151	unknown protein			0	2	0	0	0	2	2
AT5G23760	heavy-metal-associated domain-containing protein		similar to heavy-metal-associated domain-containing protein [Arabidopsis thaliana] (TAIR:AT1G01490.2); similar to heavy-metal-associated domain-containing protein [Arabidopsis thaliana] (TAIR:AT1G01490.1); similar to hypothetical protein [Vitis vinifera]	0	2	0	0	0	2	2
AT5G43850	ATARD4; acireductone dioxygenase [iron(II)-requiring]/ metal ion binding		Identical to 1,2-dihydroxy-3-keto-5-methylthiopentene dioxygenase 4 (ARD4) [Arabidopsis Thaliana] (GB:Q8H185;GB:Q8LCE2;GB:Q9FG79); similar to ATARD2, acireductone dioxygenase [iron(II)-requiring]/ metal ion binding [Arabidopsis thaliana] (TAIR:AT4G14710.	0	2	0	0	0	2	2
AT5G48600	ATSMC3 (ARABIDOPSIS THALIANA STRUCTURAL MAINTENANCE OF CHROMOSOME 3); ATP binding	member of SMC subfamily	Identical to Structural maintenance of chromosomes protein 4 (SMC4) [Arabidopsis Thaliana] (GB:Q9FJL0); similar to TTN8 (TITAN8), ATP binding [Arabidopsis thaliana] (TAIR:AT3G54670.1); similar to SMC4 protein [Oryza sativa] (GB:CAD32690.1); similar to pu	0	2	0	0	0	2	2
AT5G48950	thioesterase family protein		similar to thioesterase family protein [Arabidopsis thaliana] (TAIR:AT1G48320.1); similar to unnamed protein product [Vitis vinifera] (GB:CAO70944.1); contains InterPro domain Phenylacetic acid degradation-related protein (InterPro:IPR003736); contains In	0	2	0	0	0	2	2
AT5G56150	UBC30 (UBIQUITIN-CONJUGATING ENZYME 30); ubiquitin-protein ligase		similar to UBC28, ubiquitin-protein ligase [Arabidopsis thaliana] (TAIR:AT1G64230.1); similar to UBC28, ubiquitin-protein ligase [Arabidopsis thaliana] (TAIR:AT1G64230.2); similar to hypothetical protein [Vitis vinifera] (GB:CAN77946.1); contains InterPro	0	2	0	0	0	2	2
AT1G02205	CER1 (ECERIFERUM 1)	Expression of the CER1 gene associated with production of stem epicuticular wax and pollen fertility. Biochemical studies showed that cer1 mutants are blocked in the conversion of stem wax C30 aldehydes to C29 alkanes, and they also lack the secondary alc	similar to CER1 protein, putative [Arabidopsis thaliana] (TAIR:AT1G02190.1); similar to unnamed protein product [Vitis vinifera] (GB:CAO17291.1); contains InterPro domain Sterol desaturase; (InterPro:IPR006088)	0	0	0	2	0	2	2
AT1G05850	POM1 (POM-POM1); chitinase	Encodes an endo chitinase-like protein AtCTL1. Essential for tolerance to heat, salt and drought stresses. Also involved in root hair development, cell expansion and response to cytokinin. Allelic to erh2. 11 alleles described in Hauser (1995). Mutant	similar to chitinase [Arabidopsis thaliana] (TAIR:AT3G16920.1); similar to chitinase [Brassica rapa] (GB:ABV89660.1); contains InterPro domain Endochitinase (InterPro:IPR016283); contains InterPro domain Glycoside hydrolase, family 19, catalytic; (InterPr	0	0	0	2	0	2	2
AT1G11400	PYM (PARTNER OF Y14-MAGO); protein binding	The PYM gene encodes a protein capable of interacting with MAGO, and Y14, whose orthologs form part of the exon junction complex in animal cells. In vitro binding assays indicate that PYM can bind to MAGO and Y14 either individually, or when they are toge	similar to unknown [Populus trichocarpa] (GB:ABK95693.1); contains InterPro domain Exon junction complex, Pym (InterPro:IPR015362)	0	0	0	2	0	2	2
AT1G11750	CLPP6 (Clp protease proteolytic subunit 6); endopeptidase Clp	One of several nuclear-encoded ClpPs (caseinolytic protease). Contains a highly conserved catalytic triad of Ser-type proteases (Ser-His-Asp). The name reflects nomenclature described in Adam et. al (2001).	Identical to ATP-dependent Clp protease proteolytic subunit 6, chloroplast precursor (CLPP6) [Arabidopsis Thaliana] (GB:Q9SAA2;GB:O48891); similar to CLPP5 (NUCLEAR ENCODED CLP PROTEASE 1), endopeptidase Clp [Arabidopsis thaliana] (TAIR:AT1G02560.1); sim	0	0	0	2	0	2	2
AT1G12790			similar to unnamed protein product [Vitis vinifera] (GB:CAO44590.1); contains InterPro domain RuvA domain 2-like (InterPro:IPR010994)	0	0	0	2	0	2	2
AT1G18180	oxidoreductase, acting on the CH-CH group of donors		similar to oxidoreductase, acting on the CH-CH group of donors [Arabidopsis thaliana] (TAIR:AT1G73650.3); similar to unnamed protein product [Vitis vinifera] (GB:CAO68176.1); contains InterPro domain Protein of unknown function DUF1295 (InterPro:IPR010721	0	0	0	2	0	2	2
AT1G18640	PSP (3-PHOSPHOSERINE PHOSPHATASE)	3-phosphoserine phosphatase acting in the last step of serine biosynthesis within the chloroplast	Identical to Phosphoserine phosphatase, chloroplast precursor (PSP) [Arabidopsis Thaliana] (GB:O82796;GB:Q9FZ85); similar to unnamed protein product [Vitis vinifera] (GB:CAO64433.1); contains InterPro domain Haloacid dehalogenase-like hydrolase; (InterPr	0	0	0	2	0	2	2
AT1G19140			similar to unnamed protein product [Vitis vinifera] (GB:CAO65215.1); contains InterPro domain Ubiquinone biosynthesis protein COQ9; (InterPro:IPR012762); contains InterPro domain COQ9 (InterPro:IPR013718)	0	0	0	2	0	2	2
AT1G60950	FED A (FERREDOXIN 2); 2 iron, 2 sulfur cluster binding / electron carrier/ iron-sulfur cluster binding	encodes a ferredoxin gene	Identical to Ferredoxin-1, chloroplast precursor (PETF1) [Arabidopsis Thaliana] (GB:P16972); similar to ATFD1 (FERREDOXIN 1), 2 iron, 2 sulfur cluster binding / electron carrier/ iron-sulfur cluster binding [Arabidopsis thaliana] (TAIR:AT1G10960.1); simil	10	1	6	1	16	2	18
AT2G34420	LHB1B2 (Photosystem II light harvesting complex gene 1.5); chlorophyll binding	Photosystem II type I chlorophyll a/b-binding protein	Identical to Chlorophyll a-b binding protein 2, chloroplast precursor (CAB2B) [Arabidopsis Thaliana] (GB:P04778;GB:P83754); similar to CAB1 (CHLOROPHYLL A/B BINDING PROTEIN 1), chlorophyll binding [Arabidopsis thaliana] (TAIR:AT1G29930.1); similar to chl	2	1	10	1	12	2	14
AT4G38810	calcium-binding EF hand family protein		similar to calcium-binding EF hand family protein [Arabidopsis thaliana] (TAIR:AT5G28830.1); similar to 39 kDa EF-Hand containing protein [Solanum tuberosum] (GB:CAA04670.1); contains domain EF-hand (SSF47473)	4	1	5	1	9	2	11
AT3G27690	LHCB2:4 (Photosystem II light harvesting complex gene 2.3); chlorophyll binding	Encodes Lhcb2.4. Belongs to the Lhc super-gene family encodes the light-harvesting chlorophyll a/b-binding (LHC) proteins that constitute the antenna system of the photosynthetic apparatus.	similar to LHCB2.1 (Photosystem II light harvesting complex gene 2.1), chlorophyll binding [Arabidopsis thaliana] (TAIR:AT2G05100.1); similar to hypothetical protein [Vitis vinifera] (GB:CAN71610.1); contains InterPro domain Chlorophyll A-B binding protei	2	0	5	2	7	2	9
AT4G12800	PSAL (photosystem I subunit L)	Encodes subunit L of photosystem I reaction center.	Identical to Photosystem I reaction center subunit XI, chloroplast precursor (PSAL) [Arabidopsis Thaliana] (GB:Q9SUI4;GB:Q9ST32;GB:Q9SU06); similar to photosystem I subunit XI [Nicotiana attenuata] (GB:AAO85557.1); contains InterPro domain Photosystem I	1	2	5	0	6	2	8
AT3G23920	BAM1/BMY7/TR-BAMY (BETA-AMYLASE 1); beta-amylase		similar to CT-BMY (BETA-AMYLASE 3, BETA-AMYLASE 8), beta-amylase [Arabidopsis thaliana] (TAIR:AT4G17090.1); similar to hypothetical protein [Vitis vinifera] (GB:CAN71375.1); similar to putative chloroplast-targeted beta-amylase [Brassica napus] (GB:AAL371	5	1	1	1	6	2	8
AT1G57820	ORTH2/VIM1 (VARIANT IN METHYLATION 1); DNA binding / chromatin binding / double-stranded methylated DNA binding / histone binding / methyl-CpG binding / methyl-CpNpG binding / methyl-CpNpN binding	Encodes a 645-amino acid methylcytosine-binding protein with a PHD domain, two RING finger domains, and an SRA domain that is involved in centromere heterochromatinization. The protein was shown to bind to methylated cytosines of CG, CNG and CNN motifs	similar to VIM2 (VARIANT IN METHYLATION 2), protein binding / zinc ion binding [Arabidopsis thaliana] (TAIR:AT1G66050.1); similar to VIM5 (VARIANT IN METHYLATION 5), protein binding / zinc ion binding [Arabidopsis thaliana] (TAIR:AT1G57800.1); similar to	0	2	5	0	5	2	7
AT3G09840	CDC48 (CELL DIVISION CYCLE 48); ATPase	Encodes a cell division cycle protein, a member of AAA-type ATPases gene family	Identical to Cell division control protein 48 homolog A (CDC48A) [Arabidopsis Thaliana] (GB:P54609); similar to (Cell division control protein 48 homolog E), ATPase [Arabidopsis thaliana] (TAIR:AT5G03340.1); similar to cell division cycle protein 48, put	1	0	4	2	5	2	7
AT4G34700	complex 1 family protein / LVR family protein		similar to Os06g0714100 [Oryza sativa (japonica cultivar-group)] (GB:NP_001058571.1); similar to hypothetical protein CX157 [Homo sapiens] (GB:AAK67625.1); contains InterPro domain Complex 1 LYR protein (InterPro:IPR008011)	1	1	4	1	5	2	7
AT3G28917	MIF2 (MINI ZINC FINGER 2); DNA binding		similar to MIF3 (MINI ZINC FINGER) [Arabidopsis thaliana] (TAIR:AT1G18835.1); similar to unknown [Picea sitchensis] (GB:ABK25649.1); contains InterPro domain ZF-HD homeobox protein Cys/His-rich dimerisation region (InterPro:IPR006456)	3	1	2	1	5	2	7
AT1G06760	histone H1, putative		Identical to Histone H1.1 [Arabidopsis Thaliana] (GB:P26568); similar to histone H1.2 [Arabidopsis thaliana] (TAIR:AT2G30620.1); similar to histone H1 subtype 5 [Pisum sativum] (GB:AAO74588.1); similar to histone H1 [Pisum sativum] (GB:CAG25587.1); simila	3	0	2	2	5	2	7
AT5G53120	SPDS3 (SPERMIDINE SYNTHASE 3)	encodes a novel spermine synthase and is a paralog of previously characterized spermidine synthases, SPDS1 and SPDS2. SPDS3 forms heterodimers with SDPS2, which in turn forms heterodimers with SDPS1 in vivo. The gene does not complement speDelta3 deficien	similar to SPDS1 (SPERMIDINE SYNTHASE 1) [Arabidopsis thaliana] (TAIR:AT1G23820.1); similar to spermine synthase [Malus sylvestris] (GB:BAE19758.1); contains InterPro domain Spermine synthase; (InterPro:IPR001045)	3	0	2	2	5	2	7
AT2G37040	PAL1 (PHE AMMONIA LYASE 1); phenylalanine ammonia-lyase	encodes a protein similar to phenylalanine ammonia-lyase	Identical to Phenylalanine ammonia-lyase 1 (PAL1) [Arabidopsis Thaliana] (GB:P35510;GB:Q94AN1;GB:Q9ZQD6); similar to PAL2 (phenylalanine ammonia-lyase 2), phenylalanine ammonia-lyase [Arabidopsis thaliana] (TAIR:AT3G53260.1); similar to PAL3 (PHENYL ALAN	0	1	4	1	4	2	6
AT2G35680	dual specificity protein phosphatase family protein		similar to dual specificity protein phosphatase family protein [Arabidopsis thaliana] (TAIR:AT5G56610.1); similar to unknown [Populus trichocarpa] (GB:ABK95576.1); contains InterPro domain Protein-tyrosine phosphatase, dual specificity; (InterPro:IPR00034	1	1	3	1	4	2	6
AT5G11770	NADH-ubiquinone oxidoreductase 20 kDa subunit, mitochondrial		Identical to NADH-ubiquinone oxidoreductase 20 kDa subunit, mitochondrial precursor [Arabidopsis Thaliana] (GB:Q42577); similar to NADH-ubiquinone oxidoreductase 20 kDa subunit, mitochondrial precursor (Complex I-20kD) (CI-20kD) (GB:P42027); contains Int	1	1	3	1	4	2	6
ATMG00090		ribosomal protein S3	Identical to Mitochondrial ribosomal protein S3 (RPS3) [Arabidopsis Thaliana] (GB:Q95749); similar to ribosomal protein S3 [Brassica napus] (GB:CAA45192.1); similar to ribosomal protein S3 [Brassica napus] (GB:YP_717168.1); similar to Mitochondrial riboso	1	1	3	1	4	2	6
AT3G57090	BIGYIN; binding		similar to binding [Arabidopsis thaliana] (TAIR:AT5G12390.1); similar to unnamed protein product [Vitis vinifera] (GB:CAO63076.1); contains InterPro domain Tetratricopeptide-like helical; (InterPro:IPR011990); contains InterPro domain Tetratricopeptide re	1	2	3	0	4	2	6
AT3G17020	universal stress protein (USP) family protein		similar to universal stress protein (USP) family protein / early nodulin ENOD18 family protein [Arabidopsis thaliana] (TAIR:AT3G03270.2); similar to unknown [Brassica rapa] (GB:ABL97971.1); contains InterPro domain UspA; (InterPro:IPR006016); contains Int	2	1	2	1	4	2	6
AT3G57160	unknown protein			2	1	2	1	4	2	6
AT3G11800			similar to unknown protein [Arabidopsis thaliana] (TAIR:AT3G44150.1); similar to expp1 protein precursor [Solanum tuberosum] (GB:CAJ77501.1); contains domain PTHR21454 (PTHR21454); contains domain PTHR21454:SF1 (PTHR21454:SF1)	2	0	2	2	4	2	6
AT1G06680	PSBP-1 (OXYGEN-EVOLVING ENHANCER PROTEIN 2); poly(U) binding	Encodes a 23 kD extrinsic protein that is part of photosystem II and participates in the regulation of oxygen evolution.	Identical to Oxygen-evolving enhancer protein 2-1, chloroplast precursor (PSBP1) [Arabidopsis Thaliana] (GB:Q42029); similar to PSBP-2 (photosystem II subunit P-2), calcium ion binding [Arabidopsis thaliana] (TAIR:AT2G30790.1); similar to Oxygen-evolving	3	2	1	0	4	2	6
AT4G17670	senescence-associated protein-related		similar to senescence-associated protein-related [Arabidopsis thaliana] (TAIR:AT5G47060.1); similar to hypothetical protein 40.t00027 [Brassica oleracea] (GB:ABD65149.1); contains InterPro domain Protein of unknown function DUF581 (InterPro:IPR007650)	4	2	0	0	4	2	6
AT5G59870	HTA6; DNA binding	Encodes HTA6, a histone H2A protein.	Identical to Probable histone H2A.7 [Arabidopsis Thaliana] (GB:Q9FJE8); similar to HTA12, DNA binding [Arabidopsis thaliana] (TAIR:AT5G02560.1); similar to HTA6-sGFP [Gateway adapted binary vector pCGTAG] (GB:ABD16410.1); similar to HTA6-EYFP [Gateway ad	4	2	0	0	4	2	6
AT1G08380	PSAO (photosystem I subunit O)	Encodes subunit O of photosystem I.	similar to putative 16kDa membrane protein [Nicotiana tabacum] (GB:CAB75430.1)	4	1	0	1	4	2	6
AT5G43330	malate dehydrogenase, cytosolic, putative		Identical to Malate dehydrogenase, cytoplasmic 2 [Arabidopsis Thaliana] (GB:P57106;GB:Q9LSX3); similar to malate dehydrogenase, cytosolic, putative [Arabidopsis thaliana] (TAIR:AT1G04410.1); similar to malate dehydrogenase-like protein [Solanum tuberosum	0	1	3	1	3	2	5
AT5G52840	NADH-ubiquinone oxidoreductase-related		Identical to Probable NADH dehydrogenase [ubiquinone] 1 alpha subcomplex subunit 5, mitochondrial precursor [Arabidopsis Thaliana] (GB:Q9FLX7); similar to unknown protein [Arabidopsis thaliana] (TAIR:AT4G28005.1); similar to unnamed protein product [Vitis	0	1	3	1	3	2	5
AT1G12410	CLPR2 (Clp protease proteolytic subunit 2); endopeptidase Clp	Encodes a ClpP-related sequence. Though similar to ClpP proteins, this does not contains the highly conserved catalytic triad of Ser-type proteases (Ser-His-Asp). The name reflects nomenclature described in Adam et. al (2001).	Identical to ATP-dependent Clp protease proteolytic subunit-related protein 2, chloroplast precursor (CLPR2) [Arabidopsis Thaliana] (GB:Q9XJ36;GB:Q93ZD4); similar to hypothetical protein [Vitis vinifera] (GB:CAN62361.1); contains InterPro domain Peptidas	1	0	2	2	3	2	5
AT1G79970			similar to senescence-associated protein-related [Arabidopsis thaliana] (TAIR:AT2G25690.2); similar to senescence-associated protein-related [Arabidopsis thaliana] (TAIR:AT2G25690.1); similar to unnamed protein product [Vitis vinifera] (GB:CAO44134.1)	1	0	2	2	3	2	5
AT4G22220	ISU1 (Iron-sulfur cluster assembly complex protein)	Encodes a mitochondrial protein similar to E.coli IscU. In bacteria, IscU is a scaffold protein accepting sulfur and iron to build a transient Fe-S cluster,which is subsequently transferred to a target apoprotein.	similar to ATISU3/ISU3 (IscU-like 3), structural molecule [Arabidopsis thaliana] (TAIR:AT4G04080.1); similar to unnamed protein product [Vitis vinifera] (GB:CAO66090.1); contains InterPro domain NIF system FeS cluster assembly, NifU, N-terminal; (InterPro	1	2	2	0	3	2	5
AT2G41410	calmodulin, putative		Identical to Calmodulin-like protein 1 [Arabidopsis Thaliana] (GB:P30188;GB:Q8LFR1;GB:Q9SLG7); similar to calmodulin, putative [Arabidopsis thaliana] (TAIR:AT3G10190.1); similar to unnamed protein product [Vitis vinifera] (GB:CAO23336.1); contains InterPr	2	1	1	1	3	2	5
AT4G37180	myb family transcription factor	myb family transcription factor, contains Pfam domain, PF00249: Myb-like DNA-binding domain l; also isolated as a putative cytoskeletal protein in a yeast screen	similar to myb family transcription factor [Arabidopsis thaliana] (TAIR:AT2G03500.1); similar to hypothetical protein [Vitis vinifera] (GB:CAN83122.1); contains InterPro domain Homeodomain-related; (InterPro:IPR012287); contains InterPro domain Homeodomai	2	1	1	1	3	2	5
AT5G56030	HSP81-2 (EARLY-RESPONSIVE TO DEHYDRATION 8); ATP binding	a member of heat shock protein 90 (HSP90) gene family. Expressed in all tissues and abundant in root apical meristem, pollen and tapetum. Expression is NOT heat-induced but induced by IAA and NaCl.	Identical to Heat shock protein 81-2 (HSP81-2) [Arabidopsis Thaliana] (GB:P55737); similar to heat shock protein 81-4 (HSP81-4) [Arabidopsis thaliana] (TAIR:AT5G56000.1); similar to HSP81-1 (HEAT SHOCK PROTEIN 81-1), ATP binding / unfolded protein bindin	2	1	1	1	3	2	5
ATMG00830		cytochrome c biogenesis orf382	similar to cytochrome c biogenesis ccmF [Brassica napus] (GB:YP_717143.1); contains InterPro domain Cytochrome c assembly protein; (InterPro:IPR002541); contains InterPro domain Cytochrome c-type biogenesis protein; (InterPro:IPR003567); contains InterPro	2	1	1	1	3	2	5
AT3G08850	ATRAPTOR1B/RAPTOR1B (RAPTOR1); nucleotide binding / protein binding	Encodes one of two Arabidopsis RAPTOR/KOG1 homologs. RAPTOR proteins are binding partners of the target of rapamycin kinase that is present in all eukaryotes and play a central role in the stimulation of cell growth and metabolism in response to nutrient	similar to ATRAPTOR1A/RAPTOR1A (RAPTOR2), nucleotide binding [Arabidopsis thaliana] (TAIR:AT5G01770.1); similar to transducin family protein, putative, expressed [Oryza sativa (japonica cultivar-group)] (GB:ABG21850.1); similar to transducin/WD-40 repeat	2	2	1	0	3	2	5
AT5G20090			similar to unknown protein [Arabidopsis thaliana] (TAIR:AT4G14695.1); similar to unknown protein [Arabidopsis thaliana] (TAIR:AT4G22310.1); similar to hypothetical protein [Vitis vinifera] (GB:CAN75662.1); contains InterPro domain Protein of unknown funct	2	2	1	0	3	2	5
AT5G64130			similar to unknown protein [Arabidopsis thaliana] (TAIR:AT1G69510.2); similar to unknown protein [Arabidopsis thaliana] (TAIR:AT1G69510.1); similar to unknown protein [Arabidopsis thaliana] (TAIR:AT1G69510.3); similar to hypothetical protein [Vitis vinife	2	2	1	0	3	2	5
AT2G25910	3'-5' exonuclease domain-containing protein / K homology domain-containing protein / KH domain-containing protein		similar to unknown protein [Arabidopsis thaliana] (TAIR:AT2G25920.1); similar to hypothetical protein [Vitis vinifera] (GB:CAN82846.1); contains InterPro domain Polynucleotidyl transferase, Ribonuclease H fold; (InterPro:IPR012337); contains InterPro doma	2	0	1	2	3	2	5
AT5G19120	aspartic-type endopeptidase/ pepsin A		similar to extracellular dermal glycoprotein, putative / EDGP, putative [Arabidopsis thaliana] (TAIR:AT1G03220.1); similar to unnamed protein product [Vitis vinifera] (GB:CAO71101.1); contains InterPro domain Peptidase aspartic, catalytic; (InterPro:IPR00	2	0	1	2	3	2	5
AT5G27030	TPR3 (TOPLESS-RELATED 3)		similar to TPR1 (TOPLESS-RELATED 1) [Arabidopsis thaliana] (TAIR:AT1G80490.2); similar to TPR1 (TOPLESS-RELATED 1) [Arabidopsis thaliana] (TAIR:AT1G80490.1); similar to TPR2 (TOPLESS-RELATED 2) [Arabidopsis thaliana] (TAIR:AT3G16830.1); similar to Lissenc	2	0	1	2	3	2	5
AT4G17940	binding		similar to binding [Arabidopsis thaliana] (TAIR:AT5G20190.1); similar to unnamed protein product [Vitis vinifera] (GB:CAO63389.1); contains InterPro domain Tetratricopeptide-like helical; (InterPro:IPR011990); contains InterPro domain Tetratricopeptide re	3	1	0	1	3	2	5
AT1G66240	ATX1; metal ion binding		similar to CCH (COPPER CHAPERONE) [Arabidopsis thaliana] (TAIR:AT3G56240.1); similar to copper chaperone [Populus alba x Populus tremula var. glandulosa] (GB:AAT12488.1); contains InterPro domain Heavy metal transport/detoxification protein; (InterPro:IPR	3	2	0	0	3	2	5
AT5G37780	CAM1 (CALMODULIN 1); calcium ion binding	encodes a calmodulin that is involved in thigmomorphogenesis. Gene expression is rapidly induced upon a variety of abiotic stimuli, including water spray, subirrigation, wind, touch, wounding, or darkness.	Identical to Calmodulin-1/4 (CAM4) [Arabidopsis Thaliana] (GB:P25854;GB:Q03510;GB:Q9FJ05); similar to CAM4 (CALMODULIN 4), calcium ion binding [Arabidopsis thaliana] (TAIR:AT1G66410.1); similar to Os05g0491100 [Oryza sativa (japonica cultivar-group)] (GB	3	2	0	0	3	2	5
AT1G32050	secretory carrier membrane protein (SCAMP) family protein		Identical to Secretory carrier-associated membrane protein 4 (SCAMP4) [Arabidopsis Thaliana] (GB:Q9C6X2); similar to secretory carrier membrane protein (SCAMP) family protein [Arabidopsis thaliana] (TAIR:AT2G20840.1); similar to unknown [Populus trichoca	3	0	0	2	3	2	5
AT1G23380	KNAT6 (Knotted-like Arabidopsis thaliana 6); DNA binding / transcription factor	homeodomain transcription factor KNAT6, belonging to class I of KN transcription factor family (which also includes KNAT1 and KNAT2). Expression is increased in as and bop1 leaf mutants.	Identical to Homeobox protein knotted-1-like 6 (KNAT6) [Arabidopsis Thaliana] (GB:Q84JS6;GB:Q948K0;GB:Q9LQD4;GB:Q9LR21); similar to KNAT2 (KNOTTED-LIKE FROM ARABIDOPSIS THALIANA 2), transcription factor [Arabidopsis thaliana] (TAIR:AT1G70510.1); similar	0	0	2	2	2	2	4
AT2G40765	unknown protein			0	2	2	0	2	2	4
AT4G37870	PCK1/PEPCK (PHOSPHOENOLPYRUVATE CARBOXYKINASE 1); ATP binding / phosphoenolpyruvate carboxykinase (ATP)	Encodes a putative phosphoenolpyruvate carboxykinase (ATP-dependent).	Identical to Phosphoenolpyruvate carboxykinase [ATP] [Arabidopsis Thaliana] (GB:Q9T074); similar to PCK2/PEPCK (PHOSPHOENOLPYRUVATE CARBOXYKINASE 2), ATP binding / phosphoenolpyruvate carboxykinase (ATP) [Arabidopsis thaliana] (TAIR:AT5G65690.1); similar	0	2	2	0	2	2	4
AT1G71940			similar to unknown protein [Arabidopsis thaliana] (TAIR:AT4G09580.1); similar to unnamed protein product [Vitis vinifera] (GB:CAO43675.1); contains InterPro domain SNARE associated Golgi protein (InterPro:IPR015414)	0	0	2	2	2	2	4
AT1G79090			similar to unknown protein [Arabidopsis thaliana] (TAIR:AT3G22270.1); similar to unnamed protein product [Vitis vinifera] (GB:CAO23830.1); contains domain PTHR21551 (PTHR21551)	0	0	2	2	2	2	4
AT5G38410	ribulose bisphosphate carboxylase small chain 3B / RuBisCO small subunit 3B (RBCS-3B) (ATS3B)		Identical to Ribulose bisphosphate carboxylase small chain 3B, chloroplast precursor (RBCS-3B) [Arabidopsis Thaliana] (GB:P10798;GB:Q9FF21); similar to ribulose bisphosphate carboxylase small chain 2B / RuBisCO small subunit 2B (RBCS-2B) (ATS2B) [Arabido	0	2	2	0	2	2	4
AT5G67030	ABA1 (ABA DEFICIENT 1); zeaxanthin epoxidase	Encodes a single copy zeaxanthin epoxidase gene that functions in first step of the biosynthesis of the abiotic stress hormone abscisic acid (ABA). Mutants in this gene are unable to express female sterility in response to beta-aminobutyric acid, as wild	similar to CTF2B, monooxygenase [Arabidopsis thaliana] (TAIR:AT2G29720.1); similar to zeaxanthin epoxidase [Vitis vinifera] (GB:AAR11195.1); similar to unnamed protein product [Vitis vinifera] (GB:CAO71852.1); similar to zeaxanthin epoxidase [Thellungiell	0	2	2	0	2	2	4
AT2G30490	ATC4H/C4H/CYP73A5 (CINNAMATE 4-HYDROXYLASE, CINNAMATE-4-HYDROXYLASE); trans-cinnamate 4-monooxygenase	Encodes a cinnamate-4-hydroxylase.	Identical to Trans-cinnamate 4-monooxygenase (CYP73A5) [Arabidopsis Thaliana] (GB:P92994;GB:O04995;GB:O49834;GB:P92993); similar to CYP98A3 (CYTOCHROME P450, FAMILY 98, SUBFAMILY A, POLYPEPTIDE 3), monooxygenase/ p-coumarate 3-hydroxylase [Arabidopsis th	0	0	2	2	2	2	4
AT5G54770	THI1 (THIAZOLE REQUIRING)	Thiamine biosynthetic gene, has dual function in thiamine biosynthesis and mitochondrial DNA damage tolerance.	Identical to Thiazole biosynthetic enzyme, chloroplast precursor (THI1) [Arabidopsis Thaliana] (GB:Q38814); similar to Thiazole biosynthetic enzyme, chloroplast precursor (GB:O23787); contains InterPro domain Thiamine biosynthesis Thi4 protein; (InterPro	0	0	2	2	2	2	4
AT5G62520	SRO5 (SIMILAR TO RCD ONE 5); NAD+ ADP-ribosyltransferase	Encodes a protein with similarity to RCD1 but without the WWE domain. The protein does have a PARP signature upstream of the C-terminal protein interaction domain. The PARP signature may bind NAD+ and attach the ADP-ribose-moiety from NAD+ to the target m	similar to SRO4 (SIMILAR TO RCD ONE 4), NAD+ ADP-ribosyltransferase [Arabidopsis thaliana] (TAIR:AT3G47720.1); similar to unnamed protein product [Vitis vinifera] (GB:CAO64333.1); contains InterPro domain Poly(ADP-ribose) polymerase, catalytic region; (In	0	0	2	2	2	2	4
AT1G32400	TOM2A (TOBAMOVIRUS MULTIPLICATION 2A)	TOM2A encodes a 280 amino acid putative four-pass transmembrane protein with a C-terminal farnesylation signal, essential for efficient multiplication of tobacco mosaic viruses.	similar to unknown protein [Arabidopsis thaliana] (TAIR:AT4G28770.1); similar to unknown [Populus trichocarpa] (GB:ABK92751.1); contains InterPro domain CD9/CD37/CD63 antigen; (InterPro:IPR000301)	0	1	2	1	2	2	4
AT1G51200	zinc finger (AN1-like) family protein		Identical to Zinc finger A20 and AN1 domain-containing stress-associated protein 2 (SAP2) [Arabidopsis Thaliana] (GB:Q8H0X0;GB:Q9SYC3); similar to zinc finger (AN1-like) family protein [Arabidopsis thaliana] (TAIR:AT2G36320.1); similar to zinc finger an1	0	1	2	1	2	2	4
AT1G61520	LHCA3 (Photosystem I light harvesting complex gene 3); chlorophyll binding	PSI type III chlorophyll a/b-binding protein (Lhca3*1)	similar to LHCA4 (Photosystem I light harvesting complex gene 4), chlorophyll binding [Arabidopsis thaliana] (TAIR:AT3G47470.1); similar to chlorophyll a/b binding protein (GB:1609235A); contains InterPro domain Chlorophyll A-B binding protein; (InterPro:	0	1	2	1	2	2	4
AT2G16720	MYB7 (myb domain protein 7); DNA binding / transcription factor	Encodes a member of MYB3R- and R2R3- type MYB- encoding genes	similar to AtMYB32 (myb domain protein 32), DNA binding / transcription factor [Arabidopsis thaliana] (TAIR:AT4G34990.1); similar to GHMYB9 [Gossypium hirsutum] (GB:AAK19619.1); contains InterPro domain Myb transcription factor (InterPro:IPR015495); conta	0	1	2	1	2	2	4
AT4G23890			similar to unnamed protein product [Vitis vinifera] (GB:CAO69542.1); similar to hypothetical protein [Vitis vinifera] (GB:CAN73381.1)	0	1	2	1	2	2	4
AT1G20490	AMP-dependent synthetase and ligase family protein		Identical to 4-coumarate--CoA ligase-like 3 (4CLL3) [Arabidopsis Thaliana] (GB:Q3E6Y4;GB:Q9LMV7); similar to 4-coumarate--CoA ligase family / 4-coumaroyl-CoA synthase family [Arabidopsis thaliana] (TAIR:AT1G20500.1); similar to unnamed protein product [V	1	0	1	2	2	2	4
AT2G04350	long-chain-fatty-acid--CoA ligase family protein / long-chain acyl-CoA synthetase family protein (LACS8)		similar to LACS9 (LONG CHAIN ACYL-COA SYNTHETASE 9), long-chain-fatty-acid-CoA ligase [Arabidopsis thaliana] (TAIR:AT1G77590.1); similar to unnamed protein product [Vitis vinifera] (GB:CAO41136.1); similar to hypothetical protein OsI_018747 [Oryza sativa	1	1	1	1	2	2	4
AT3G44300	NIT2 (NITRILASE 2)	encodes a nitrilase (nitrile aminohydrolase, EC 3.5.5.1) which catalyzes the hydrolysis of indole-3-acetonitrile (IAN) to indole-3-acetic acid (IAA).Mutants have reduced sensitivity to IAN and are sensitive to IAA. Other members of the NIT gene family a	Identical to Nitrilase 2 (NIT2) [Arabidopsis Thaliana] (GB:P32962;GB:Q96505); similar to ATNIT1/NIT1/NITI (NITRILASE 1) [Arabidopsis thaliana] (TAIR:AT3G44310.3); similar to ATNIT1/NIT1/NITI (NITRILASE 1), nitrilase [Arabidopsis thaliana] (TAIR:AT3G44310	1	1	1	1	2	2	4
AT3G48890	ATMP2 (MEMBRANE STEROID BINDING PROTEIN 2); heme binding / transition metal ion binding	putative progesterone-binding protein homolog (Atmp2) mRNA,	Identical to Putative steroid-binding protein 2 (MP2) [Arabidopsis Thaliana] (GB:Q9M2Z4;GB:Q9XFM5); similar to MSBP1 (MEMBRANE STEROID BINDING PROTEIN 1) [Arabidopsis thaliana] (TAIR:AT5G52240.1); similar to hypothetical protein [Vitis vinifera] (GB:CAN6	1	1	1	1	2	2	4
AT3G52850	ATELP/ATELP1/BP-80/BP80/BP80B/VSR-1/VSR1 (ARABIDOPSIS THALIANA EPIDERMAL GROWTH FACTOR RECEPTOR-LIKE PROTEIN); amino-terminal vacuolar sorting propeptide binding	Encodes the Vacuolar Sorting Receptor-1 (VSR-1)/Epidermal Growth Factor Receptor-like protein1(VSR-1/ATELP1). Binds vacuolar targeting signals. Involved in sorting seed storage proteins into vacuoles.	Identical to Vacuolar-sorting receptor 1 precursor (VSR1) [Arabidopsis Thaliana] (GB:P93026;GB:P94037;GB:Q94AC0); similar to vacuolar sorting receptor, putative [Arabidopsis thaliana] (TAIR:AT2G14740.2); similar to vacuolar sorting receptor, putative [Ar	1	1	1	1	2	2	4
AT4G11570	haloacid dehalogenase-like hydrolase family protein		similar to haloacid dehalogenase-like hydrolase family protein [Arabidopsis thaliana] (TAIR:AT3G10970.1); similar to hypothetical protein [Vitis vinifera] (GB:CAN82996.1); contains InterPro domain Haloacid dehalogenase-like hydrolase; (InterPro:IPR005834)	1	0	1	2	2	2	4
AT4G13940	HOG1 (HOMOLOGY-DEPENDENT GENE SILENCING 1); adenosylhomocysteinase	Encodes a S-adenosyl-L-homocysteine hydrolase required for DNA methylation-dependent gene silencing.	Identical to Adenosylhomocysteinase 1 (SAHH1) [Arabidopsis Thaliana] (GB:O23255;GB:O81847;GB:Q8LE20); similar to SAHH2 (S-ADENOSYL-L-HOMOCYSTEINE (SAH) HYDROLASE 2), adenosylhomocysteinase [Arabidopsis thaliana] (TAIR:AT3G23810.1); similar to unknown [Po	1	0	1	2	2	2	4
AT4G33010	ATGLDP1 (ARABIDOPSIS THALIANA GLYCINE DECARBOXYLASE P-PROTEIN 1); glycine dehydrogenase (decarboxylating)		Identical to Putative glycine dehydrogenase [decarboxylating] 2, mitochondrial precursor [Arabidopsis Thaliana] (GB:Q94B78;GB:O82642;GB:Q8GTY1;GB:Q8VZF0); similar to ATGLDP2 (ARABIDOPSIS THALIANA GLYCINE DECARBOXYLASE P-PROTEIN 2), glycine dehydrogenase	1	0	1	2	2	2	4
AT1G68370	ARG1 (ALTERED RESPONSE TO GRAVITY 1)	DnaJ-like protein with homology to coiled coils found in cytoskeleton-interacting proteins.	Identical to Chaperone protein dnaJ 15 (ATJ15) [Arabidopsis Thaliana] (GB:Q9ZSY2); similar to ARL1 (ARG1-LIKE 1), heat shock protein binding / unfolded protein binding [Arabidopsis thaliana] (TAIR:AT1G24120.1); similar to hypothetical protein [Vitis vini	1	2	1	0	2	2	4
AT3G58680	ATMBF1B/MBF1B (MULTIPROTEIN BRIDGING FACTOR 1B); DNA binding / transcription coactivator	One of three genes in A. thaliana encoding multiprotein bridging factor 1, a highly conserved transcriptional coactivator. May serve as a bridging factor between a bZIP factor and TBP. Its expression is developmentally regulated.	similar to ATMBF1A/MBF1A (MULTIPROTEIN BRIDGING FACTOR 1A), DNA binding / transcription coactivator [Arabidopsis thaliana] (TAIR:AT2G42680.1); similar to orf [Ricinus communis] (GB:CAA89698.1); contains InterPro domain Multiprotein bridging factor 1, N-te	1	2	1	0	2	2	4
AT5G42850	electron carrier/ protein disulfide oxidoreductase		similar to unnamed protein product [Vitis vinifera] (GB:CAO15096.1); contains InterPro domain Thioredoxin-like fold (InterPro:IPR012336); contains InterPro domain Thioredoxin fold (InterPro:IPR012335); contains InterPro domain Thioredoxin-related; (InterP	1	2	1	0	2	2	4
AT1G20696	HMGB3 (HIGH MOBILITY GROUP B 3); transcription factor	Encodes a protein belonging to the subgroup of HMGB (high mobility group B) proteins that have a distinctive DNA-binding motif, the HMG-box domain. The motif confers non-sequence specific interaction with linear DNA and structure-specific binding to dist	similar to HMGB2 (HIGH MOBILITY GROUP B 2) [Arabidopsis thaliana] (TAIR:AT1G20693.2); similar to HMGB2 (HIGH MOBILITY GROUP B 2), transcription factor [Arabidopsis thaliana] (TAIR:AT1G20693.1); similar to HMGB2 (HIGH MOBILITY GROUP B 2) [Arabidopsis thali	2	1	0	1	2	2	4
AT1G67785			similar to Os01g0908400 [Oryza sativa (japonica cultivar-group)] (GB:NP_001045143.1); similar to unnamed protein product [Vitis vinifera] (GB:CAO42476.1)	2	1	0	1	2	2	4
AT1G69620	RPL34 (RIBOSOMAL PROTEIN L34); structural constituent of ribosome	putative 60S ribosomal protein L34	Identical to 60S ribosomal protein L34-2 (RPL34B) [Arabidopsis Thaliana] (GB:Q9FE65); similar to 60S ribosomal protein L34 (RPL34A) [Arabidopsis thaliana] (TAIR:AT1G26880.1); similar to 60S ribosomal protein L34 (GB:P41098); similar to unknown [Populus tr	2	1	0	1	2	2	4
AT2G22425	signal peptidase		Identical to Probable signal peptidase complex subunit 1 [Arabidopsis Thaliana] (GB:Q944J0;GB:Q7G9Y5); similar to signal peptidase [Arabidopsis thaliana] (TAIR:AT4G40042.1); similar to Microsomal signal peptidase 12 kDa subunit family protein [Oryza sati	2	1	0	1	2	2	4
AT3G43740	leucine-rich repeat family protein		similar to leucine-rich repeat protein, putative [Arabidopsis thaliana] (TAIR:AT5G21090.1); similar to leucine-rich repeat protein [x Citrofortunella mitis] (GB:AAP23944.1); contains InterPro domain Leucine-rich repeat, N-terminal (InterPro:IPR013210); co	2	1	0	1	2	2	4
AT3G56940	AT103 (DICARBOXYLATE DIIRON 1)	Encodes a putative ZIP protein with varying mRNA accumulation in leaves, stems and roots. Has a consensus carboxylate-bridged di-iron binding site.	Identical to Magnesium-protoporphyrin IX monomethyl ester [oxidative] cyclase, chloroplast precursor (CRD1) [Arabidopsis Thaliana] (GB:Q9M591;GB:O04051;GB:Q38892;GB:Q8GUS3;GB:Q9M1K4); similar to unknown [Populus trichocarpa x Populus deltoides] (GB:ABK96	2	1	0	1	2	2	4
AT4G38320	HHP5 (heptahelical protein 5); receptor	heptahelical transmembrane protein HHP5	similar to HHP4 (heptahelical protein 4), receptor [Arabidopsis thaliana] (TAIR:AT4G37680.1); similar to unnamed protein product [Vitis vinifera] (GB:CAO63551.1); contains InterPro domain Hly-III related proteins; (InterPro:IPR004254)	2	1	0	1	2	2	4
AT5G13490	AAC2 (ADP/ATP CARRIER 2); ATP:ADP antiporter/ binding	Encodes mitochondrial ADP/ATP carrier	Identical to ADP,ATP carrier protein 2, mitochondrial precursor (ANT2) [Arabidopsis Thaliana] (GB:P40941;GB:Q9FY52); similar to AAC1 (ADP/ATP CARRIER 1), ATP:ADP antiporter/ binding [Arabidopsis thaliana] (TAIR:AT3G08580.1); similar to AAC1 (ADP/ATP CARR	2	1	0	1	2	2	4
AT5G65670	IAA9 (indoleacetic acid-induced protein 9); transcription factor	auxin (indole-3-acetic acid) induced gene	Identical to Auxin-responsive protein IAA9 (IAA9) [Arabidopsis Thaliana] (GB:Q38827;GB:Q8LBP2;GB:Q9FLH4); similar to IAA8 (indoleacetic acid-induced protein 8) [Arabidopsis thaliana] (TAIR:AT2G22670.3); similar to IAA8 (indoleacetic acid-induced protein	2	1	0	1	2	2	4
AT1G01550	BPS1 (BYPASS 1)	BYPASS1, required to prevent constitutive production of a root-derived graft-transmissible signal	similar to unknown protein [Arabidopsis thaliana] (TAIR:AT2G46080.1); similar to unknown [Populus trichocarpa] (GB:ABK94247.1)	2	2	0	0	2	2	4
AT2G21270	ubiquitin fusion degradation UFD1 family protein		similar to ubiquitin fusion degradation UFD1 family protein [Arabidopsis thaliana] (TAIR:AT4G38930.2); similar to unknown [Populus trichocarpa] (GB:ABK95938.1); contains InterPro domain Ubiquitin fusion degradation protein UFD1; (InterPro:IPR004854)	2	0	0	2	2	2	4
AT3G02310	SEP2 (SEPALLATA2); DNA binding / transcription factor	MADS-box protein, binds K domain of AG in vivo	Identical to Developmental protein SEPALLATA 2 (SEP2) [Arabidopsis Thaliana] (GB:P29384); similar to SEP1 (SEPALLATA1), DNA binding / transcription factor [Arabidopsis thaliana] (TAIR:AT5G15800.1); similar to SEPALLATA2 [Arabidopsis lyrata subsp. petraea	2	0	0	2	2	2	4
AT3G12760			similar to unknown protein [Arabidopsis thaliana] (TAIR:AT1G15860.1); similar to SM10 [Nicotiana tabacum] (GB:ABI49160.1); contains InterPro domain Protein of unknown function DUF298 (InterPro:IPR005176); contains InterPro domain UBA-like (InterPro:IPR009	2	0	0	2	2	2	4
AT4G01850	MAT2/SAM-2 (S-adenosylmethionine synthetase 2); methionine adenosyltransferase		Identical to S-adenosylmethionine synthetase 2 (SAM2) [Arabidopsis Thaliana] (GB:P17562;GB:Q42263); similar to SAM1 (S-adenosylmethionine synthetase 1), methionine adenosyltransferase [Arabidopsis thaliana] (TAIR:AT1G02500.2); similar to MTO3 (S-adenosyl	2	0	0	2	2	2	4
ATCG00340		Encodes the D1 subunit of photosystem I and II reaction centers.	Identical to Photosystem I P700 chlorophyll a apoprotein A2 (psaB) [Arabidopsis Thaliana] (GB:P56767); similar to PSI P700 apoprotein A2 [Aethionema grandiflorum] (GB:YP_001123029.1); similar to PSI P700 apoprotein A2 [Lobularia maritima] (GB:YP_00112372	2	2	0	0	2	2	4
AT5G16450	dimethylmenaquinone methyltransferase family protein		Identical to Regulator of ribonuclease-like protein 2 [Arabidopsis Thaliana] (GB:Q9FFE0;GB:Q8LEV6); similar to dimethylmenaquinone methyltransferase family protein [Arabidopsis thaliana] (TAIR:AT3G02770.1); similar to hypothetical protein [Vitis vinifera]	2	0	0	2	2	2	4
AT5G47540	Mo25 family protein		Identical to Putative MO25-like protein At5g47540 [Arabidopsis Thaliana] (GB:Q9FGK3); similar to Mo25 family protein [Arabidopsis thaliana] (TAIR:AT4G17270.1); similar to MO25 protein -related [Brassica oleracea] (GB:ABD64974.1); contains InterPro domain	2	0	0	2	2	2	4
AT1G09920	TRAF-type zinc finger-related		similar to PRLI-interacting factor K [Arabidopsis thaliana] (TAIR:AT4G15420.1); similar to unnamed protein product [Vitis vinifera] (GB:CAO61575.1); contains domain PTHR16295:SF10 (PTHR16295:SF10); contains domain PTHR16295 (PTHR16295)	0	2	1	0	1	2	3
AT1G15830	unknown protein			0	2	1	0	1	2	3
AT1G27970	NTF2B (NUCLEAR TRANSPORT FACTOR 2B); Ran GTPase binding / protein transporter	Encodes an ortholog of yeast NTF2, a nuclear envelop transport protein that functions as the nuclear import receptor for RanGDP, an essential player in nucleocytoplasmic transport.	Identical to Nuclear transport factor 2 (NTF2) [Arabidopsis Thaliana] (GB:Q9C7F5;GB:Q1H566); similar to NTF2A (NUCLEAR TRANSPORT FACTOR 2A), Ran GTPase binding / protein transporter [Arabidopsis thaliana] (TAIR:AT1G27310.1); similar to putative nuclear t	0	2	1	0	1	2	3
AT2G31670			similar to unknown protein [Arabidopsis thaliana] (TAIR:AT1G51360.1); similar to unknown [Populus trichocarpa] (GB:ABK93857.1); contains InterPro domain Dimeric alpha-beta barrel (InterPro:IPR011008); contains InterPro domain Stress responsive alpha-beta	0	2	1	0	1	2	3
AT2G46505	SDH4 (Succinate dehydrogenase subunit 4)	Encodes succinate dehydrogenase ,a component of mitochondrial respiratory complex II. Nuclear encoded gene which is imported into the mitochondrion.	similar to succinate dehydrogenase subunit 4 [Podophyllum peltatum] (GB:AAK77855.1); similar to succinate oxido-reductase subunit 4 [Lonicera sp. Bergthorsson 0301] (GB:AAW47289.1); similar to succinate dehydrogenase subunit 4 [Gymnocladus dioica] (GB:AAK	0	2	1	0	1	2	3
AT4G03280	PETC (PHOTOSYNTHETIC ELECTRON TRANSFER C)	Encodes the Rieske FeS center of cytochrome b6f complex. Gene is expressed in shoot but not in root. Mutant has reduced electron transport at saturating light intensities and Q-cycle activity is hypersensitive to acidification of the thylakoid lumen.	Identical to Cytochrome b6-f complex iron-sulfur subunit, chloroplast precursor (petC) [Arabidopsis Thaliana] (GB:Q9ZR03;GB:Q94EI4;GB:Q9FYB6); similar to ubiquinol-cytochrome C reductase iron-sulfur subunit, mitochondrial, putative / Rieske iron-sulfur p	0	2	1	0	1	2	3
AT5G22630	ADT5 (AROGENATE DEHYDRATASE 5); arogenate dehydratase/ prephenate dehydratase		similar to ADT4 (AROGENATE DEHYDRATASE 4), arogenate dehydratase/ prephenate dehydratase [Arabidopsis thaliana] (TAIR:AT3G44720.1); similar to unknown [Populus trichocarpa] (GB:ABK95815.1); contains InterPro domain Prephenate dehydratase; (InterPro:IPR001	0	2	1	0	1	2	3
AT5G27670	HTA7; DNA binding	Encodes HTA7, a histone H2A protein.	Identical to Probable histone H2A.5 [Arabidopsis Thaliana] (GB:Q94F49); similar to HTA12, DNA binding [Arabidopsis thaliana] (TAIR:AT5G02560.1); similar to histone H2A [Brassica napus] (GB:CAB53509.1); contains InterPro domain Histone-fold; (InterPro:IPR	0	2	1	0	1	2	3
AT5G60680			similar to unknown protein [Arabidopsis thaliana] (TAIR:AT3G45210.1); similar to unnamed protein product [Vitis vinifera] (GB:CAO21845.1); contains InterPro domain Protein of unknown function DUF584 (InterPro:IPR007608)	0	2	1	0	1	2	3
ATCG00540		Encodes cytochrome f apoprotein; involved in photosynthetic electron transport chain; encoded by the chloroplast genome and is transcriptionally repressed by a nuclear gene HCF2.	Identical to Apocytochrome f precursor (petA) [Arabidopsis Thaliana] (GB:P56771); similar to cytochrome f [Crucihimalaya wallichii] (GB:YP_001123475.1); contains InterPro domain Rudiment single hybrid motif (InterPro:IPR011054); contains InterPro domain C	0	2	1	0	1	2	3
AT1G29970	RPL18AA (60S RIBOSOMAL PROTEIN L18A-1)		Identical to 60S ribosomal protein L18a-1 (RPL18AA) [Arabidopsis Thaliana] (GB:Q8L9S1;GB:Q9C8S2); similar to unknown protein [Arabidopsis thaliana] (TAIR:AT1G17080.1); similar to hypothetical protein [Vitis vinifera] (GB:CAN82659.1); contains domain 60S R	0	0	1	2	1	2	3
AT1G47640			similar to unknown [Populus trichocarpa] (GB:ABK93176.1); contains domain PTHR12869 (PTHR12869)	0	0	1	2	1	2	3
AT2G15530	zinc finger (C3HC4-type RING finger) family protein		similar to zinc finger (C3HC4-type RING finger) family protein [Arabidopsis thaliana] (TAIR:AT4G34040.1); similar to unnamed protein product [Vitis vinifera] (GB:CAO47833.1); contains InterPro domain Zinc finger, RING/FYVE/PHD-type (InterPro:IPR013083); c	0	0	1	2	1	2	3
AT2G33040	ATP synthase gamma chain, mitochondrial (ATPC)		Identical to ATP synthase subunit gamma, mitochondrial precursor (ATPC) [Arabidopsis Thaliana] (GB:Q96250); similar to ATPC1 (ATP synthase gamma chain 1) [Arabidopsis thaliana] (TAIR:AT4G04640.1); similar to unnamed protein product [Vitis vinifera] (GB:CA	0	0	1	2	1	2	3
AT2G35050	protein kinase family protein		similar to protein kinase family protein [Arabidopsis thaliana] (TAIR:AT1G16270.1); similar to unnamed protein product [Vitis vinifera] (GB:CAO41957.1); similar to hypothetical protein [Vitis vinifera] (GB:CAN65102.1); contains InterPro domain Protein kin	0	0	1	2	1	2	3
AT2G39170			similar to unnamed protein product [Vitis vinifera] (GB:CAO68899.1); contains domain PTHR21146 (PTHR21146)	0	0	1	2	1	2	3
AT2G45140	vesicle-associated membrane protein, putative / VAMP, putative		similar to VAP27-1 (VAMP/SYNAPTOBREVIN-ASSOCIATED PROTEIN 27-1), protein binding [Arabidopsis thaliana] (TAIR:AT3G60600.1); similar to unnamed protein product [Vitis vinifera] (GB:CAO24545.1); contains InterPro domain VAMP-associated (InterPro:IPR016763);	0	0	1	2	1	2	3
AT2G47440	DNAJ heat shock N-terminal domain-containing protein		similar to DNAJ heat shock N-terminal domain-containing protein [Arabidopsis thaliana] (TAIR:AT3G62570.1); similar to unnamed protein product [Vitis vinifera] (GB:CAO40097.1); contains InterPro domain Heat shock protein DnaJ, N-terminal; (InterPro:IPR0016	0	0	1	2	1	2	3
AT3G04090	SIP1;1 (SMALL AND BASIC INTRINSIC PROTEIN 1A)	Belongs to a family of plant aquaporins. Similar to yeast and radish aquaporins. Located on ER.	Identical to Aquaporin SIP1-1 (SIP1-1) [Arabidopsis Thaliana] (GB:Q9M8W5;GB:Q0WWC3); similar to SIP1,2 (SMALL AND BASIC INTRINSIC PROTEIN1B) [Arabidopsis thaliana] (TAIR:AT5G18290.1); similar to small basic intrinsic protein 1 [Vitis vinifera] (GB:ABD467	0	0	1	2	1	2	3
AT3G14070	CAX9 (CATION EXCHANGER 9); cation:cation antiporter		similar to cation exchanger, putative [Arabidopsis thaliana] (TAIR:AT1G54115.1); similar to hypothetical protein [Vitis vinifera] (GB:CAN75238.1); similar to unnamed protein product [Vitis vinifera] (GB:CAO65232.1); similar to unnamed protein product [Vit	0	0	1	2	1	2	3
AT3G20800	rcd1-like cell differentiation protein, putative		similar to rcd1-like cell differentiation protein, putative [Arabidopsis thaliana] (TAIR:AT5G12980.1); similar to unnamed protein product [Vitis vinifera] (GB:CAO38914.1); contains InterPro domain Cell differentiation proteins, Rcd1-like (InterPro:IPR0072	0	0	1	2	1	2	3
AT3G29035	ANAC059/ATNAC3 (Arabidopsis NAC domain containing protein 59); protein heterodimerization/ transcription factor	Encodes a protein with transcription factor activity. Note: this protein (AT3G29035) on occasion has also been referred to as AtNAC3, not to be confused with the AtNAC3 found at locus AT3G15500.	similar to ANAC092/ATNAC2/ATNAC6 (Arabidopsis NAC domain containing protein 92), protein heterodimerization/ protein homodimerization/ transcription factor [Arabidopsis thaliana] (TAIR:AT5G39610.1); similar to unnamed protein product [Vitis vinifera] (GB:	0	0	1	2	1	2	3
AT3G46830	AtRABA2c/AtRab11A (Arabidopsis Rab GTPase homolog A2c); GTP binding		Identical to Ras-related protein Rab11A (RAB11A) [Arabidopsis Thaliana] (GB:Q96283); similar to AtRABA2d (Arabidopsis Rab GTPase homolog A2d), GTP binding [Arabidopsis thaliana] (TAIR:AT5G59150.1); similar to Ras-related protein Rab11C (GB:Q40193); contai	0	0	1	2	1	2	3
AT4G10920	KELP; DNA binding / transcription coactivator	Transcriptional co-activator. Forms homodimers or heterodimers with the kiwi protein. Both proteins are involved in gene activation during pathogen defense and plant development.	Identical to RNA polymerase II transcriptional coactivator KELP (KELP) [Arabidopsis Thaliana] (GB:O65155); similar to zinc knuckle (CCHC-type) family protein [Arabidopsis thaliana] (TAIR:AT4G00980.1); similar to putative transcriptional coactivator [Brass	0	0	1	2	1	2	3
AT4G11010	NDPK3 (NUCLEOSIDE DIPHOSPHATE KINASE 3); ATP binding / nucleoside diphosphate kinase	nucleoside diphosphate kinase 3 (ndpk3), located to the inter-membrane space in mitochondria	Identical to Nucleoside diphosphate kinase III, chloroplast/mitochondrial precursor (NDPK3) [Arabidopsis Thaliana] (GB:O49203); similar to nucleoside diphosphate kinase 4 (NDK4) [Arabidopsis thaliana] (TAIR:AT4G23900.1); similar to putative nucleoside di	0	0	1	2	1	2	3
AT4G14410	basic helix-loop-helix (bHLH) family protein		similar to basic helix-loop-helix (bHLH) family protein [Arabidopsis thaliana] (TAIR:AT3G23210.1); similar to unknown [Picea sitchensis] (GB:ABK23190.1); contains InterPro domain Basic helix-loop-helix dimerisation region bHLH; (InterPro:IPR001092); conta	0	0	1	2	1	2	3
AT4G30440	GAE1 (UDP-D-GLUCURONATE 4-EPIMERASE 1); UDP-glucuronate 4-epimerase/ catalytic	UDP-D-glucuronate 4-epimerase	Identical to UDP-glucuronate 4-epimerase 1 (GAE1) [Arabidopsis Thaliana] (GB:Q9M0B6); similar to GAE2 (UDP-D-GLUCURONATE 4-EPIMERASE 2), catalytic [Arabidopsis thaliana] (TAIR:AT1G02000.1); similar to Os02g0791500 [Oryza sativa (japonica cultivar-group)]	0	0	1	2	1	2	3
AT5G10780			similar to unknown [Populus trichocarpa] (GB:ABK95804.1); contains InterPro domain Uncharacterised conserved protein UCP017207, transmembrane-p85 (InterPro:IPR016687); contains InterPro domain Protein of unknown function DUF1077 (InterPro:IPR009445)	0	0	1	2	1	2	3
AT5G18140	DNAJ heat shock N-terminal domain-containing protein		similar to DNAJ heat shock family protein [Arabidopsis thaliana] (TAIR:AT2G22360.1); similar to unnamed protein product [Vitis vinifera] (GB:CAO23479.1); contains InterPro domain Heat shock protein DnaJ; (InterPro:IPR003095); contains InterPro domain Heat	0	0	1	2	1	2	3
AT5G55210			similar to unknown protein [Arabidopsis thaliana] (TAIR:AT4G22320.1); similar to unnamed protein product [Vitis vinifera] (GB:CAO38898.1)	0	0	1	2	1	2	3
AT5G57015	CKL12 (Casein Kinase I-like 12); casein kinase I/ kinase		similar to CK1 (casein kinase 1-like protein 1), casein kinase I/ kinase [Arabidopsis thaliana] (TAIR:AT4G26100.1); similar to unnamed protein product [Vitis vinifera] (GB:CAO65329.1); contains InterPro domain Protein kinase, core; (InterPro:IPR000719); c	0	0	1	2	1	2	3
AT1G17280	UBC34 (UBIQUITIN-CONJUGATING ENZYME 34); ubiquitin-protein ligase		similar to UBC33 (UBIQUITIN-CONJUGATING ENZYME 33), ubiquitin-protein ligase [Arabidopsis thaliana] (TAIR:AT5G50430.1); similar to UBC33 (UBIQUITIN-CONJUGATING ENZYME 33), ubiquitin-protein ligase [Arabidopsis thaliana] (TAIR:AT5G50430.2); similar to ubiq	0	1	1	1	1	2	3
AT5G63400	ADK1 (ADENYLATE KINASE 1); adenylate kinase	encodes a protein similar to adenylate kinase.	Identical to Adenylate kinase 1 (ADK1) [Arabidopsis Thaliana] (GB:O82514;GB:Q9FMW2); similar to adenylate kinase, putative [Arabidopsis thaliana] (TAIR:AT5G50370.1); similar to Os11g0312400 [Oryza sativa (japonica cultivar-group)] (GB:NP_001067759.1); si	0	0	1	2	1	2	3
AT1G27290			similar to unknown [Populus trichocarpa] (GB:ABK95086.1)	0	1	1	1	1	2	3
AT1G45050	ATUBC2-1 (ARABIDOPSIS THALIANA UBIQUITIN-CONJUGATING ENZYME 15); ubiquitin-protein ligase	member of ubiquitin-conjugating E2-proteins	Identical to Ubiquitin-conjugating enzyme E2-18 kDa (UBC2-1) [Arabidopsis Thaliana] (GB:P42743;GB:O48952;GB:Q9MAK4); similar to UBC18 (UBIQUITIN-CONJUGATING ENZYME 18), ubiquitin-protein ligase [Arabidopsis thaliana] (TAIR:AT5G42990.1); similar to hypoth	0	1	1	1	1	2	3
AT2G23310	ATRER1C1 (Arabidopsis thaliana endoplasmatic reticulum retrieval protein 1C)	Encodes AtRER1C1, a Golgi membrane protein involved in returning the molecules that are exported from the endoplasmic reticulum (ER) to the Golgi apparatus back to the ER (a mechanism known as retrieval). There are two Arabidopsis homologues of AtRERC1:	Identical to Protein RER1C (RER1C) [Arabidopsis Thaliana] (GB:Q9ZWI7;GB:O22177); similar to ATRER1A (Arabidopsis thaliana endoplasmic reticulum retrieval protein 1A) [Arabidopsis thaliana] (TAIR:AT4G39220.1); similar to unknown [Populus trichocarpa] (GB:	0	1	1	1	1	2	3
AT3G14067	subtilase family protein		similar to ARA12, subtilase [Arabidopsis thaliana] (TAIR:AT5G67360.1); similar to subtilase family protein [Arabidopsis thaliana] (TAIR:AT2G05920.1); similar to subtilase family protein [Arabidopsis thaliana] (TAIR:AT3G14240.1); similar to unnamed protein	0	1	1	1	1	2	3
AT3G53420	PIP2A (PLASMA MEMBRANE INTRINSIC PROTEIN 2A); water channel	a member of the plasma membrane intrinsic protein subfamily PIP2. localizes to the plasma membrane and exhibits water transport activity in Xenopus oocyte. expressed specifically in the vascular bundles and protein level increases slightly during leaf dev	Identical to Aquaporin PIP2-1 (PIP2-1) [Arabidopsis Thaliana] (GB:P43286); similar to PIP2B (plasma membrane intrinsic protein 2,2), water channel [Arabidopsis thaliana] (TAIR:AT2G37170.1); similar to plasma membrane intrinsic protein 1 [Brassica napus]	0	1	1	1	1	2	3
AT3G54300	ATVAMP727 (Arabidopsis thaliana vesicle-associated membrane protein 727)	member of Synaptobrevin -like protein family	Identical to Vesicle-associated membrane protein 727 (VAMP727) [Arabidopsis Thaliana] (GB:Q9M376;GB:Q53XE0); similar to ATVAMP725 (Arabidopsis thaliana vesicle-associated membrane protein 725) [Arabidopsis thaliana] (TAIR:AT2G32670.1); similar to unnamed	0	1	1	1	1	2	3
AT4G02720			similar to unnamed protein product [Vitis vinifera] (GB:CAO22538.1); similar to predicted protein [Physcomitrella patens subsp. patens] (GB:EDQ68232.1); contains InterPro domain Protein of unknown function DUF926 (InterPro:IPR009269)	0	1	1	1	1	2	3
AT4G16210	enoyl-CoA hydratase/isomerase family protein		similar to naphthoate synthase, putative / dihydroxynaphthoic acid synthetase, putative / DHNA synthetase, putative [Arabidopsis thaliana] (TAIR:AT1G60550.1); similar to putative enoyl CoA hydratase [Cicer arietinum] (GB:CAB61740.1); contains InterPro dom	0	1	1	1	1	2	3
AT4G33360	terpene cyclase/mutase-related		similar to cinnamyl-alcohol dehydrogenase family / CAD family [Arabidopsis thaliana] (TAIR:AT1G09490.1); similar to hypothetical protein [Vitis vinifera] (GB:CAN78410.1); contains InterPro domain NAD-dependent epimerase/dehydratase; (InterPro:IPR001509);	0	1	1	1	1	2	3
AT5G03495	nucleotide binding		similar to nucleic acid binding / nucleotide binding [Arabidopsis thaliana] (TAIR:AT5G03480.1); similar to Os08g0192900 [Oryza sativa (japonica cultivar-group)] (GB:NP_001061178.1); similar to hypothetical protein OsI_027109 [Oryza sativa (indica cultivar	0	1	1	1	1	2	3
AT5G08300	succinyl-CoA ligase (GDP-forming) alpha-chain, mitochondrial, putative / succinyl-CoA synthetase, alpha chain, putative / SCS-alpha, putative		Identical to Succinyl-CoA ligase [GDP-forming] subunit alpha-1, mitochondrial precursor [Arabidopsis Thaliana] (GB:P68209;GB:O82661;GB:P53586); similar to succinyl-CoA ligase (GDP-forming) alpha-chain, mitochondrial, putative / succinyl-CoA synthetase, a	0	1	1	1	1	2	3
AT5G08790	ATAF2 (Arabidopsis NAC domain containing protein 81)	induced by wounding, belongs to a large family of putative transcriptional activators with NAC domain.	similar to ANAC102 (Arabidopsis NAC domain containing protein 102), transcription factor [Arabidopsis thaliana] (TAIR:AT5G63790.1); similar to NAC-domain protein 3 [Brassica napus] (GB:AAP35049.1); contains InterPro domain No apical meristem (NAM) protein	0	1	1	1	1	2	3
AT5G24590	ANAC091/TIP (TCV-INTERACTING PROTEIN); transcription coactivator/ transcription factor	Member of NAc protein family. Interacts with turnip crinkle virus (TCV) capsid protein. Transcription factor involved in regulating the defense response of Arabidopsis to TCV.	similar to ANAC062 (Arabidopsis NAC domain containing protein 62), transcription factor [Arabidopsis thaliana] (TAIR:AT3G49530.1); similar to hypothetical protein [Vitis vinifera] (GB:CAN73792.1); contains InterPro domain No apical meristem (NAM) protein;	0	1	1	1	1	2	3
AT5G43060	cysteine proteinase, putative / thiol protease, putative		similar to RD21 (RESPONSIVE TO DEHYDRATION 21), cysteine-type peptidase [Arabidopsis thaliana] (TAIR:AT1G47128.1); similar to unknown [Populus trichocarpa] (GB:ABK95110.1); similar to senescence-associated cysteine protease [Brassica oleracea] (GB:AAL6057	0	1	1	1	1	2	3
AT5G54200	WD-40 repeat family protein		similar to WD-40 repeat family protein [Arabidopsis thaliana] (TAIR:AT3G15470.1); similar to OSJNBa0074L08.11 [Oryza sativa (japonica cultivar-group)] (GB:CAE02139.2); similar to unnamed protein product [Vitis vinifera] (GB:CAO39239.1); contains InterPro	0	1	1	1	1	2	3
AT1G04770	male sterility MS5 family protein		similar to male sterility MS5 family protein [Arabidopsis thaliana] (TAIR:AT5G48850.1); similar to unknown [Populus trichocarpa x Populus deltoides] (GB:ABK96519.1); contains InterPro domain Tetratricopeptide-like helical; (InterPro:IPR011990); contains I	1	0	0	2	1	2	3
AT1G10950	endomembrane protein 70, putative		similar to endomembrane protein 70, putative [Arabidopsis thaliana] (TAIR:AT2G01970.1); similar to unnamed protein product [Vitis vinifera] (GB:CAO64706.1); similar to unnamed protein product [Vitis vinifera] (GB:CAO47029.1); similar to hypothetical prote	1	1	0	1	1	2	3
AT1G17080			similar to unknown protein [Arabidopsis thaliana] (TAIR:AT1G53560.1); similar to unknown [Populus trichocarpa] (GB:ABK95219.1); contains domain PTHR10052 (PTHR10052); contains domain PTHR10052:SF2 (PTHR10052:SF2)	1	1	0	1	1	2	3
AT1G23200	pectinesterase family protein		similar to pectinesterase family protein [Arabidopsis thaliana] (TAIR:AT2G45220.1); similar to unnamed protein product [Vitis vinifera] (GB:CAO42327.1); contains InterPro domain Pectin lyase fold (InterPro:IPR012334); contains InterPro domain Pectinestera	1	1	0	1	1	2	3
AT1G28120			Identical to Ubiquitin thioesterase otubain-like [Arabidopsis Thaliana] (GB:Q8LG98;GB:Q9C7E1); similar to otubain-like cysteine protease [Populus trichocarpa] (GB:ABU93349.1); contains InterPro domain Ovarian tumour, otubain (InterPro:IPR003323); contain	1	0	0	2	1	2	3
AT1G29850	double-stranded DNA-binding family protein		similar to unknown [Populus trichocarpa] (GB:ABK95623.1); contains InterPro domain DNA-binding TFAR19-related protein; (InterPro:IPR002836)	1	1	0	1	1	2	3
AT1G53240	malate dehydrogenase (NAD), mitochondrial		Identical to Malate dehydrogenase 1, mitochondrial precursor [Arabidopsis Thaliana] (GB:Q9ZP06;GB:Q8LBB9;GB:Q9MAH7); similar to malate dehydrogenase (NAD), mitochondrial, putative [Arabidopsis thaliana] (TAIR:AT3G15020.1); similar to Malate dehydrogenase	1	1	0	1	1	2	3
AT1G54100	ALDH7B4 (ALDEHYDE DEHYDROGENASE 7B4); 3-chloroallyl aldehyde dehydrogenase	Aldehyde dehydrogenase	Identical to Aldehyde dehydrogenase family 7 member B4 (ALDH7B4) [Arabidopsis Thaliana] (GB:Q9SYG7;GB:Q546B7); similar to ALDH5F1 (SUCCINIC SEMIALDEHYDE DEHYDROGENASE), 3-chloroallyl aldehyde dehydrogenase/ succinate-semialdehyde dehydrogenase [Arabidops	1	1	0	1	1	2	3
AT1G62380	ACO2 (ACC OXIDASE 2)	Encodes a protein similar to 1-aminocyclopropane-1-carboxylic oxidase (ACC oxidase). Expression of the AtACO2 transcripts is affected by ethylene.	similar to 1-aminocyclopropane-1-carboxylate oxidase, putative / ACC oxidase, putative [Arabidopsis thaliana] (TAIR:AT1G12010.1); similar to ACC oxidase [Brassica oleracea] (GB:CAA57284.1); contains InterPro domain 2OG-Fe(II) oxygenase (InterPro:IPR005123	1	1	0	1	1	2	3
AT1G65560	allyl alcohol dehydrogenase, putative		similar to AT-AER (ALKENAL REDUCTASE), 2-alkenal reductase [Arabidopsis thaliana] (TAIR:AT5G16970.1); similar to NADP-dependent oxidoreductase, putative [Arabidopsis thaliana] (TAIR:AT3G03080.1); similar to hypothetical protein [Vitis vinifera] (GB:CAN624	1	0	0	2	1	2	3
AT1G77180	chromatin protein family		similar to Os02g0759800 [Oryza sativa (japonica cultivar-group)] (GB:NP_001048184.1); similar to unnamed protein product [Vitis vinifera] (GB:CAO65464.1); similar to GAMYB-binding protein [Glycine max] (GB:AAZ38969.1); contains InterPro domain SKIP/SNW; (	1	1	0	1	1	2	3
AT2G01350	QPT (QUINOLINATE PHOSHORIBOSYLTRANSFERASE); nicotinate-nucleotide diphosphorylase (carboxylating)	At2g01350 encodes quinolinate phosphoribosyl transferase involved in NAD biosynthesis as shown by heterologous expression in E. coli.	similar to unnamed protein product [Vitis vinifera] (GB:CAO42261.1); contains InterPro domain Quinolinate phosphoribosyl transferase; (InterPro:IPR002638); contains InterPro domain Nicotinate-nucleotide pyrophosphorylase; (InterPro:IPR004393); contains In	1	0	0	2	1	2	3
AT2G23090			Identical to Uncharacterized protein At2g23090 [Arabidopsis Thaliana] (GB:O64818); similar to unknown [Populus trichocarpa] (GB:ABK93237.1); contains InterPro domain Protein of unknown function DUF1909 (InterPro:IPR015023)	1	1	0	1	1	2	3
AT2G25070	protein phosphatase 2C, putative / PP2C, putative		similar to protein phosphatase 2C, putative / PP2C, putative [Arabidopsis thaliana] (TAIR:AT4G31860.1); similar to unnamed protein product [Vitis vinifera] (GB:CAO44355.1); contains InterPro domain Protein phosphatase 2C-related; (InterPro:IPR001932); con	1	0	0	2	1	2	3
AT2G30080	ZIP6 (ZINC TRANSPORTER 6 PRECURSOR); cation transmembrane transporter	member of Fe(II) transporter isolog family. Gene expression is not regulated by iron, copper, or zinc deficiency or excess.	Identical to Zinc transporter 6, chloroplast precursor (ZIP6) [Arabidopsis Thaliana] (GB:O64738); similar to ZIP5 (ZINC TRANSPORTER 5 PRECURSOR), cation transmembrane transporter [Arabidopsis thaliana] (TAIR:AT1G05300.1); similar to zinc transporter ZIP6	1	0	0	2	1	2	3
AT2G33220			similar to MEE4 (maternal effect embryo arrest 4) [Arabidopsis thaliana] (TAIR:AT1G04630.1); similar to unknown [Populus trichocarpa] (GB:ABK95941.1); contains InterPro domain GRIM-19 (InterPro:IPR009346)	1	1	0	1	1	2	3
AT2G36950	heavy-metal-associated domain-containing protein		similar to heavy-metal-associated domain-containing protein [Arabidopsis thaliana] (TAIR:AT5G03380.1); similar to unnamed protein product [Vitis vinifera] (GB:CAO18197.1); contains InterPro domain Heavy metal transport/detoxification protein; (InterPro:IP	1	1	0	1	1	2	3
AT2G46540			similar to unknown [Populus trichocarpa] (GB:ABK93335.1)	1	1	0	1	1	2	3
AT2G47470	ATPDIL2-1/MEE30/UNE5 (PDI-LIKE 2-1); thiol-disulfide exchange intermediate	Encodes a protein disulfide isomerase-like (PDIL) protein, a member of a multigene family within the thioredoxin (TRX) superfamily.	Identical to Probable protein disulfide-isomerase A6 precursor [Arabidopsis Thaliana] (GB:O22263); similar to ATPDIL2-2 (PDI-LIKE 2-2), thiol-disulfide exchange intermediate [Arabidopsis thaliana] (TAIR:AT1G04980.1); similar to protein disufide isomerase	1	1	0	1	1	2	3
AT3G06580	GAL1 (GALACTOSE KINASE 1); ATP binding / galactokinase	Encodes a protein with galactose kinase activity. The gene was shown to complement the yeast &Delta;gal1 mutant defective in the galactokinase gene GAL1.	Identical to Galactokinase (GAL1) [Arabidopsis Thaliana] (GB:Q9SEE5;GB:O24021;GB:O48936); similar to ARA1 (ARABINOSE KINASE), ATP binding / galactokinase [Arabidopsis thaliana] (TAIR:AT4G16130.1); similar to hypothetical protein OsJ_012668 [Oryza sativa	1	0	0	2	1	2	3
AT3G46060	ARA3; GTP binding	small GTP-binding protein (ara-3)	Identical to Ras-related protein ARA-3 (ARA-3) [Arabidopsis Thaliana] (GB:P28186); similar to Ras-related GTP-binding family protein [Arabidopsis thaliana] (TAIR:AT5G59840.1); similar to unknown [Populus trichocarpa] (GB:ABK94933.1); similar to ethylene-r	1	1	0	1	1	2	3
AT3G48050	bromo-adjacent homology (BAH) domain-containing protein		similar to bromo-adjacent homology (BAH) domain-containing protein [Arabidopsis thaliana] (TAIR:AT3G48060.1); similar to hypothetical protein [Vitis vinifera] (GB:CAN60153.1); similar to BAH domain-containing protein, putative [Lycopersicon esculentum] (G	1	1	0	1	1	2	3
AT3G63520	CCD1 (CAROTENOID CLEAVAGE DIOXYGENASE 1)	Encodes a protein with 9-<i>cis</i>-epoxycarotenoid dioxygenase activity. The enzyme was shown to act on a variety of carotenoid including &#946;-carotene, lutein, zeaxanthin, and all-<i>trans</i>-violaxanthin. When those compounds are used as substrates	Identical to Carotenoid cleavage dioxygenase 1 (CCD1) [Arabidopsis Thaliana] (GB:O65572;GB:Q8GRI2;GB:Q9LY63); similar to NCED4 (NINE-CIS-EPOXYCAROTENOID DIOXYGENASE 4) [Arabidopsis thaliana] (TAIR:AT4G19170.1); similar to 9,10[9',10']carotenoid cleavage	1	0	0	2	1	2	3
AT4G02380	SAG21 (SENESCENCE-ASSOCIATED GENE 21)	Encodes AtLEA5 (late embryogenesis abundant like protein). Also known as SENESCENCE-ASSOCIATED GENE 21 (SAG21). Has a role on oxidative stress tolerance. mRNA levels are elevated in response to various stresses.	similar to late embryogenesis abundant 3 family protein / LEA3 family protein [Arabidopsis thaliana] (TAIR:AT1G02820.1); similar to protein induced upon tuberization [Solanum demissum] (GB:CAA66948.1); contains InterPro domain Late embryogenesis abundant	1	0	0	2	1	2	3
AT4G02620	(VACUOLAR ATPASE SUBUNIT F); hydrogen ion transporting ATP synthase, rotational mechanism / hydrogen ion transporting ATPase, rotational mechanism		Identical to Probable vacuolar proton pump subunit F (VATF) [Arabidopsis Thaliana] (GB:Q9ZQX4); similar to hypothetical protein [Vitis vinifera] (GB:CAN63147.1); contains InterPro domain ATPase, V1 complex, subunit F, eukaryotic; (InterPro:IPR005772); co	1	1	0	1	1	2	3
AT4G10610	RBP37 (RNA-BINDING PROTEIN 37); RNA binding	RNA-binding protein, putative. Member of a family of proteins having an PABC binding domain (PAM motif).	similar to CID11, RNA binding / protein binding [Arabidopsis thaliana] (TAIR:AT1G32790.1); similar to unnamed protein product [Vitis vinifera] (GB:CAO48581.1); contains InterPro domain Ataxin-2, C-terminal (InterPro:IPR009818); contains InterPro domain RN	1	0	0	2	1	2	3
AT4G11150	TUF (VACUOLAR ATP SYNTHASE SUBUNIT E1)	Encodes a vacuolar H+-ATPase subunit E isoform 1 which is required for Golgi organization and vacuole function in embryogenesis.	Identical to Vacuolar proton pump subunit E (VATE) [Arabidopsis Thaliana] (GB:Q39258;GB:O82502); similar to VHA-E3 (VACUOLAR H+-ATPASE SUBUNIT E ISOFORM 3), hydrogen ion transporting ATPase, rotational mechanism [Arabidopsis thaliana] (TAIR:AT1G64200.1);	1	1	0	1	1	2	3
AT4G14710	ATARD2; acireductone dioxygenase [iron(II)-requiring]/ metal ion binding		Identical to 1,2-dihydroxy-3-keto-5-methylthiopentene dioxygenase 3 (ARD3) [Arabidopsis Thaliana] (GB:Q8W108;GB:O23327;GB:Q2V3I4); similar to ATARD1, acireductone dioxygenase [iron(II)-requiring]/ metal ion binding [Arabidopsis thaliana] (TAIR:AT4G14716.	1	0	0	2	1	2	3
AT4G15093	catalytic LigB subunit of aromatic ring-opening dioxygenase family		Identical to 4,5-DOPA dioxygenase extradiol-like protein [Arabidopsis Thaliana] (GB:Q949R4;GB:O23363); similar to hypothetical protein [Vitis vinifera] (GB:CAN61349.1); contains InterPro domain Extradiol aromatic ring-opening dioxygenase, DODA type (Inte	1	0	0	2	1	2	3
AT4G16420	ADA2B (PROPORZ1); DNA binding / transcription factor	Transcriptional co-activator. Essential for the developmental switch from cell proliferation to cell differentiation in response to variations in auxin and cytokinin concentrations.	Identical to Transcriptional adapter ADA2b (ADA2B) [Arabidopsis Thaliana] (GB:Q9ATB4;GB:O23486;GB:Q3EA06;GB:Q3EA07); similar to ADA2A (Arabidopsis adaptor 2A homolog), DNA binding / transcription factor [Arabidopsis thaliana] (TAIR:AT3G07740.1); similar	1	1	0	1	1	2	3
AT4G18170	WRKY28 (WRKY DNA-binding protein 28); transcription factor	member of WRKY Transcription Factor; Group II-c	Identical to Probable WRKY transcription factor 28 (WRKY28) [Arabidopsis Thaliana] (GB:Q8VWJ2;GB:O49720); similar to WRKY8 (WRKY DNA-binding protein 8), transcription factor [Arabidopsis thaliana] (TAIR:AT5G46350.1); similar to hypothetical protein [Viti	1	1	0	1	1	2	3
AT4G30960	CIPK6 (CBL-INTERACTING PROTEIN KINASE 6); kinase	Encodes CBL-interacting protein kinase 6 (CIPK6).	similar to CIPK20 (CBL-INTERACTING PROTEIN KINASE 20), kinase [Arabidopsis thaliana] (TAIR:AT5G45820.1); similar to CBL-interacting protein kinase [Brassica napus] (GB:AAL37170.1); contains InterPro domain NAF; (InterPro:IPR004041); contains InterPro doma	1	0	0	2	1	2	3
AT4G32610			similar to unknown protein [Arabidopsis thaliana] (TAIR:AT2G25670.2); similar to unknown protein [Arabidopsis thaliana] (TAIR:AT2G25670.1); similar to unnamed protein product [Vitis vinifera] (GB:CAO44124.1)	1	1	0	1	1	2	3
AT4G38800	ATMTN1; catalytic/ methylthioadenosine nucleosidase		similar to ATMTN2, methylthioadenosine nucleosidase [Arabidopsis thaliana] (TAIR:AT4G34840.1); similar to unknown [Populus trichocarpa] (GB:ABK92454.1); contains InterPro domain Nucleoside phosphorylase; (InterPro:IPR000845)	1	0	0	2	1	2	3
AT5G06980			similar to unknown protein [Arabidopsis thaliana] (TAIR:AT3G12320.1)	1	0	0	2	1	2	3
AT5G13760			similar to unknown protein [Arabidopsis thaliana] (TAIR:AT3G04440.1); similar to unknown protein [Arabidopsis thaliana] (TAIR:AT3G03700.1); similar to unnamed protein product [Vitis vinifera] (GB:CAO40758.1); contains InterPro domain Protein of unknown fu	1	1	0	1	1	2	3
AT5G17770	ATCBR (NADH:CYTOCHROME B5 REDUCTASE 1)	Encodes NADH:cytochrome (Cyt) b5 reductase that displayed strict specificity to NADH for the reduction of a recombinant Cyt b5 (AtB5-A), whereas no Cyt b5 reduction was observed when NADPH was used as the electron donor.	similar to NADH-cytochrome b5 reductase, putative [Arabidopsis thaliana] (TAIR:AT5G20080.1); similar to NADH:cytochrome b5 reductase [Vernicia fordii] (GB:AAV69019.1); contains InterPro domain Flavoprotein pyridine nucleotide cytochrome reductase; (InterP	1	0	0	2	1	2	3
AT5G18500	protein kinase family protein		similar to GPK1 (Glyoxysomal protein kinase 1), kinase [Arabidopsis thaliana] (TAIR:AT3G17420.1); similar to unnamed protein product [Vitis vinifera] (GB:CAO70924.1); similar to putative receptor-like protein kinase 3 [Glycine max] (GB:AAU10525.1); contai	1	0	0	2	1	2	3
AT5G24890			similar to unknown protein [Arabidopsis thaliana] (TAIR:AT2G24550.1); similar to putative KID-containing protein [Brassica napus] (GB:AAO53442.1)	1	0	0	2	1	2	3
AT5G50850	MAB1 (MACCI-BOU); pyruvate dehydrogenase (acetyl-transferring)		Identical to Pyruvate dehydrogenase E1 component subunit beta, mitochondrial precursor (PDH2) [Arabidopsis Thaliana] (GB:Q38799;GB:Q9LSM8); similar to PDH-E1 BETA (PYRUVATE DEHYDROGENASE E1 BETA), pyruvate dehydrogenase (acetyl-transferring) [Arabidopsis	1	0	0	2	1	2	3
AT5G56600	PFN3/PRF3 (PROFILIN 3); actin binding	Encodes profilin3, a low-molecular weight, actin monomer-binding protein that regulates the organization of actin cytoskeleton. Originally known as profilin5, and later named profilin3. Expressed in vegetative organs.	Identical to Profilin-5 (PRO5) [Arabidopsis Thaliana] (GB:Q9FE63); similar to PFN1/PRF1 (PROFILIN 1), actin binding [Arabidopsis thaliana] (TAIR:AT2G19760.1); similar to profilin [Citrullus lanatus] (GB:AAU43733.1); contains InterPro domain Profilin, plan	1	0	0	2	1	2	3
AT5G57800	CER3/FLP1/WAX2/YRE (ECERIFERUM 3); catalytic	encodes a transmembrane protein with similarity to the sterol desaturase family at the N-terminus and to the short-chain dehydrogenase/reductase family at the C-terminus. Mutant analyses indicate this protein is involved in cuticle membrane and wax biosyn	Identical to Protein WAX2 (WAX2) [Arabidopsis Thaliana] (GB:Q8H1Z0;GB:Q94B63;GB:Q9FJN4); similar to CER1 (ECERIFERUM 1) [Arabidopsis thaliana] (TAIR:AT1G02205.2); similar to unnamed protein product [Vitis vinifera] (GB:CAO66581.1); similar to unnamed pro	1	1	0	1	1	2	3
AT5G58430	ATEXO70B1 (exocyst subunit EXO70 family protein B1); protein binding	A member of EXO70 gene family, putative exocyst subunits, conserved in land plants. Arabidopsis thaliana contains 23 putative EXO70 genes, which can be classified into eight clusters on the phylogenetic tree.	similar to ATEXO70B2 (exocyst subunit EXO70 family protein B2), protein binding [Arabidopsis thaliana] (TAIR:AT1G07000.1); similar to hypothetical protein [Vitis vinifera] (GB:CAN59816.1); similar to unnamed protein product [Vitis vinifera] (GB:CAO21368.1	1	0	0	2	1	2	3
AT5G64170	dentin sialophosphoprotein-related		similar to unknown protein [Arabidopsis thaliana] (TAIR:AT3G54500.1); similar to unknown protein [Arabidopsis thaliana] (TAIR:AT3G54500.2); similar to hypothetical protein [Vitis vinifera] (GB:CAN64446.1)	1	0	0	2	1	2	3
ATCG00430		Encodes a protein which was originally thought to be part of photosystem II but its wheat homolog was later shown to encode for subunit K of NADH dehydrogenase.	Identical to NAD (ndhK) [Arabidopsis Thaliana] (GB:P56756); similar to NADH-ubiquinone oxidoreductase 20 kDa subunit, mitochondrial [Arabidopsis thaliana] (TAIR:AT5G11770.1); similar to photosystem II G protein [Olimarabidopsis pumila] (GB:YP_001123119.1)	1	0	0	2	1	2	3
AT1G04290	thioesterase family protein		similar to thioesterase family protein [Arabidopsis thaliana] (TAIR:AT2G29590.1); similar to At1g04290-like protein [Arabidopsis lyrata] (GB:ABY67535.1); contains InterPro domain Phenylacetic acid degradation-related protein (InterPro:IPR003736); contains	1	2	0	0	1	2	3
AT1G11480	eukaryotic translation initiation factor-related		similar to unnamed protein product [Vitis vinifera] (GB:CAO24188.1)	1	2	0	0	1	2	3
AT1G69510			similar to unknown protein [Arabidopsis thaliana] (TAIR:AT5G64130.1); similar to hypothetical protein [Vitis vinifera] (GB:CAN80447.1); similar to unknown [Populus trichocarpa] (GB:ABK94521.1); contains InterPro domain Lg106-like (InterPro:IPR012482)	1	2	0	0	1	2	3
AT2G15880	leucine-rich repeat family protein / extensin family protein		similar to leucine-rich repeat family protein / extensin family protein [Arabidopsis thaliana] (TAIR:AT4G33970.1); similar to unnamed protein product [Vitis vinifera] (GB:CAO47727.1); contains InterPro domain Pistil-specific extensin-like protein; (InterP	1	2	0	0	1	2	3
AT4G23500	glycoside hydrolase family 28 protein / polygalacturonase (pectinase) family protein		similar to glycoside hydrolase family 28 protein / polygalacturonase (pectinase) family protein [Arabidopsis thaliana] (TAIR:AT3G61490.1); similar to glycoside hydrolase family 28 protein / polygalacturonase (pectinase) family protein [Arabidopsis thalian	1	2	0	0	1	2	3
AT4G25100	FSD1 (FE SUPEROXIDE DISMUTASE 1); iron superoxide dismutase	Fe-superoxide dismutase	Identical to Superoxide dismutase [Fe], chloroplast precursor (SODB) [Arabidopsis Thaliana] (GB:P21276;GB:Q9FE21;GB:Q9SW16); similar to FSD2 (FE SUPEROXIDE DISMUTASE 2), iron superoxide dismutase [Arabidopsis thaliana] (TAIR:AT5G51100.1); similar to supe	1	2	0	0	1	2	3
AT4G29130	ATHXK1 (GLUCOSE INSENSITIVE 2); ATP binding / hexokinase	Encodes a hexokinase (HXK1) in the plant glucose-signaling network. Functions as a glucose sensor to interrelate nutrient, light, and hormone signaling networks for controlling growth and development in response to the changing environment.	Identical to Hexokinase-1 (HXK1) [Arabidopsis Thaliana] (GB:Q42525;GB:Q42535); similar to ATHXK2 (HEXOKINASE 2), ATP binding / hexokinase [Arabidopsis thaliana] (TAIR:AT2G19860.1); similar to hexokinase [Brassica oleracea] (GB:AAL60583.1); similar to hex	1	2	0	0	1	2	3
AT5G26260	meprin and TRAF homology domain-containing protein / MATH domain-containing protein		similar to meprin and TRAF homology domain-containing protein / MATH domain-containing protein [Arabidopsis thaliana] (TAIR:AT5G26280.1); similar to unknown [Populus trichocarpa] (GB:ABK94833.1); contains InterPro domain MATH (InterPro:IPR002083); contain	1	2	0	0	1	2	3
AT5G62300	40S ribosomal protein S20 (RPS20C)		Identical to 40S ribosomal protein S20-1 (RPS20C) [Arabidopsis Thaliana] (GB:P49200;GB:Q42168;GB:Q9FPI1;GB:Q9LDG8); similar to 40S ribosomal protein S20 (RPS20A) [Arabidopsis thaliana] (TAIR:AT3G45030.1); similar to hypothetical protein [Vitis vinifera] (	1	2	0	0	1	2	3
ATCG00510		Encodes subunit I of photosystem I.	Identical to Photosystem I reaction center subunit VIII (psaI) [Arabidopsis Thaliana] (GB:P56768); similar to PSI I protein [Arabis hirsuta] (GB:YP_001123209.1); similar to PSI I protein [Aethionema grandiflorum] (GB:YP_001123040.1); contains InterPro do	1	2	0	0	1	2	3
ATCG00740		RNA polymerase alpha subunit	Identical to DNA-directed RNA polymerase subunit alpha (rpoA) [Arabidopsis Thaliana] (GB:P56762); similar to RNA polymerase alpha subunit [Olimarabidopsis pumila] (GB:YP_001123147.1); similar to RNA polymerase alpha subunit [Nasturtium officinale] (GB:YP	1	2	0	0	1	2	3
AT1G20270	oxidoreductase, 2OG-Fe(II) oxygenase family protein		similar to oxidoreductase, 2OG-Fe(II) oxygenase family protein [Arabidopsis thaliana] (TAIR:AT2G17720.1); similar to unnamed protein product [Vitis vinifera] (GB:CAO61966.1); contains InterPro domain Prolyl 4-hydroxylase, alpha subunit; (InterPro:IPR00662	0	0	0	2	0	2	2
AT1G24440	protein binding / zinc ion binding		similar to zinc finger (C3HC4-type RING finger) family protein [Arabidopsis thaliana] (TAIR:AT1G13195.1); similar to unnamed protein product [Vitis vinifera] (GB:CAO46701.1); contains InterPro domain Zinc finger, RING/FYVE/PHD-type (InterPro:IPR013083); c	0	0	0	2	0	2	2
AT1G27390	TOM20-2 (TRANSLOCASE OUTER MEMBRANE 20-2)	Form of TOM20, which is a component of the TOM complex, involved in transport of nuclear-encoded mitochondrial proteins	Identical to Mitochondrial import receptor subunit TOM20-2 (TOM20-2) [Arabidopsis Thaliana] (GB:P82873;GB:Q9FZJ6); similar to TOM20-3 (TRANSLOCASE OF OUTER MEMBRANE 20 KDA SUBUNIT 3), P-P-bond-hydrolysis-driven protein transmembrane transporter [Arabidop	0	0	0	2	0	2	2
AT1G27930			similar to unknown protein [Arabidopsis thaliana] (TAIR:AT1G67330.1); similar to unknown [Populus trichocarpa] (GB:ABK93495.1); contains InterPro domain Protein of unknown function DUF579, plant (InterPro:IPR006514)	0	0	0	2	0	2	2
AT1G28190			similar to unknown protein [Arabidopsis thaliana] (TAIR:AT5G12340.1); similar to unknown [Picea sitchensis] (GB:ABK21062.1)	0	0	0	2	0	2	2
AT1G30970	SUF4 (SUPPRESSOR OF FRIGIDA4); DNA binding / protein heterodimerization/ protein homodimerization/ transcription factor	Encodes SUF4 (SUPPRESSOR of FRI 4), a putative zinc-finger-containing transcription factor that is required for delayed flowering in winter-annual Arabidopsis. suf4 mutations strongly suppress the late-flowering phenotype of FRI (FRIGIDA) mutants. suf4	similar to late embryogenesis abundant protein-related / LEA protein-related [Arabidopsis thaliana] (TAIR:AT3G19430.1); similar to unnamed protein product [Vitis vinifera] (GB:CAO41935.1); contains InterPro domain Zinc finger, C2H2-like; (InterPro:IPR0158	0	0	0	2	0	2	2
AT1G32060	PRK (PHOSPHORIBULOKINASE); ATP binding / phosphoribulokinase/ protein binding		Identical to Phosphoribulokinase, chloroplast precursor [Arabidopsis Thaliana] (GB:P25697); similar to uracil phosphoribosyltransferase, putative / UMP pyrophosphorylase, putative / UPRTase, putative [Arabidopsis thaliana] (TAIR:AT3G27440.1); similar to	0	0	0	2	0	2	2
AT1G32450	proton-dependent oligopeptide transport (POT) family protein		similar to proton-dependent oligopeptide transport (POT) family protein [Arabidopsis thaliana] (TAIR:AT4G21680.1); similar to unnamed protein product [Vitis vinifera] (GB:CAO70438.1); similar to unnamed protein product [Vitis vinifera] (GB:CAO63418.1); si	0	0	0	2	0	2	2
AT1G34190	ANAC017 (Arabidopsis NAC domain containing protein 17); transcription factor		similar to ANAC016 (Arabidopsis NAC domain containing protein 16), transcription factor [Arabidopsis thaliana] (TAIR:AT1G34180.1); similar to ANAC016 (Arabidopsis NAC domain containing protein 16) [Arabidopsis thaliana] (TAIR:AT1G34180.2); similar to unna	0	0	0	2	0	2	2
AT1G43670	fructose-1,6-bisphosphatase, putative / D-fructose-1,6-bisphosphate 1-phosphohydrolase, putative / FBPase, putative		Identical to Fructose-1,6-bisphosphatase, cytosolic [Arabidopsis Thaliana] (GB:Q9MA79); similar to fructose-1,6-bisphosphatase, putative / D-fructose-1,6-bisphosphate 1-phosphohydrolase, putative / FBPase, putative [Arabidopsis thaliana] (TAIR:AT3G54050.	0	0	0	2	0	2	2
AT1G43780	SCPL44 (serine carboxypeptidase-like 44); serine carboxypeptidase		Identical to Serine carboxypeptidase-like 44 precursor (SCPL44) [Arabidopsis Thaliana] (GB:Q9MAR8); similar to SCPL41 (serine carboxypeptidase-like 41), serine carboxypeptidase [Arabidopsis thaliana] (TAIR:AT5G42230.1); similar to SCPL42 (serine carboxyp	0	0	0	2	0	2	2
AT1G47260	APFI; carbonate dehydratase	Encodes mitochondrial gamma carbonic anhydrase. Component of the NADH dehydrogenase complex.	similar to GAMMA CA1 (GAMMA CARBONIC ANHYDRASE 1), carbonate dehydratase [Arabidopsis thaliana] (TAIR:AT1G19580.1); similar to unknown [Populus trichocarpa] (GB:ABK95146.1); contains InterPro domain Bacterial transferase hexapeptide repeat; (InterPro:IPR0	0	0	0	2	0	2	2
AT1G53280	DJ-1 family protein		similar to 4-methyl-5(b-hydroxyethyl)-thiazole monophosphate biosynthesis protein, putative [Arabidopsis thaliana] (TAIR:AT3G14990.1); similar to ThiJ-like protein [Brassica rapa subsp. pekinensis] (GB:AAP96742.1); contains InterPro domain DJ-1 (InterPro:	0	0	0	2	0	2	2
AT1G56330	SAR1 (SECRETION-ASSOCIATED RAS); GTP binding	Encodes a small GTP-binding protein implicated in ER to cis-Golgi transport of other proteins. A member of ARF-like GTPase family. A thaliana has 21 members, in two subfamilies, ARF and ARF-like (ARL) GTPases. The protein is found associated to the ER	Identical to GTP-binding protein SAR1B (SAR1B) [Arabidopsis Thaliana] (GB:Q01474); similar to ASAR1 (Arabidopsis thaliana secretion-associated RAS super family 2), GTP binding [Arabidopsis thaliana] (TAIR:AT4G02080.1); similar to GTP-binding protein SAR1B	0	0	0	2	0	2	2
AT1G56590	clathrin adaptor complexes medium subunit family protein		similar to clathrin adaptor complexes medium subunit family protein [Arabidopsis thaliana] (TAIR:AT1G60780.1); similar to unnamed protein product [Vitis vinifera] (GB:CAO17400.1); contains InterPro domain Longin-like; (InterPro:IPR011012); contains InterP	0	0	0	2	0	2	2
AT1G61730	DNA-binding storekeeper protein-related		similar to transcription regulator [Arabidopsis thaliana] (TAIR:AT4G00390.1); similar to unknown [Populus trichocarpa] (GB:ABK93310.1); contains InterPro domain Protein of unknown function DUF573 (InterPro:IPR007592)	0	0	0	2	0	2	2
AT1G62940	4-coumarate--CoA ligase family protein / 4-coumaroyl-CoA synthase family protein		Identical to 4-coumarate--CoA ligase-like 1 (4CLL1) [Arabidopsis Thaliana] (GB:Q9LQ12); similar to 4CL2 (4-coumarate:CoA ligase 2), 4-coumarate-CoA ligase [Arabidopsis thaliana] (TAIR:AT3G21240.1); similar to 4-coumarate:CoA ligase-like [Nicotiana sylves	0	0	0	2	0	2	2
AT1G63290	ribulose-phosphate 3-epimerase, cytosolic, putative / pentose-5-phosphate 3-epimerase, putative		similar to ribulose-phosphate 3-epimerase, cytosolic, putative / pentose-5-phosphate 3-epimerase, putative [Arabidopsis thaliana] (TAIR:AT3G01850.2); similar to ribulose-phosphate 3-epimerase, cytosolic, putative / pentose-5-phosphate 3-epimerase, putativ	0	0	0	2	0	2	2
AT1G01500			similar to unknown protein [Arabidopsis thaliana] (TAIR:AT1G19400.1); similar to unknown protein [Arabidopsis thaliana] (TAIR:AT1G19400.2); similar to unknown [Picea sitchensis] (GB:ABK24253.1); contains domain PTHR10996:SF1 (PTHR10996:SF1); contains doma	0	1	0	1	0	2	2
AT1G01790	KEA1 (K EFFLUX ANTIPORTER 1); potassium:hydrogen antiporter	K efflux antiporter KEA1	similar to KEA2 (K+ efflux antiporter), potassium:hydrogen antiporter [Arabidopsis thaliana] (TAIR:AT4G00630.1); similar to hypothetical protein OsJ_015941 [Oryza sativa (japonica cultivar-group)] (GB:EAZ32458.1); similar to H0124B04.17 [Oryza sativa (ind	0	1	0	1	0	2	2
AT1G65660	SMP1 (swellmap 1); nucleic acid binding	Encodes a CCHC zinc finger protein that may function as a step II splicing factor. In an epigenetic allele of SMP1 (in which SMP1 and SMP2 mRNA is reduced) organs are smaller and contain fewer cells.	Identical to Pre-mRNA-splicing factor SLU7-A [Arabidopsis Thaliana] (GB:Q9SHY8;GB:O04483;GB:Q84WT4); similar to SMP2 (swellmap 2) [Arabidopsis thaliana] (TAIR:AT4G37120.1); similar to unnamed protein product [Vitis vinifera] (GB:CAO71409.1); similar to pr	0	0	0	2	0	2	2
AT1G02305	cathepsin B-like cysteine protease, putative		similar to cathepsin B-like cysteine protease, putative [Arabidopsis thaliana] (TAIR:AT1G02300.1); similar to Peptidase C1A, papain; Somatotropin hormone; Peptidase C1, propeptide [Medicago truncatula] (GB:ABD32840.1); contains InterPro domain Peptidase C	0	1	0	1	0	2	2
AT1G08370	DCP1 (DECAPPING 1); m7G(5')pppN diphosphatase/ protein homodimerization	Encodes DCP1 involved in mRNA decapping. DCP1 forms a mRNA decapping complex with DCP2 (At5g13570) and VCS (VARICOSE) (At3g13300). However, unlike DCP2, DCP1 itself does not have mRNA decapping activity in vitro. DCP1, DCP2 and VCS colocalize in cytopla	Identical to mRNA-decapping enzyme-like protein [Arabidopsis Thaliana] (GB:Q9SJF3;GB:O64895); similar to unnamed protein product [Vitis vinifera] (GB:CAO15866.1); contains InterPro domain Dcp1-like decapping (InterPro:IPR010334)	0	1	0	1	0	2	2
AT1G09330			Identical to Uncharacterized FAM18-like protein At1g09330 [Arabidopsis Thaliana] (GB:Q8LEK2;GB:Q9ZPZ2); similar to unknown [Populus trichocarpa x Populus deltoides] (GB:ABK96699.1); contains InterPro domain Protein of unknown function DUF846, eukaryotic;	0	1	0	1	0	2	2
AT1G69840	band 7 family protein		similar to band 7 family protein [Arabidopsis thaliana] (TAIR:AT5G62740.1); similar to hypersensitive-induced response protein [Cucumis sativus] (GB:AAQ72788.1); contains InterPro domain Band 7 protein (InterPro:IPR001107)	0	0	0	2	0	2	2
AT1G70580	AOAT2 (GLUTAMATE:GLYOXYLATE AMINOTRANSFERASE 2); alanine transaminase	Similar to glutamate-glyoxylate transaminase enzyme encoded by AOAT1	similar to GGT1 (ALANINE-2-OXOGLUTARATE AMINOTRANSFERASE 1) [Arabidopsis thaliana] (TAIR:AT1G23310.2); similar to GGT1 (ALANINE-2-OXOGLUTARATE AMINOTRANSFERASE 1) [Arabidopsis thaliana] (TAIR:AT1G23310.1); similar to AlaT1 [Vitis vinifera] (GB:AAZ43369.1)	0	0	0	2	0	2	2
AT1G12250	thylakoid lumenal protein-related		similar to thylakoid lumenal 15 kDa protein, chloroplast [Arabidopsis thaliana] (TAIR:AT2G44920.2); similar to unnamed protein product [Vitis vinifera] (GB:CAO70323.1); contains InterPro domain Pentapeptide repeat (InterPro:IPR001646)	0	1	0	1	0	2	2
AT1G13880	ELM2 domain-containing protein		similar to myb family transcription factor / ELM2 domain-containing protein [Arabidopsis thaliana] (TAIR:AT2G03470.2); similar to unnamed protein product [Vitis vinifera] (GB:CAO41886.1); contains InterPro domain SANT, DNA-binding; (InterPro:IPR001005); c	0	1	0	1	0	2	2
AT1G74050	60S ribosomal protein L6 (RPL6C)		Identical to 60S ribosomal protein L6-3 (RPL6C) [Arabidopsis Thaliana] (GB:Q9C9C5); similar to 60S ribosomal protein L6 (RPL6B) [Arabidopsis thaliana] (TAIR:AT1G74060.1); similar to unnamed protein product [Vitis vinifera] (GB:CAO15090.1); contains InterP	0	0	0	2	0	2	2
AT1G13930			similar to nodulin-related [Arabidopsis thaliana] (TAIR:AT2G03440.1); similar to hypothetical protein [Vitis vinifera] (GB:CAN63832.1)	0	1	0	1	0	2	2
AT1G75760	ER lumen protein retaining receptor family protein		similar to ER lumen protein retaining receptor family protein [Arabidopsis thaliana] (TAIR:AT1G19970.1); similar to ER lumen protein-retaining receptor-like [Oryza sativa (japonica cultivar-group)] (GB:BAD33333.1); contains InterPro domain ER lumen protei	0	0	0	2	0	2	2
AT1G79000	HAC1 (P300/CBP ACETYLTRANSFERASE-RELATED PROTEIN 2 GENE); H3/H4 histone acetyltransferase/ transcription cofactor	Homologous to CREB-binding protein, a co-activator of transcription with histone acetyl-transferase activity. No single prior lysine acetylation is sufficient to block HAC1 acetylation of the H3 or H4 peptides, suggesting that HAC1, HAC5, and HAC12 can	Identical to Histone acetyltransferase HAC1 (HAC1) [Arabidopsis Thaliana] (GB:Q9C5X9;GB:O64548); similar to HAC12 (HISTONE ACETYLTRANSFERASE OF THE CBP FAMILY 12), H3/H4 histone acetyltransferase/ transcription cofactor [Arabidopsis thaliana] (TAIR:AT1G1	0	0	0	2	0	2	2
AT1G15860	calcium ion binding		similar to unknown protein [Arabidopsis thaliana] (TAIR:AT3G12760.1); similar to unnamed protein product [Vitis vinifera] (GB:CAO45041.1); contains InterPro domain Protein of unknown function DUF298 (InterPro:IPR005176); contains InterPro domain Defective	0	1	0	1	0	2	2
AT2G07760	zinc knuckle (CCHC-type) family protein		similar to unknown protein [Arabidopsis thaliana] (TAIR:AT5G28823.1); similar to putative DNA/RNA binding protein [Brassica napus] (GB:AAM82603.1); contains InterPro domain Zinc finger, CCHC-type; (InterPro:IPR001878)	0	0	0	2	0	2	2
AT2G17450	RHA3A (RING-H2 finger A3A); protein binding / zinc ion binding	Encodes a putative RING-H2 finger protein RHA3a.	Identical to RING-H2 finger protein ATL2A (ATL2A) [Arabidopsis Thaliana] (GB:O22755); similar to RHA3B (RING-H2 finger A3B), protein binding / zinc ion binding [Arabidopsis thaliana] (TAIR:AT4G35480.1); similar to unnamed protein product [Vitis vinifera]	0	0	0	2	0	2	2
AT1G17290	ALAAT1 (ALANINE AMINOTRANSFERAS); alanine transaminase	Encodes for alanine aminotransferase (ALAAT1), involved in alanine catabolism during plants recovery from hypoxia	similar to ALAAT2 (ALANINE AMINOTRANSFERASE 2), alanine transaminase [Arabidopsis thaliana] (TAIR:AT1G72330.1); similar to ALAAT2 (ALANINE AMINOTRANSFERASE 2) [Arabidopsis thaliana] (TAIR:AT1G72330.2); similar to alanine aminotransferase [Capsicum annuum]	0	1	0	1	0	2	2
AT1G17455	ELF4-L4 (ELF4-LIKE 4)		similar to ELF4-L2 (ELF4-LIKE 2) [Arabidopsis thaliana] (TAIR:AT1G72630.1); similar to unnamed protein product [Vitis vinifera] (GB:CAO65274.1); contains InterPro domain Protein of unknown function DUF1313 (InterPro:IPR009741)	0	1	0	1	0	2	2
AT2G19900	ATNADP-ME1 (NADP-MALIC ENZYME 1); malate dehydrogenase (oxaloacetate-decarboxylating) (NADP+)/ malic enzyme/ oxidoreductase, acting on NADH or NADPH, NAD or NADP as acceptor	The malic enzyme (EC 1.1.1.40) encoded by AtNADP-ME1 is expressed in response to developmental and cell-specific signals.	similar to ATNADP-ME4 (NADP-MALIC ENZYME 4), malate dehydrogenase (oxaloacetate-decarboxylating) (NADP+)/ malic enzyme/ oxidoreductase, acting on NADH or NADPH, NAD or NADP as acceptor [Arabidopsis thaliana] (TAIR:AT1G79750.1); similar to ATNADP-ME3 (NADP	0	0	0	2	0	2	2
AT2G21250	mannose 6-phosphate reductase (NADPH-dependent), putative		similar to mannose 6-phosphate reductase (NADPH-dependent), putative [Arabidopsis thaliana] (TAIR:AT2G21260.1); similar to NADPH-dependent mannose 6-phosphate reductase [Orobanche ramosa] (GB:AAG15839.2); contains InterPro domain Aldo/keto reductase; (Int	0	0	0	2	0	2	2
AT1G18480	calcineurin-like phosphoesterase family protein		similar to calcineurin-like phosphoesterase family protein [Arabidopsis thaliana] (TAIR:AT1G07010.1); similar to Putative [Brassica oleracea] (GB:AAW81738.1); contains InterPro domain Metallophosphoesterase; (InterPro:IPR004843)	0	1	0	1	0	2	2
AT2G22430	ATHB6 (ARABIDOPSIS THALIANA HOMEOBOX PROTEIN 6); transcription factor	Encodes a homeodomain leucine zipper class I (HD-Zip I) protein.	Identical to Homeobox-leucine zipper protein ATHB-6 (ATHB-6) [Arabidopsis Thaliana] (GB:P46668;GB:Q9SJZ1;GB:Q9SQ78); similar to ATHB-16/ATHB16 (ARABIDOPSIS THALIANA HOMEOBOX PROTEIN 16), transcription activator/ transcription factor [Arabidopsis thaliana	0	0	0	2	0	2	2
AT2G22680	zinc finger (C3HC4-type RING finger) family protein		similar to EDA40 (embryo sac development arrest 40), protein binding / ubiquitin-protein ligase/ zinc ion binding [Arabidopsis thaliana] (TAIR:AT4G37890.1); similar to EDA40 (embryo sac development arrest 40), protein binding / ubiquitin-protein ligase/ z	0	0	0	2	0	2	2
AT1G19650	SEC14 cytosolic factor, putative / phosphoglyceride transfer protein, putative		similar to SEC14 cytosolic factor, putative / phosphatidylinositol transfer-like protein, putative [Arabidopsis thaliana] (TAIR:AT1G75370.1); similar to unnamed protein product [Vitis vinifera] (GB:CAO61112.1); similar to unnamed protein product [Vitis vi	0	1	0	1	0	2	2
AT2G26660	SPX (SYG1/Pho81/XPR1) domain-containing protein		similar to SPX (SYG1/Pho81/XPR1) domain-containing protein [Arabidopsis thaliana] (TAIR:AT5G20150.1); similar to hypothetical protein [Vitis vinifera] (GB:CAN70098.1); contains InterPro domain SPX, N-terminal (InterPro:IPR004331)	0	0	0	2	0	2	2
AT1G19910	AVA-P2 (vacuolar-H+-pumping ATPase 16 kDa proteolipid subunit 2); ATPase	vacuolar H+-pumping ATPase 16 kDa proteolipid (ava-p2)	Identical to Vacuolar ATP synthase 16 kDa proteolipid subunit 2 (AVAP2) [Arabidopsis Thaliana] (GB:P59228;GB:Q39037;GB:Q39038;GB:Q39039;GB:Q42424;GB:Q96298); similar to vacuolar ATP synthase 16 kDa proteolipid subunit 5 / V-ATPase 16 kDa proteolipid subu	0	1	0	1	0	2	2
AT2G26990	FUS12 (FUSCA 12)	Represses photomorphogenesis and induces skotomorphogenesis in the dark.	Identical to COP9 signalosome complex subunit 2 (CSN2) [Arabidopsis Thaliana] (GB:Q8W207;GB:Q94A24;GB:Q9ZVD8); similar to ATS9 (19S PROTEOSOME SUBUNIT 9) [Arabidopsis thaliana] (TAIR:AT1G29150.1); similar to putative COP9 signalosome complex subunit 2 [O	0	0	0	2	0	2	2
AT1G26670	ATVTI12/VTI12/VTI1B (VESICAL TRANSPORT V-SNARE 12); SNARE binding / receptor/ soluble NSF attachment protein	member of VTI1 Gene Family. Normally localizes to the transgolgi network and plasma membrane. A dominant mutation (zip1) alters the subcellular localization of VTI12 and suppresses loss of function mutation (zag1) of VTI11. Interacts with members of the	Identical to Vesicle transport v-SNARE 12 (VTI12) [Arabidopsis Thaliana] (GB:Q9SEL5;GB:Q9LQY5); similar to ATVTI11/ATVTI1A/SGR4/VTI11/VTI1A/ZIG (VESICLE TRANSPORT V-SNARE 11), receptor [Arabidopsis thaliana] (TAIR:AT5G39510.1); similar to hypothetical pr	0	1	0	1	0	2	2
AT1G28200	FIP1 (FH INTERACTING PROTEIN 1)	VirF-interacting protein FIP1	Identical to GEM-like protein 1 (FIP1) [Arabidopsis Thaliana] (GB:Q9SE96); similar to GEM [Arabidopsis thaliana] (TAIR:AT2G22475.1); similar to unnamed protein product [Vitis vinifera] (GB:CAO61640.1); contains InterPro domain GRAM (InterPro:IPR004182)	0	1	0	1	0	2	2
AT1G30630	coatomer protein epsilon subunit family protein / COPE family protein		Identical to Coatomer subunit epsilon-1 [Arabidopsis Thaliana] (GB:Q9SA78;GB:Q8LB21); similar to coatomer protein epsilon subunit family protein / COPE family protein [Arabidopsis thaliana] (TAIR:AT2G34840.1); similar to epsilon1-COP [Glycine max] (GB:BA	0	1	0	1	0	2	2
AT1G32170	XTR4 (XYLOGLUCAN ENDOTRANSGLYCOSYLASE 4); hydrolase, acting on glycosyl bonds	xyloglucan endotransglycosylase-related protein (XTR4)	Identical to Probable xyloglucan endotransglucosylase/hydrolase protein 30 precursor (XTH30) [Arabidopsis Thaliana] (GB:Q38908;GB:Q8LDA9;GB:Q9FVR2); similar to xyloglucan:xyloglucosyl transferase, putative / xyloglucan endotransglycosylase, putative / en	0	1	0	1	0	2	2
AT2G32260	cholinephosphate cytidylyltransferase, putative / phosphorylcholine transferase, putative / CTP:phosphocholine cytidylyltransferase, putative		similar to cholinephosphate cytidylyltransferase, putative / phosphorylcholine transferase, putative / CTP:phosphocholine cytidylyltransferase, putative [Arabidopsis thaliana] (TAIR:AT4G15130.1); similar to CTP:phosphocholine cytidylyltransferase [Brassic	0	0	0	2	0	2	2
AT1G44920			similar to unnamed protein product [Vitis vinifera] (GB:CAO61509.1)	0	1	0	1	0	2	2
AT1G50200	ALATS (ALANYL-TRNA SYNTHETASE); ATP binding / alanine-tRNA ligase/ ligase, forming aminoacyl-tRNA and related compounds / nucleic acid binding		Identical to Alanyl-tRNA synthetase, mitochondrial precursor (ALATS) [Arabidopsis Thaliana] (GB:P36428;GB:O04159;GB:Q8GUG2;GB:Q9SX40); similar to EMB1030 (EMBRYO DEFECTIVE 1030), ATP binding / alanine-tRNA ligase/ ligase, forming aminoacyl-tRNA and relat	0	1	0	1	0	2	2
AT1G54460			similar to WDL1 (WVD2-LIKE 1) [Arabidopsis thaliana] (TAIR:AT3G04630.2); similar to WDL1 (WVD2-LIKE 1) [Arabidopsis thaliana] (TAIR:AT3G04630.3); similar to unknown [Populus trichocarpa] (GB:ABK95727.1); contains InterPro domain Targeting for Xklp2 (Inter	0	1	0	1	0	2	2
AT2G34690	ACD11 (ACCELERATED CELL DEATH 11)	Gene product transports the glycolipid precursor sphingosine between membranes in vitro. Mutant constitutively expresses defense-related genes that accompany the hypersensitive response normally triggered by avirulent pathogens.	similar to glycolipid binding / glycolipid transporter [Arabidopsis thaliana] (TAIR:AT4G39670.1); similar to unnamed protein product [Vitis vinifera] (GB:CAO40411.1); contains InterPro domain Glycolipid transfer protein, GLTP; (InterPro:IPR014830)	0	0	0	2	0	2	2
AT1G65220	eIF4-gamma/eIF5/eIF2-epsilon domain-containing protein		similar to eIF4-gamma/eIF5/eIF2-epsilon domain-containing protein [Arabidopsis thaliana] (TAIR:AT5G36230.1); similar to unknown [Populus trichocarpa] (GB:ABK93058.1); similar to unknown [Populus trichocarpa] (GB:ABK94573.1); similar to hypothetical protei	0	1	0	1	0	2	2
AT1G70780			similar to unknown protein [Arabidopsis thaliana] (TAIR:AT1G23150.1); similar to unnamed protein product [Vitis vinifera] (GB:CAO42314.1)	0	1	0	1	0	2	2
AT2G40330	Bet v I allergen family protein		similar to unknown protein [Arabidopsis thaliana] (TAIR:AT2G38310.1); similar to unnamed protein product [Vitis vinifera] (GB:CAO48777.1); contains InterPro domain Streptomyces cyclase/dehydrase (InterPro:IPR005031)	0	0	0	2	0	2	2
AT2G40475	unknown protein			0	0	0	2	0	2	2
AT1G73820	Ssu72-like family protein		similar to unnamed protein product [Vitis vinifera] (GB:CAO67337.1); contains InterPro domain Ssu72-like protein (InterPro:IPR006811)	0	1	0	1	0	2	2
AT2G42490	copper amine oxidase, putative		similar to copper amine oxidase, putative [Arabidopsis thaliana] (TAIR:AT3G43670.1); similar to unnamed protein product [Vitis vinifera] (GB:CAO16112.1); similar to peroxisomal copper-containing amine oxidase [Glycine max] (GB:AAD40979.1); similar to hypo	0	0	0	2	0	2	2
AT2G43270	F-box family protein		Identical to F-box/Kelch-repeat protein At2g43270 [Arabidopsis Thaliana] (GB:Q1PEU9;GB:O22843); similar to F-box family protein / S locus-related [Arabidopsis thaliana] (TAIR:AT2G43260.1); similar to F-box domain containing protein [Brassica oleracea] (GB	0	0	0	2	0	2	2
AT1G76990	ACR3 (ACT Domain Repeat 3)		similar to ACR4 (ACT REPEAT 4), amino acid binding [Arabidopsis thaliana] (TAIR:AT1G69040.2); similar to ACR4 (ACT REPEAT 4), amino acid binding [Arabidopsis thaliana] (TAIR:AT1G69040.1); similar to hypothetical protein [Vitis vinifera] (GB:CAN73861.1); c	0	1	0	1	0	2	2
AT1G77510	ATPDIL1-2 (PDI-LIKE 1-2); protein disulfide isomerase	Encodes a protein disulfide isomerase-like (PDIL) protein, a member of a multigene family within the thioredoxin (TRX) superfamily.	Identical to Protein disulfide-isomerase 2 precursor [Arabidopsis Thaliana] (GB:Q9SRG3;GB:Q0WV97); similar to ATPDIL1-1 (PDI-LIKE 1-1), protein disulfide isomerase [Arabidopsis thaliana] (TAIR:AT1G21750.2); similar to ATPDIL1-1 (PDI-LIKE 1-1), protein di	0	1	0	1	0	2	2
AT1G79730	ELF7 (EARLY FLOWERING 7)	Encodes a PAF1 homolog that is involved in the control of flowering time by elevating FLC expression to a level that creates the vernalization-responsive, winter-annual habit. Yeast PAF1 is a component of a five-member complex that associates with RNA po	similar to unnamed protein product [Vitis vinifera] (GB:CAO45818.1); contains InterPro domain RNA polymerase II-associated, Paf1 (InterPro:IPR007133)	0	1	0	1	0	2	2
AT2G47910	CRR6 (CHLORORESPIRATORY REDUCTION 6)		similar to hypothetical protein [Vitis vinifera] (GB:CAN77780.1); contains InterPro domain Protein of unknown function DUF1817 (InterPro:IPR014946)	0	0	0	2	0	2	2
AT3G01920	yrdC family protein		similar to yrdC protein-related [Arabidopsis thaliana] (TAIR:AT5G60590.2); similar to unknown [Populus trichocarpa x Populus deltoides] (GB:ABK96713.1); contains InterPro domain Sua5/YciO/YrdC/YwlC (InterPro:IPR004388); contains InterPro domain SUA5/yciO/	0	0	0	2	0	2	2
AT2G16600	ROC3 (rotamase CyP 3); peptidyl-prolyl cis-trans isomerase	Encodes cytosolic cyclophilin ROC3.	Identical to Peptidyl-prolyl cis-trans isomerase CYP19-1 (CYP19-1) [Arabidopsis Thaliana] (GB:Q38900); similar to peptidyl-prolyl cis-trans isomerase / cyclophilin (CYP2) / rotamase [Arabidopsis thaliana] (TAIR:AT2G21130.1); similar to cyclophilin [Thell	0	1	0	1	0	2	2
AT2G19350			similar to unknown protein [Arabidopsis thaliana] (TAIR:AT4G29850.1); similar to hypothetical protein [Vitis vinifera] (GB:CAN75495.1); contains InterPro domain Protein of unknown function DUF872, eukaryotic (InterPro:IPR008590)	0	1	0	1	0	2	2
AT3G03690	UNE7 (unfertilized embryo sac 7); acetylglucosaminyltransferase/ transferase, transferring glycosyl groups		similar to glycosyltransferase family 14 protein / core-2/I-branching enzyme family protein [Arabidopsis thaliana] (TAIR:AT3G15350.1); similar to glycosyltransferase family 14 protein / core-2/I-branching enzyme family protein [Arabidopsis thaliana] (TAIR	0	0	0	2	0	2	2
AT3G04710	ankyrin repeat family protein		similar to stress-inducible protein, putative [Arabidopsis thaliana] (TAIR:AT4G12400.1); similar to stress-inducible protein, putative [Arabidopsis thaliana] (TAIR:AT4G12400.2); similar to hypothetical protein [Vitis vinifera] (GB:CAN69337.1); contains In	0	0	0	2	0	2	2
AT3G05280	integral membrane Yip1 family protein		similar to integral membrane Yip1 family protein [Arabidopsis thaliana] (TAIR:AT5G27490.1); similar to unnamed protein product [Vitis vinifera] (GB:CAO17630.1); contains InterPro domain Yip1 domain (InterPro:IPR006977)	0	0	0	2	0	2	2
AT3G05520	F-actin capping protein alpha subunit family protein		Identical to F-actin-capping protein subunit alpha [Arabidopsis Thaliana] (GB:O82631;GB:Q9MA66); similar to hypothetical protein [Vitis vinifera] (GB:CAN68894.1); similar to unnamed protein product [Vitis vinifera] (GB:CAO17527.1); contains InterPro doma	0	0	0	2	0	2	2
AT2G21390	coatomer protein complex, subunit alpha, putative		Identical to Coatomer subunit alpha-2 [Arabidopsis Thaliana] (GB:Q9SJT9); similar to coatomer protein complex, subunit alpha, putative [Arabidopsis thaliana] (TAIR:AT1G62020.1); similar to unnamed protein product [Vitis vinifera] (GB:CAO61059.1); similar	0	1	0	1	0	2	2
AT2G26900	bile acid:sodium symporter family protein		similar to bile acid:sodium symporter family protein [Arabidopsis thaliana] (TAIR:AT1G78560.1); similar to unnamed protein product [Vitis vinifera] (GB:CAO65594.1); contains InterPro domain Bile acid:sodium symporter; (InterPro:IPR002657); contains InterP	0	1	0	1	0	2	2
AT3G07700	ABC1 family protein		similar to ATATH13 (ABC2 homolog 13) [Arabidopsis thaliana] (TAIR:AT5G64940.2); similar to ATATH13 (ABC2 homolog 13) [Arabidopsis thaliana] (TAIR:AT5G64940.1); similar to unnamed protein product [Vitis vinifera] (GB:CAO41145.1); similar to hypothetical pr	0	0	0	2	0	2	2
AT3G07950	rhomboid protein-related		similar to unknown [Populus trichocarpa] (GB:ABK94692.1); contains InterPro domain Protein of unknown function DUF1751, integral membrane, eukaryotic (InterPro:IPR013861)	0	0	0	2	0	2	2
AT3G09710	IQD1 (IQ-DOMAIN 1); calmodulin binding	Ca(2+)-dependent calmodulin-binding protein. Targeted to the nucleus. Involved in glucosinolate metabolism in response to biotic challenge. Expressed in vascular tissue.	Identical to Protein IQ-DOMAIN 1 (IQD1) [Arabidopsis Thaliana] (GB:Q9SF32); similar to IQD2 (IQ-domain 2), calmodulin binding [Arabidopsis thaliana] (TAIR:AT5G03040.1); similar to unnamed protein product [Vitis vinifera] (GB:CAO18115.1); contains InterPro	0	0	0	2	0	2	2
AT2G27960	CKS1/CKS1AT (CDK-SUBUNIT 1); cyclin-dependent protein kinase/ protein binding	catalytic subunit of cyclin dependent kinase 1. physically interact with cyclin-dependent kinases (CDKs) and play an essential, but yet not entirely resolved, role in the regulation of the cell cycle	Identical to Cyclin-dependent kinases regulatory subunit 1 (CKS1) [Arabidopsis Thaliana] (GB:O23249); similar to CKS2 (CDK-SUBUNIT 2), cyclin-dependent protein kinase [Arabidopsis thaliana] (TAIR:AT2G27970.1); similar to hypothetical protein [Ipomoea tri	0	1	0	1	0	2	2
AT2G29400	TOPP1 (TYPE ONE PROTEIN PHOSPHATASE 1); protein serine/threonine phosphatase	Type 1 protein phosphatase, expressed in roots, rosettes and flowers	Identical to Serine/threonine-protein phosphatase PP1 isozyme 1 (TOPP1) [Arabidopsis Thaliana] (GB:P30366); similar to TOPP2 (Type one serine/threonine protein phosphatase 2), protein serine/threonine phosphatase [Arabidopsis thaliana] (TAIR:AT5G59160.3)	0	1	0	1	0	2	2
AT2G30350	endo/excinuclease amino terminal domain-containing protein		similar to unnamed protein product [Vitis vinifera] (GB:CAO21328.1); contains domain PTHR20208 (PTHR20208); contains domain PTHR20208:SF5 (PTHR20208:SF5)	0	1	0	1	0	2	2
AT2G30410	KIS (KIESEL); unfolded protein binding	mutant has embryo defect; enlarged embryo cells and endosperm nuclei; Tubulin Folding Cofactor A	Identical to Tubulin-specific chaperone A [Arabidopsis Thaliana] (GB:O04350;GB:Q949R2); similar to hypothetical protein [Vitis vinifera] (GB:CAN82778.1); contains InterPro domain Tubulin binding cofactor A; (InterPro:IPR004226)	0	1	0	1	0	2	2
AT2G30530			similar to unknown protein [Arabidopsis thaliana] (TAIR:AT5G01970.1); similar to unnamed protein product [Vitis vinifera] (GB:CAO21287.1)	0	1	0	1	0	2	2
AT2G32730	26S proteasome regulatory subunit, putative		similar to 26S proteasome regulatory subunit, putative [Arabidopsis thaliana] (TAIR:AT1G04810.1); similar to hypothetical protein [Vitis vinifera] (GB:CAN81101.1); similar to unnamed protein product [Vitis vinifera] (GB:CAO44405.1); similar to 26S proteas	0	1	0	1	0	2	2
AT2G33590	cinnamoyl-CoA reductase family		similar to cinnamoyl-CoA reductase family [Arabidopsis thaliana] (TAIR:AT2G33600.1); similar to unnamed protein product [Vitis vinifera] (GB:CAO66289.1); contains InterPro domain NAD-dependent epimerase/dehydratase; (InterPro:IPR001509); contains InterPro	0	1	0	1	0	2	2
AT3G14270	phosphatidylinositol-4-phosphate 5-kinase family protein	Encodes a FYVE domain protein containing the following domains: FYVE + Chaperonin + PIP5K.	similar to 1-phosphatidylinositol-4-phosphate 5-kinase/ zinc ion binding [Arabidopsis thaliana] (TAIR:AT4G33240.1); similar to unknown protein [Arabidopsis thaliana] (TAIR:AT4G33240.2); similar to phosphatidylinositol-4-phosphate 5-kinase family protein [	0	0	0	2	0	2	2
AT3G14690	CYP72A15 (cytochrome P450, family 72, subfamily A, polypeptide 15); oxygen binding	putative cytochrome P450	similar to CYP72A14 (cytochrome P450, family 72, subfamily A, polypeptide 14), oxygen binding [Arabidopsis thaliana] (TAIR:AT3G14680.1); similar to CYP72A13 (cytochrome P450, family 72, subfamily A, polypeptide 13), oxygen binding [Arabidopsis thaliana] (	0	0	0	2	0	2	2
AT3G15115			similar to unknown protein [Arabidopsis thaliana] (TAIR:AT1G53180.1)	0	0	0	2	0	2	2
AT3G15510	ATNAC2 (Arabidopsis thaliana NAC domain containing protein 2); transcription factor	Note of caution: not to be confused with another protein (AtNAC6 locus AT5G39610) which on occasion has also been referred to as AtNAC2.	similar to NAM (Arabidopsis NAC domain containing protein 18), transcription factor [Arabidopsis thaliana] (TAIR:AT1G52880.1); similar to unnamed protein product [Vitis vinifera] (GB:CAO39227.1); contains InterPro domain No apical meristem (NAM) protein;	0	0	0	2	0	2	2
AT3G17440	NPSN13 (novel plant SNARE 13)	member of NPSN Gene Family	Identical to Novel plant SNARE 13 (NPSN13) [Arabidopsis Thaliana] (GB:Q9LRP1); similar to ATNPSN12 (novel plant SNARE 12), protein transporter [Arabidopsis thaliana] (TAIR:AT1G48240.1); similar to unnamed protein product [Vitis vinifera] (GB:CAO70926.1);	0	0	0	2	0	2	2
AT2G33770	ATUBC24/PHO2/UBC24 (PHOSPHATE 2); ubiquitin-protein ligase	Encodes a ubiquitin-conjugating E2 enzyme. UBC24 mRNA accumulation is suppressed by miR399f, miR399b and miR399c. Involved in phosphate starvation response.	similar to PFU2/UBC23 (UBIQUITIN-CONJUGATING ENZYME 23), ubiquitin-protein ligase [Arabidopsis thaliana] (TAIR:AT2G16920.1); similar to hypothetical protein OsI_020215 [Oryza sativa (indica cultivar-group)] (GB:EAY98982.1); similar to unnamed protein prod	0	1	0	1	0	2	2
AT3G21865	PEX22 (PEROXIN 22); protein binding	Interacts with PEX4 in a yeast two-hybrid. The PEX4 and PEX22 pair may be important during the remodeling of peroxisome matrix contents as glyoxysomes transition to leaf peroxisomes.	similar to unnamed protein product [Vitis vinifera] (GB:CAO24163.1)	0	0	0	2	0	2	2
AT2G39570	ACT domain-containing protein		similar to ACT domain-containing protein [Arabidopsis thaliana] (TAIR:AT2G36840.1); similar to unnamed protein product [Vitis vinifera] (GB:CAO69235.1); contains InterPro domain Amino acid-binding ACT; (InterPro:IPR002912)	0	1	0	1	0	2	2
AT3G25040	ER lumen protein retaining receptor, putative / HDEL receptor, putative		similar to ERD2 (ER lumen protein retaining receptor 2), receptor [Arabidopsis thaliana] (TAIR:AT1G29330.1); similar to unnamed protein product [Vitis vinifera] (GB:CAO43539.1); contains InterPro domain ER lumen protein retaining receptor; (InterPro:IPR00	0	0	0	2	0	2	2
AT3G25150	nuclear transport factor 2 (NTF2) family protein / RNA recognition motif (RRM)-containing protein		similar to nuclear transport factor 2 (NTF2) family protein / RNA recognition motif (RRM)-containing protein [Arabidopsis thaliana] (TAIR:AT5G60980.1); similar to nuclear transport factor 2 (NTF2) family protein / RNA recognition motif (RRM)-containing pr	0	0	0	2	0	2	2
AT3G27240	cytochrome c1, putative		similar to cytochrome c1, putative [Arabidopsis thaliana] (TAIR:AT5G40810.1); similar to unknown [Populus trichocarpa] (GB:ABK94651.1); contains InterPro domain Cytochrome c1; (InterPro:IPR002326); contains InterPro domain Cytochrome c, monohaem; (InterPr	0	0	0	2	0	2	2
AT3G28970	AAR3 (ANTIAUXIN-RESISTANT 3)	Identified in a screen for mutants resistant to an anti-auxin. Encodes a protein with unknown function that shares homology with DCN protein family.	similar to unknown protein [Arabidopsis thaliana] (TAIR:AT3G12760.1); similar to unnamed protein product [Vitis vinifera] (GB:CAO14997.1); contains InterPro domain Protein of unknown function DUF298 (InterPro:IPR005176); contains InterPro domain Defective	0	0	0	2	0	2	2
AT3G29810	COBL2 (COBRA-LIKE PROTEIN 2 PRECURSOR)		Identical to COBRA-like protein 2 precursor (COBL2) [Arabidopsis Thaliana] (GB:Q8L8Q7;GB:Q9FWK1;GB:Q9LJ49); similar to COBL1 (COBRA-LIKE PROTEIN 1 PRECURSOR) [Arabidopsis thaliana] (TAIR:AT3G02210.1); similar to COB (COBRA) [Arabidopsis thaliana] (TAIR:AT	0	0	0	2	0	2	2
AT2G42010	PLDBETA1 (PHOSPHOLIPASE D BETA 1); phospholipase D	phospholipase D (PLDbeta)	Identical to Phospholipase D beta 1 (PLDBETA1) [Arabidopsis Thaliana] (GB:P93733;GB:P93745); similar to PLDBETA2 (phospholipase D beta 2) [Arabidopsis thaliana] (TAIR:AT4G00240.1); similar to PLDGAMMA3 (phospholipase D gamma 3), phospholipase D [Arabidop	0	1	0	1	0	2	2
AT2G43750	OASB (O-ACETYLSERINE (THIOL) LYASE B); cysteine synthase	Arabidopsis thaliana O-acetylserine (thiol) lyase (OAS-TL) isoform oasB, the key enzyme for fixation of inorganic sulfide. It catalyzes the formation of cysteine from O-acetylserine and inorganic sulfide.	Identical to Cysteine synthase, chloroplast/chromoplast precursor (OASB) [Arabidopsis Thaliana] (GB:P47999;GB:O22828;GB:Q42568); similar to OASC (O-ACETYLSERINE (THIOL) LYASE ISOFORM C), cysteine synthase [Arabidopsis thaliana] (TAIR:AT3G59760.3); simila	0	1	0	1	0	2	2
AT3G46450	SEC14 cytosolic factor family protein / phosphoglyceride transfer family protein		similar to SEC14 cytosolic factor, putative / phosphoglyceride transfer protein, putative [Arabidopsis thaliana] (TAIR:AT2G21540.2); similar to SEC14 cytosolic factor, putative / phosphoglyceride transfer protein, putative [Arabidopsis thaliana] (TAIR:AT2	0	0	0	2	0	2	2
AT3G47160	protein binding / zinc ion binding		similar to zinc finger (C3HC4-type RING finger) family protein [Arabidopsis thaliana] (TAIR:AT5G58787.1); similar to Os04g0679800 [Oryza sativa (japonica cultivar-group)] (GB:NP_001054282.1); similar to hypothetical protein [Vitis vinifera] (GB:CAN81290.1	0	0	0	2	0	2	2
AT2G47380	cytochrome c oxidase subunit Vc family protein / COX5C family protein		Identical to Probable cytochrome c oxidase polypeptide Vc-1 [Arabidopsis Thaliana] (GB:O22912); similar to cytochrome c oxidase subunit Vc, putative / COX5C, putative [Arabidopsis thaliana] (TAIR:AT5G61310.2); similar to cytochrome c oxidase subunit Vc,	0	1	0	1	0	2	2
AT3G47730	ATATH1 (ABC2 homolog 1); ATPase, coupled to transmembrane movement of substances	member of ATH subfamily	Identical to ABC2 homolog 1 (ATH1) [Arabidopsis Thaliana] (GB:Q84K47;GB:Q9STU0); similar to ATATH15 (ABC2 homolog 15), ATPase, coupled to transmembrane movement of substances [Arabidopsis thaliana] (TAIR:AT5G61690.1); similar to ATATH11 (ABC2 homolog 11),	0	0	0	2	0	2	2
AT3G47850			similar to hypothetical protein [Vitis vinifera] (GB:CAN75379.1)	0	0	0	2	0	2	2
AT3G48210			similar to unnamed protein product [Vitis vinifera] (GB:CAO64278.1); contains InterPro domain Kinetochore-Ndc80 subunit Spc25 (InterPro:IPR013255)	0	0	0	2	0	2	2
AT3G48530	KING1 (SNF1-RELATED PROTEIN KINASE REGULATORY SUBUNIT GAMMA 1)		Identical to SNF1-related protein kinase regulatory subunit gamma 1 (KING1) [Arabidopsis Thaliana] (GB:Q8LBB2;GB:Q9S7W6); similar to CBS domain-containing protein [Arabidopsis thaliana] (TAIR:AT1G69800.2); similar to CBS domain-containing protein [Arabid	0	0	0	2	0	2	2
AT3G06483	PDK (PYRUVATE DEHYDROGENASE KINASE); ATP binding / pyruvate dehydrogenase (acetyl-transferring) kinase	Pyruvate dehydrogenase kinase (PDK) specifically phosphorylates the E1&#945; subunit of the pyruvate dehydrogenase complex (PDC) on a Ser residue using ATP as a phosphate donor. PDK is a unique type of protein kinase having a His-kinase-like sequence but	similar to mitochondrial pyruvate dehydrogenase kinase isoform 2 [Glycine max] (GB:AAT02656.1); similar to mitochondrial pyruvate dehydrogenase kinase [Brassica napus] (GB:ABA25867.1); contains InterPro domain Histidine kinase; (InterPro:IPR005467); conta	0	1	0	1	0	2	2
AT3G54640	TSA1 (TRYPTOPHAN SYNTHASE ALPHA CHAIN); tryptophan synthase	Catalyzes the conversion of indole-3-glycerolphosphate to indole, the penultimate reaction in the biosynthesis of tryptophan. Functions as a heterocomplex with tryptophan synthase beta subunit (TSA2).	similar to tryptophan synthase, alpha subunit, putative [Arabidopsis thaliana] (TAIR:AT4G02610.1); similar to tryptophan synthase, alpha subunit (TSA1) [Isatis tinctoria] (GB:CAH56477.1); contains InterPro domain Ribulose-phosphate binding barrel; (InterP	0	0	0	2	0	2	2
AT3G10770	nucleic acid binding		similar to nucleic acid binding [Arabidopsis thaliana] (TAIR:AT5G05100.1); similar to hypothetical protein [Vitis vinifera] (GB:CAN73572.1); contains InterPro domain Single-stranded nucleic acid binding R3H; (InterPro:IPR001374)	0	1	0	1	0	2	2
AT3G55030	PGPS2 (phosphatidylglycerolphosphate synthase 2); CDP-alcohol phosphatidyltransferase/ CDP-diacylglycerol-glycerol-3-phosphate 3-phosphatidyltransferase	Encodes a phosphatidylglycerolphosphate synthase.	similar to PGP1/PGPS1/PGS1 (PHOSPHATIDYLGLYCEROLPHOSPHATE SYNTHASE 1), CDP-alcohol phosphatidyltransferase/ CDP-diacylglycerol-glycerol-3-phosphate 3-phosphatidyltransferase [Arabidopsis thaliana] (TAIR:AT2G39290.1); similar to unnamed protein product [Vi	0	0	0	2	0	2	2
AT3G56010			similar to hypothetical protein [Vitis vinifera] (GB:CAN79918.1); similar to unnamed protein product [Vitis vinifera] (GB:CAO41393.1)	0	0	0	2	0	2	2
AT3G58010			Identical to Probable plastid-lipid-associated protein 9, chloroplast precursor (PAP9) [Arabidopsis Thaliana] (GB:Q9M2P7); similar to unknown protein [Arabidopsis thaliana] (TAIR:AT2G42130.4); similar to unknown [Populus trichocarpa] (GB:ABK96151.1)	0	0	0	2	0	2	2
AT3G58180	PBS lyase HEAT-like repeat-containing protein		Identical to Deoxyhypusine hydroxylase [Arabidopsis Thaliana] (GB:Q94JW0;GB:Q9M2J8); similar to PBS lyase HEAT-like repeat-containing protein [Arabidopsis thaliana] (TAIR:AT3G62530.1); similar to unnamed protein product [Vitis vinifera] (GB:CAO70690.1);	0	0	0	2	0	2	2
AT3G58500	PP2A-3 (PROTEIN PHOSPHATASE 2A-3); protein serine/threonine phosphatase	encodes the third isoform of the catalytic subunit of protein phosphatase 2A.	Identical to Serine/threonine-protein phosphatase PP2A-3 catalytic subunit (PP2A3) [Arabidopsis Thaliana] (GB:P48578;GB:Q9M2G6); similar to PP2A-4 (protein phosphatase 2A-4), protein serine/threonine phosphatase [Arabidopsis thaliana] (TAIR:AT2G42500.1);	0	0	0	2	0	2	2
AT3G60240	EIF4G (EUKARYOTIC TRANSLATION INITIATION FACTOR 4G)	protein synthesis initiation factor 4G (EIF4G). A mutation in this gene (cum2-1) results in decreased accumulation of CMV coat protein in upper, uninoculated leaves. Likely affects cell-to-cell movement of the virus, also affects TCV multiplication.	Identical to Eukaryotic translation initiation factor 4G (EIF4G) [Arabidopsis Thaliana] (GB:Q76E23;GB:Q9LKQ7;GB:Q9LY39;GB:Q9M4Q5); similar to MIF4G domain-containing protein / MA3 domain-containing protein [Arabidopsis thaliana] (TAIR:AT2G24050.1); simil	0	0	0	2	0	2	2
AT3G13410			similar to unknown protein [Arabidopsis thaliana] (TAIR:AT1G55546.1); similar to hypothetical protein [Vitis vinifera] (GB:CAN72399.1)	0	1	0	1	0	2	2
AT3G13772	endomembrane protein 70, putative		similar to endomembrane protein 70, putative [Arabidopsis thaliana] (TAIR:AT5G25100.1); similar to endomembrane protein 70, putative [Arabidopsis thaliana] (TAIR:AT5G10840.1); similar to endomembrane protein 70, putative [Arabidopsis thaliana] (TAIR:AT1G5	0	1	0	1	0	2	2
AT3G19460	reticulon family protein (RTNLB11)		similar to reticulon family protein (RTNLB10) [Arabidopsis thaliana] (TAIR:AT2G15280.1); similar to Os04g0670000 [Oryza sativa (japonica cultivar-group)] (GB:NP_001054209.1); similar to H0818H01.12 [Oryza sativa (indica cultivar-group)] (GB:CAJ86090.1); c	0	1	0	1	0	2	2
AT3G20210	DELTA-VPE (delta vacuolar processing enzyme); cysteine-type endopeptidase	Encodes a vacuolar processing enzyme with caspase-1-like activity that is specifically expressed in inner integument of developing seeds. Mutants display abnormal seed coat development. It is speculated to be involved in cell death of limited cell layer	similar to GAMMA-VPE (Vacuolar processing enzyme gamma), cysteine-type endopeptidase [Arabidopsis thaliana] (TAIR:AT4G32940.1); similar to hypothetical protein [Vitis vinifera] (GB:CAN70603.1); contains InterPro domain Peptidase C13, legumain; (InterPro:I	0	1	0	1	0	2	2
AT3G22425	IGPD; imidazoleglycerol-phosphate dehydratase	Encodes imidazoleglycerolphosphate dehydratase.	Identical to Imidazoleglycerol-phosphate dehydratase 1 [Arabidopsis Thaliana] (GB:P34047;GB:Q8VYM1); similar to imidazoleglycerol-phosphate dehydratase, putative [Arabidopsis thaliana] (TAIR:AT4G14910.1); similar to imidazoleglycerol-phosphate dehydratas	0	1	0	1	0	2	2
AT4G03260	leucine-rich repeat family protein		similar to protein binding [Arabidopsis thaliana] (TAIR:AT1G78230.1); similar to hypothetical protein [Vitis vinifera] (GB:CAN75055.1); contains InterPro domain Leucine-rich repeat; (InterPro:IPR001611)	0	0	0	2	0	2	2
AT4G03320	TIC20-IV (TRANSLOCON AT THE INNER ENVELOPE MEMBRANE OF CHLOROPLASTS 20-IV); P-P-bond-hydrolysis-driven protein transmembrane transporter		similar to TIC20, P-P-bond-hydrolysis-driven protein transmembrane transporter [Arabidopsis thaliana] (TAIR:AT1G04940.1); similar to unknown [Populus trichocarpa] (GB:ABK93337.1); contains InterPro domain Chloroplast protein import component Tic20; (Inter	0	0	0	2	0	2	2
AT4G08150	KNAT1 (BREVIPEDICELLUS 1); transcription factor	A member of class I knotted1-like homeobox gene family (together with KNAT2). Similar to the knotted1 (kn1) homeobox gene of maize. Normally expressed in the peripheral and rib zone of shoot apical meristem but not in the leaf primordia. It is also expres	Identical to Homeobox protein knotted-1-like 1 (KNAT1) [Arabidopsis Thaliana] (GB:P46639;GB:Q8S3L9;GB:Q8S3M0); similar to STM (SHOOT MERISTEMLESS), transcription factor [Arabidopsis thaliana] (TAIR:AT1G62360.1); similar to BREVIPEDICELLUS [Cardamine hirs	0	0	0	2	0	2	2
AT3G23400	plastid-lipid associated protein PAP / fibrillin family protein		Identical to Probable plastid-lipid-associated protein 6, chloroplast precursor (PAP6) [Arabidopsis Thaliana] (GB:Q9LW57;GB:Q8LBY7); similar to harpin binding protein 1 [Malus x domestica] (GB:AAR26482.1); contains InterPro domain Lipocalin; (InterPro:IP	0	1	0	1	0	2	2
AT4G13590			similar to unknown protein [Arabidopsis thaliana] (TAIR:AT1G64150.1); similar to unnamed protein product [Vitis vinifera] (GB:CAO71558.1); contains InterPro domain Protein of unknown function UPF0016; (InterPro:IPR001727)	0	0	0	2	0	2	2
AT3G43720	protease inhibitor/seed storage/lipid transfer protein (LTP) family protein		similar to protease inhibitor/seed storage/lipid transfer protein (LTP) family protein [Arabidopsis thaliana] (TAIR:AT2G27130.1); similar to Os01g0814100 [Oryza sativa (japonica cultivar-group)] (GB:NP_001044604.1); similar to Os05g0489200 [Oryza sativa (	0	1	0	1	0	2	2
AT3G45770	oxidoreductase, zinc-binding dehydrogenase family protein		Identical to Probable trans-2-enoyl-CoA reductase, mitochondrial precursor [Arabidopsis Thaliana] (GB:Q8LCU7;GB:Q8W4H6;GB:Q9M166); similar to ARP protein (REF) [Arabidopsis thaliana] (TAIR:AT1G49670.1); similar to unnamed protein product [Vitis vinifera]	0	1	0	1	0	2	2
AT4G15415	ATB' GAMMA; poly(U) binding / protein phosphatase type 2A regulator	B' regulatory subunit of PP2A (AtB'gamma)	Identical to Serine/threonine protein phosphatase 2A 59 kDa regulatory subunit B' gamma isoform (B'GAMMA) [Arabidopsis Thaliana] (GB:Q8RW96;GB:O04377;GB:O23394); similar to serine/threonine protein phosphatase 2A (PP2A) regulatory subunit B', putative [A	0	0	0	2	0	2	2
AT4G16190	cysteine proteinase, putative		similar to RD19 (RESPONSIVE TO DEHYDRATION 19), cysteine-type peptidase [Arabidopsis thaliana] (TAIR:AT4G39090.1); similar to unknown [Populus trichocarpa] (GB:ABK92924.1); contains InterPro domain Peptidase C1A, papain; (InterPro:IPR013128); contains Int	0	0	0	2	0	2	2
AT4G16690	esterase/lipase/thioesterase family protein		similar to hydrolase, alpha/beta fold family protein [Arabidopsis thaliana] (TAIR:AT5G58310.1); similar to hypothetical protein [Capsella rubella] (GB:CAC82615.1); contains InterPro domain Alpha/beta hydrolase fold-1 (InterPro:IPR000073); contains InterPr	0	0	0	2	0	2	2
AT4G18040	EIF4E (EUKARYOTIC TRANSLATION INITATION FACTOR 4E, LOSS-OF-SUSCEPTIBILITY TO POTYVIRUSES); RNA binding / translation initiation factor	eIF4E protein. The cum1 mutation affects the local spreading of CMV within the inoculated leaf, delaying accumulation of cucumber mosaic virus coat protein.	Identical to Eukaryotic translation initiation factor 4E-1 (EIF4E1) [Arabidopsis Thaliana] (GB:O23252); similar to eukaryotic translation initiation factor 4E, putative / eIF-4E, putative / eIF4E, putative / mRNA cap-binding protein, putative [Arabidopsi	0	0	0	2	0	2	2
AT3G51150	kinesin motor family protein		similar to kinesin motor family protein [Arabidopsis thaliana] (TAIR:AT5G66310.1); similar to hypothetical protein [Thellungiella halophila] (GB:ABB45845.1); similar to hypothetical protein [Vitis vinifera] (GB:CAN75924.1); similar to unnamed protein prod	0	1	0	1	0	2	2
AT4G19700	protein binding / zinc ion binding		similar to protein binding / zinc ion binding [Arabidopsis thaliana] (TAIR:AT5G45100.1); similar to hypothetical protein [Vitis vinifera] (GB:CAN83796.1); contains InterPro domain Zinc finger, RING-type; (InterPro:IPR001841); contains InterPro domain S-ri	0	0	0	2	0	2	2
AT4G20300			similar to unknown protein [Arabidopsis thaliana] (TAIR:AT1G55340.1); similar to unknown protein [Oryza sativa (japonica cultivar-group)] (GB:BAD73751.1); contains InterPro domain Protein of unknown function DUF1639 (InterPro:IPR012438)	0	0	0	2	0	2	2
AT3G51260	PAD1 (20S PROTEASOME ALPHA SUBUNIT PAD1); peptidase	20S proteosomal alpha subunits. Interacts with SnRK, SKP1/ASK1 during proteasomal binding of an SCF ubiquitin ligase.	Identical to Proteasome subunit alpha type-7-A (PAD1) [Arabidopsis Thaliana] (GB:P30186;GB:Q41942;GB:Q8LB36); similar to PAD2 (20S proteasome alpha subunit D2), peptidase [Arabidopsis thaliana] (TAIR:AT5G66140.1); similar to proteasome, alpha subunit-lik	0	1	0	1	0	2	2
AT4G21280	PSBQ/PSBQ-1/PSBQA; calcium ion binding	Encodes the PsbQ subunit of the oxygen evolving complex of photosystem II.	Identical to Oxygen-evolving enhancer protein 3-1, chloroplast precursor (PSBQ1) [Arabidopsis Thaliana] (GB:Q9XFT3;GB:O49568); similar to PSBQ/PSBQ-2/PSII-Q (PHOTOSYSTEM II SUBUNIT Q-2), calcium ion binding [Arabidopsis thaliana] (TAIR:AT4G05180.1); simi	0	0	0	2	0	2	2
AT3G54180	CDC2B (CDC2-LIKE GENE); kinase/ protein binding	Arabidopsis homolog of yeast cdc2, a protein kinase (cyclin-dependent kinase) that plays a central role in control of the mitotic cell cycle.	Identical to Cyclin-dependent kinase B1-1 (CDKB1-1) [Arabidopsis Thaliana] (GB:P25859;GB:Q147L4); similar to CDKB1,2 (cyclin-dependent kinase B1,2), kinase [Arabidopsis thaliana] (TAIR:AT2G38620.2); similar to cyclin-dependent kinase B1-1 [Nicotiana taba	0	1	0	1	0	2	2
AT4G24550	clathrin adaptor complexes medium subunit family protein		similar to clathrin adaptor complexes medium subunit family protein [Arabidopsis thaliana] (TAIR:AT5G46630.1); similar to clathrin adaptor complexes medium subunit family protein [Arabidopsis thaliana] (TAIR:AT5G46630.2); similar to unnamed protein produc	0	0	0	2	0	2	2
AT4G24990	ATGP4 (Arabidopsis thaliana geranylgeranylated protein)	geranylgeranylated protein ATGP4	Identical to Membrane-anchored ubiquitin-fold protein 3 precursor (MUB3) [Arabidopsis Thaliana] (GB:Q9SW27;GB:Q9ZRD4); similar to MUB4 (MEMBRANE-ANCHORED UBIQUITIN-FOLD PROTEIN 4 PRECURSOR) [Arabidopsis thaliana] (TAIR:AT3G26980.1); similar to unknown [P	0	0	0	2	0	2	2
AT3G61770			similar to unknown protein [Arabidopsis thaliana] (TAIR:AT1G67600.1); similar to unnamed protein product [Vitis vinifera] (GB:CAO14376.1); contains InterPro domain Acid phosphatase/vanadium-dependent haloperoxidase related (InterPro:IPR003832)	0	1	0	1	0	2	2
AT3G66654	peptidyl-prolyl cis-trans isomerase cyclophilin-type family protein		similar to peptidyl-prolyl cis-trans isomerase cyclophilin-type family protein [Arabidopsis thaliana] (TAIR:AT2G47320.1); similar to unnamed protein product [Vitis vinifera] (GB:CAO44909.1); contains InterPro domain Cyclophilin-like (InterPro:IPR015891);	0	1	0	1	0	2	2
AT4G01026			similar to unknown protein [Arabidopsis thaliana] (TAIR:AT1G01360.1); similar to hypothetical protein [Arabidopsis suecica] (GB:BAF63139.1); contains domain SSF55961 (SSF55961)	0	1	0	1	0	2	2
AT4G14210	PDS3 (PHYTOENE DESATURASE)	Encodes phytoene desaturase (phytoene dehydrogenase), an enzyme that catalyzes the desaturation of phytoene to zeta-carotene during carotenoid biosynthesis. Processed protein is localized to the plastid.	Identical to Phytoene dehydrogenase, chloroplast/chromoplast precursor (PDS) [Arabidopsis Thaliana] (GB:Q07356); similar to ZDS (ZETA-CAROTENE DESATURASE), carotene 7,8-desaturase [Arabidopsis thaliana] (TAIR:AT3G04870.2); similar to ZDS (ZETA-CAROTENE D	0	1	0	1	0	2	2
AT4G16550	heat shock protein-related		similar to heat shock protein-related [Arabidopsis thaliana] (TAIR:AT4G16560.1); similar to hypothetical protein 25.t00005 [Brassica oleracea] (GB:ABD64968.1); contains InterPro domain HSP20-like chaperone (InterPro:IPR008978); contains InterPro domain He	0	1	0	1	0	2	2
AT4G32930			similar to unnamed protein product [Vitis vinifera] (GB:CAO43772.1); contains InterPro domain Protein of unknown function DUF866, eukaryotic (InterPro:IPR008584)	0	0	0	2	0	2	2
AT4G33460	ATNAP13 (EMBRYO DEFECTIVE 2751)	member of NAP subfamily	Identical to Non-intrinsic ABC protein 13, chloroplast precursor (NAP13) [Arabidopsis Thaliana] (GB:Q8H1R4;GB:Q9SZC3); similar to MDR3/PGP3 (P-GLYCOPROTEIN 3), ATPase, coupled to transmembrane movement of substances [Arabidopsis thaliana] (TAIR:AT4G01820.	0	0	0	2	0	2	2
AT4G33690			similar to hypothetical protein [Vitis vinifera] (GB:CAN61243.1)	0	0	0	2	0	2	2
AT4G19200	proline-rich family protein		contains InterPro domain XYPPX repeat (InterPro:IPR006031)	0	1	0	1	0	2	2
AT4G35020	ARAC3/ATROP6/RHO1PS/ROP6 (rho-related protein from plants 6); GTP binding / GTPase	A member of ROP GTPase gene family; Encodes a Rho-like GTP binding protein.	Identical to Rac-like GTP-binding protein ARAC3 precursor (ARAC3) [Arabidopsis Thaliana] (GB:Q38912;GB:P92989;GB:Q84W42); similar to ATGP3/ATROP4 (RHO-LIKE GTP BINDING PROTEIN 4), GTP binding / GTPase [Arabidopsis thaliana] (TAIR:AT1G75840.1); similar to	0	0	0	2	0	2	2
AT4G35120	kelch repeat-containing F-box family protein		Identical to Putative F-box/Kelch-repeat protein At4g35120 [Arabidopsis Thaliana] (GB:O49618); similar to kelch repeat-containing F-box family protein [Arabidopsis thaliana] (TAIR:AT4G19870.2); similar to kelch repeat-containing F-box family protein [Arab	0	0	0	2	0	2	2
AT4G21660	proline-rich spliceosome-associated (PSP) family protein		similar to pliceosome associated protein-related [Arabidopsis thaliana] (TAIR:AT1G11520.1); similar to PSP, proline-rich [Medicago truncatula] (GB:ABN05971.1); similar to hypothetical protein OsI_009333 [Oryza sativa (indica cultivar-group)] (GB:EAY88100.	0	1	0	1	0	2	2
AT4G22920	ATNYE1/NYE1 (NON-YELLOWING 1)	Similar to the tomato senescence-inducible chloroplast stay-green protein 1. It is upregulated during maximal senescence in the Arabidopsis life cycle, especially in senescent leaves.	similar to unknown protein [Arabidopsis thaliana] (TAIR:AT4G11910.1); similar to putative staygreen protein [Nicotiana tabacum] (GB:ABY19382.1)	0	1	0	1	0	2	2
AT4G27230	HTA2 (HISTONE H2A); DNA binding	Encodes HTA2, a histone H2A protein.	Identical to Probable histone H2A.3 [Arabidopsis Thaliana] (GB:O81826;GB:Q8L8Z9); similar to HTA1/RAT5 (RESISTANT TO AGROBACTERIUM TRANSFORMATION 5), DNA binding [Arabidopsis thaliana] (TAIR:AT5G54640.1); similar to unknown [Populus trichocarpa] (GB:ABK9	0	1	0	1	0	2	2
AT4G36960	RNA recognition motif (RRM)-containing protein		similar to heterogeneous nuclear ribonucleoprotein, putative / hnRNP, putative [Arabidopsis thaliana] (TAIR:AT3G07810.1); similar to heterogeneous nuclear ribonucleoprotein, putative / hnRNP, putative [Arabidopsis thaliana] (TAIR:AT3G07810.2); similar to	0	0	0	2	0	2	2
AT4G37210	tetratricopeptide repeat (TPR)-containing protein		similar to hypothetical protein [Vitis vinifera] (GB:CAN61830.1); contains InterPro domain Tetratricopeptide-like helical; (InterPro:IPR011990); contains InterPro domain Tetratricopeptide TPR-1 (InterPro:IPR001440); contains InterPro domain Tetratricopept	0	0	0	2	0	2	2
AT4G38620	MYB4 (myb domain protein 4); transcription factor	Encodes a R2R3 MYB protein which is involved in the response to UV-B. It functions as a repressor of target gene expression. One of its target genes encodes cinnamate 4-hydroxylase; mutants accumulate sinapate esters in their leaves.	Identical to Transcription repressor MYB4 (MYB4) [Arabidopsis Thaliana] (GB:Q9SZP1;GB:O49774;GB:Q7DLI1); similar to AtMYB32 (myb domain protein 32), DNA binding / transcription factor [Arabidopsis thaliana] (TAIR:AT4G34990.1); similar to transcription fa	0	0	0	2	0	2	2
AT4G29520			similar to unnamed protein product [Vitis vinifera] (GB:CAO65389.1); contains InterPro domain Saposin B (InterPro:IPR008139)	0	1	0	1	0	2	2
AT5G05760	SYP31 (T-SNARE SED 5); SNAP receptor	A SNARE protein (ortholog of syntaxin 5), a membrane fusion machine component involved in cytokinesis	Identical to Syntaxin-31 (SYP31) [Arabidopsis Thaliana] (GB:Q9FFK1;GB:O65099); similar to SYP32 (syntaxin 32), SNAP receptor [Arabidopsis thaliana] (TAIR:AT3G24350.1); similar to unnamed protein product [Vitis vinifera] (GB:CAO41331.1); contains InterPro	0	0	0	2	0	2	2
AT5G05780	AE3/ATHMOV34 (ASYMMETRIC LEAVES ENHANCER 3, ASYMMETRIC LEAVES ENHANCER3)	Encodes a putative 26S proteasome subunit RPN8a. The function of RPN8a and other 26S subunits may be required for specifying leaf adaxial identity.	Identical to Probable 26S proteasome non-ATPase regulatory subunit 7 (RPN8) [Arabidopsis Thaliana] (GB:O24412); similar to MEE34 (maternal effect embryo arrest 34) [Arabidopsis thaliana] (TAIR:AT3G11270.1); similar to hypothetical protein OsI_017151 [Ory	0	0	0	2	0	2	2
AT5G10010			similar to unknown protein [Arabidopsis thaliana] (TAIR:AT5G64910.1); similar to 117M18_4 [Brassica rapa] (GB:AAZ66923.1)	0	0	0	2	0	2	2
AT4G29960			similar to unnamed protein product [Vitis vinifera] (GB:CAO15556.1)	0	1	0	1	0	2	2
AT4G31450	zinc finger (C3HC4-type RING finger) family protein		similar to zinc finger (C3HC4-type RING finger) family protein [Arabidopsis thaliana] (TAIR:AT5G24870.2); similar to zinc finger (C3HC4-type RING finger) family protein [Arabidopsis thaliana] (TAIR:AT5G24870.1); similar to unnamed protein product [Vitis v	0	1	0	1	0	2	2
AT5G13820	TBP1 (TELOMERIC DNA BINDING PROTEIN 1); DNA binding	Encodes a protein that specifically binds plant telomeric DNA repeats.	similar to TRFL9 (TRF-LIKE 9), DNA binding [Arabidopsis thaliana] (TAIR:AT3G12560.1); similar to unnamed protein product [Vitis vinifera] (GB:CAO69187.1); contains InterPro domain Ubiquitin; (InterPro:IPR000626); contains InterPro domain Homeodomain-relat	0	0	0	2	0	2	2
AT4G35840	zinc finger (C3HC4-type RING finger) family protein		Identical to RING-H2 finger protein ATL4M (ATL4M) [Arabidopsis Thaliana] (GB:Q8GT75;GB:Q8GXV3;GB:Q9SZT2); similar to zinc finger (C3HC4-type RING finger) family protein [Arabidopsis thaliana] (TAIR:AT2G17730.1); similar to unnamed protein product [Vitis	0	1	0	1	0	2	2
AT5G15910	dehydrogenase-related		similar to binding / catalytic/ coenzyme binding [Arabidopsis thaliana] (TAIR:AT5G10730.1); similar to hypothetical protein [Cleome spinosa] (GB:ABD96868.1); contains InterPro domain NAD-dependent epimerase/dehydratase; (InterPro:IPR001509); contains Inte	0	0	0	2	0	2	2
AT4G36940	nicotinate phosphoribosyltransferase		similar to nicotinate phosphoribosyltransferase family protein / NAPRTase family protein [Arabidopsis thaliana] (TAIR:AT2G23420.1); similar to unnamed protein product [Vitis vinifera] (GB:CAO71867.1); similar to B0222C05.1 [Oryza sativa (indica cultivar-g	0	1	0	1	0	2	2
AT5G03455	CDC25	Encodes a homolog of yeast cell cycle regulator CDC25. It has a sole catalytic domain and devoid of the N-terminal regulatory region found in the human CDC25 and is capable of reducing the mitotic cell length of transformed fission yeast. Non-plant CDC2	Identical to Dual specificity phosphatase Cdc25 (CDC25) [Arabidopsis Thaliana] (GB:Q8GY31;GB:Q8LC90;GB:Q9LZE1); similar to unnamed protein product [Vitis vinifera] (GB:CAO63018.1); similar to hypothetical protein [Vitis vinifera] (GB:CAN65876.1); contain	0	1	0	1	0	2	2
AT5G03480	nucleic acid binding / nucleotide binding		similar to nucleotide binding [Arabidopsis thaliana] (TAIR:AT5G03495.1); similar to H0714H04.9 [Oryza sativa (indica cultivar-group)] (GB:CAH66982.1); contains InterPro domain RNA recognition motif, RNP-1; (InterPro:IPR000504); contains InterPro domain Nu	0	1	0	1	0	2	2
AT5G16830	SYP21 (syntaxin 21); SNAP receptor	member of SYP2 Gene Family. Over-expression of the gene in tobacco protoplasts leads to a disruption of vacuolar transport from the prevacuolar compartment (PVC) to the vacuole, but not from the Golgi apparatus to the plasma membrane.	Identical to Syntaxin-21 (SYP21) [Arabidopsis Thaliana] (GB:Q39233); similar to VAM3 (syntaxin 22), SNAP receptor [Arabidopsis thaliana] (TAIR:AT5G46860.1); similar to syntaxin-like protein [Brassica oleracea] (GB:ABB83612.1); contains InterPro domain Ta	0	0	0	2	0	2	2
AT5G03880			similar to unknown protein [Arabidopsis thaliana] (TAIR:AT4G10000.2); similar to unknown protein [Arabidopsis thaliana] (TAIR:AT4G10000.1); similar to unnamed protein product [Vitis vinifera] (GB:CAO15903.1); contains InterPro domain Thioredoxin-like fold	0	1	0	1	0	2	2
AT5G11090	serine-rich protein-related		similar to serine-rich protein-related [Arabidopsis thaliana] (TAIR:AT5G25280.1); similar to serine-rich protein-related [Arabidopsis thaliana] (TAIR:AT5G25280.2); similar to serine-rich protein [Brassica rapa] (GB:ABL97972.1)	0	1	0	1	0	2	2
AT5G14320	30S ribosomal protein S13, chloroplast (CS13)		Identical to 30S ribosomal protein S13, chloroplast precursor (RPS13) [Arabidopsis Thaliana] (GB:P42732;GB:Q9LY97); similar to 30S ribosomal protein S13, chloroplast, putative [Arabidopsis thaliana] (TAIR:AT1G77750.1); similar to unknown [Populus trichoc	0	1	0	1	0	2	2
AT5G22920	zinc finger (C3HC4-type RING finger) family protein		similar to zinc finger (C3HC4-type RING finger) family protein [Arabidopsis thaliana] (TAIR:AT5G25560.1); similar to unnamed protein product [Vitis vinifera] (GB:CAO16747.1); contains InterPro domain Zinc finger, CHY-type; (InterPro:IPR008913); contains I	0	0	0	2	0	2	2
AT5G25350	EBF2 (EIN3-BINDING F BOX PROTEIN 2)	Arabidopsis thaliana EIN3-binding F-box protein 2 (EBF2) mRNA. Part of the SCF complex, it is located in the nucleus and is involved in the ethylene-response pathway.	Identical to EIN3-binding F-box protein 2 (EBF2) [Arabidopsis Thaliana] (GB:Q708Y0); similar to EBF1 (EIN3-BINDING F BOX PROTEIN 1), ubiquitin-protein ligase [Arabidopsis thaliana] (TAIR:AT2G25490.1); similar to unnamed protein product [Vitis vinifera] (G	0	0	0	2	0	2	2
AT5G36290			similar to unknown protein [Arabidopsis thaliana] (TAIR:AT1G25520.1); similar to unnamed protein product [Vitis vinifera] (GB:CAO22988.1); contains InterPro domain Protein of unknown function UPF0016; (InterPro:IPR001727)	0	0	0	2	0	2	2
AT5G37930	seven in absentia (SINA) family protein		Identical to E3 ubiquitin-protein ligase SINA-like 10 [Arabidopsis Thaliana] (GB:Q84K34;GB:Q9FKD3); similar to seven in absentia (SINA) protein, putative [Arabidopsis thaliana] (TAIR:AT1G66650.1); similar to SIAH1 protein [Brassica napus var. napus] (GB:	0	0	0	2	0	2	2
AT5G39050	transferase family protein		similar to transferase family protein [Arabidopsis thaliana] (TAIR:AT5G39080.1); similar to malonyl-CoA:isoflavone 7-O-glucoside-6''-O-malonyltransferase [Glycine max] (GB:BAF73621.1); contains InterPro domain Transferase (InterPro:IPR003480)	0	0	0	2	0	2	2
AT5G19760	dicarboxylate/tricarboxylate carrier (DTC)		similar to mitochondrial substrate carrier family protein [Arabidopsis thaliana] (TAIR:AT2G22500.1); similar to oxoglutarate malate translocator [Solanum tuberosum] (GB:CAA68164.1); similar to dicarboxylate/tricarboxylate carrier [Nicotiana tabacum] (GB:C	0	1	0	1	0	2	2
AT5G25520	transcription elongation factor-related		similar to unknown protein [Arabidopsis thaliana] (TAIR:AT5G11430.1); similar to unnamed protein product [Vitis vinifera] (GB:CAO44119.1); contains InterPro domain Transcription elongation factor S-II, central region; (InterPro:IPR003618); contains InterP	0	1	0	1	0	2	2
AT5G36230	eIF4-gamma/eIF5/eIF2-epsilon domain-containing protein		similar to eIF4-gamma/eIF5/eIF2-epsilon domain-containing protein [Arabidopsis thaliana] (TAIR:AT1G65220.1); similar to unknown [Populus trichocarpa] (GB:ABK93058.1); similar to unknown [Populus trichocarpa] (GB:ABK94573.1); similar to hypothetical protei	0	1	0	1	0	2	2
AT5G47110	lil3 protein, putative		similar to LIL3:1, transcription factor [Arabidopsis thaliana] (TAIR:AT4G17600.1); similar to Lil3 protein, putative [Brassica oleracea] (GB:ABD64919.1); contains domain SSF103511 (SSF103511)	0	0	0	2	0	2	2
AT5G42760			similar to unknown [Populus trichocarpa] (GB:ABK95091.1); contains InterPro domain O-methyltransferase, N-terminal (InterPro:IPR003455); contains InterPro domain Conserved hypothetical protein CHP00027, methylltransferase (InterPro:IPR011610)	0	1	0	1	0	2	2
AT5G43970	TOM22-V (TRANSLOCASE OUTER MITOCHONDRIAL MEMBRANE 22-V)	Subunit of the TOM complex, a translocase in the outer mitochondrial membrane that selectively allows proteins with a mitochondrial targeting sequence to enter the mitochondrion.	Identical to Mitochondrial import receptor subunit TOM22 homolog 2 (TOM22-2) [Arabidopsis Thaliana] (GB:Q9FNC9); similar to TOM22-I (translocase of the outer mitochondrial membrane 22-I) [Arabidopsis thaliana] (TAIR:AT1G04070.1); similar to unknown [Popu	0	1	0	1	0	2	2
AT5G50040	invertase/pectin methylesterase inhibitor family protein		similar to invertase/pectin methylesterase inhibitor family protein [Arabidopsis thaliana] (TAIR:AT5G50050.1); similar to pollen-specific protein Bnm1 [Brassica napus] (GB:AAB48480.1); contains InterPro domain Pectinesterase inhibitor; (InterPro:IPR006501	0	1	0	1	0	2	2
AT5G53350	CLPX (Clp protease regulatory subunit X); ATPase	CLP protease regulatory subunit CLPX mRNA, nuclear gene	similar to ATP-dependent Clp protease ATP-binding subunit ClpX, putative [Arabidopsis thaliana] (TAIR:AT1G33360.1); similar to hypothetical protein [Vitis vinifera] (GB:CAN75136.1); contains InterPro domain ATPase AAA-2 (InterPro:IPR013093); contains Inte	0	0	0	2	0	2	2
AT5G52480	protein binding		similar to F-box family protein (FBL20) [Arabidopsis thaliana] (TAIR:AT4G05460.1); similar to hypothetical protein [Vitis vinifera] (GB:CAN82327.1); contains InterPro domain Leucine-rich repeat 2 (InterPro:IPR013101); contains InterPro domain Leucine-rich	0	1	0	1	0	2	2
AT5G57655	xylose isomerase family protein		Identical to Xylose isomerase (XYLA) [Arabidopsis Thaliana] (GB:Q9FKK7;GB:Q8L759); similar to unnamed protein product [Vitis vinifera] (GB:CAO43316.1); contains InterPro domain Xylose isomerase-type TIM barrel (InterPro:IPR012307); contains InterPro doma	0	0	0	2	0	2	2
AT5G57910			similar to unknown protein [Arabidopsis thaliana] (TAIR:AT4G30630.1); similar to unnamed protein product [Vitis vinifera] (GB:CAO66657.1)	0	1	0	1	0	2	2
AT5G59160	TOPP2 (Type one serine/threonine protein phosphatase 2); protein serine/threonine phosphatase	Encodes the catalytic subunit of a Type 1 phosphoprotein Ser/Thr phosphatase, expressed in roots, shoots and flowers.	Identical to Serine/threonine-protein phosphatase PP1 isozyme 2 (TOPP2) [Arabidopsis Thaliana] (GB:P48482;GB:Q24JM8;GB:Q94B57); similar to TOPP5 (Type one serine/threonine protein phosphatase 5), protein serine/threonine phosphatase [Arabidopsis thaliana	0	0	0	2	0	2	2
AT5G59920	ULI3 (UV-B light insensitive 3)	Isolated in a screen for UV-B insensitive mutants using a hypocotyl growth inhibition assay. Mutants are defective in a number of UV-B responses.	similar to DC1 domain-containing protein / UV-B light-insensitive protein, putative [Arabidopsis thaliana] (TAIR:AT5G59940.1); similar to DC1 domain-containing protein / UV-B light-insensitive protein, putative [Arabidopsis thaliana] (TAIR:AT5G59930.1); s	0	0	0	2	0	2	2
AT5G60790	ATGCN1 (Arabidopsis thaliana general control non-repressible 1)	member of GCN subfamily	similar to ATGCN3 (Arabidopsis thaliana general control non-repressible 3) [Arabidopsis thaliana] (TAIR:AT1G64550.1); similar to unnamed protein product [Vitis vinifera] (GB:CAO16780.1); similar to ATP-binding cassette transporter [Pteris vittata] (GB:AAS	0	0	0	2	0	2	2
AT5G61220	complex 1 family protein / LVR family protein		similar to unknown [Populus trichocarpa] (GB:ABK94416.1); contains InterPro domain Complex 1 LYR protein (InterPro:IPR008011)	0	1	0	1	0	2	2
AT5G61670	heat shock protein binding / unfolded protein binding	Encodes a close homolog of the Cauliflower OR (Orange) protein. The function of OR is to induce the differentiation of proplastids or other noncolored plastids into chromoplasts for carotenoid accumulation. Both proteins contain a Cysteine-rich zinc fin	similar to chaperone protein dnaJ-related [Arabidopsis thaliana] (TAIR:AT5G06130.2); similar to OR [Brassica oleracea var. botrytis] (GB:ABH07405.1); contains InterPro domain Heat shock protein DnaJ, cysteine-rich region; (InterPro:IPR001305)	0	0	0	2	0	2	2
AT5G62790	DXR (1-DEOXY-D-XYLULOSE 5-PHOSPHATE REDUCTOISOMERASE)	1-Deoxy-d-xylulose 5-phosphate reductoisomerase (DXR) catalyzes the first committed step of the 2-C-methyl-d-erythritol 4-phosphate pathway for isoprenoid biosynthesis. In Arabidopsis, DXR is encoded by a single-copy gene. Arabidopsis DXR is targeted to	Identical to 1-deoxy-D-xylulose 5-phosphate reductoisomerase, chloroplast precursor (DXR) [Arabidopsis Thaliana] (GB:Q9XFS9;GB:Q9M6U2); similar to 1-deoxy-D-xylulose-5-phosphate reductoisomerase [Hevea brasiliensis] (GB:BAF98290.1); similar to 1-deoxy-D-	0	0	0	2	0	2	2
AT5G64370	BETA-UP (BETA-UREIDOPROPIONASE); beta-ureidopropionase	PYD3 encodes a beta-ureidopropionase which, when expressed in E. coli, has been shown to convert beta-ureidopropionate into beta-alanine.	similar to NLP1 (NITRILASE-LIKE PROTEIN 1), hydrolase, acting on carbon-nitrogen (but not peptide) bonds [Arabidopsis thaliana] (TAIR:AT2G27450.2); similar to NLP1 (NITRILASE-LIKE PROTEIN 1), hydrolase, acting on carbon-nitrogen (but not peptide) bonds [A	0	1	0	1	0	2	2
AT5G64510			similar to unnamed protein product [Vitis vinifera] (GB:CAO49799.1)	0	1	0	1	0	2	2
AT5G64740	CESA6 (CELLULOSE SYNTHASE 6); transferase, transferring glycosyl groups	Encodes a cellulose synthase isomer. CESA6 mutants have cellulose defect in the primary cell wall. Multiple lines of evidence suggest that CESA6, along with CESA1 and CESA3 are present in the same plasma membrane complex for cellulose biosynthesis. CESA2	Identical to Cellulose synthase A catalytic subunit 6 [UDP-forming] (CESA6) [Arabidopsis Thaliana] (GB:Q94JQ6;GB:O65338;GB:Q9FGF9); similar to CESA9 (CELLULOSE SYNTHASE 9), transferase, transferring glycosyl groups [Arabidopsis thaliana] (TAIR:AT2G21770.	0	0	0	2	0	2	2
AT5G65660	hydroxyproline-rich glycoprotein family protein		Identical to Uncharacterized protein At5g65660 [Arabidopsis Thaliana] (GB:Q9LSK9); similar to hydroxyproline-rich glycoprotein [Medicago truncatula] (GB:ABY48133.1)	0	0	0	2	0	2	2
AT1G01470	LEA14 (LATE EMBRYOGENESIS ABUNDANT 14)	Encodes late-embryogenesis abundant protein whose mRNA levels are induced in response to wounding and light stress. Might be involved in protection against dessication.	Identical to Putative desiccation-related protein LEA14 (LEA14) [Arabidopsis Thaliana] (GB:O03983;GB:Q42314); similar to late embryogenesis abundant protein, putative / LEA protein, putative [Arabidopsis thaliana] (TAIR:AT2G46140.1); similar to Late embry	0	0	0	1	0	1	1
AT1G01540	protein kinase family protein		Identical to Putative serine/threonine-protein kinase At1g01540 [Arabidopsis Thaliana] (GB:Q3EDL4;GB:O23699;GB:Q94KD9;GB:Q9LMM7); similar to protein kinase family protein [Arabidopsis thaliana] (TAIR:AT4G01330.1); similar to unnamed protein product [Viti	0	1	0	0	0	1	1
AT1G01710	acyl-CoA thioesterase family protein		similar to acyl-CoA thioesterase family protein [Arabidopsis thaliana] (TAIR:AT4G00520.2); similar to unnamed protein product [Vitis vinifera] (GB:CAO39602.1); contains InterPro domain RmlC-like jelly roll fold (InterPro:IPR014710); contains InterPro doma	0	0	0	1	0	1	1
AT1G01750	actin-depolymerizing factor, putative		Identical to Actin-depolymerizing factor 10 (ADF10) [Arabidopsis Thaliana] (GB:Q9LQ81); similar to actin-depolymerizing factor, putative [Arabidopsis thaliana] (TAIR:AT4G00680.1); similar to hypothetical protein [Vitis vinifera] (GB:CAN73839.1); contains	0	1	0	0	0	1	1
AT1G02070			similar to zinc ion binding [Arabidopsis thaliana] (TAIR:AT3G60520.1); similar to unknown [Populus trichocarpa] (GB:ABK95332.1)	0	1	0	0	0	1	1
AT1G02100	leucine carboxyl methyltransferase family protein		similar to hypothetical protein [Vitis vinifera] (GB:CAN69755.1); contains InterPro domain Leucine carboxyl methyltransferase (InterPro:IPR007213); contains InterPro domain Leucine carboxyl methyltransferase, subgroup (InterPro:IPR016651)	0	1	0	0	0	1	1
AT1G02120	VAD1 (VASCULAR ASSOCIATED DEATH1)		similar to C2 domain-containing protein / GRAM domain-containing protein [Arabidopsis thaliana] (TAIR:AT3G59660.1); similar to unnamed protein product [Vitis vinifera] (GB:CAO70534.1); contains InterPro domain GRAM (InterPro:IPR004182)	0	1	0	0	0	1	1
AT1G02270	endonuclease/exonuclease/phosphatase family protein / calcium-binding EF hand family protein		Identical to Uncharacterized calcium-binding protein At1g02270 [Arabidopsis Thaliana] (GB:O81916;GB:Q940T7); similar to calcium-binding EF hand family protein [Arabidopsis thaliana] (TAIR:AT5G54130.2); similar to unnamed protein product [Vitis vinifera] (	0	0	0	1	0	1	1
AT1G02330			similar to unnamed protein product [Vitis vinifera] (GB:CAO40200.1); contains InterPro domain Hepatocellular carcinoma-associated antigen 59 (InterPro:IPR010756)	0	0	0	1	0	1	1
AT1G02410	cytochrome c oxidase assembly protein CtaG / Cox11 family		similar to unnamed protein product [Vitis vinifera] (GB:CAO62202.1); contains InterPro domain Cytochrome c oxidase assembly protein CtaG/Cox11; (InterPro:IPR007533)	0	0	0	1	0	1	1
AT1G02620	GTP-binding protein (SAR1A)		similar to ASAR1 (Arabidopsis thaliana secretion-associated RAS super family 2), GTP binding [Arabidopsis thaliana] (TAIR:AT4G02080.1); similar to GTP-binding protein SAR1A (GB:O04266); contains InterPro domain ARF/SAR superfamily; (InterPro:IPR006689); c	0	1	0	0	0	1	1
AT1G02640	BXL2 (BETA-XYLOSIDASE 2); hydrolase, hydrolyzing O-glycosyl compounds	encodes a protein similar to a beta-xylosidase located in the extracellular matrix. This is a member of glycosyl hydrolase family 3 and has six other closely related members.	similar to XYL4 (beta-xylosidase 4), hydrolase, hydrolyzing O-glycosyl compounds [Arabidopsis thaliana] (TAIR:AT5G64570.1); similar to BXL1 (BETA-XYLOSIDASE 1), hydrolase, hydrolyzing O-glycosyl compounds [Arabidopsis thaliana] (TAIR:AT5G49360.1); similar	0	0	0	1	0	1	1
AT1G02770			similar to unknown protein [Arabidopsis thaliana] (TAIR:AT1G19060.1); contains InterPro domain Protein of unknown function DUF626, Arabidopsis thaliana (InterPro:IPR006462)	0	0	0	1	0	1	1
AT1G02990			similar to zinc ion binding [Arabidopsis thaliana] (TAIR:AT3G62900.1); similar to unnamed protein product [Vitis vinifera] (GB:CAO22392.1)	0	0	0	1	0	1	1
AT1G03090	MCCA (3-methylcrotonyl-CoA carboxylase 1)	MCCA is the biotinylated subunit of the dimer MCCase, which is involved in leucine degradation. Both subunits are nuclear coded and the active enzyme is located in the mitochondrion.	Identical to Methylcrotonoyl-CoA carboxylase subunit alpha, mitochondrial precursor (MCCA) [Arabidopsis Thaliana] (GB:Q42523;GB:Q9SA61); similar to CAC2 (acetyl co-enzyme A carboxylase biotin carboxylase subunit) [Arabidopsis thaliana] (TAIR:AT5G35360.1)	0	0	0	1	0	1	1
AT1G03210	phenazine biosynthesis PhzC/PhzF family protein		similar to catalytic [Arabidopsis thaliana] (TAIR:AT4G02860.1); similar to unnamed protein product [Vitis vinifera] (GB:CAO22510.1); contains InterPro domain Phenazine biosynthesis PhzC/PhzF protein; (InterPro:IPR003719)	0	0	0	1	0	1	1
AT1G03250			similar to unknown [Populus trichocarpa] (GB:ABK96006.1); contains domain R3H domain (SSF82708)	0	1	0	0	0	1	1
AT1G03350	BSD domain-containing protein		similar to BSD domain-containing protein [Arabidopsis thaliana] (TAIR:AT4G13110.1); similar to unnamed protein product [Vitis vinifera] (GB:CAO22467.1); contains InterPro domain BSD (InterPro:IPR005607)	0	0	0	1	0	1	1
AT1G03475	LIN2 (LESION INITIATION 2); coproporphyrinogen oxidase	Encodes a protein (AtCPO-I) with coproporphyrinogen III oxidase activity.	Identical to Coproporphyrinogen III oxidase, chloroplast precursor (CPX) [Arabidopsis Thaliana] (GB:Q9LR75;GB:Q546I5;GB:Q94JR5); similar to HEMF2, coproporphyrinogen oxidase [Arabidopsis thaliana] (TAIR:AT4G03205.2); similar to Coproporphyrinogen III oxi	0	0	0	1	0	1	1
AT1G03590	protein phosphatase 2C family protein / PP2C family protein		similar to protein phosphatase 2C family protein / PP2C family protein [Arabidopsis thaliana] (TAIR:AT4G03415.1); similar to hypothetical protein [Vitis vinifera] (GB:CAN68594.1); contains InterPro domain Protein phosphatase 2C-related; (InterPro:IPR00193	0	0	0	1	0	1	1
AT1G03680	ATHM1 (Arabidopsis thioredoxin M-type 1); thiol-disulfide exchange intermediate	encodes a chloroplast thioredoxin similar to prokaryotic thioredoxins.	Identical to Thioredoxin M-type 1, chloroplast precursor [Arabidopsis Thaliana] (GB:O48737); similar to ATHM2 (Arabidopsis thioredoxin M-type 2), thiol-disulfide exchange intermediate [Arabidopsis thaliana] (TAIR:AT4G03520.1); similar to Thioredoxin M-ty	0	0	0	1	0	1	1
AT1G03760	prefoldin subunit family protein		similar to hypothetical protein OsI_004919 [Oryza sativa (indica cultivar-group)] (GB:EAY77072.1); similar to hypothetical protein OsJ_004531 [Oryza sativa (japonica cultivar-group)] (GB:EAZ14706.1); contains InterPro domain Prefoldin (InterPro:IPR009053)	0	0	0	1	0	1	1
AT1G03905	ABC transporter family protein		Identical to Non-intrinsic ABC protein 4 (NAP4) [Arabidopsis Thaliana] (GB:Q3EDJ0;GB:Q9ZWB0); similar to POP1 [Arabidopsis thaliana] (TAIR:AT5G44110.1); similar to unnamed protein product [Vitis vinifera] (GB:CAO40609.1); contains InterPro domain ABC tra	0	0	0	1	0	1	1
AT1G03970	GBF4 (G-box binding factor 4); transcription factor	encodes a basic leucine zipper G-box binding factor that can bind to G-box motifs only as heterodimers with GBF2 or GBF3. A single amino acid change can confer G-box binding as homodimers.	Identical to G-box-binding factor 4 (GBF4) [Arabidopsis Thaliana] (GB:P42777); similar to bZIP transcription factor family protein [Arabidopsis thaliana] (TAIR:AT5G44080.1); similar to unnamed protein product [Vitis vinifera] (GB:CAO43627.1); contains In	0	1	0	0	0	1	1
AT1G04260	MPI7 (CAMV MOVEMENT PROTEIN INTERACTING PROTEIN 7)	Encodes protein that interacts with CaMV movement protein. Colocalizes in the cytoplasm with the movement protein. Has similarity to mammalian proteins (such as the rat PRA1) which have been described as rab acceptors.	similar to prenylated rab acceptor (PRA1) family protein [Arabidopsis thaliana] (TAIR:AT1G08770.1); similar to hypothetical protein [Vitis vinifera] (GB:CAN60779.1); contains InterPro domain Prenylated rab acceptor PRA1 (InterPro:IPR004895)	0	1	0	0	0	1	1
AT1G04310	ERS2 (ETHYLENE RESPONSE SENSOR 2); receptor	encodes an ethylene receptor related to bacterial two-component histidine kinases.	similar to ETR2 (ETHYLENE RESPONSE 2), receptor [Arabidopsis thaliana] (TAIR:AT3G23150.1); similar to At1g04310-like protein [Arabidopsis lyrata] (GB:ABY67638.1); contains InterPro domain Histidine kinase A, N-terminal; (InterPro:IPR003661); contains Inte	0	1	0	0	0	1	1
AT1G04340	lesion inducing protein-related		similar to lesion inducing protein-related [Arabidopsis thaliana] (TAIR:AT5G43460.1); similar to unnamed protein product [Vitis vinifera] (GB:CAO71340.1); contains InterPro domain HR-like lesion-inducer (InterPro:IPR008637); contains InterPro domain Surfe	0	1	0	0	0	1	1
AT1G04750	VAMP7B (VESICLE-ASSOCIATED MEMBRANE PROTEIN 7B)	vesicle-associated membrane protein 7B (At VAMP7B) mRNA,	Identical to Vesicle-associated membrane protein 721 (VAMP721) [Arabidopsis Thaliana] (GB:Q9ZTW3;GB:O23011;GB:Q9MAS4); similar to SAR1 (SYNAPTOBREVIN-RELATED PROTEIN 1) [Arabidopsis thaliana] (TAIR:AT2G33120.1); similar to unnamed protein product [Vitis	0	1	0	0	0	1	1
AT1G05120	SNF2 domain-containing protein / helicase domain-containing protein / RING finger domain-containing protein		similar to DNA repair protein, putative [Arabidopsis thaliana] (TAIR:AT1G02670.1); similar to putative DNA repair protein rhp16 [Oryza sativa (japonica cultivar-group)] (GB:BAD31171.1); similar to unnamed protein product [Vitis vinifera] (GB:CAO24011.1);	0	1	0	0	0	1	1
AT1G05170	galactosyltransferase family protein		similar to galactosyltransferase family protein [Arabidopsis thaliana] (TAIR:AT2G32430.1); similar to unnamed protein product [Vitis vinifera] (GB:CAO23998.1); contains InterPro domain Glycosyl transferase, family 31; (InterPro:IPR002659)	0	0	0	1	0	1	1
AT1G05180	AXR1 (AUXIN RESISTANT 1); small protein activating enzyme	Encodes a subunit of the RUB1 activating enzyme that regulates the protein degradation activity of Skp1-Cullin-Fbox complexes, primarily, but not exclusively, affecting auxin responses. Acts alongside AS1 to exclude BP expression from leaves.	Identical to NEDD8-activating enzyme E1 regulatory subunit (AXR1) [Arabidopsis Thaliana] (GB:P42744); similar to AXL (AXR1-LIKE), catalytic [Arabidopsis thaliana] (TAIR:AT2G32410.1); similar to AXL (AXR1-LIKE), catalytic [Arabidopsis thaliana] (TAIR:AT2G	0	0	0	1	0	1	1
AT1G05430			similar to unnamed protein product [Vitis vinifera] (GB:CAO71187.1)	0	0	0	1	0	1	1
AT1G05540			similar to unknown protein [Arabidopsis thaliana] (TAIR:AT1G30160.2); contains InterPro domain Protein of unknown function DUF295 (InterPro:IPR005174)	0	0	0	1	0	1	1
AT1G05570	CALS1 (CALLOSE SYNTHASE 1); transferase, transferring glycosyl groups	Encodes a callose synthase 1 catalytic subunit . Member of Glycosyltransferase Family- 48.	similar to ATGSL03 (GLUCAN SYNTHASE-LIKE 3), 1,3-beta-glucan synthase/ transferase, transferring glycosyl groups [Arabidopsis thaliana] (TAIR:AT2G31960.1); similar to ATGSL12 (GLUCAN SYNTHASE-LIKE 12), 1,3-beta-glucan synthase/ transferase, transferring g	0	0	0	1	0	1	1
AT1G05800	lipase class 3 family protein		similar to lipase class 3 family protein [Arabidopsis thaliana] (TAIR:AT2G31690.1); similar to unnamed protein product [Vitis vinifera] (GB:CAO45320.1); contains InterPro domain Lipase, class 3; (InterPro:IPR002921)	0	1	0	0	0	1	1
AT1G05860			similar to unknown protein [Arabidopsis thaliana] (TAIR:AT2G31600.1); similar to unnamed protein product [Vitis vinifera] (GB:CAO64768.1)	0	0	0	1	0	1	1
AT1G05940	CAT9 (CATIONIC AMINO ACID TRANSPORTER 9); cationic amino acid transmembrane transporter	Encodes a member of the cationic amino acid transporter (CAT) subfamily of amino acid polyamine choline transporters.	similar to CAT4 (CATIONIC AMINO ACID TRANSPORTER 4), cationic amino acid transmembrane transporter [Arabidopsis thaliana] (TAIR:AT3G03720.1); similar to hypothetical protein [Vitis vinifera] (GB:CAN66397.1); similar to unnamed protein product [Vitis vinif	0	0	0	1	0	1	1
AT1G06070	bZIP transcription factor, putative (bZIP69)		similar to bZIP transcription factor (POSF21) [Arabidopsis thaliana] (TAIR:AT2G31370.5); similar to bZIP transcription factor (POSF21) [Arabidopsis thaliana] (TAIR:AT2G31370.4); similar to bZIP transcription factor (POSF21) [Arabidopsis thaliana] (TAIR:AT	0	0	0	1	0	1	1
AT1G06130	GLX2-4 (GLYOXALASE 2-4); hydroxyacylglutathione hydrolase		similar to GLX2-5 (GLYOXALASE 2-5), hydroxyacylglutathione hydrolase/ iron ion binding / zinc ion binding [Arabidopsis thaliana] (TAIR:AT2G31350.1); similar to unnamed protein product [Vitis vinifera] (GB:CAO16950.1); contains InterPro domain Beta-lactama	0	1	0	0	0	1	1
AT1G06200	serine-type peptidase/ signal peptidase		similar to serine-type peptidase/ signal peptidase [Arabidopsis thaliana] (TAIR:AT2G31140.1); similar to predicted protein [Physcomitrella patens subsp. patens] (GB:EDQ73983.1); similar to OSJNBa0068L06.9 [Oryza sativa (japonica cultivar-group)] (GB:CAE01	0	1	0	0	0	1	1
AT1G06460	ACD32.1 (ALPHA-CRYSTALLIN DOMAIN 31.2)	ACD32.1 encodes an alpha-crystallin domain containing protein with homology to small heat shock proteins.	similar to AT-HSP17.6A (Arabidopsis thaliana heat shock protein 17.6A) [Arabidopsis thaliana] (TAIR:AT5G12030.1); similar to peroxisomal small heat shock protein ACD31.2 [Brassica rapa] (GB:ABV89635.1); contains InterPro domain HSP20-like chaperone (Inter	0	1	0	0	0	1	1
AT1G06510			similar to unnamed protein product [Vitis vinifera] (GB:CAO70010.1)	0	0	0	1	0	1	1
AT1G06645			pseudogene, similar to CmE8, blastp match of 51% identity and 3.9e-106 P-value to GP|15721876|dbj|BAB68392.1||AB071820 CmE8 {Cucumis melo}	0	0	0	1	0	1	1
AT1G06900	metalloendopeptidase		similar to peptidase M16 family protein / insulinase family protein [Arabidopsis thaliana] (TAIR:AT2G41790.1); similar to hypothetical protein OsJ_010322 [Oryza sativa (japonica cultivar-group)] (GB:EAZ26839.1); similar to hypothetical protein OsI_011148	0	1	0	0	0	1	1
AT1G07110	F2KP (FRUCTOSE-2,6-BISPHOSPHATASE); fructose-2,6-bisphosphate 2-phosphatase	Encodes the bifunctional enzyme fructose-6-phosphate 2-kinase/fructose-2,6-bisphosphatase.	similar to fructose-6-phosphate 2-kinase-related / fructose-2,6-bisphosphatase-related [Arabidopsis thaliana] (TAIR:AT3G30200.1); similar to fructose-6-phosphate 2-kinase/fructose-2,6-bisphosphatase [Bruguiera gymnorrhiza] (GB:BAB55655.1); similar to unna	0	0	0	1	0	1	1
AT1G07200	ATP-dependent Clp protease ClpB protein-related		similar to heat shock protein-related [Arabidopsis thaliana] (TAIR:AT2G29970.1); similar to unnamed protein product [Vitis vinifera] (GB:CAO21445.1); contains domain SSF52540 (SSF52540); contains domain G3DSA:3.40.50.300 (G3DSA:3.40.50.300); contains doma	0	0	0	1	0	1	1
AT1G07280	binding		similar to binding [Arabidopsis thaliana] (TAIR:AT2G29670.1); similar to unnamed protein product [Vitis vinifera] (GB:CAO21490.1); contains InterPro domain Tetratricopeptide-like helical; (InterPro:IPR011990); contains InterPro domain Tetratricopeptide re	0	1	0	0	0	1	1
AT1G07480	transcription factor IIA large subunit / TFIIA large subunit (TFIIA-L)		similar to transcription factor IIA large subunit, putative / TFIIA large subunit, putative [Arabidopsis thaliana] (TAIR:AT1G07470.1); similar to unnamed protein product [Vitis vinifera] (GB:CAO21604.1); contains InterPro domain Transcription factor IIA,	0	1	0	0	0	1	1
AT5G64200	ATSC35 (ARABIDOPSIS THALIANA ARGININE/SERINE-RICH SPLICING FACTOR 35, 35 KDA PROTEIN); RNA binding	encodes an SC35-like splicing factor of 35 kD localized to the nuclear specks.	similar to SCL28 (SC35-like splicing factor 28), RNA binding [Arabidopsis thaliana] (TAIR:AT5G18810.1); similar to RNA recognition motif (RRM)-containing protein [Arabidopsis thaliana] (TAIR:AT3G10400.1); similar to putative arginine/serine-rich splicing	2	1	26	0	28	1	29
AT1G74140			similar to rhomboid family protein [Arabidopsis thaliana] (TAIR:AT1G74130.1); similar to unnamed protein product [Vitis vinifera] (GB:CAO62451.1); contains InterPro domain Peptidase S54, rhomboid; (InterPro:IPR002610)	0	1	16	0	16	1	17
AT3G59690	IQD13 (IQ-domain 13); calmodulin binding		similar to IQD14, calmodulin binding [Arabidopsis thaliana] (TAIR:AT2G43680.1); similar to IQD14, calmodulin binding [Arabidopsis thaliana] (TAIR:AT2G43680.2); similar to unnamed protein product [Vitis vinifera] (GB:CAO46285.1); contains InterPro domain I	0	1	16	0	16	1	17
AT3G24220	NCED6 (NINE-CIS-EPOXYCAROTENOID DIOXYGENASE 6)	A member of gene NCED-related gene family, encodes 9-cis-epoxycarotenoid dioxygenase, a key enzyme in the biosynthesis of abscisic acid. The expression of this gene declines during the first 12h of imbibition.	Identical to 9-cis-epoxycarotenoid dioxygenase NCED6, chloroplast precursor (NCED6) [Arabidopsis Thaliana] (GB:Q9LRM7); similar to NCED3 (NINE-CIS-EPOXYCAROTENOID DIOXYGENASE3) [Arabidopsis thaliana] (TAIR:AT3G14440.1); similar to NCED9 (NINE-CIS-EPOXYCA	0	1	14	0	14	1	15
AT4G40030	histone H3.2		Identical to Histone H3.3 (HTR8) [Arabidopsis Thaliana] (GB:P59169;GB:Q6NR95); similar to histone H3 [Arabidopsis thaliana] (TAIR:AT5G10980.1); similar to histone H3.2 [Arabidopsis thaliana] (TAIR:AT4G40040.1); similar to histone H3.2 [Arabidopsis thalia	6	1	4	0	10	1	11
AT4G28240	wound-responsive protein-related		similar to wound-responsive protein-related [Brassica rapa] (GB:ABV89634.1)	7	1	3	0	10	1	11
AT1G20720	helicase-related		similar to helicase-related [Arabidopsis thaliana] (TAIR:AT1G20750.1); similar to unnamed protein product [Vitis vinifera] (GB:CAO66250.1); similar to hypothetical protein [Vitis vinifera] (GB:CAN84083.1); similar to hypothetical protein OsJ_029077 [Oryza	1	1	8	0	9	1	10
AT5G10980	histone H3		Identical to Histone H3.3 (HTR8) [Arabidopsis Thaliana] (GB:P59169;GB:Q6NR95); similar to histone H3.2 [Arabidopsis thaliana] (TAIR:AT4G40040.1); similar to histone H3.2 [Arabidopsis thaliana] (TAIR:AT4G40040.2); similar to histone H3.2 [Arabidopsis thal	3	1	6	0	9	1	10
AT3G15450			similar to unknown protein [Arabidopsis thaliana] (TAIR:AT4G27450.1); similar to unknown [Populus trichocarpa] (GB:ABK93866.1); contains domain PTHR11772 (PTHR11772); contains domain G3DSA:3.60.20.10 (G3DSA:3.60.20.10); contains domain SSF56235 (SSF56235)	2	1	6	0	8	1	9
AT1G65720			similar to hypothetical protein [Vitis vinifera] (GB:CAN83711.1); similar to unnamed protein product [Vitis vinifera] (GB:CAO22167.1); similar to unknown [Populus trichocarpa] (GB:ABK94059.1)	3	1	5	0	8	1	9
AT3G15630			similar to unknown protein [Arabidopsis thaliana] (TAIR:AT1G52720.1); similar to unnamed protein product [Vitis vinifera] (GB:CAO46032.1); similar to hypothetical protein [Vitis vinifera] (GB:CAN71657.1)	0	0	6	1	6	1	7
AT1G68300	universal stress protein (USP) family protein		similar to ethylene-responsive protein, putative [Arabidopsis thaliana] (TAIR:AT1G09740.1); similar to unnamed protein product [Vitis vinifera] (GB:CAO42154.1); contains InterPro domain UspA; (InterPro:IPR006016); contains InterPro domain Universal stress	0	1	6	0	6	1	7
AT4G09830			similar to unknown protein [Arabidopsis thaliana] (TAIR:AT5G64780.1); similar to unnamed protein product [Vitis vinifera] (GB:CAO43592.1); contains InterPro domain Uncharacterised conserved protein UCP009193 (InterPro:IPR016549)	1	0	5	1	6	1	7
AT5G19730	pectinesterase family protein		similar to pectinesterase family protein [Arabidopsis thaliana] (TAIR:AT5G47500.1); similar to hypothetical protein [Vitis vinifera] (GB:CAN63186.1); similar to unnamed protein product [Vitis vinifera] (GB:CAO65438.1); contains InterPro domain Pectin lyas	1	0	5	1	6	1	7
AT4G28270	zinc finger (C3HC4-type RING finger) family protein		similar to RMA1 (Ring finger protein with Membrane Anchor 1), protein binding / ubiquitin-protein ligase/ zinc ion binding [Arabidopsis thaliana] (TAIR:AT4G03510.2); similar to RMA1 (Ring finger protein with Membrane Anchor 1), protein binding / ubiquitin	3	1	3	0	6	1	7
AT4G13615	four F5 protein-related / 4F5 protein-related		contains InterPro domain Four F5 protein (InterPro:IPR007513)	5	1	1	0	6	1	7
AT1G25275			similar to unnamed protein product [Vitis vinifera] (GB:CAO43403.1)	5	0	1	1	6	1	7
AT2G01620	MEE11 (maternal effect embryo arrest 11)		similar to F-box family protein [Arabidopsis thaliana] (TAIR:AT3G26000.1); similar to unnamed protein product [Vitis vinifera] (GB:CAO42341.1); contains domain SSF52047 (SSF52047); contains domain PTHR23125 (PTHR23125); contains domain G3DSA:3.80.10.10 (G	0	0	5	1	5	1	6
AT5G67590	FRO1 (FROSTBITE1)	Mutant leaves have a reduced capacity for cold acclimation, appear water-soaked, leak electrolytes, and accumulate reactive oxygen species constitutively. Encode a protein with high similarity to the 18-kD Fe-S subunit of complex I (NADH dehydrogenase, EC	similar to NADH-ubiquinone oxidoreductase related-like protein [Brassica rapa] (GB:ABK78688.1); contains InterPro domain ETC complex I subunit conserved region; (InterPro:IPR006885)	0	1	5	0	5	1	6
AT1G31330	PSAF (photosystem I subunit F)	Encodes subunit F of photosystem I.	similar to unknown [Populus trichocarpa] (GB:ABK96023.1); contains InterPro domain Photosystem I reaction centre protein PsaF, subunit III; (InterPro:IPR003666)	1	1	4	0	5	1	6
AT1G34000	OHP2 (ONE-HELIX PROTEIN 2)	Encodes a novel member of the Lhc family from Arabidopsis with one predicted transmembrane alpha-helix closely related to helix I of Lhc protein from PSI (Lhca4). Gene expression is triggered by light stress and both transcript and protein accumulate in a	similar to chloroplast one-helix protein 2 [Brassica rapa] (GB:ABV89664.1); contains domain SSF103511 (SSF103511)	1	0	4	1	5	1	6
AT2G38540	LP1 (nonspecific lipid transfer protein 1)	Non-specific lipid transfer protein. Binds calmodulin in a Ca2+-independent manner. Localized to the cell wall. Specifically expressed in L1 epidermal layer.	Identical to Non-specific lipid-transfer protein 1 precursor (LTP1) [Arabidopsis Thaliana] (GB:Q42589); similar to LTP2 (LIPID TRANSFER PROTEIN 2), lipid binding [Arabidopsis thaliana] (TAIR:AT2G38530.1); similar to Non-specific lipid-transfer protein A	1	0	4	1	5	1	6
AT3G02470	SAMDC (S-ADENOSYLMETHIONINE DECARBOXYLASE); adenosylmethionine decarboxylase	Encodes a S-adenosylmethionine decarboxylase involved in polyamine biosynthesis.	Identical to S-adenosylmethionine decarboxylase proenzyme 1 (SAMDC1) [Arabidopsis Thaliana] (GB:Q96286;GB:Q96531;GB:Q9M893); similar to adenosylmethionine decarboxylase family protein [Arabidopsis thaliana] (TAIR:AT5G15950.2); similar to adenosylmethioni	2	1	3	0	5	1	6
AT4G17870			similar to unknown protein [Arabidopsis thaliana] (TAIR:AT5G46790.1); similar to Streptomyces cyclase/dehydrase family protein [Brassica oleracea] (GB:ABD65175.1); contains InterPro domain Streptomyces cyclase/dehydrase (InterPro:IPR005031)	2	1	3	0	5	1	6
AT5G48810	ATB5-B (Cytochrome b5 B)	Encodes a cytochrome b5 isoform.	similar to B5 #4 (cytochrome b5 family protein #4), heme binding / transition metal ion binding [Arabidopsis thaliana] (TAIR:AT2G32720.1); similar to Cytochrome b5 (GB:P49098); similar to cytochrome b5 [Nicotiana tabacum] (GB:CAA50575.1); contains InterPr	2	0	3	1	5	1	6
AT4G05320	UBQ10 (POLYUBIQUITIN 10); protein binding	One of five polyubiquitin genes in A. thaliana. These genes encode the highly conserved 76-amino acid protein ubiquitin that is covalently attached to substrate proteins targeting most for degradation. Polyubiquitin genes are characterized by the presenc	similar to UBQ4 (ubiquitin 4), protein binding [Arabidopsis thaliana] (TAIR:AT5G20620.1); similar to predicted protein [Ostreococcus lucimarinus CCE9901] (GB:XP_001420612.1); similar to hypothetical protein [Vitis vinifera] (GB:CAN71997.1); similar to pol	3	1	2	0	5	1	6
AT5G08290	YLS8 (yellow-leaf-specific gene 8); catalytic	Encodes Dim1 homolog.	similar to catalytic [Arabidopsis thaliana] (TAIR:AT3G24730.1); similar to unknown [Populus trichocarpa] (GB:ABK94150.1); contains InterPro domain Thioredoxin-like fold (InterPro:IPR012336); contains InterPro domain Thioredoxin fold (InterPro:IPR012335);	3	1	2	0	5	1	6
AT5G23950	C2 domain-containing protein		similar to C2 domain-containing protein [Arabidopsis thaliana] (TAIR:AT1G07310.1); similar to unnamed protein product [Vitis vinifera] (GB:CAO49504.1); similar to hypothetical protein [Vitis vinifera] (GB:CAN62171.1); contains InterPro domain C2 calcium-d	3	0	2	1	5	1	6
AT3G29010	catalytic		similar to unnamed protein product [Vitis vinifera] (GB:CAO64536.1); contains InterPro domain Biotin/lipoate A/B protein ligase; (InterPro:IPR004143)	5	1	0	0	5	1	6
AT1G73880	UDP-glucoronosyl/UDP-glucosyl transferase family protein		similar to UDP-glucoronosyl/UDP-glucosyl transferase family protein [Arabidopsis thaliana] (TAIR:AT1G51210.1); similar to UDP-glycosyltransferase 89B2 [Stevia rebaudiana] (GB:AAR06921.1); contains InterPro domain UDP-glucuronosyl/UDP-glucosyltransferase;	5	0	0	1	5	1	6
AT1G20450	ERD10/LTI45 (EARLY RESPONSIVE TO DEHYDRATION 10)	Encodes a gene induced by low temperature and dehydration. Inhibits e.coli growth while overexpressed. Belongs to the dehydrin protein family, which contains highly conserved stretches of 7-17 residues that are repetitively scattered in their sequences, t	Identical to Dehydrin ERD10 (ERD10) [Arabidopsis Thaliana] (GB:P42759;GB:Q8H7D3;GB:Q94AF8;GB:Q94KJ0); similar to COR47 (cold regulated 47) [Arabidopsis thaliana] (TAIR:AT1G20440.1); similar to dehydrin [Brassica napus] (GB:AAR23753.1); contains InterPro	0	0	4	1	4	1	5
AT2G39730	RCA (RUBISCO ACTIVASE)	Rubisco activase, a nuclear-encoded chloroplast protein that consists of two isoforms arising from alternative splicing in most plants. Required for the light activation of rubisco.	Identical to Ribulose bisphosphate carboxylase/oxygenase activase, chloroplast precursor (RCA) [Arabidopsis Thaliana] (GB:P10896;GB:Q39197;GB:Q39198;GB:Q940T8); similar to ribulose bisphosphate carboxylase/oxygenase activase, putative / RuBisCO activase,	0	0	4	1	4	1	5
AT3G22380	TIC (TIME FOR COFFEE)	Encodes a nucleus-acting plant-specific clock regulator working close to the central oscillator and affecting the circadian gating of light responses. Circadian gating is the alteration of circadian phase according to the photoperiod of the entraining da	similar to ATTKL/TKL (TICKLE) [Arabidopsis thaliana] (TAIR:AT3G63180.1); similar to unnamed protein product [Vitis vinifera] (GB:CAO71144.1)	0	0	4	1	4	1	5
AT1G48980			similar to oxidoreductase, 2OG-Fe(II) oxygenase family protein [Arabidopsis thaliana] (TAIR:AT2G17970.1); similar to oxidoreductase, 2OG-Fe(II) oxygenase family protein [Arabidopsis thaliana] (TAIR:AT2G17970.2); similar to unnamed protein product [Vitis v	0	1	4	0	4	1	5
AT3G15540	IAA19 (indoleacetic acid-induced protein 19); transcription factor	IAA induced protein 19	Identical to Auxin-responsive protein IAA19 (IAA19) [Arabidopsis Thaliana] (GB:O24409;GB:Q8L8X3;GB:Q9LDL6); similar to IAA6 (indoleacetic acid-induced protein 6), transcription factor [Arabidopsis thaliana] (TAIR:AT1G52830.1); similar to Auxin-induced pr	0	1	4	0	4	1	5
AT1G15940	binding		similar to binding [Arabidopsis thaliana] (TAIR:AT1G80810.1); similar to unnamed protein product [Vitis vinifera] (GB:CAO44270.1); contains InterPro domain Armadillo-type fold; (InterPro:IPR016024)	1	1	3	0	4	1	5
AT1G54690	G-H2AX/GAMMA-H2AX/H2AXB/HTA3; DNA binding	Encodes HTA3, a histone H2A protein. H2AX is a meiosis-specific isoform of histone H2A. Upon DSB formation, rapid accumulation of phosphorylated H2AX (&#947;-H2AX) occurs around the break site. H2AX foci accumulate in early G2. Immunolocalization stud	Identical to Probable histone H2AXb [Arabidopsis Thaliana] (GB:Q9S9K7); similar to G-H2AX/GAMMA-H2AX/H2AXA/HTA5, DNA binding [Arabidopsis thaliana] (TAIR:AT1G08880.1); similar to Histone H2A; Histone-fold [Medicago truncatula] (GB:ABN08174.1); contains I	1	1	3	0	4	1	5
AT2G37720			similar to unknown protein [Arabidopsis thaliana] (TAIR:AT5G64020.1); similar to leaf senescence protein-like [Oryza sativa (japonica cultivar-group)] (GB:BAD28782.1); similar to Os09g0397400 [Oryza sativa (japonica cultivar-group)] (GB:NP_001063105.1); c	1	1	3	0	4	1	5
AT3G02790	zinc finger (C2H2 type) family protein		similar to zinc finger (C2H2 type) family protein [Arabidopsis thaliana] (TAIR:AT5G16470.1); similar to unknown [Populus trichocarpa] (GB:ABK94760.1); contains InterPro domain Zinc finger, C2H2-like; (InterPro:IPR015880)	1	0	3	1	4	1	5
AT5G58070	lipocalin, putative		similar to temperature-induced lipocalin [Brassica napus] (GB:ABB02398.1); contains InterPro domain Lipocalin-like (InterPro:IPR013208); contains InterPro domain Lipocalin, bacterial and plant; (InterPro:IPR002446); contains InterPro domain Calycin-like (	1	1	3	0	4	1	5
AT1G22840	ATCYTC-A/CYTC-1 (CYTOCHROME C-1); electron carrier	Encodes cytochrome c. Contains two site II (TGGGCC/T) elements, which interact with a TCP-domain transcription factor, and a downstream internal telomeric repeat, and are required for expression of the Cytc-1 gene. Promoter directs preferential expressi	Identical to Probable cytochrome c At1g22840 [Arabidopsis Thaliana] (GB:O23138); similar to CYTC-2 (CYTOCHROME C-2), electron carrier [Arabidopsis thaliana] (TAIR:AT4G10040.1); similar to Cytochrome c (GB:P62772); contains InterPro domain Cytochrome c, cl	2	1	2	0	4	1	5
AT1G29390	COR314-TM2 (cold regulated 314 thylakoid membrane 2)	encodes a protein similar to the cold acclimation protein WCOR413 in wheat. Possibly targeted to thylakoid membrane.	similar to COR414-TM1 (cold regulated 414 thylakoid membrane 1) [Arabidopsis thaliana] (TAIR:AT1G29395.1); similar to unnamed protein product [Vitis vinifera] (GB:CAO66899.1); contains InterPro domain Cold acclimation WCOR413 (InterPro:IPR008892)	2	1	2	0	4	1	5
AT2G37410	ATTIM17-2 (Arabidopsis thaliana translocase inner membrane subunit 17-2); P-P-bond-hydrolysis-driven protein transmembrane transporter	Mitochondrial inner membrane translocase. Together with AtTIM17-1, TIM17-2 has a long C-terminal extension not present in other TIMs. The extension is located in the outer membrane and so TIM17-2 links the inner and outer mitochondrial membranes. The C-te	Identical to Mitochondrial import inner membrane translocase subunit Tim17 (TIM17) [Arabidopsis Thaliana] (GB:Q9SP35;GB:Q9ZUS5); similar to ATTIM17-1 (Arabidopsis thaliana translocase inner membrane subunit 17-1), P-P-bond-hydrolysis-driven protein transm	2	0	2	1	4	1	5
AT5G04750	F1F0-ATPase inhibitor protein, putative			2	0	2	1	4	1	5
AT5G46020			similar to unknown [Populus trichocarpa] (GB:ABK93798.1); contains domain PTHR22055 (PTHR22055)	3	1	1	0	4	1	5
AT5G48480			Identical to Uncharacterized protein At5g48480 [Arabidopsis Thaliana] (GB:Q9LV66); similar to unknown [Populus trichocarpa] (GB:ABK95611.1); contains domain SSF54593 (SSF54593)	3	1	1	0	4	1	5
AT5G56010	HSP81-3 (Heat shock protein 81-3); ATP binding	a member of heat shock protein 90 (HSP90) gene family. Expressed in all tissues and abundant in root apical meristem, pollen and tapetum. Expression is NOT heat-induced but induced by IAA and NaCl.	Identical to Heat shock protein 81-3 (HSP81-3) [Arabidopsis Thaliana] (GB:P51818;GB:O03985;GB:Q8VYT8;GB:Q94A60;GB:Q9FKU5); similar to heat shock protein 81-4 (HSP81-4) [Arabidopsis thaliana] (TAIR:AT5G56000.1); similar to HSP81-1 (HEAT SHOCK PROTEIN 81-1	3	1	1	0	4	1	5
AT1G54290	eukaryotic translation initiation factor SUI1, putative		Identical to Protein translation factor SUI1 homolog 2 [Arabidopsis Thaliana] (GB:Q94JV4); similar to eukaryotic translation initiation factor SUI1, putative [Arabidopsis thaliana] (TAIR:AT4G27130.1); similar to Protein translation factor SUI1 homolog (Tr	3	0	1	1	4	1	5
AT1G73030	VPS46.2		similar to VPS46.1 [Arabidopsis thaliana] (TAIR:AT1G17730.1); similar to putative developmental protein [Nicotiana benthamiana] (GB:AAO59435.1); contains InterPro domain Snf7; (InterPro:IPR005024)	3	0	1	1	4	1	5
AT5G02160	unknown protein			3	0	1	1	4	1	5
AT5G12190	RNA recognition motif (RRM)-containing protein		Identical to Pre-mRNA branch site p14-like protein [Arabidopsis Thaliana] (GB:Q9FMP4); similar to RNA recognition motif (RRM)-containing protein [Arabidopsis thaliana] (TAIR:AT2G14870.1); similar to hypothetical protein [Vitis vinifera] (GB:CAN62387.1); c	3	0	1	1	4	1	5
AT5G54160	ATOMT1 (O-METHYLTRANSFERASE 1)	A caffeic acid/5-hydroxyferulic acid O-methyltransferase. Interacts with 14-4-3 proteins in yeast 2 hybrid assay. AtOMT1 (At5g54160) encodes a flavonol 3?-O-methyltransferase that is highly active towards quercetin and myricetin. The substrate specificit	Identical to Quercetin 3-O-methyltransferase 1 (OMT1) [Arabidopsis Thaliana] (GB:Q9FK25;GB:O49964;GB:Q42170); similar to O-methyltransferase family 2 protein [Arabidopsis thaliana] (TAIR:AT1G77530.1); similar to O-methyltransferase [Fragaria x ananassa]	3	0	1	1	4	1	5
AT2G01520	MLP328 (MLP-LIKE PROTEIN 328)		Identical to MLP-like protein 328 (MLP328) [Arabidopsis Thaliana] (GB:Q9ZVF3); similar to MLP329 (MLP-LIKE PROTEIN 329) [Arabidopsis thaliana] (TAIR:AT2G01530.1); similar to unknown [Populus trichocarpa x Populus deltoides] (GB:ABK96619.1); contains Inter	4	1	0	0	4	1	5
AT3G02190	60S ribosomal protein L39 (RPL39B)		Identical to 60S ribosomal protein L39-2 (RPL39B) [Arabidopsis Thaliana] (GB:Q8L8W6;GB:Q9SRT6); similar to 60S ribosomal protein L39 (RPL39C) [Arabidopsis thaliana] (TAIR:AT4G31985.1); similar to unknown [Populus trichocarpa] (GB:ABK93945.1); contains Int	4	1	0	0	4	1	5
AT5G26220	ChaC-like family protein		similar to ChaC-like family protein [Arabidopsis thaliana] (TAIR:AT4G31290.1); similar to ChaC-like family protein-like [Solanum tuberosum] (GB:ABB87104.1); similar to meloidogyne-induced giant cell protein-like protein [Solanum tuberosum] (GB:ABA46779.1)	4	1	0	0	4	1	5
AT5G17760	AAA-type ATPase family protein		similar to AAA-type ATPase family protein [Arabidopsis thaliana] (TAIR:AT5G17740.1); similar to unnamed protein product [Vitis vinifera] (GB:CAO46634.1); contains InterPro domain AAA+ ATPase, core; (InterPro:IPR003593); contains InterPro domain AAA ATPase	4	0	0	1	4	1	5
AT2G39710	aspartyl protease family protein	Encodes a Cysteine-rich peptide (CRP) family protein	similar to ATASP38/PCS1 (PROMOTION OF CELL SURVIVAL1), aspartic-type endopeptidase/ peptidase [Arabidopsis thaliana] (TAIR:AT5G02190.1); similar to hypothetical protein [Vitis vinifera] (GB:CAN70318.1); contains InterPro domain Peptidase aspartic, catalyt	0	0	3	1	3	1	4
AT3G52300	ATPQ (ATP SYNTHASE D CHAIN, MITOCHONDRIAL); hydrogen ion transporting ATP synthase, rotational mechanism / hydrogen ion transporting ATPase, rotational mechanism		Identical to ATP synthase subunit d, mitochondrial [Arabidopsis Thaliana] (GB:Q9FT52;GB:Q8RW89;GB:Q8W039); similar to hypothetical protein [Vitis vinifera] (GB:CAN60726.1); contains InterPro domain ATPase, F0 complex, subunit D, mitochondrial; (InterPro:I	0	0	3	1	3	1	4
AT5G24870	zinc finger (C3HC4-type RING finger) family protein		similar to zinc finger (C3HC4-type RING finger) family protein [Arabidopsis thaliana] (TAIR:AT5G10650.2); similar to zinc finger (C3HC4-type RING finger) family protein [Arabidopsis thaliana] (TAIR:AT5G10650.1); similar to unnamed protein product [Vitis v	0	0	3	1	3	1	4
AT5G64260	phosphate-responsive protein, putative		similar to phosphate-responsive protein, putative [Arabidopsis thaliana] (TAIR:AT5G09440.1); similar to unknown [Populus trichocarpa x Populus deltoides] (GB:ABK96539.1); contains InterPro domain Phosphate-induced protein 1 conserved region (InterPro:IPR0	0	0	3	1	3	1	4
AT1G76600			similar to unknown protein [Arabidopsis thaliana] (TAIR:AT1G21010.1); similar to hypothetical protein [Vitis vinifera] (GB:CAN67638.1)	0	1	3	0	3	1	4
AT1G21410	SKP2A; protein binding	AtSKP2;1 is a homolog of human SKP2, the human F-box protein that recruits E2F1. Contains an F-box motif at the N-terminal region and a C-terminal Leu-rich repeat domain. Forms part of an E3-ubiquitin-ligase SCF (Skp1, cullin, F-box) complex and recruit	similar to ATSKP2,2/SKP2B (ARABIDOPSIS HOMOLOG OF HOMOLOG OF HUMAN SKP2 2), ubiquitin-protein ligase [Arabidopsis thaliana] (TAIR:AT1G77000.1); similar to unnamed protein product [Vitis vinifera] (GB:CAO60926.1); contains InterPro domain Cyclin-like F-box	1	0	2	1	3	1	4
AT1G30380	PSAK (PHOTOSYSTEM I SUBUNIT K)	Encodes subunit K of photosystem I reaction center.	Identical to Photosystem I reaction center subunit psaK, chloroplast precursor (PSAK) [Arabidopsis Thaliana] (GB:Q9SUI5;GB:Q9C8G7); similar to unknown [Brassica rapa] (GB:ABB97030.1); contains InterPro domain Photosystem I reaction centre, PsaK subunit (	1	0	2	1	3	1	4
AT1G59750	ARF1 (AUXIN RESPONSE FACTOR 1); transcription factor	Encodes a member of the auxin response factor family. ARFs bind to the cis element 5'-TGTCTC-3' ARFs mediate changes in gene expression in response to auxin. ARF's form heterodimers with IAA/AUX genes. ARF1 enhances mutant phenotypes of ARF2 and may act w	Identical to Auxin response factor 1 (ARF1) [Arabidopsis Thaliana] (GB:Q8L7G0;GB:O23664); similar to ARF11 (AUXIN RESPONSE FACTOR 11), transcription factor [Arabidopsis thaliana] (TAIR:AT2G46530.3); similar to ARF11 (AUXIN RESPONSE FACTOR 11), transcripti	1	0	2	1	3	1	4
AT3G08940	LHCB4.2 (LIGHT HARVESTING COMPLEX PSII); chlorophyll binding	Lhcb4.2 protein (Lhcb4.2, protein involved in the light harvesting complex of photosystem II	Identical to Chlorophyll a-b binding protein CP29.2, chloroplast precursor (LHCB4.2) [Arabidopsis Thaliana] (GB:Q9XF88); similar to chlorophyll A-B binding protein CP29 (LHCB4) [Arabidopsis thaliana] (TAIR:AT5G01530.1); similar to unknown [Populus tricho	1	0	2	1	3	1	4
AT3G10920	MSD1 (MANGANESE SUPEROXIDE DISMUTASE 1); manganese superoxide dismutase	manganese superoxide dismutase (MSD1)	Identical to Superoxide dismutase [Mn], mitochondrial precursor (SODA) [Arabidopsis Thaliana] (GB:O81235;GB:Q9SRK3); similar to superoxide dismutase (Mn), putative / manganese superoxide dismutase, putative [Arabidopsis thaliana] (TAIR:AT3G56350.1); simi	1	0	2	1	3	1	4
AT3G21055	PSBTN (photosystem II subunit T)	Encodes photosystem II 5 kD protein subunit PSII-T. This is a nuclear-encoded gene (PsbTn) which also has a plastid-encoded paralog (PsbTc).	Identical to Photosystem II 5 kDa protein, chloroplast precursor (PSBT) [Arabidopsis Thaliana] (GB:Q39195;GB:Q41925;GB:Q9LJC7); similar to photosystem II 5 kD protein [Arabidopsis thaliana] (TAIR:AT1G51400.1); similar to unknown [Brassica rapa] (GB:ABD91	1	0	2	1	3	1	4
AT3G47800	aldose 1-epimerase family protein		similar to aldose 1-epimerase family protein [Arabidopsis thaliana] (TAIR:AT5G15140.1); similar to unnamed protein product [Vitis vinifera] (GB:CAO62527.1); contains InterPro domain Aldose 1-epimerase; (InterPro:IPR008183); contains InterPro domain Glycos	1	1	2	0	3	1	4
AT3G52800	zinc finger (AN1-like) family protein		Identical to Zinc finger A20 and AN1 domain-containing stress-associated protein 6 (SAP6) [Arabidopsis Thaliana] (GB:Q94B40;GB:Q9LXI5); similar to zinc finger (AN1-like) family protein [Arabidopsis thaliana] (TAIR:AT2G36320.1); similar to unnamed protein	1	1	2	0	3	1	4
AT4G02080	ASAR1 (Arabidopsis thaliana secretion-associated RAS super family 2); GTP binding	A member of ARF-like GTPase family. A thaliana has 21 members, in two subfamilies, ARF and ARF-like (ARL) GTPases.	Identical to GTP-binding protein SAR1A (SAR1A) [Arabidopsis Thaliana] (GB:O04834;GB:O04747;GB:O04748;GB:O04835;GB:Q42142;GB:Q96296); similar to GTP-binding protein, putative [Arabidopsis thaliana] (TAIR:AT3G62560.1); similar to unnamed protein product [Vi	1	0	2	1	3	1	4
AT5G10860	CBS domain-containing protein		Identical to Uncharacterized protein At5g10860, mitochondrial precursor [Arabidopsis Thaliana] (GB:Q9LEV3); similar to unknown protein [Arabidopsis thaliana] (TAIR:AT1G47271.1); similar to unnamed protein product [Vitis vinifera] (GB:CAO21273.1); contains	1	1	2	0	3	1	4
AT5G58800	quinone reductase family protein		similar to quinone reductase family protein [Arabidopsis thaliana] (TAIR:AT4G27270.1); similar to unnamed protein product [Vitis vinifera] (GB:CAO21486.1); contains InterPro domain Flavodoxin/nitric oxide synthase; (InterPro:IPR008254)	1	1	2	0	3	1	4
ATCG00470		ATPase epsilon subunit	Identical to ATP synthase epsilon chain (atpE) [Arabidopsis Thaliana] (GB:P09468); similar to ATPase epsilon subunit [Capsella bursa-pastoris] (GB:YP_001123379.1); contains InterPro domain ATPase, F1 complex, delta/epsilon subunit; (InterPro:IPR001469)	1	1	2	0	3	1	4
AT1G78780	pathogenesis-related family protein		similar to hypothetical protein [Vitis vinifera] (GB:CAN63863.1); similar to unnamed protein product [Vitis vinifera] (GB:CAO39412.1); contains domain NTF2-like (SSF54427)	2	1	1	0	3	1	4
AT2G21780	unknown protein			2	1	1	0	3	1	4
AT2G46030	UBC6 (UBIQUITIN-CONJUGATING ENZYME 6); ubiquitin-protein ligase	Ubiquitin conjugating enzyme E2	Identical to Ubiquitin-conjugating enzyme E2-21 kDa 3 (UBC6) [Arabidopsis Thaliana] (GB:P42750;GB:O49739;GB:O82365); similar to UBC4 (UBIQUITIN CONJUGATING ENZYME 4), ubiquitin-protein ligase [Arabidopsis thaliana] (TAIR:AT5G41340.1); similar to ubiquiti	2	1	1	0	3	1	4
AT3G16640	TCTP (TRANSLATIONALLY CONTROLLED TUMOR PROTEIN)	Encodes a protein homologous to TRANSCRIPTIONALLY CONTROLLED TUMOR PROTEIN (TCTP).	Identical to Translationally-controlled tumor protein homolog (TCTP) [Arabidopsis Thaliana] (GB:P31265;GB:Q8L973;GB:Q9LUS0); similar to translationally controlled tumor family protein [Arabidopsis thaliana] (TAIR:AT3G05540.1); similar to Translationally-	2	1	1	0	3	1	4
AT3G59970	MTHFR1 (METHYLENETETRAHYDROFOLATE REDUCTASE 1); methylenetetrahydrofolate reductase (NADPH)	methylenetetrahydrofolate reductase MTHFR1 mRNA, complete	Identical to Methylenetetrahydrofolate reductase 1 (MTHFR1) [Arabidopsis Thaliana] (GB:Q9SE60;GB:Q3EAG9); similar to MTHFR2 (METHYLENETETRAHYDROFOLATE REDUCTASE 2), methylenetetrahydrofolate reductase (NADPH) [Arabidopsis thaliana] (TAIR:AT2G44160.1); si	2	1	1	0	3	1	4
AT4G14270		Protein containing PAM2 motif which mediates interaction with the PABC domain of polyadenyl binding proteins.	similar to ERD15 (EARLY RESPONSIVE TO DEHYDRATION 15) [Arabidopsis thaliana] (TAIR:AT2G41430.2); similar to ERD15 (EARLY RESPONSIVE TO DEHYDRATION 15) [Arabidopsis thaliana] (TAIR:AT2G41430.4); similar to ERD15 (EARLY RESPONSIVE TO DEHYDRATION 15) [Arabid	2	1	1	0	3	1	4
AT4G38740	ROC1 (rotamase CyP 1); peptidyl-prolyl cis-trans isomerase	Encodes cytosolic cyclophilin ROC1.	Identical to Peptidyl-prolyl cis-trans isomerase CYP18-3 (CYP18-3) [Arabidopsis Thaliana] (GB:P34790); similar to peptidyl-prolyl cis-trans isomerase / cyclophilin (CYP2) / rotamase [Arabidopsis thaliana] (TAIR:AT2G21130.1); similar to unknown [Populus t	2	1	1	0	3	1	4
AT1G35160	GRF4 (GENERAL REGULATORY FACTOR 4); protein phosphorylated amino acid binding	GF14 protein phi chain member of 14-3-3 protein family.	Identical to 14-3-3-like protein GF14 phi (GRF4) [Arabidopsis Thaliana] (GB:P46077); similar to GRF1 (GENERAL REGULATORY FACTOR 1), protein phosphorylated amino acid binding [Arabidopsis thaliana] (TAIR:AT4G09000.1); similar to 14-3-3-like protein [Thell	2	0	1	1	3	1	4
AT2G35630	MOR1 (MICROTUBULE ORGANIZATION 1)	Member of the MAP215 family of microtubule-associated proteins required to establish interphase arrays of cortical microtubules.Mutants have defects in cytokinesis during pollen development. Vegetative phenotypes observed in temperature sensitive mutants	similar to unknown protein [Arabidopsis thaliana] (TAIR:AT3G28155.1); similar to hypothetical protein OsJ_003762 [Oryza sativa (japonica cultivar-group)] (GB:EAZ13937.1); similar to hypothetical protein OsI_004115 [Oryza sativa (indica cultivar-group)] (G	2	0	1	1	3	1	4
AT4G18100	60S ribosomal protein L32 (RPL32A)		Identical to 60S ribosomal protein L32-1 (RPL32A) [Arabidopsis Thaliana] (GB:P49211;GB:Q8LC86;GB:Q9SVW1); similar to 60S ribosomal protein L32 (RPL32B) [Arabidopsis thaliana] (TAIR:AT5G46430.2); similar to 60S ribosomal protein L32 (RPL32B) [Arabidopsis t	2	0	1	1	3	1	4
AT5G01530	chlorophyll A-B binding protein CP29 (LHCB4)		Identical to Chlorophyll a-b binding protein CP29.1, chloroplast precursor (LHCB4.1) [Arabidopsis Thaliana] (GB:Q07473;GB:Q8RWN1;GB:Q94AD5;GB:Q94K17); similar to LHCB4.2 (LIGHT HARVESTING COMPLEX PSII) [Arabidopsis thaliana] (TAIR:AT3G08940.2); similar t	2	0	1	1	3	1	4
AT5G26620			similar to unknown protein [Arabidopsis thaliana] (TAIR:AT3G05858.1); similar to unnamed protein product [Vitis vinifera] (GB:CAO70945.1)	2	0	1	1	3	1	4
AT5G47890	NADH-ubiquinone oxidoreductase B8 subunit, putative		similar to unknown [Populus trichocarpa] (GB:ABK92741.1); contains InterPro domain Mitochondrial ribosome (InterPro:IPR007741); contains InterPro domain NADH dehydrogenase [ubiquinone] (complex I), alpha subcomplex, subunit 2 (InterPro:IPR016464)	2	0	1	1	3	1	4
AT2G23790			similar to unknown protein [Arabidopsis thaliana] (TAIR:AT4G36820.1); similar to unnamed protein product [Vitis vinifera] (GB:CAO22909.1); contains InterPro domain Protein of unknown function DUF607 (InterPro:IPR006769)	3	1	0	0	3	1	4
AT3G08770	LTP6 (Lipid transfer protein 6); lipid binding	lipid transfer protein 6	Identical to Non-specific lipid-transfer protein 6 precursor (LTP6) [Arabidopsis Thaliana] (GB:Q9LDB4); similar to lipid transfer protein, putative [Arabidopsis thaliana] (TAIR:AT5G01870.1); similar to lipid transfer protein precursor [Davidia involucrat	3	1	0	0	3	1	4
AT3G10020			similar to Os12g0147200 [Oryza sativa (japonica cultivar-group)] (GB:NP_001066153.1); similar to unnamed protein product [Vitis vinifera] (GB:CAO15981.1); similar to Os11g0149200 [Oryza sativa (japonica cultivar-group)] (GB:NP_001065754.1)	3	1	0	0	3	1	4
AT1G01490	heavy-metal-associated domain-containing protein		similar to heavy-metal-associated domain-containing protein [Arabidopsis thaliana] (TAIR:AT5G23760.1); similar to Unknown (protein for MGC:78286) [Mus musculus] (GB:AAH71252.1); contains InterPro domain Heavy metal transport/detoxification protein; (Inter	3	0	0	1	3	1	4
AT1G52740	HTA9; DNA binding	Encodes HTA9, a histone H2A protein.	Identical to Probable histone H2A variant 3 [Arabidopsis Thaliana] (GB:Q9C944); similar to HTA11, DNA binding [Arabidopsis thaliana] (TAIR:AT3G54560.1); similar to unknown [Populus trichocarpa] (GB:ABK96206.1); contains InterPro domain Histone-fold; (Int	3	0	0	1	3	1	4
AT3G12140	emsy N terminus domain-containing protein / ENT domain-containing protein		similar to emsy N terminus domain-containing protein / ENT domain-containing protein [Arabidopsis thaliana] (TAIR:AT5G06780.1); similar to unnamed protein product [Vitis vinifera] (GB:CAO23381.1); contains InterPro domain Tudor-like, plant (InterPro:IPR01	3	0	0	1	3	1	4
AT3G22630	PBD1 (PROTEASOME SUBUNIT PRGB); peptidase	Encodes 20S proteasome beta subunit PBD1 (PBD1).	Identical to Proteasome subunit beta type-2-A (PBD1) [Arabidopsis Thaliana] (GB:O23714); similar to PBD2 (20S PROTEASOME BETA SUBUNIT 2), peptidase [Arabidopsis thaliana] (TAIR:AT4G14800.1); similar to unknown [Populus trichocarpa x Populus deltoides] (G	3	0	0	1	3	1	4
AT1G12080			contains domain PTHR22683 (PTHR22683)	0	0	2	1	2	1	3
AT1G22610	C2 domain-containing protein		similar to C2 domain-containing protein [Arabidopsis thaliana] (TAIR:AT1G51570.1); similar to C2 domain-containing protein [Arabidopsis thaliana] (TAIR:AT5G12970.1); similar to C2 domain-containing protein [Arabidopsis thaliana] (TAIR:AT3G57880.1); simila	0	0	2	1	2	1	3
AT1G64970	G-TMT (GAMMA-TOCOPHEROL METHYLTRANSFERASE)	gamma-tocopherol methyltransferase (g-TMT) mRNA, nuclear; mutant has Deficient in alpha and beta tocopherol; Accumulates gamma tocopherol in leaves	Identical to Tocopherol O-methyltransferase, chloroplast precursor (G-TMT) [Arabidopsis Thaliana] (GB:Q9ZSK1;GB:Q9XIP9); similar to SMT2 (STEROL METHYLTRANSFERASE 2) [Arabidopsis thaliana] (TAIR:AT1G20330.1); similar to gamma-tocopherol methyltransferase	0	0	2	1	2	1	3
AT1G79550	PGK (PHOSPHOGLYCERATE KINASE)	Encodes cytosolic phosphoglycerate kinase (PGK).	similar to PGK1 (PHOSPHOGLYCERATE KINASE 1), phosphoglycerate kinase [Arabidopsis thaliana] (TAIR:AT3G12780.1); similar to phosphoglycerate kinase, putative [Arabidopsis thaliana] (TAIR:AT1G56190.2); similar to phosphoglycerate kinase, putative [Arabidops	0	0	2	1	2	1	3
AT2G37920	EMB1513 (EMBRYO DEFECTIVE 1513); copper ion transmembrane transporter		similar to DEAD box RNA helicase, putative [Arabidopsis thaliana] (TAIR:AT2G07750.1); similar to hypothetical protein [Vitis vinifera] (GB:CAN73407.1)	0	0	2	1	2	1	3
AT3G02780	IDI2/IPIAT1/IPP2 (ISOPENTENYL DIPHOSPHATE ISOMERASE 2, ISOPENTENYL PYROPHOSPHATE:DIMETHYLLALLYL PYROPHOSPHATE ISOMERASE 2); isopentenyl-diphosphate delta-isomerase	Encodes a protein with isopentenyl diphosphate:dimethylallyl diphosphate isomerase activity.	Identical to Isopentenyl-diphosphate Delta-isomerase II (IPP2) [Arabidopsis Thaliana] (GB:Q42553); similar to IPP1 (ISOPENTENYL DIPHOSPHATE ISOMERASE 1), isopentenyl-diphosphate delta-isomerase [Arabidopsis thaliana] (TAIR:AT5G16440.1); similar to isopen	0	0	2	1	2	1	3
AT3G03640	GLUC (Beta-glucosidase homolog); hydrolase, hydrolyzing O-glycosyl compounds	Encodes beta-glucosidase (GLUC).	similar to glycosyl hydrolase family 1 protein [Arabidopsis thaliana] (TAIR:AT3G21370.1); similar to beta-glucosidase [Brassica napus] (GB:CAA57913.1); contains InterPro domain Glycoside hydrolase, catalytic core; (InterPro:IPR013781); contains InterPro d	0	0	2	1	2	1	3
AT3G14170			similar to unknown protein [Arabidopsis thaliana] (TAIR:AT1G08760.1); similar to unnamed protein product [Vitis vinifera] (GB:CAO45580.1); contains InterPro domain Protein of unknown function DUF936, plant (InterPro:IPR010341)	0	0	2	1	2	1	3
AT3G59400	GUN4 (Genomes uncoupled 4)	GUN, genomes uncoupled, is necessary for coupling the expression of some nuclear genes to the functional state of the chloroplast. Binds to the magnesium chelatase complex and promotes formation of the substrate,a tetrapyrrole signaling molecule. Porphy	Identical to Tetrapyrrole-binding protein, chloroplast precursor (GUN4) [Arabidopsis Thaliana] (GB:Q9LX31;GB:Q8VZR4); similar to unnamed protein product [Vitis vinifera] (GB:CAO64790.1); similar to hypothetical protein [Vitis vinifera] (GB:CAN76796.1); c	0	0	2	1	2	1	3
AT4G05180	PSBQ/PSBQ-2/PSII-Q (PHOTOSYSTEM II SUBUNIT Q-2); calcium ion binding	Encodes the PsbQ subunit of the oxygen evolving complex of photosystem II.	Identical to Oxygen-evolving enhancer protein 3-2, chloroplast precursor (PSBQ2) [Arabidopsis Thaliana] (GB:Q41932;GB:Q9M0X7); similar to PSBQ/PSBQ-1/PSBQA, calcium ion binding [Arabidopsis thaliana] (TAIR:AT4G21280.1); similar to oxygen-evolving enhance	0	0	2	1	2	1	3
AT4G32470	ubiquinol-cytochrome C reductase complex 14 kDa protein, putative		similar to ubiquinol-cytochrome C reductase complex 14 kDa protein, putative [Arabidopsis thaliana] (TAIR:AT5G25450.1); similar to unknown [Populus trichocarpa] (GB:ABK92701.1); contains InterPro domain Cytochrome bd ubiquinol oxidase, 14 kDa subunit; (In	0	0	2	1	2	1	3
AT4G34110	PAB2 (POLY(A) BINDING PROTEIN 2); RNA binding	Putative poly-A binding protein. Member of a gene family .Expressed in stele and root meristem and post-fertilization ovules.Member of the class II family of PABP proteins.	Identical to Polyadenylate-binding protein 2 (PAB2) [Arabidopsis Thaliana] (GB:P42731); similar to PAB8 (POLY(A) BINDING PROTEIN 8), RNA binding / translation initiation factor [Arabidopsis thaliana] (TAIR:AT1G49760.1); similar to unnamed protein product	0	0	2	1	2	1	3
AT5G03300	ADK2 (ADENOSINE KINASE 2); kinase	Encodes adenosine kinase 2 (ADK2), a typical, constitutively expressed housekeeping enzyme. Shows a high sequence identity with ADK1. Involved in salvage synthesis of adenylates and methyl recycling. Enzyme activity is substantially inhibited in roots, si	Identical to Adenosine kinase 2 (ADK2) [Arabidopsis Thaliana] (GB:Q9LZG0); similar to ADK1 (ADENOSINE KINASE 1) [Arabidopsis thaliana] (TAIR:AT3G09820.1); similar to adenosine kinase isoform 2S [Nicotiana tabacum] (GB:AAU14833.1); contains InterPro domai	0	0	2	1	2	1	3
AT5G15260	structural constituent of ribosome		similar to structural constituent of ribosome [Arabidopsis thaliana] (TAIR:AT3G01170.1); similar to unnamed protein product [Vitis vinifera] (GB:CAO14999.1); contains InterPro domain Ribosomal protein L34e; (InterPro:IPR008195)	0	0	2	1	2	1	3
AT5G53330			similar to hypothetical protein [Vitis vinifera] (GB:CAN66995.1); contains InterPro domain Ubiquitin-associated/translation elongation factor EF1B, N-terminal, eukaryote (InterPro:IPR015940)	0	0	2	1	2	1	3
AT5G56290	PEX5 (PEROXIN 5); peroxisome matrix targeting signal-1 binding	Encodes the peroxisomal targeting signal type 1 receptor that facilitates peroxisomal protein translocation. It recognizes proteins with the PTS1 consensus sequence (tripeptide SKL or a conserved variant) at the extreme C terminus. The protein has severa	similar to SPY (SPINDLY), transferase, transferring glycosyl groups [Arabidopsis thaliana] (TAIR:AT3G11540.1); similar to peroxisomal import receptor PTS1 [Brassica napus] (GB:ABB92565.1); similar to peroxisomal targeting signal-1 receptor [Citrullus lana	0	0	2	1	2	1	3
AT1G09690	60S ribosomal protein L21 (RPL21C)		Identical to 60S ribosomal protein L21-1 (RPL21C) [Arabidopsis Thaliana] (GB:Q43291); similar to 60S ribosomal protein L21 (RPL21A) [Arabidopsis thaliana] (TAIR:AT1G09590.1); similar to 60S ribosomal protein L21, putative, expressed [Oryza sativa (japonic	0	1	2	0	2	1	3
AT1G22640	MYB3 (myb domain protein 3); DNA binding / transcription factor	MYB-type transcription factor (MYB3) that represses phenylpropanoid biosynthesis gene expression	similar to ATMYB6 (MYB DOMAIN PROTEIN 6), DNA binding / transcription factor [Arabidopsis thaliana] (TAIR:AT4G09460.1); similar to MYB1 [Gossypium hirsutum] (GB:AAA33067.1); contains InterPro domain Myb transcription factor (InterPro:IPR015495); contains	0	1	2	0	2	1	3
AT1G32130			similar to IWS1 C-terminus family protein [Arabidopsis thaliana] (TAIR:AT4G19000.1); similar to hypothetical protein [Vitis vinifera] (GB:CAN83660.1); contains InterPro domain IWS1, C-terminal (InterPro:IPR008654)	0	1	2	0	2	1	3
AT1G51170	protein kinase family protein		similar to protein kinase family protein [Arabidopsis thaliana] (TAIR:AT3G20830.1); similar to hypothetical protein [Vitis vinifera] (GB:CAN67877.1); contains InterPro domain Serine/threonine protein kinase; (InterPro:IPR002290); contains InterPro domain	0	1	2	0	2	1	3
AT2G26500	cytochrome b6f complex subunit (petM), putative		similar to unnamed protein product [Vitis vinifera] (GB:CAO61267.1); contains InterPro domain PetM of cytochrome b6f complex subunit 7; (InterPro:IPR012595)	0	1	2	0	2	1	3
AT2G28200	nucleic acid binding / transcription factor/ zinc ion binding		similar to zinc finger (C2H2 type) family protein [Arabidopsis thaliana] (TAIR:AT5G04390.1); similar to hypothetical protein [Vitis vinifera] (GB:CAN64839.1); contains InterPro domain Zinc finger, C2H2-like; (InterPro:IPR015880); contains InterPro domain	0	1	2	0	2	1	3
AT2G46020	ATBRM/BRM/CHR2 (ARABIDOPSIS THALIANA BRAHMA); ATP binding / DNA binding / helicase/ transcription regulator	Encodes a SWI/SNF chromatin remodeling ATPase that upregulates transcription of all three CUC genes and is involved in the formation and/or maintenance of boundary cells during embryogenesis. Interacts strongly with AtSWI3C, also with AtSWI3B, but not wi	similar to SYD (SPLAYED) [Arabidopsis thaliana] (TAIR:AT2G28290.2); similar to SYD (SPLAYED) [Arabidopsis thaliana] (TAIR:AT2G28290.1); similar to SYD (SPLAYED) [Arabidopsis thaliana] (TAIR:AT2G28290.3); similar to hypothetical protein [Vitis vinifera] (G	0	1	2	0	2	1	3
AT3G11400	EIF3G1 (eukaryotic translation initiation factor 3G1); RNA binding / translation initiation factor	One of the 2 genes that code for the G subunit of eukaryotic initiation factor 3 (EIF3).	similar to EIF3G2 (eukaryotic translation initiation factor 3G2), RNA binding / translation initiation factor [Arabidopsis thaliana] (TAIR:AT5G06000.1); similar to unknown [Populus trichocarpa] (GB:ABK92444.1); contains InterPro domain Zinc finger, CCHC-t	0	1	2	0	2	1	3
AT3G52990	pyruvate kinase, putative		similar to pyruvate kinase, putative [Arabidopsis thaliana] (TAIR:AT2G36580.1); similar to Pyruvate kinase [Medicago truncatula] (GB:ABE80121.1); similar to hypothetical protein OsI_033900 [Oryza sativa (indica cultivar-group)] (GB:EAY79941.1); similar to	0	1	2	0	2	1	3
AT3G62650	binding		similar to unknown protein [Arabidopsis thaliana] (TAIR:AT2G47485.1); similar to hypothetical protein [Vitis vinifera] (GB:CAN70481.1)	0	1	2	0	2	1	3
AT4G32260	ATP synthase family		similar to unknown [Populus trichocarpa] (GB:ABK94675.1); contains InterPro domain ATPase, F0 complex, subunit B/B&apos; (InterPro:IPR002146)	0	1	2	0	2	1	3
AT5G07470	PMSR3 (PEPTIDEMETHIONINE SULFOXIDE REDUCTASE 3); peptide-methionine-(S)-S-oxide reductase	ubiquitous enzyme that repairs oxidatively damaged proteins	similar to PMSR1 (PEPTIDEMETHIONINE SULFOXIDE REDUCTASE 1), peptide-methionine-(S)-S-oxide reductase [Arabidopsis thaliana] (TAIR:AT5G61640.1); similar to peptide methionine sulfoxide reductase [Arabidopsis arenosa] (GB:AAR15486.1); contains InterPro doma	0	1	2	0	2	1	3
AT5G20885	zinc finger (C3HC4-type RING finger) family protein		similar to zinc finger (C3HC4-type RING finger) family protein [Arabidopsis thaliana] (TAIR:AT3G43430.1); similar to unknown [Populus trichocarpa] (GB:ABK93837.1); contains InterPro domain Zinc finger, RING/FYVE/PHD-type (InterPro:IPR013083); contains Int	0	1	2	0	2	1	3
AT5G47800	phototropic-responsive NPH3 family protein		similar to phototropic-responsive NPH3 family protein [Arabidopsis thaliana] (TAIR:AT1G67900.1); similar to phototropic-responsive NPH3 family protein [Arabidopsis thaliana] (TAIR:AT1G67900.2); similar to putative non-phototropic hypocotyl 3 [Oryza sativa	0	1	2	0	2	1	3
AT5G50665			similar to unknown protein [Arabidopsis thaliana] (TAIR:AT5G50565.1)	0	1	2	0	2	1	3
AT1G04920	ATSPS3F (sucrose phosphate synthase 3F); sucrose-phosphate synthase/ transferase, transferring glycosyl groups	Encodes a protein with putative sucrose-phosphate synthase activity.	similar to ATSPS1F (SUCROSE PHOSPHATE SYNTHASE 1F), sucrose-phosphate synthase/ transferase, transferring glycosyl groups [Arabidopsis thaliana] (TAIR:AT5G20280.1); similar to ATSPS4F, sucrose-phosphate synthase/ transferase, transferring glycosyl groups	1	0	1	1	2	1	3
AT1G09070	(AT)SRC2/SRC2 (SOYBEAN GENE REGULATED BY COLD-2); protein binding	SRC2 specifically binds the peptide PIEPPPHH, and moves from ER to a vacuole fraction where it gets internalized. Involved in Protein Storage Vacuole targeting.	similar to C2 domain-containing protein [Arabidopsis thaliana] (TAIR:AT3G16510.1); similar to unnamed protein product [Vitis vinifera] (GB:CAO70977.1); contains InterPro domain XYPPX repeat (InterPro:IPR006031); contains InterPro domain C2 calcium-depende	1	1	1	0	2	1	3
AT1G14650	SWAP (Suppressor-of-White-APricot)/surp domain-containing protein / ubiquitin family protein		Identical to Probable splicing factor 3 subunit 1 [Arabidopsis Thaliana] (GB:Q8RXF1;GB:Q0WWB5;GB:Q9MA20); similar to SWAP (Suppressor-of-White-APricot)/surp domain-containing protein [Arabidopsis thaliana] (TAIR:AT1G14640.1); similar to hypothetical prote	1	0	1	1	2	1	3
AT1G15690	AVP1 (vacuolar-type H+-pumping pyrophosphatase 1); ATPase	Encodes a H(+)-translocating (pyrophosphate-energized) inorganic pyrophosphatase (H(+)-PPase; EC 3.6.1.1) located in the vacuolar membrane. Expression is found in all tissues examined, including meristems and floral organ primordium. Expression is particu	Identical to Pyrophosphate-energized vacuolar membrane proton pump 1 (AVP1) [Arabidopsis Thaliana] (GB:P31414;GB:O80390;GB:Q41919;GB:Q41920;GB:Q56WP6;GB:Q8RY20;GB:Q8VZE3); similar to AVP2 (ARABIDOPSIS VACUOLAR H+-PYROPHOSPHATASE 2) [Arabidopsis thaliana]	1	0	1	1	2	1	3
AT1G17210	zinc ion binding		similar to zinc ion binding [Arabidopsis thaliana] (TAIR:AT1G48950.1); similar to hypothetical protein [Vitis vinifera] (GB:CAN80628.1); similar to unnamed protein product [Vitis vinifera] (GB:CAO40356.1); similar to expressed protein [Oryza sativa (japon	1	0	1	1	2	1	3
AT1G19570	DHAR1 (DEHYDROASCORBATE REDUCTASE); glutathione dehydrogenase (ascorbate)		similar to DHAR2, glutathione dehydrogenase (ascorbate) [Arabidopsis thaliana] (TAIR:AT1G75270.1); similar to unknown [Populus trichocarpa] (GB:ABK93121.1); contains InterPro domain Thioredoxin-like fold (InterPro:IPR012336); contains InterPro domain Glut	1	1	1	0	2	1	3
AT1G29530			similar to unknown protein [Arabidopsis thaliana] (TAIR:AT2G34310.1); similar to unknown protein [Arabidopsis thaliana] (TAIR:AT2G34310.2); similar to unknown protein [Arabidopsis thaliana] (TAIR:AT2G34310.3)	1	0	1	1	2	1	3
AT1G32460	unknown protein			1	1	1	0	2	1	3
AT1G33810			similar to unknown [Populus trichocarpa] (GB:ABK94119.1)	1	1	1	0	2	1	3
AT1G51980	mitochondrial processing peptidase alpha subunit, putative		Identical to Probable mitochondrial-processing peptidase subunit alpha-1, mitochondrial precursor [Arabidopsis Thaliana] (GB:Q9ZU25;GB:Q8L9K3); similar to MPPALPHA (mitochondrial processing peptidase alpha subunit), metalloendopeptidase [Arabidopsis thal	1	0	1	1	2	1	3
AT1G65930	isocitrate dehydrogenase, putative / NADP+ isocitrate dehydrogenase, putative		similar to ICDH, isocitrate dehydrogenase (NADP+) [Arabidopsis thaliana] (TAIR:AT1G54340.1); similar to isocitrate dehydrogenase, putative / NADP+ isocitrate dehydrogenase, putative [Arabidopsis thaliana] (TAIR:AT5G14590.1); similar to NADP specific isoci	1	0	1	1	2	1	3
AT1G66580	60S ribosomal protein L10 (RPL10C)		Identical to 60S ribosomal protein L10-3 (RPL10C) [Arabidopsis Thaliana] (GB:Q93W22;GB:Q9C6H7); similar to 60S ribosomal protein L10 (RPL10B) [Arabidopsis thaliana] (TAIR:AT1G26910.1); similar to 60S ribosomal protein L10 (EQM) (GB:P93847); similar to unk	1	1	1	0	2	1	3
AT1G67060			similar to unnamed protein product [Vitis vinifera] (GB:CAO49338.1)	1	0	1	1	2	1	3
AT2G15290	ATTIC21/CIA5/PIC1/TIC21 (CHLOROPLAST IMPORT APPARATUS 5); copper uptake transmembrane transporter/ iron ion transmembrane transporter/ protein homodimerization	Encodes a protein located in the chloroplast inner envelope. The study of mutant defective in the gene product suggests that the protein is involved in the translocation of protein across the envelope membrane into the chloroplast stroma.	similar to unnamed protein product [Vitis vinifera] (GB:CAO47863.1)	1	0	1	1	2	1	3
AT2G21320	zinc finger (B-box type) family protein		similar to zinc finger (B-box type) family protein [Arabidopsis thaliana] (TAIR:AT4G38960.1); similar to unnamed protein product [Vitis vinifera] (GB:CAO47249.1); contains InterPro domain Zinc finger, B-box; (InterPro:IPR000315); contains InterPro domain	1	0	1	1	2	1	3
AT2G40060	protein binding / protein transporter/ structural molecule		similar to protein binding / protein transporter/ structural molecule [Arabidopsis thaliana] (TAIR:AT3G51890.1); similar to hypothetical protein [Vitis vinifera] (GB:CAN69697.1); contains InterPro domain Clathrin light chain; (InterPro:IPR000996)	1	0	1	1	2	1	3
AT3G14230	RAP2.2; DNA binding / transcription factor	encodes a member of the ERF (ethylene response factor) subfamily B-2 of ERF/AP2 transcription factor family (RAP2.2). The protein contains one AP2 domain. There are 5 members in this subfamily including RAP2.2 AND RAP2.12.	Identical to Ethylene-responsive transcription factor RELATED TO APETALA2 2 (RAP2-2) [Arabidopsis Thaliana] (GB:Q9LUM4;GB:O23104;GB:Q8LE76); similar to RAP2.12, DNA binding / transcription factor [Arabidopsis thaliana] (TAIR:AT1G53910.1); similar to RAP2	1	0	1	1	2	1	3
AT3G22440	hydroxyproline-rich glycoprotein family protein		similar to hydroxyproline-rich glycoprotein family protein [Arabidopsis thaliana] (TAIR:AT4G14900.1); similar to unnamed protein product [Vitis vinifera] (GB:CAO71171.1); contains InterPro domain Frigida-like (InterPro:IPR012474)	1	0	1	1	2	1	3
AT3G46000	ADF2 (ACTIN DEPOLYMERIZING FACTOR 2); actin binding	Encodes depolymerizing factor 2.	Identical to Actin-depolymerizing factor 2 (ADF2) [Arabidopsis Thaliana] (GB:Q39251;GB:Q9LZT2); similar to ADF4 (ACTIN DEPOLYMERIZING FACTOR 4), actin binding [Arabidopsis thaliana] (TAIR:AT5G59890.1); similar to unknown [Populus trichocarpa] (GB:ABK9257	1	1	1	0	2	1	3
AT3G48240	octicosapeptide/Phox/Bem1p (PB1) domain-containing protein		similar to octicosapeptide/Phox/Bem1p (PB1) domain-containing protein [Arabidopsis thaliana] (TAIR:AT5G63130.1); similar to hypothetical protein [Vitis vinifera] (GB:CAN80873.1); contains InterPro domain Octicosapeptide/Phox/Bem1p (InterPro:IPR000270)	1	1	1	0	2	1	3
AT4G12340			similar to unnamed protein product [Vitis vinifera] (GB:CAO70310.1); contains InterPro domain CHCH (InterPro:IPR010625)	1	0	1	1	2	1	3
AT4G13250	short-chain dehydrogenase/reductase (SDR) family protein		similar to short-chain dehydrogenase/reductase (SDR) family protein [Arabidopsis thaliana] (TAIR:AT5G04900.1); similar to Os01g0227100 [Oryza sativa (japonica cultivar-group)] (GB:NP_001042468.1); similar to unnamed protein product [Vitis vinifera] (GB:CA	1	1	1	0	2	1	3
AT4G16620	integral membrane family protein / nodulin MtN21-related		similar to nodulin MtN21 family protein [Arabidopsis thaliana] (TAIR:AT5G47470.1); similar to integral membrane protein, putative [Brassica oleracea] (GB:ABD64979.1); contains InterPro domain Protein of unknown function DUF6, transmembrane; (InterPro:IPR0	1	0	1	1	2	1	3
AT4G16720	60S ribosomal protein L15 (RPL15A)		Identical to 60S ribosomal protein L15-1 (RPL15A) [Arabidopsis Thaliana] (GB:O23515); similar to 60S ribosomal protein L15 (RPL15B) [Arabidopsis thaliana] (TAIR:AT4G17390.1); similar to 60S ribosomal protein L15 [Brassica oleracea] (GB:ABD65137.1); contai	1	0	1	1	2	1	3
AT4G24770	RBP31 (31-KDA RNA BINDING PROTEIN); RNA binding / poly(U) binding	encodes a chloroplast RNA-binding protein	Identical to 31 kDa ribonucleoprotein, chloroplast precursor (RBP31) [Arabidopsis Thaliana] (GB:Q04836;GB:P92871;GB:Q03394;GB:Q43350); similar to 31 kDa ribonucleoprotein, chloroplast, putative / RNA-binding protein RNP-T, putative / RNA-binding protein	1	0	1	1	2	1	3
AT5G21940			similar to unknown protein [Arabidopsis thaliana] (TAIR:AT3G43850.1); similar to unknown [Populus trichocarpa] (GB:ABK93792.1)	1	0	1	1	2	1	3
AT5G35732			similar to unknown protein [Arabidopsis thaliana] (TAIR:AT2G04795.1); similar to unnamed protein product [Vitis vinifera] (GB:CAO24128.1)	1	1	1	0	2	1	3
AT5G51040			similar to unnamed protein product [Vitis vinifera] (GB:CAO23083.1); contains InterPro domain Protein of unknown function DUF339 (InterPro:IPR005631)	1	0	1	1	2	1	3
AT5G62640	ELF5 (EARLY FLOWERING 5)	nuclear targeted protein involved in flowering time regulation that affects flowering time independent of FLC	similar to unnamed protein product [Vitis vinifera] (GB:CAO62481.1); contains domain PTHR13361:SF1 (PTHR13361:SF1); contains domain PTHR13361 (PTHR13361)	1	0	1	1	2	1	3
AT2G21940	shikimate kinase, putative		Identical to Probable shikimate kinase, chloroplast precursor [Arabidopsis Thaliana] (GB:Q9SJ05); similar to shikimate kinase family protein [Arabidopsis thaliana] (TAIR:AT4G39540.1); similar to shikimate kinase family protein [Arabidopsis thaliana] (TAI	2	1	0	0	2	1	3
AT2G29500	17.6 kDa class I small heat shock protein (HSP17.6B-CI)		similar to 17.8 kDa class I heat shock protein (HSP17.8-CI) [Arabidopsis thaliana] (TAIR:AT1G07400.1); similar to 17.5 kDa class I heat shock protein [Carica papaya] (GB:AAR25848.1); contains InterPro domain HSP20-like chaperone (InterPro:IPR008978); cont	2	1	0	0	2	1	3
AT2G40080	ELF4 (EARLY FLOWERING 4)	Encodes a novel nuclear 111 amino-acid phytochrome-regulated component of a negative feedback loop involving the circadian clock central oscillator components CCA1 and LHY. ELF4 is necessary for light-induced expression of both CCA1 and LHY, and conversel	similar to ELF4-L1 (ELF4-LIKE 1) [Arabidopsis thaliana] (TAIR:AT2G29950.1); similar to putative EARLY flowering 4 protein [Lycopersicon esculentum] (GB:AAW22881.1); contains InterPro domain Protein of unknown function DUF1313 (InterPro:IPR009741)	2	1	0	0	2	1	3
AT2G46390	unknown protein			2	1	0	0	2	1	3
AT3G55320	PGP20 (P-GLYCOPROTEIN 20); ATPase, coupled to transmembrane movement of substances		Identical to Multidrug resistance protein 14 (MDR14) [Arabidopsis Thaliana] (GB:Q9M3B9;GB:Q8GX68); similar to PGP6, ATPase, coupled to transmembrane movement of substances [Arabidopsis thaliana] (TAIR:AT2G39480.1); similar to MDR-like ABC transporter [Or	2	1	0	0	2	1	3
AT3G56340	40S ribosomal protein S26 (RPS26C)		Identical to 40S ribosomal protein S26-3 (RPS26C) [Arabidopsis Thaliana] (GB:Q9LYK9); similar to 40S ribosomal protein S26 (RPS26A) [Arabidopsis thaliana] (TAIR:AT2G40510.1); similar to ribosomal protein S26 [Pisum sativum] (GB:AAD47346.1); contains Inter	2	1	0	0	2	1	3
AT4G14880	OASA1 (O-ACETYLSERINE (THIOL) LYASE (OAS-TL) ISOFORM A1)	Encodes a cytosolic isoform of cytosolic O-acetylserine(thiol)lyase, a key enzyme in cysteine biosynthesis and for the fixation of inorganic sulfide. It catalyzes the formation of cysteine from O-acetylserine and inorganic sulfide. Gene expression is pred	Identical to Cysteine synthase (OASA1) [Arabidopsis Thaliana] (GB:P47998;GB:O23343;GB:Q42570;GB:Q94AS7); similar to OASC (O-ACETYLSERINE (THIOL) LYASE ISOFORM C), cysteine synthase [Arabidopsis thaliana] (TAIR:AT3G59760.1); similar to OASC (O-ACETYLSERIN	2	1	0	0	2	1	3
AT4G21980	APG8A (autophagy 8A)	Encodes APG8, a component of autophagy conjugation pathway. Delivered to the lumens of vacuole under nitrogen-starvation condition. Highest expression in flowers. mRNA abundance increased during dark-induced carbon starvation. Predominantly cytoplasmic	Identical to Autophagy-related protein 8a precursor (ATG8A) [Arabidopsis Thaliana] (GB:Q8LEM4;GB:O65447;GB:Q8S928); similar to ATG8B (AUTOPHAGY 8B), microtubule binding [Arabidopsis thaliana] (TAIR:AT4G04620.2); similar to ATG8B (AUTOPHAGY 8B), microtubu	2	1	0	0	2	1	3
AT4G27130	eukaryotic translation initiation factor SUI1, putative		Identical to Protein translation factor SUI1 homolog 1 [Arabidopsis Thaliana] (GB:P41568;GB:Q9SLK5); similar to eukaryotic translation initiation factor SUI1, putative [Arabidopsis thaliana] (TAIR:AT5G54760.2); similar to eukaryotic translation initiation	2	1	0	0	2	1	3
AT5G02500	HSC70-1 (heat shock cognate 70 kDa protein 1); ATP binding	encodes a member of heat shock protein 70 family.	Identical to Heat shock cognate 70 kDa protein 1 (HSC70-1) [Arabidopsis Thaliana] (GB:P22953;GB:Q9LZ52); similar to HSP70 (heat shock protein 70), ATP binding [Arabidopsis thaliana] (TAIR:AT3G12580.1); similar to heat shock cognate 70 kDa protein 3 (HSC7	2	1	0	0	2	1	3
AT5G43150			similar to unnamed protein product [Vitis vinifera] (GB:CAO61459.1)	2	1	0	0	2	1	3
AT5G53800			similar to unnamed protein product [Vitis vinifera] (GB:CAO39254.1)	2	1	0	0	2	1	3
ATCG01130		hypothetical protein	Identical to Putative membrane protein ycf1 (ycf1-B) [Arabidopsis Thaliana] (GB:P56785;GB:Q27GI0); similar to hypothetical protein CabupaCp082 [Capsella bursa-pastoris] (GB:YP_001123433.1); similar to hypothetical protein CrmaCp082 [Crucihimalaya wallichi	2	1	0	0	2	1	3
AT1G20630	CAT1 (CATALASE 1); catalase	Catalyzes the reduction of hydrogen peroxide using heme group as cofactor. Protects cells from toxicity by H2O2.	Identical to Catalase-1 (CAT1) [Arabidopsis Thaliana] (GB:Q96528;GB:O22529;GB:Q9LDS9); similar to CAT2 (CATALASE 2), catalase [Arabidopsis thaliana] (TAIR:AT4G35090.2); similar to CAT2 (CATALASE 2), catalase [Arabidopsis thaliana] (TAIR:AT4G35090.1); sim	2	0	0	1	2	1	3
AT1G48410	AGO1 (ARGONAUTE 1)	Encodes an RNA Slicer that selectively recruits microRNAs and siRNAs. There is currently no evidence that AGO1 Slicer is in a high molecular weight RNA-induced silencing complex (RISC). Mutants are defective in post-transcriptional gene silencing and ha	Identical to Protein argonaute (AGO1) [Arabidopsis Thaliana] (GB:O04379;GB:Q9LP83); similar to argonaute protein, putative / AGO, putative [Arabidopsis thaliana] (TAIR:AT2G27880.1); similar to ZLL (ZWILLE) [Arabidopsis thaliana] (TAIR:AT5G43810.1); simila	2	0	0	1	2	1	3
AT2G42220	rhodanese-like domain-containing protein		similar to rhodanese-like domain-containing protein [Arabidopsis thaliana] (TAIR:AT3G08920.1); similar to unnamed protein product [Vitis vinifera] (GB:CAO23371.1); contains InterPro domain Rhodanese-like (InterPro:IPR001763)	2	0	0	1	2	1	3
AT3G02950			similar to unknown protein [Arabidopsis thaliana] (TAIR:AT5G16790.1); similar to unknown [Populus trichocarpa x Populus deltoides] (GB:ABK96424.1); contains InterPro domain Protein of unknown function DUF783 (InterPro:IPR008501)	2	0	0	1	2	1	3
AT4G10050	hydrolase, alpha/beta fold family protein		similar to unnamed protein product [Vitis vinifera] (GB:CAO16274.1); contains InterPro domain Alpha/beta hydrolase; (InterPro:IPR003089); contains InterPro domain Alpha/beta hydrolase fold-1 (InterPro:IPR000073); contains InterPro domain Epoxide hydrolase	2	0	0	1	2	1	3
AT4G21450	vesicle-associated membrane family protein / VAMP family protein		similar to vesicle-associated membrane family protein / VAMP family protein [Arabidopsis thaliana] (TAIR:AT4G05060.1); similar to unnamed protein product [Vitis vinifera] (GB:CAO40467.1); contains InterPro domain PapD-like (InterPro:IPR008962); contains I	2	0	0	1	2	1	3
AT5G02240	binding / catalytic/ coenzyme binding		Identical to Uncharacterized protein At5g02240 [Arabidopsis Thaliana] (GB:Q94EG6;GB:Q9LZK8); similar to binding / catalytic/ coenzyme binding [Arabidopsis thaliana] (TAIR:AT2G37660.1); similar to Os03g0822200 [Oryza sativa (japonica cultivar-group)] (GB:N	2	0	0	1	2	1	3
AT5G36880	acetyl-CoA synthetase, putative / acetate-CoA ligase, putative		similar to acyl-activating enzyme 17 (AAE17) [Arabidopsis thaliana] (TAIR:AT5G23050.1); similar to unnamed protein product [Vitis vinifera] (GB:CAO49143.1); similar to acetyl-CoA synthetase [Solanum tuberosum] (GB:CAA67130.1); similar to H0502B11.5 [Oryza	2	0	0	1	2	1	3
AT5G37410	binding		similar to unknown protein [Arabidopsis thaliana] (TAIR:AT4G16530.1); similar to unknown protein [Arabidopsis thaliana] (TAIR:AT5G37920.1); similar to unknown protein [Arabidopsis thaliana] (TAIR:AT5G37430.1); contains InterPro domain Protein of unknown f	2	0	0	1	2	1	3
AT5G47730	SEC14 cytosolic factor, putative / polyphosphoinositide-binding protein, putative		similar to SEC14 cytosolic factor (SEC14) / phosphoglyceride transfer protein [Arabidopsis thaliana] (TAIR:AT1G55840.1); similar to polyphosphoinositide binding protein Ssh1p [Glycine max] (GB:AAB94598.1); contains InterPro domain Cellular retinaldehyde-b	2	0	0	1	2	1	3
AT5G58950	protein kinase family protein		similar to protein kinase family protein [Arabidopsis thaliana] (TAIR:AT3G46930.1); similar to flag-tagged protein kinase domain of putative mitogen-activated protein kinase kinase kinase [synthetic construct] (GB:ABK06446.1); contains InterPro domain Pro	2	0	0	1	2	1	3
AT5G67490			similar to unnamed protein product [Vitis vinifera] (GB:CAO48511.1); similar to hypothetical protein [Vitis vinifera] (GB:CAN66554.1); similar to Os06g0157800 [Oryza sativa (japonica cultivar-group)] (GB:NP_001056861.1); contains InterPro domain Protein o	2	0	0	1	2	1	3
AT1G03140	splicing factor Prp18 family protein		similar to splicing factor Prp18 family protein [Arabidopsis thaliana] (TAIR:AT1G54590.1); similar to unnamed protein product [Vitis vinifera] (GB:CAO22532.1); contains InterPro domain Pre-mRNA processing factor 4 (PRP4) like (InterPro:IPR014906); contain	0	0	1	1	1	1	2
AT1G04140	transducin family protein / WD-40 repeat family protein		similar to transducin family protein / WD-40 repeat family protein [Arabidopsis thaliana] (TAIR:AT5G43930.3); similar to transducin family protein / WD-40 repeat family protein [Arabidopsis thaliana] (TAIR:AT5G43930.2); similar to transducin family protei	0	0	1	1	1	1	2
AT1G16880	uridylyltransferase-related		similar to ACT domain-containing protein [Arabidopsis thaliana] (TAIR:AT5G04740.1); similar to unnamed protein product [Vitis vinifera] (GB:CAO23176.1); contains domain ACT-like (SSF55021)	0	0	1	1	1	1	2
AT1G19680	protein binding / zinc ion binding		similar to protein binding / zinc ion binding [Arabidopsis thaliana] (TAIR:AT1G75400.1); similar to unnamed protein product [Vitis vinifera] (GB:CAO61102.1); contains InterPro domain Zinc finger, RING-type; (InterPro:IPR001841)	0	0	1	1	1	1	2
AT1G19860	zinc finger (CCCH-type) family protein		similar to zinc finger (CCCH-type) family protein [Arabidopsis thaliana] (TAIR:AT3G51180.1); similar to hypothetical protein [Prunus persica] (GB:AAO14624.2); contains InterPro domain Zinc finger, CCCH-type; (InterPro:IPR000571)	0	0	1	1	1	1	2
AT1G20110	zinc finger (FYVE type) family protein		similar to phosphatidylinositol-4-phosphate 5-kinase family protein [Arabidopsis thaliana] (TAIR:AT3G14270.1); similar to unnamed protein product [Vitis vinifera] (GB:CAO60954.1); contains InterPro domain Zinc finger, FYVE-type; (InterPro:IPR000306); cont	0	0	1	1	1	1	2
AT1G23230			similar to hypothetical protein OsJ_007998 [Oryza sativa (japonica cultivar-group)] (GB:EAZ24515.1); similar to hypothetical protein OsI_008648 [Oryza sativa (indica cultivar-group)] (GB:EAY87415.1); similar to unnamed protein product [Vitis vinifera] (GB	0	0	1	1	1	1	2
AT1G24510	T-complex protein 1 epsilon subunit, putative / TCP-1-epsilon, putative / chaperonin, putative		Identical to T-complex protein 1 subunit epsilon [Arabidopsis Thaliana] (GB:O04450); similar to chaperonin, putative [Arabidopsis thaliana] (TAIR:AT3G18190.1); similar to T complex protein (GB:2206327A); similar to unnamed protein product [Vitis vinifera	0	0	1	1	1	1	2
AT1G28280	VQ motif-containing protein		similar to VQ motif-containing protein [Arabidopsis thaliana] (TAIR:AT2G33780.1); similar to hypothetical protein [Vitis vinifera] (GB:CAN78123.1); contains InterPro domain VQ (InterPro:IPR008889)	0	0	1	1	1	1	2
AT1G31130			similar to unknown protein [Arabidopsis thaliana] (TAIR:AT5G44860.1); similar to unnamed protein product [Vitis vinifera] (GB:CAO41960.1)	0	0	1	1	1	1	2
AT1G31220	phosphoribosylglycinamide formyltransferase	N10-formyltetrahydrofolate-dependent phosphoribosylglycinamide formyltransferase that catalyzes the conversion of phosphoribosyl glycineamide to phosphoribosyl N-formylglycineamide	Identical to Phosphoribosylglycinamide formyltransferase, chloroplast precursor (PUR3) [Arabidopsis Thaliana] (GB:P52422); similar to formyltetrahydrofolate deformylase, putative [Arabidopsis thaliana] (TAIR:AT4G17360.1); similar to Phosphoribosylglycina	0	0	1	1	1	1	2
AT1G48330			similar to unknown protein [Arabidopsis thaliana] (TAIR:AT3G17580.1); similar to unknown [Populus trichocarpa] (GB:ABK96144.1)	0	0	1	1	1	1	2
AT1G50670	OTU-like cysteine protease family protein		similar to hypothetical protein OsI_005843 [Oryza sativa (indica cultivar-group)] (GB:EAY84610.1); contains InterPro domain Ovarian tumour, otubain (InterPro:IPR003323)	0	0	1	1	1	1	2
AT1G51060	HTA10; DNA binding	Encodes HTA10, a histone H2A protein.	Identical to Probable histone H2A.1 [Arabidopsis Thaliana] (GB:Q9C681); similar to HTA13, DNA binding [Arabidopsis thaliana] (TAIR:AT3G20670.1); similar to unknown [Populus trichocarpa] (GB:ABK94182.1); contains InterPro domain Histone-fold; (InterPro:IP	0	0	1	1	1	1	2
AT1G53850	PAE1 (20S proteasome alpha subunit E1); peptidase	Encodes alpha5 subunit of 20s proteosome involved in protein degradation.	Identical to Proteasome subunit alpha type-5-A (PAE1) [Arabidopsis Thaliana] (GB:O81149;GB:Q56ZL5); similar to PAE2 (20S proteasome alpha subunit E2), peptidase [Arabidopsis thaliana] (TAIR:AT3G14290.1); similar to Proteasome subunit alpha type-5 (20S pr	0	0	1	1	1	1	2
AT1G64140			similar to loricrin-related [Arabidopsis thaliana] (TAIR:AT5G64550.1); similar to unknown [Populus trichocarpa x Populus deltoides] (GB:ABK96565.1); similar to unnamed protein product [Vitis vinifera] (GB:CAO65880.1)	0	0	1	1	1	1	2
AT1G10590	DNA-binding protein-related		similar to DNA-binding protein-related [Arabidopsis thaliana] (TAIR:AT1G23750.1); similar to unnamed protein product [Vitis vinifera] (GB:CAO66056.1); contains InterPro domain Nucleic acid binding, OB-fold, tRNA/helicase-type; (InterPro:IPR004365); contai	0	1	1	0	1	1	2
AT1G13450	DNA binding protein GT-1		similar to DNA-binding protein GT-1-related [Arabidopsis thaliana] (TAIR:AT3G25990.1); similar to DNA binding protein GT-1 [Brassica rapa] (GB:ABV89646.1); contains InterPro domain SANT, DNA-binding; (InterPro:IPR001005)	0	1	1	0	1	1	2
AT1G72170			similar to unknown protein [Arabidopsis thaliana] (TAIR:AT1G22520.1); similar to unknown [Populus trichocarpa] (GB:ABK94376.1); similar to Os03g0840900 [Oryza sativa (japonica cultivar-group)] (GB:NP_001051850.1); contains InterPro domain Protein of unkno	0	0	1	1	1	1	2
AT1G14200	zinc finger (C3HC4-type RING finger) family protein		similar to zinc finger (C3HC4-type RING finger) family protein [Arabidopsis thaliana] (TAIR:AT1G26800.1); similar to unknown [Populus trichocarpa] (GB:ABK93617.1); contains InterPro domain Zinc finger, RING/FYVE/PHD-type (InterPro:IPR013083); contains Int	0	1	1	0	1	1	2
AT1G15590			similar to zinc finger (C3HC4-type RING finger) family protein [Arabidopsis thaliana] (TAIR:AT1G80400.1); similar to unnamed protein product [Vitis vinifera] (GB:CAO45956.1)	0	1	1	0	1	1	2
AT1G77760	NIA1 (NITRATE REDUCTASE 1)	Encodes the cytosolic minor isoform of nitrate reductase (NR). Involved in the first step of nitrate assimilation, it contributes about 15% of the nitrate reductase activity in shoots. Similar to molybdopterin oxidoreductases at the N-terminus, and to FAD	Identical to Nitrate reductase [NADH] 1 (NIA1) [Arabidopsis Thaliana] (GB:P11832;GB:Q9CA18); similar to NIA2 (NITRATE REDUCTASE 2) [Arabidopsis thaliana] (TAIR:AT1G37130.1); similar to nitrate reductase [Brassica rapa subsp. chinensis] (GB:AAY57518.3); s	0	0	1	1	1	1	2
AT1G77840	eukaryotic translation initiation factor 5, putative / eIF-5, putative		Identical to Probable eukaryotic translation initiation factor 5-2 [Arabidopsis Thaliana] (GB:Q9S825); similar to eukaryotic translation initiation factor 5, putative / eIF-5, putative [Arabidopsis thaliana] (TAIR:AT1G36730.1); similar to hypothetical pr	0	0	1	1	1	1	2
AT1G78110			similar to unknown protein [Arabidopsis thaliana] (TAIR:AT1G22230.1); similar to unnamed protein product [Vitis vinifera] (GB:CAO61735.1)	0	0	1	1	1	1	2
AT1G79990	coatomer protein complex, subunit beta 2 (beta prime), putative		Identical to Coatomer subunit beta'-1 [Arabidopsis Thaliana] (GB:Q9CAA0;GB:Q9SSD5); similar to coatomer protein complex, subunit beta 2 (beta prime), putative [Arabidopsis thaliana] (TAIR:AT3G15980.2); similar to coatomer protein complex, subunit beta 2	0	0	1	1	1	1	2
AT1G80920	J8; heat shock protein binding / unfolded protein binding	J8 mRNA, nuclear gene encoding plastid protein, complete	Identical to Chaperone protein dnaJ 8, chloroplast precursor (ATJ8) [Arabidopsis Thaliana] (GB:Q9SAG8;GB:Q9ZSN1); similar to DNAJ heat shock N-terminal domain-containing protein [Arabidopsis thaliana] (TAIR:AT1G72070.1); similar to putative DnaJ protein	0	0	1	1	1	1	2
AT1G16020			similar to unknown protein [Arabidopsis thaliana] (TAIR:AT1G80910.1); similar to unnamed protein product [Vitis vinifera] (GB:CAO42386.1); contains domain UNCHARACTERIZED (PTHR13056)	0	1	1	0	1	1	2
AT1G16700	ATMLO14 (ARABIDOPSIS THALIANA MILDEW RESISTANCE LOCUS O 14); NADH dehydrogenase (ubiquinone)		similar to NADH-ubiquinone oxidoreductase 23 kDa subunit, mitochondrial (TYKY) [Arabidopsis thaliana] (TAIR:AT1G79010.1); similar to NADH:ubiquinone oxidoreductase-like [Solanum tuberosum] (GB:ABA81853.1); contains InterPro domain NADH-quinone oxidoreduct	0	1	1	0	1	1	2
AT2G19530			similar to unknown protein [Arabidopsis thaliana] (TAIR:AT1G55160.1); similar to unknown protein [Arabidopsis thaliana] (TAIR:AT1G55160.2); similar to unknown [Picea sitchensis] (GB:ABK23951.1)	0	0	1	1	1	1	2
AT1G18270	ketose-bisphosphate aldolase class-II family protein		similar to 6-phosphogluconate dehydrogenase NAD-binding domain-containing protein [Arabidopsis thaliana] (TAIR:AT1G71170.1); similar to unnamed protein product [Vitis vinifera] (GB:CAO68226.1); similar to hypothetical protein OsJ_020022 [Oryza sativa (jap	0	1	1	0	1	1	2
AT2G20990	ATSYTA/NTMC2T1.1/NTMC2TYPE1.1/SYTA		similar to ATSYTB/NTMC2T1.2/NTMC2TYPE1.2/SYTB [Arabidopsis thaliana] (TAIR:AT1G20080.1); similar to unnamed protein product [Vitis vinifera] (GB:CAO47374.1); similar to unnamed protein product [Vitis vinifera] (GB:CAO60961.1); similar to hypothetical prot	0	0	1	1	1	1	2
AT2G21170	TIM (TRIOSEPHOSPHATE ISOMERASE); triose-phosphate isomerase	Encodes a nuclear triosephosphate isomerase.	Identical to Triosephosphate isomerase, chloroplast precursor (TIM) [Arabidopsis Thaliana] (GB:Q9SKP6); similar to ATCTIMC (CYTOSOLIC TRIOSE PHOSPHATE ISOMERASE), triose-phosphate isomerase [Arabidopsis thaliana] (TAIR:AT3G55440.1); similar to Triosephos	0	0	1	1	1	1	2
AT2G26670	HY1 (HEME OXYGENASE 1)	Encodes a plastid heme oxygenase necessary for phytochrome chromophore biosynthesis and for coupling the expression of some nuclear genes to the functional state of the chloroplast.	similar to HO3 (HEME OXYGENASE 3), heme oxygenase (decyclizing) [Arabidopsis thaliana] (TAIR:AT1G69720.1); similar to heme oxygenase 1 [Lycopersicon esculentum] (GB:AAK63012.1); contains InterPro domain Haem oxygenase-like; (InterPro:IPR016053); contains	0	0	1	1	1	1	2
AT1G29150	ATS9 (19S PROTEOSOME SUBUNIT 9)	specifically interacts with FUS6/COP11 via the C-terminal domain of FUS6/COP11 and associates with an ATPase subunit of the 19S proteasome regulatory complex, AtS6A.	similar to FUS12 (FUSCA 12) [Arabidopsis thaliana] (TAIR:AT2G26990.1); similar to hypothetical protein [Vitis vinifera] (GB:CAN63723.1); contains InterPro domain PCI/PINT associated module (InterPro:IPR013143); contains InterPro domain Winged helix repres	0	1	1	0	1	1	2
AT1G30880	unknown protein			0	1	1	0	1	1	2
AT1G32990	PRPL11 (PLASTID RIBOSOMAL PROTEIN L11); structural constituent of ribosome	mutant has Decreased effective quantum yield of photosystem II; Pale green plants; Reduced growth rate; Plastid Ribosomal Protein L11	Identical to 50S ribosomal protein L11, chloroplast precursor (RPL11) [Arabidopsis Thaliana] (GB:Q9MAP3); similar to ribosomal protein L11 family protein [Arabidopsis thaliana] (TAIR:AT5G51610.1); similar to unnamed protein product [Vitis vinifera] (GB:C	0	1	1	0	1	1	2
AT1G44575	NPQ4 (NONPHOTOCHEMICAL QUENCHING)	Encoding PSII-S (CP22), a ubiquitous pigment-binding protein associated with photosystem II (PSII) of higher plants. Involved in nonphotochemical quenching rather than in photosynthesis. Mutant has a normal violaxanthin cycle but has a limited capacity of	Identical to Photosystem II 22 kDa protein, chloroplast precursor (PSBS) [Arabidopsis Thaliana] (GB:Q9XF91;GB:Q9ST34); similar to putative photosystem II protein [Gossypium hirsutum] (GB:ABO41853.1); similar to putative photosystem II protein [Gossypium	0	1	1	0	1	1	2
AT1G55160			similar to unknown protein [Arabidopsis thaliana] (TAIR:AT2G19530.1); similar to unnamed protein product [Vitis vinifera] (GB:CAO45689.1)	0	1	1	0	1	1	2
AT2G37220	29 kDa ribonucleoprotein, chloroplast, putative / RNA-binding protein cp29, putative		Identical to Putative ribonucleoprotein At2g37220, chloroplast precursor [Arabidopsis Thaliana] (GB:Q9ZUU4); similar to CP29 (chloroplast 29 kDa ribonucleoprotein), RNA binding / poly(U) binding [Arabidopsis thaliana] (TAIR:AT3G53460.2); similar to CP29 (	0	0	1	1	1	1	2
AT2G38120	AUX1 (AUXIN RESISTANT 1); amino acid transmembrane transporter/ transporter	Encodes an auxin influx transporter. AUX1 resides at the apical plasma membrane of protophloem cells and at highly dynamic subpopulations of Golgi apparatus and endosomes in all cell types. AUX1 action in the lateral root cap and/or epidermal cells infl	Identical to Auxin transporter protein 1 (AUX1) [Arabidopsis Thaliana] (GB:Q96247); similar to amino acid permease, putative [Arabidopsis thaliana] (TAIR:AT2G21050.1); similar to amino acid permease, putative [Arabidopsis thaliana] (TAIR:AT5G01240.1); si	0	0	1	1	1	1	2
AT1G60870	MEE9 (maternal effect embryo arrest 9)		similar to hypothetical protein MtrDRAFT_AC155889g19v2 [Medicago truncatula] (GB:ABN08291.1)	0	1	1	0	1	1	2
AT1G67090	RBCS1A; ribulose-bisphosphate carboxylase		Identical to Ribulose bisphosphate carboxylase small chain 1A, chloroplast precursor (RBCS-1A) [Arabidopsis Thaliana] (GB:P10795;GB:Q94JW2;GB:Q9FPI6;GB:Q9SAV4); similar to ribulose bisphosphate carboxylase small chain 1B / RuBisCO small subunit 1B (RBCS-	0	1	1	0	1	1	2
AT2G41220	GLU2 (Glutamate synthase)	Encodes a gene whose sequence is similar to ferredoxin dependent glutamate synthase (Fd-GOGAT). Expression is most abundant in root.	Identical to Ferredoxin-dependent glutamate synthase 2, chloroplast precursor (GLU2) [Arabidopsis Thaliana] (GB:Q9T0P4;GB:O80665); similar to GLT1 (NADH-dependent glutamate synthase 1 gene) [Arabidopsis thaliana] (TAIR:AT5G53460.1); similar to GLS1/GLU1/	0	0	1	1	1	1	2
AT1G71130	AP2 domain-containing transcription factor, putative	encodes a member of the ERF (ethylene response factor) subfamily B-5 of ERF/AP2 transcription factor family. The protein contains one AP2 domain. There are 7 members in this subfamily.	Identical to Ethylene-responsive transcription factor ERF070 (ERF070) [Arabidopsis Thaliana] (GB:Q9C995;GB:Q8LDM5); similar to AP2 domain-containing transcription factor, putative [Arabidopsis thaliana] (TAIR:AT1G22985.1); similar to hypothetical protein	0	1	1	0	1	1	2
AT2G46800	ATMTP1/MTP1/ZAT1 (ZINC TRANSPORTER OF ARABIDOPSIS THALIANA); zinc ion transmembrane transporter	Encodes a member of the zinc transporter (ZAT) and cation diffusion facilitator (CDF) families. It is expressed throughout the plant, especially in dividing, differentiating and expanding cells. The protein is localized to the vacuolar membrane. Mediates	Identical to Metal tolerance protein 1 (MTP1) [Arabidopsis Thaliana] (GB:Q9ZT63;GB:O81036); similar to MTPB1, efflux transmembrane transporter/ zinc ion transmembrane transporter [Arabidopsis thaliana] (TAIR:AT2G29410.1); similar to heavy metal transport	0	0	1	1	1	1	2
AT3G01480	CYP38 (CYCLOPHILIN 38); peptidyl-prolyl cis-trans isomerase	Encodes a chloroplast cyclophilin functioning in the assembly and maintenance of photosystem II (PSII) supercomplexes.	similar to peptidyl-prolyl cis-trans isomerase TLP38, chloroplast / thylakoid lumen PPIase of 38 kDa / cyclophilin / rotamase [Arabidopsis thaliana] (TAIR:AT3G15520.1); similar to Peptidyl-prolyl cis-trans isomerase, chloroplast precursor (40 kDa thylakoi	0	0	1	1	1	1	2
AT3G01520	universal stress protein (USP) family protein		Identical to Universal stress protein A-like protein [Arabidopsis Thaliana] (GB:Q8LGG8;GB:Q940U0;GB:Q9SSA2); similar to universal stress protein (USP) family protein [Arabidopsis thaliana] (TAIR:AT5G14680.1); similar to universal stress protein family pro	0	0	1	1	1	1	2
AT2G01270	ATQSOX2 (QUIESCIN-SULFHYDRYL OXIDASE 2); thiol-disulfide exchange intermediate	Encodes a protein disulfide isomerase-like (PDIL) protein, a member of a multigene family within the thioredoxin (TRX) superfamily. This protein also belongs to the quiescin-sulfhydryl oxidase (QSOX) family, which possess an Erv1-like domain at the COOH	similar to ATQSOX1/QSO2 (QUIESCIN-SULFHYDRYL OXIDASE 1), thiol-disulfide exchange intermediate [Arabidopsis thaliana] (TAIR:AT1G15020.1); similar to ATQSOX1/QSO2 (QUIESCIN-SULFHYDRYL OXIDASE 1), thiol-disulfide exchange intermediate [Arabidopsis thaliana]	0	1	1	0	1	1	2
AT2G18160	ATBZIP2/GBF5 (G-BOX BINDING FACTOR 5); DNA binding / protein heterodimerization/ transcription factor	Encodes a b-ZIP transcription factor.	similar to ATBZIP44 (ARABIDOPSIS THALIANA BASIC LEUCINE-ZIPPER 44), DNA binding / protein heterodimerization/ transcription factor [Arabidopsis thaliana] (TAIR:AT1G75390.1); similar to bZIP transcription factor bZIP124 [Glycine max] (GB:ABI34666.1); conta	0	1	1	0	1	1	2
AT2G20930			similar to unknown [Populus trichocarpa] (GB:ABK93191.1); contains InterPro domain Longin-like; (InterPro:IPR011012); contains InterPro domain Sedlin; (InterPro:IPR006722)	0	1	1	0	1	1	2
AT3G05490	RALFL22 (RALF-LIKE 22)	Member of a diversely expressed predicted peptide family showing sequence similarity to tobacco Rapid Alkalinization Factor (RALF), and is believed to play an essential role in the physiology of Arabidopsis. Consists of a single exon and is characterized	similar to RALFL33 (RALF-LIKE 33) [Arabidopsis thaliana] (TAIR:AT4G15800.1); similar to rapid alkalinization factor preproprotein [Nicotiana attenuata] (GB:AAS13437.1); similar to RALF precursor [Nicotiana tabacum] (GB:AAL26478.1); contains InterPro domai	0	0	1	1	1	1	2
AT3G07470			similar to unknown protein [Arabidopsis thaliana] (TAIR:AT3G07460.1); similar to unnamed protein product [Vitis vinifera] (GB:CAO17046.1); similar to hypothetical protein [Vitis vinifera] (GB:CAN74376.1); contains InterPro domain Protein of unknown functi	0	0	1	1	1	1	2
AT3G10850	GLX2-2 (GLYOXALASE 2-2); hydroxyacylglutathione hydrolase	glyoxalase II cytoplasmic isozyme (Glx2-2) mRNA, complete	Identical to Hydroxyacylglutathione hydrolase cytoplasmic (GLX2-2) [Arabidopsis Thaliana] (GB:O24496;GB:O04844); similar to GLX2-4 (GLYOXALASE 2-4), hydroxyacylglutathione hydrolase [Arabidopsis thaliana] (TAIR:AT1G06130.1); similar to GLX2-4 (GLYOXALASE	0	0	1	1	1	1	2
AT3G10915	reticulon family protein		similar to reticulon family protein (RTNLB12) [Arabidopsis thaliana] (TAIR:AT3G54120.1); similar to unnamed protein product [Vitis vinifera] (GB:CAO41507.1); contains InterPro domain Reticulon; (InterPro:IPR003388)	0	0	1	1	1	1	2
AT3G12390	nascent polypeptide associated complex alpha chain protein, putative / alpha-NAC, putative		Identical to Nascent polypeptide-associated complex subunit alpha-like protein 1 [Arabidopsis Thaliana] (GB:Q9LHG9); similar to nascent polypeptide associated complex alpha chain protein, putative / alpha-NAC, putative [Arabidopsis thaliana] (TAIR:AT4G10	0	0	1	1	1	1	2
AT3G18165	MOS4 (MODIFIER OF SNC1,4)	Encodes MOS4 (Modifier of snc1, 4), a nuclear protein homologous to human Breast Cancer-Amplified Sequence (BCAS2). MOS4 interacts with AtCDC5 and PRL1. All three proteins are essential for plant innate immunity.	similar to unnamed protein product [Vitis vinifera] (GB:CAO68149.1); contains InterPro domain Breast carcinoma amplified sequence 2 (InterPro:IPR008409)	0	0	1	1	1	1	2
AT3G18440	ATALMT9 (ALUMINUM-ACTIVATED MALATE TRANSPORTER 9); anion channel/	Belongs to the aluminum-activated malate transporter family. Encodes a vacuolar malate channel. Expressed in all parts of plants. Almost exclusively expressed in mesophyll cells of leaves.	similar to unknown protein [Arabidopsis thaliana] (TAIR:AT1G18420.1); similar to unnamed protein product [Vitis vinifera] (GB:CAO68043.1); contains InterPro domain Protein of unknown function UPF0005 (InterPro:IPR006214)	0	0	1	1	1	1	2
AT2G34470	UREG (urease accessory protein G); metal ion binding / nucleotide binding	Encodes a urease accessory protein which is essential for the activation of plant urease.	similar to urease accessory protein G [Solanum tuberosum] (GB:CAC33001.1); contains InterPro domain Urease accessory protein UreG; (InterPro:IPR004400); contains InterPro domain [NiFe]-hydrogenase/urease maturation factor, Ni(2+)-binding GTPase; (InterPro	0	1	1	0	1	1	2
AT2G34520	RPS14 (MITOCHONDRIAL RIBOSOMAL PROTEIN S14); structural constituent of ribosome	nuclear-encoded mitochondrial ribosomal protein S14	similar to ribosomal protein S14 [Brassica napus] (GB:YP_717170.1); contains InterPro domain Ribosomal protein S14; (InterPro:IPR001209)	0	1	1	0	1	1	2
AT3G21270	ADOF2 (Arabidopsis dof zinc finger protein 2); DNA binding / transcription factor	Encodes Dof zinc finger protein adof2.	Identical to Dof zinc finger protein DOF3.1 (DOF3.1) [Arabidopsis Thaliana] (GB:Q94AR6;GB:O82156); similar to ADOF1 (Arabidopsis dof zinc finger protein 1), DNA binding / transcription factor [Arabidopsis thaliana] (TAIR:AT1G51700.1); similar to unnamed	0	0	1	1	1	1	2
AT2G38140	PSRP4 (PLASTID-SPECIFIC RIBOSOMAL PROTEIN 4); structural constituent of ribosome	plastid-specific ribosomal protein 4 (PSRP4) mRNA, complete	Identical to 30S ribosomal protein S31, chloroplast precursor (RPS31) [Arabidopsis Thaliana] (GB:O80439); similar to unnamed protein product [Vitis vinifera] (GB:CAO15799.1)	0	1	1	0	1	1	2
AT3G22970			similar to unknown protein [Arabidopsis thaliana] (TAIR:AT4G14620.1); similar to unknown [Populus trichocarpa] (GB:ABK95342.1); contains InterPro domain Protein of unknown function DUF506, plant (InterPro:IPR006502)	0	0	1	1	1	1	2
AT3G26910	hydroxyproline-rich glycoprotein family protein		similar to unknown protein [Arabidopsis thaliana] (TAIR:AT5G41100.1); similar to unknown protein [Arabidopsis thaliana] (TAIR:AT5G41100.2); similar to unnamed protein product [Vitis vinifera] (GB:CAO49064.1)	0	0	1	1	1	1	2
AT2G39705	DVL11/RTFL8 (ROTUNDIFOLIA LIKE 8)		similar to DVL8/RTFL7 (ROTUNDIFOLIA LIKE 7) [Arabidopsis thaliana] (TAIR:AT3G55515.1); similar to hypothetical protein [Vitis vinifera] (GB:CAN67911.1); contains InterPro domain DVL (InterPro:IPR012552)	0	1	1	0	1	1	2
AT3G28480	oxidoreductase, 2OG-Fe(II) oxygenase family protein		similar to oxidoreductase, 2OG-Fe(II) oxygenase family protein [Arabidopsis thaliana] (TAIR:AT3G28490.1); similar to unnamed protein product [Vitis vinifera] (GB:CAO14854.1); contains InterPro domain Prolyl 4-hydroxylase, alpha subunit; (InterPro:IPR00662	0	0	1	1	1	1	2
AT2G45820	DNA-binding protein, putative		Identical to Remorin (DBP) [Arabidopsis Thaliana] (GB:O80837;GB:Q39087); similar to DNA-binding family protein / remorin family protein [Arabidopsis thaliana] (TAIR:AT3G61260.1); similar to unknown [Populus trichocarpa] (GB:ABK92585.1); contains InterPro	0	1	1	0	1	1	2
AT3G01850	ribulose-phosphate 3-epimerase, cytosolic, putative / pentose-5-phosphate 3-epimerase, putative		similar to ribulose-phosphate 3-epimerase, cytosolic, putative / pentose-5-phosphate 3-epimerase, putative [Arabidopsis thaliana] (TAIR:AT1G63290.1); similar to unknown [Populus trichocarpa] (GB:ABK96131.1); contains InterPro domain Ribulose-phosphate bin	0	1	1	0	1	1	2
AT3G02260	BIG (DARK OVER-EXPRESSION OF CAB 1); binding / ubiquitin-protein ligase/ zinc ion binding	Calossin-like protein required for polar auxin transport	similar to HAC12 (HISTONE ACETYLTRANSFERASE OF THE CBP FAMILY 12), H3/H4 histone acetyltransferase/ transcription cofactor [Arabidopsis thaliana] (TAIR:AT1G16710.1); similar to hypothetical protein OsJ_027370 [Oryza sativa (japonica cultivar-group)] (GB:E	0	1	1	0	1	1	2
AT3G02730	ATF1/TRXF1 (THIOREDOXIN F-TYPE 1); thiol-disulfide exchange intermediate		Identical to Thioredoxin F-type 1, chloroplast precursor [Arabidopsis Thaliana] (GB:Q9XFH8;GB:Q9M8R5); similar to ATF2/TRXF2 (THIOREDOXIN F2), thiol-disulfide exchange intermediate [Arabidopsis thaliana] (TAIR:AT5G16400.1); similar to Thioredoxin F-type,	0	1	1	0	1	1	2
AT3G02870	VTC4; 3'(2'),5'-bisphosphate nucleotidase/ L-galactose-1-phosphate phosphatase/ inositol or phosphatidylinositol phosphatase	Encodes a L-galactose-1-phosphate phosphatase, involved in ascorbate biosynthesis	similar to inositol monophosphatase family protein [Arabidopsis thaliana] (TAIR:AT1G31190.1); similar to unknown [Populus trichocarpa] (GB:ABK96128.1); contains InterPro domain Inositol monophosphatase; (InterPro:IPR000760)	0	1	1	0	1	1	2
AT3G03070	NADH-ubiquinone oxidoreductase-related		similar to unnamed protein product [Vitis vinifera] (GB:CAO62190.1); contains InterPro domain NADH dehydrogenase [ubiquinone] (complex I), iron-sulphur protein 6, mitochondria (InterPro:IPR016668)	0	1	1	0	1	1	2
AT3G51600	LTP5 (LIPID TRANSFER PROTEIN 5); lipid transporter	lipid transfer protein 5	Identical to Non-specific lipid-transfer protein 5 precursor (LTP5) [Arabidopsis Thaliana] (GB:Q9XFS7); similar to LP1 (nonspecific lipid transfer protein 1) [Arabidopsis thaliana] (TAIR:AT2G38540.1); similar to lipid transfer protein [Brassica oleracea]	0	0	1	1	1	1	2
AT3G07480	electron carrier/ iron-sulfur cluster binding		similar to unknown [Populus trichocarpa] (GB:ABK94264.1); contains InterPro domain Beta-grasp fold, ferredoxin-type (InterPro:IPR012675); contains InterPro domain Ferredoxin; (InterPro:IPR001041)	0	1	1	0	1	1	2
AT3G11500	small nuclear ribonucleoprotein G, putative / snRNP-G, putative / Sm protein G, putative		Identical to Probable small nuclear ribonucleoprotein G [Arabidopsis Thaliana] (GB:O82221); similar to SNRNP-G (PROBABLE SMALL NUCLEAR RIBONUCLEOPROTEIN G) [Arabidopsis thaliana] (TAIR:AT2G23930.1); similar to unknown [Populus trichocarpa] (GB:ABK93558.1	0	1	1	0	1	1	2
AT3G12650			similar to unnamed protein product [Vitis vinifera] (GB:CAO15069.1)	0	1	1	0	1	1	2
AT3G13920	EIF4A1 (eukaryotic translation initiation factor 4A-1); ATP-dependent helicase	eukaryotic translation initiation factor 4A-1	Identical to Eukaryotic initiation factor 4A-1 (TIF4A-1) [Arabidopsis Thaliana] (GB:P41376;GB:Q0WWD9;GB:Q546P0;GB:Q8LBZ6;GB:Q8RXF3;GB:Q94CM1); similar to eukaryotic translation initiation factor 4A, putative / eIF-4A, putative [Arabidopsis thaliana] (TAI	0	1	1	0	1	1	2
AT3G18035	HON4; DNA binding	A linker histone like protein	similar to HON5 (HIGH MOBILITY GROUP FAMILY A 5), DNA binding [Arabidopsis thaliana] (TAIR:AT1G48620.1); similar to DNA-binding protein (GB:AAA50196.1); contains InterPro domain Winged helix repressor DNA-binding (InterPro:IPR011991); contains InterPro do	0	1	1	0	1	1	2
AT4G02530	chloroplast thylakoid lumen protein		Identical to Thylakoid lumenal 16.5 kDa protein, chloroplast precursor [Arabidopsis Thaliana] (GB:O22773;GB:Q8L985;GB:Q94BU6;GB:Q9M110); similar to unnamed protein product [Vitis vinifera] (GB:CAO65696.1)	0	0	1	1	1	1	2
AT4G11220	BTI2 (VIRB2-INTERACTING PROTEIN 2)		similar to BTI1 (VIRB2-INTERACTING PROTEIN 1) [Arabidopsis thaliana] (TAIR:AT4G23630.1); similar to unnamed protein product [Vitis vinifera] (GB:CAO65886.1); contains InterPro domain Reticulon; (InterPro:IPR003388)	0	0	1	1	1	1	2
AT4G15470			Identical to Protein FBL4 (FBL4) [Arabidopsis Thaliana] (GB:Q94A20;GB:O23399;GB:Q940C4); similar to glutamate binding / [Arabidopsis thaliana] (TAIR:AT1G03070.1); similar to unknown [Populus trichocarpa] (GB:ABK94990.1); contains InterPro domain Protein o	0	0	1	1	1	1	2
AT3G46940	deoxyuridine 5'-triphosphate nucleotidohydrolase family		similar to unnamed protein product [Vitis vinifera] (GB:CAO61170.1); contains InterPro domain DeoxyUTP pyrophosphatase subfamily 1; (InterPro:IPR008181); contains InterPro domain DeoxyUTP pyrophosphatase; (InterPro:IPR008180); contains InterPro domain dCT	0	1	1	0	1	1	2
AT4G17040	ATP-dependent Clp protease proteolytic subunit, putative		Identical to ATP-dependent Clp protease proteolytic subunit-related protein 4, chloroplast precursor (CLPR4) [Arabidopsis Thaliana] (GB:Q8LB10;GB:O23548;GB:Q8RXG1); similar to ATP-dependent Clp protease proteolytic subunit, putative [Arabidopsis thaliana	0	0	1	1	1	1	2
AT4G17170	AT-RAB2 (Arabidopsis Rab GTPase homolog B1c); GTP binding	member of RAB gene family	similar to ATGB2/ATRAB2C/ATRABB1B (GTP-BINDING 2), GTP binding [Arabidopsis thaliana] (TAIR:AT4G35860.1); similar to RAB2A [Lotus japonicus] (GB:CAA98165.1); similar to unknown [Populus trichocarpa] (GB:ABK95459.1); contains InterPro domain Ras GTPase; (I	0	0	1	1	1	1	2
AT3G49720			Identical to Uncharacterized protein At3g49720 [Arabidopsis Thaliana] (GB:Q9M2Y6;GB:Q93YM8); similar to unknown protein [Arabidopsis thaliana] (TAIR:AT5G65810.1); similar to hypothetical protein [Vitis vinifera] (GB:CAN74732.1); contains domain S-adenosyl	0	1	1	0	1	1	2
AT4G22330	ATCES1; catalytic	Encodes AtCES1 for Acyl-CoA independent ceramide synthase.	similar to Alkaline phytoceramidase [Medicago truncatula] (GB:ABD28483.1); contains InterPro domain Alkaline phytoceramidase; (InterPro:IPR008901)	0	0	1	1	1	1	2
AT3G56090	ATFER3 (FERRITIN 3); ferric iron binding		Identical to Ferritin-3, chloroplast precursor (FER3) [Arabidopsis Thaliana] (GB:Q9LYN2;GB:Q8WHW6); similar to ATFER4 (FERRITIN 4), ferric iron binding [Arabidopsis thaliana] (TAIR:AT2G40300.1); similar to ferritin [Chorispora bungeana] (GB:ABB22752.1);	0	1	1	0	1	1	2
AT3G56980	BHLH039/ORG3 (OBP3-RESPONSIVE GENE 3); DNA binding / transcription factor		similar to BHLH038/ORG2 (OBP3-RESPONSIVE GENE 2), DNA binding / transcription factor [Arabidopsis thaliana] (TAIR:AT3G56970.1); similar to hypothetical protein [Vitis vinifera] (GB:CAN64266.1); contains InterPro domain Achaete-scute transcription factor r	0	1	1	0	1	1	2
AT4G24230	ACBP3 (ACYL-COA-BINDING DOMAIN 3); acyl-CoA binding	acyl-CoA-binding protein ACBP3. Localized extracellularly in transiently expressed tobacco BY-2 cells and onion epidermal cells. Binds arachidonyl-CoA with high affinity.	similar to ACBP1 (ACYL-COA BINDING PROTEIN) [Arabidopsis thaliana] (TAIR:AT5G53470.1); similar to unnamed protein product [Vitis vinifera] (GB:CAO61453.1); contains InterPro domain FERM/acyl-CoA-binding protein, 3-helical bundle; (InterPro:IPR014352); con	0	0	1	1	1	1	2
AT4G24680			similar to unnamed protein product [Vitis vinifera] (GB:CAO64289.1)	0	0	1	1	1	1	2
AT4G27070	TSB2 (TRYPTOPHAN SYNTHASE BETA-SUBUNIT); tryptophan synthase	Tryptophan synthase beta. Expressed at low levels in all tissues.	Identical to Tryptophan synthase beta chain 2, chloroplast precursor (TSB2) [Arabidopsis Thaliana] (GB:P25269); similar to TSB1 (TRYPTOPHAN SYNTHASE BETA-SUBUNIT) [Arabidopsis thaliana] (TAIR:AT5G54810.1); similar to Tryptophan synthase beta chain 2, chl	0	0	1	1	1	1	2
AT4G00585			similar to hypothetical protein MtrDRAFT_AC148817g12v2 [Medicago truncatula] (GB:ABD28446.1)	0	1	1	0	1	1	2
AT4G00860	ATOZI1 (ARABIDOPSIS THALIANA OZONE-INDUCED PROTEIN 1)	putative pathogenesis-related protein whose transcript level is induced in response to ozone and pathogenic Pseudomonas strains.	similar to ozone-responsive stress-related protein, putative [Arabidopsis thaliana] (TAIR:AT1G01170.2); similar to ozone-responsive stress-related protein, putative [Arabidopsis thaliana] (TAIR:AT1G01170.1); similar to unknown [Populus trichocarpa] (GB:AB	0	1	1	0	1	1	2
AT4G02730	transducin family protein / WD-40 repeat family protein		similar to transducin family protein / WD-40 repeat family protein [Arabidopsis thaliana] (TAIR:AT3G49660.1); similar to hypothetical protein [Vitis vinifera] (GB:CAN61446.1); contains InterPro domain WD40 repeat-like (InterPro:IPR011046); contains InterP	0	1	1	0	1	1	2
AT4G30010			similar to unknown [Populus trichocarpa x Populus deltoides] (GB:ABK96249.1)	0	0	1	1	1	1	2
AT4G32250	protein kinase family protein		similar to KEG (KEEP ON GOING), protein binding / protein kinase/ ubiquitin-protein ligase [Arabidopsis thaliana] (TAIR:AT5G13530.1); similar to hypothetical protein [Vitis vinifera] (GB:CAN70648.1); similar to hypothetical protein OsI_023052 [Oryza sativ	0	0	1	1	1	1	2
AT4G32940	GAMMA-VPE (Vacuolar processing enzyme gamma); cysteine-type endopeptidase	Encodes a vacuolar processing enzyme belonging to a novel group of cysteine proteinases that is expressed in vegetative organs and is upregulated in association with various types of cell death and under stressed conditions. They are essential in processi	Identical to Vacuolar-processing enzyme gamma-isozyme precursor [Arabidopsis Thaliana] (GB:Q39119;GB:Q93VM0;GB:Q9SB73); similar to ALPHA-VPE (ALPHA-VACUOLAR PROCESSING ENZYME), cysteine-type endopeptidase [Arabidopsis thaliana] (TAIR:AT2G25940.1); simila	0	0	1	1	1	1	2
AT4G21110	G10 family protein		similar to Os01g0857700 [Oryza sativa (japonica cultivar-group)] (GB:NP_001044856.1); similar to unnamed protein product [Vitis vinifera] (GB:CAO70987.1); contains InterPro domain G10 protein; (InterPro:IPR001748)	0	1	1	0	1	1	2
AT4G35450	AKR2 (ANKYRIN REPEAT-CONTAINING PROTEIN 2); protein binding	Involved in targeting of chloroplast outer membrane proteins to the chloroplast. Double mutants of AKR2A and the highly homologous AKR2B have yellow leaves, significantly reduced chloroplast proteins, and no thylakoid membranes.	Identical to Ankyrin repeat domain-containing protein 2 (AKR2) [Arabidopsis Thaliana] (GB:Q9SAR5;GB:O81128;GB:Q9SVX0); similar to AKR2B, protein binding / transcription regulator [Arabidopsis thaliana] (TAIR:AT2G17390.1); similar to putative ankyrin-repe	0	0	1	1	1	1	2
AT5G01650	macrophage migration inhibitory factor family protein / MIF family protein		similar to macrophage migration inhibitory factor family protein / MIF family protein [Arabidopsis thaliana] (TAIR:AT5G57170.1); similar to unknown [Populus trichocarpa] (GB:ABK94097.1); contains InterPro domain Tautomerase (InterPro:IPR014347); contains	0	0	1	1	1	1	2
AT4G27800	protein phosphatase 2C PPH1 / PP2C PPH1 (PPH1)		Identical to Protein phosphatase 2C PPH1 (PPH1) [Arabidopsis Thaliana] (GB:P49599;GB:Q9M0J6;GB:Q9STP6); similar to protein phosphatase 2C, putative / PP2C, putative [Arabidopsis thaliana] (TAIR:AT1G43900.1); similar to unnamed protein product [Vitis vini	0	1	1	0	1	1	2
AT4G29480	mitochondrial ATP synthase g subunit family protein		similar to mitochondrial ATP synthase g subunit family protein [Arabidopsis thaliana] (TAIR:AT2G19680.1); similar to mitochondrial ATP synthase g subunit family protein [Arabidopsis thaliana] (TAIR:AT2G19680.2); similar to unknown [Solanum tuberosum] (GB:	0	1	1	0	1	1	2
AT5G06340	diadenosine 5',5'''-P1,P4-tetraphosphate hydrolase, putative		similar to diadenosine 5',5'''-P1,P4-tetraphosphate hydrolase, putative [Arabidopsis thaliana] (TAIR:AT3G10620.1); similar to bis(5'-nucleosy1)-tetraphosphatase [Brassica rapa] (GB:ABL97947.1); contains InterPro domain NUDIX hydrolase, core; (InterPro:IPR	0	0	1	1	1	1	2
AT5G06970			similar to unknown protein [Arabidopsis thaliana] (TAIR:AT2G20010.2); similar to hypothetical protein OsI_012657 [Oryza sativa (indica cultivar-group)] (GB:EAY91424.1); similar to unnamed protein product [Vitis vinifera] (GB:CAO42799.1); similar to unknow	0	0	1	1	1	1	2
AT5G07440	GDH2 (GLUTAMATE DEHYDROGENASE 2); oxidoreductase	Encodes the alpha-subunit of the glutamate dehydrogenase. The enzyme is almost exclusively found in the mitochondria of stem and leaf companion cells.	Identical to Glutamate dehydrogenase 2 (GDH2) [Arabidopsis Thaliana] (GB:Q38946); similar to glutamate dehydrogenase, putative [Arabidopsis thaliana] (TAIR:AT3G03910.1); similar to GDH1 (GLUTAMATE DEHYDROGENASE 1), oxidoreductase [Arabidopsis thaliana] (	0	0	1	1	1	1	2
AT5G10740	protein phosphatase 2C-related / PP2C-related		similar to protein phosphatase 2C, putative / PP2C, putative [Arabidopsis thaliana] (TAIR:AT5G24940.1); similar to protein phosphatase 2C [Mesembryanthemum crystallinum] (GB:BAB88944.1); contains InterPro domain Protein phosphatase 2C-related; (InterPro:I	0	0	1	1	1	1	2
AT4G29850			similar to unknown protein [Arabidopsis thaliana] (TAIR:AT2G19350.1); similar to hypothetical protein [Vitis vinifera] (GB:CAN75495.1); contains InterPro domain Protein of unknown function DUF872, eukaryotic (InterPro:IPR008590)	0	1	1	0	1	1	2
AT5G13390	NEF1 (NO EXINE FORMATION 1)	Required for normal pollen development and lipid accumulation within the tapetum	similar to predicted protein [Physcomitrella patens subsp. patens] (GB:EDQ76346.1); similar to unnamed protein product [Vitis vinifera] (GB:CAO68713.1); similar to hypothetical protein MA4_111B14.46 [Musa acuminata] (GB:ABF72005.1)	0	0	1	1	1	1	2
AT5G13450	ATP synthase delta chain, mitochondrial, putative / H(+)-transporting two-sector ATPase, delta (OSCP) subunit, putative		Identical to ATP synthase subunit O, mitochondrial precursor [Arabidopsis Thaliana] (GB:Q96251;GB:Q93W68;GB:Q9LYR1); similar to ATP synthase delta chain, chloroplast, putative / H(+)-transporting two-sector ATPase, delta (OSCP) subunit, putative [Arabido	0	0	1	1	1	1	2
AT4G34180	cyclase family protein		similar to cyclase family protein [Arabidopsis thaliana] (TAIR:AT1G44542.1); similar to unnamed protein product [Vitis vinifera] (GB:CAO47855.1); similar to hypothetical protein [Vitis vinifera] (GB:CAN60920.1); contains InterPro domain Putative cyclase (	0	1	1	0	1	1	2
AT5G17000	NADP-dependent oxidoreductase, putative		similar to AT-AER (ALKENAL REDUCTASE), 2-alkenal reductase [Arabidopsis thaliana] (TAIR:AT5G16970.1); similar to NADP-dependent oxidoreductase, putative [Arabidopsis thaliana] (TAIR:AT5G16990.1); similar to allyl alcohol dehydrogenase [Nicotiana tabacum]	0	0	1	1	1	1	2
AT5G19020	pentatricopeptide (PPR) repeat-containing protein		similar to pentatricopeptide (PPR) repeat-containing protein [Arabidopsis thaliana] (TAIR:AT2G22070.1); similar to unnamed protein product [Vitis vinifera] (GB:CAO71087.1); similar to Tetratricopeptide-like helical [Medicago truncatula] (GB:ABN09753.1); c	0	0	1	1	1	1	2
AT5G12020	HSP17.6II (17.6 KDA CLASS II HEAT SHOCK PROTEIN)		Identical to 17.6 kDa class II heat shock protein (HSP17.6II) [Arabidopsis Thaliana] (GB:P29830); similar to AT-HSP17.6A (Arabidopsis thaliana heat shock protein 17.6A) [Arabidopsis thaliana] (TAIR:AT5G12030.1); similar to 17.6 kDa class II heat shock pro	0	1	1	0	1	1	2
AT5G13570	DCP2/TDT (DECAPPING 2); hydrolase/ m7G(5')pppN diphosphatase/ protein homodimerization	Encodes DCP2 with mRNA decapping activity. DCP2 forms a mRNA decapping complex with DCP1 (At1g08370) and VCS (VARICOSE) (At3g13300). Recombinant DCP2 is enzymatically active in vitro, generating from capped mRNAs m7GDP, and 5?-phosphorylated mRNAs. DCP1	similar to unknown [Populus trichocarpa] (GB:ABK93261.1); contains InterPro domain NUDIX hydrolase, core; (InterPro:IPR000086); contains InterPro domain NUDIX; (InterPro:IPR015797); contains InterPro domain Dcp2, box A (InterPro:IPR007722)	0	1	1	0	1	1	2
AT5G19940	plastid-lipid associated protein PAP-related / fibrillin-related		Identical to Probable plastid-lipid-associated protein 8, chloroplast precursor (PAP8) [Arabidopsis Thaliana] (GB:Q941D3); similar to unnamed protein product [Vitis vinifera] (GB:CAO43949.1); contains InterPro domain PAP fibrillin; (InterPro:IPR006843)	0	0	1	1	1	1	2
AT5G20010	RAN-1 (RAS RELATED NUCLEAR PROTEIN); GTP binding	A member of RAN GTPase gene family. Encodes a small soluble GTP-binding protein. Likely to be involved in nuclear translocation of proteins. May also be involved in cell cycle progression.	Identical to GTP-binding nuclear protein Ran-1 (RAN1) [Arabidopsis Thaliana] (GB:P41916); similar to RAN2 (Ras-related GTP-binding nuclear protein 2), GTP binding [Arabidopsis thaliana] (TAIR:AT5G20020.1); similar to putative RAN2 small Ras GTP-binding nu	0	0	1	1	1	1	2
AT5G16360	NC domain-containing protein		similar to NC domain-containing protein [Arabidopsis thaliana] (TAIR:AT3G02700.1); similar to unknown [Populus trichocarpa] (GB:ABK92854.1); contains InterPro domain NC (InterPro:IPR007053)	0	1	1	0	1	1	2
AT5G16400	ATF2/TRXF2 (THIOREDOXIN F2); thiol-disulfide exchange intermediate		Identical to Thioredoxin F-type 2, chloroplast precursor [Arabidopsis Thaliana] (GB:Q9XFH9); similar to ATF1/TRXF1 (THIOREDOXIN F-TYPE 1), thiol-disulfide exchange intermediate [Arabidopsis thaliana] (TAIR:AT3G02730.1); similar to Thioredoxin F-type, chl	0	1	1	0	1	1	2
AT5G18070	DRT101 (DNA-DAMAGE-REPAIR/TOLERATION 101); intramolecular transferase, phosphotransferases	encodes a novel protein involved in DNA repair from UV damage. Isolated by functional complementation of E. coli UV-sensitive mutants (UVR genes).	Identical to Phosphoacetylglucosamine mutase (DRT101) [Arabidopsis Thaliana] (GB:P57750;GB:Q05211); similar to unnamed protein product [Vitis vinifera] (GB:CAO64115.1); similar to unnamed protein product [Vitis vinifera] (GB:CAO63456.1); similar to phosp	0	1	1	0	1	1	2
AT5G26310	UGT72E3; UDP-glycosyltransferase/ coniferyl-alcohol glucosyltransferase/ transferase, transferring glycosyl groups	UGT72E3 is an UDPG:coniferyl alcohol glucosyltransferase which glucosylates sinapyl- and coniferyl alcohol as well as sinapic acid. The enzyme is thought to be involved in lignin- and phenylpropanoid metabolism. A knockdown mutant line (72E3KD) was obtain	similar to UGT72E1 (UDP-glucosyl transferase 72E1), UDP-glycosyltransferase/ coniferyl-alcohol glucosyltransferase/ transferase, transferring glycosyl groups [Arabidopsis thaliana] (TAIR:AT3G50740.1); similar to UGT72E2, UDP-glycosyltransferase/ coniferyl	0	0	1	1	1	1	2
AT5G34850	ATPAP26/PAP26 (purple acid phosphatase 26); acid phosphatase/ protein serine/threonine phosphatase		similar to ATPAP10/PAP10, acid phosphatase/ protein serine/threonine phosphatase [Arabidopsis thaliana] (TAIR:AT2G16430.2); similar to PAP1 (PURPLE ACID PHOSPHATASE 1), acid phosphatase/ protein serine/threonine phosphatase [Arabidopsis thaliana] (TAIR:AT	0	0	1	1	1	1	2
AT5G19540			similar to unknown [Brassica napus] (GB:AAY21212.1); similar to unknown [Brassica napus] (GB:ABP73257.1); similar to unknown protein [Brassica napus] (GB:ABN48558.1)	0	1	1	0	1	1	2
AT5G20020	RAN2 (Ras-related GTP-binding nuclear protein 2); GTP binding	A member of RAN GTPase gene family. Encodes a small soluble GTP-binding protein. Likely to be involved in nuclear translocation of proteins. May also be involved in cell cycle progression.	Identical to GTP-binding nuclear protein Ran-2 (RAN2) [Arabidopsis Thaliana] (GB:P41917;GB:Q94K33); similar to RAN-1 (RAS RELATED NUCLEAR PROTEIN), GTP binding [Arabidopsis thaliana] (TAIR:AT5G20010.1); similar to putative RAN2 small Ras GTP-binding nucle	0	1	1	0	1	1	2
AT5G40810	cytochrome c1, putative		similar to cytochrome c1, putative [Arabidopsis thaliana] (TAIR:AT3G27240.1); similar to unknown [Populus trichocarpa] (GB:ABK94651.1); contains InterPro domain Cytochrome c1; (InterPro:IPR002326); contains InterPro domain Cytochrome c, monohaem; (InterPr	0	0	1	1	1	1	2
AT5G41070	DRB5 (DSRNA-BINDING PROTEIN 5); double-stranded RNA binding	Encodes a double-stranded RNA binding protein.	similar to DRB3 (DSRNA-BINDING PROTEIN 3), double-stranded RNA binding [Arabidopsis thaliana] (TAIR:AT3G26932.1); similar to DRB3 (DSRNA-BINDING PROTEIN 3), double-stranded RNA binding [Arabidopsis thaliana] (TAIR:AT3G26932.2); similar to hypothetical pro	0	0	1	1	1	1	2
AT5G43630	zinc knuckle (CCHC-type) family protein		similar to unnamed protein product [Vitis vinifera] (GB:CAO71305.1); contains InterPro domain Zinc finger, CCHC-type; (InterPro:IPR001878); contains InterPro domain Plus-3 (InterPro:IPR004343)	0	0	1	1	1	1	2
AT5G39510	ATVTI11/ATVTI1A/SGR4/VTI11/VTI1A/ZIG (VESICLE TRANSPORT V-SNARE 11); receptor	Encodes a member of SNARE gene family. Homologous with yeast VTI1 and is involved in vesicle transport. Mutant alleles such as sgr4/zig are defective in the shoots response to gravity resulting in a zigzag growth pattern of the stem. Involved in protein	Identical to Vesicle transport v-SNARE 11 (VTI11) [Arabidopsis Thaliana] (GB:Q9SEL6;GB:Q9FLY4); similar to VTI13 (vesicle transport v-SNARE 13), SNARE binding / receptor [Arabidopsis thaliana] (TAIR:AT3G29100.1); similar to vesicle transport v-SNARE 11-l	0	1	1	0	1	1	2
AT5G44340	TUB4 (tubulin beta-4 chain)	beta tubulin gene	Identical to Tubulin beta-4 chain (TUBB4) [Arabidopsis Thaliana] (GB:P24636;GB:Q9FKV4); similar to TUB6 (BETA-6 TUBULIN) [Arabidopsis thaliana] (TAIR:AT5G12250.1); similar to TUB9 (tubulin beta-9 chain), structural molecule [Arabidopsis thaliana] (TAIR:A	0	0	1	1	1	1	2
AT5G45930	CHLI2; magnesium chelatase	encodes a second Chl I gene (CHLI2), a subunit of magnesium chelatase which is required for chlorophyll biosynthesis. Protein not detectable in wild type and is targeted for rapid degradation in vivo.	similar to CHLI1 (CHLORINA 42), magnesium chelatase [Arabidopsis thaliana] (TAIR:AT4G18480.1); similar to unknown [Populus trichocarpa] (GB:ABK95697.1); contains InterPro domain Magnesium chelatase ATPase subunit I; (InterPro:IPR011775); contains InterPro	0	0	1	1	1	1	2
AT5G47200	AtRABD2b/AtRab1A (Arabidopsis Rab GTPase homolog D2b); GTP binding		similar to RAB1C, GTP binding [Arabidopsis thaliana] (TAIR:AT4G17530.1); similar to GTP-binding protein, putative [Brassica oleracea] (GB:ABD65068.1); similar to GTP-binding protein, putative [Brassica oleracea] (GB:ABD64935.1); contains InterPro domain R	0	0	1	1	1	1	2
AT5G39890			similar to unknown protein [Arabidopsis thaliana] (TAIR:AT5G15120.1); similar to unnamed protein product [Vitis vinifera] (GB:CAO14912.1); contains InterPro domain Protein of unknown function DUF1637 (InterPro:IPR012864)	0	1	1	0	1	1	2
AT5G47620	heterogeneous nuclear ribonucleoprotein, putative / hnRNP, putative		similar to heterogeneous nuclear ribonucleoprotein, putative / hnRNP, putative [Arabidopsis thaliana] (TAIR:AT3G07810.1); similar to heterogeneous nuclear ribonucleoprotein, putative / hnRNP, putative [Arabidopsis thaliana] (TAIR:AT3G07810.2); similar to	0	0	1	1	1	1	2
AT5G47880	ERF1-1 (EUKARYOTIC RELEASE FACTOR 1-1); translation release factor	Encodes a eukaryotic release factor 1 homolog. Cosuppression of the gene's expression results affects cell elongation of the inflorescence stem, specifically the internodes, and radial cell division. Expression of the protein is primarily observed in th	Identical to Eukaryotic peptide chain release factor subunit 1-1 (ERF1-1) [Arabidopsis Thaliana] (GB:Q39097;GB:Q9FIJ3); similar to ERF1-3 (EUKARYOTIC RELEASE FACTOR 1-3), translation release factor [Arabidopsis thaliana] (TAIR:AT3G26618.1); similar to ER	0	0	1	1	1	1	2
AT5G47560	ATSDAT/ATTDT (TONOPLAST DICARBOXYLATE TRANSPORTER); malate transmembrane transporter/ sodium:dicarboxylate symporter	Encodes a tonoplast malate/fumarate transporter.	Identical to Tonoplast dicarboxylate transporter (TDT) [Arabidopsis Thaliana] (GB:Q8LG88;GB:Q9FEH9;GB:Q9FGK1;GB:Q9MAW4); similar to vacuolar citrate/H+ symporter [Citrus sinensis] (GB:ABK27327.1); similar to sodium-dicarboxylate cotransporter, putative [	0	1	1	0	1	1	2
AT5G50960	nucleotide-binding family protein		similar to unknown protein [Arabidopsis thaliana] (TAIR:AT4G19540.1); similar to H0811E11.6 [Oryza sativa (indica cultivar-group)] (GB:CAC09490.2); similar to OSJNBa0081L15.19 [Oryza sativa (japonica cultivar-group)] (GB:CAE03157.2); contains InterPro dom	0	0	1	1	1	1	2
AT5G54270	LHCB3 (LIGHT-HARVESTING CHLOROPHYLL BINDING PROTEIN 3)	Lhcb3 protein is a component of the main light harvesting chlorophyll a/b-protein complex of Photosystem II (LHC II).	similar to LHCB2.1 (Photosystem II light harvesting complex gene 2.1), chlorophyll binding [Arabidopsis thaliana] (TAIR:AT2G05100.1); similar to LHCII type III chlorophyll a/b binding protein [Vigna radiata] (GB:AAD27877.1); contains InterPro domain Chlor	0	0	1	1	1	1	2
AT5G54760	eukaryotic translation initiation factor SUI1, putative		Identical to Protein translation factor SUI1 homolog 1 [Arabidopsis Thaliana] (GB:P41568;GB:Q9SLK5); similar to eukaryotic translation initiation factor SUI1, putative [Arabidopsis thaliana] (TAIR:AT4G27130.1); similar to Protein translation factor SUI1 h	0	0	1	1	1	1	2
AT5G57900	SKIP1 (SKP1 INTERACTING PARTNER 1)	F-box protein, interacts with SKP1/ASK1 subunit of SCF ubiquitin ligase in a glucose-dependent manner	Identical to Protein SKIP1 (SKIP1) [Arabidopsis Thaliana] (GB:Q9FDX1); similar to F-box family protein (FBL19) [Arabidopsis thaliana] (TAIR:AT4G30640.1); similar to unnamed protein product [Vitis vinifera] (GB:CAO66654.1); contains InterPro domain Leucin	0	0	1	1	1	1	2
AT5G58110	ATPase activator/ chaperone activator/ chaperone binding		similar to hypothetical protein OsI_005644 [Oryza sativa (indica cultivar-group)] (GB:EAY84411.1); similar to Os06g0703800 [Oryza sativa (japonica cultivar-group)] (GB:NP_001058502.1); similar to hypothetical protein OsJ_005168 [Oryza sativa (japonica cul	0	1	1	0	1	1	2
AT5G62680	proton-dependent oligopeptide transport (POT) family protein		similar to proton-dependent oligopeptide transport (POT) family protein [Arabidopsis thaliana] (TAIR:AT1G18880.1); similar to proton-dependent oligopeptide transport (POT) family protein [Arabidopsis thaliana] (TAIR:AT3G47960.1); similar to unnamed protei	0	1	1	0	1	1	2
AT5G63050	EMB2759 (EMBRYO DEFECTIVE 2759)		similar to unnamed protein product [Vitis vinifera] (GB:CAO16992.1)	0	0	1	1	1	1	2
AT5G63890	ATHDH (HISTIDINOL DEHYDROGENASE)	Encodes histidinol dehydrogenase. Up-regulated in response to UV-B.	Identical to Histidinol dehydrogenase, chloroplast precursor (HDH) [Arabidopsis Thaliana] (GB:Q9C5U8;GB:Q8LA77;GB:Q9FN00); similar to Histidinol dehydrogenase, chloroplast precursor (HDH) (GB:P24226); similar to unnamed protein product [Vitis vinifera] (	0	0	1	1	1	1	2
AT5G64300	ATGCH (ARABIDOPSIS THALIANA GTP CYCLOHYDROLASE II); 3,4-dihydroxy-2-butanone-4-phosphate synthase/ GTP cyclohydrolase II	encodes GTP cyclohydrolase II that can functionally complement E. coli mutant deficient in this gene. It also has 3,4-dihydroxy-2-butanone-4-phosphate synthase activity which makes it a bifunctional enzyme involved in the formation of the pyrimidine and o	Identical to Riboflavin biosynthesis protein ribBA, chloroplast precursor [Includes: 3,4-dihydroxy-2-butanone 4-phosphate synthase (RIBBA) [Arabidopsis Thaliana] (GB:P47924;GB:Q9SBA8); similar to riboflavin biosynthesis protein, putative [Arabidopsis tha	0	1	1	0	1	1	2
AT5G64360	DNAJ heat shock N-terminal domain-containing protein		similar to DNAJ heat shock N-terminal domain-containing protein [Arabidopsis thaliana] (TAIR:AT5G09540.1); similar to unnamed protein product [Vitis vinifera] (GB:CAO70728.1); contains InterPro domain Heat shock protein DnaJ, N-terminal; (InterPro:IPR0016	0	0	1	1	1	1	2
AT5G67480	BT4 (BTB AND TAZ DOMAIN PROTEIN 4); protein binding / transcription regulator		similar to BT5 (BTB and TAZ domain protein 5), protein binding / transcription regulator [Arabidopsis thaliana] (TAIR:AT4G37610.1); similar to unnamed protein product [Vitis vinifera] (GB:CAO72001.1); contains InterPro domain BTB/POZ fold; (InterPro:IPR01	0	0	1	1	1	1	2
ATCG00020		Encodes chlorophyll binding protein D1, a part of the photosystem II reaction center core	Identical to Photosystem Q (psbA) [Arabidopsis Thaliana] (GB:P83755;GB:Q33592); similar to photosystem II protein D1 [Buxus microphylla] (GB:YP_001294164.1); similar to photosystem II protein D1 [Nicotiana tabacum] (GB:NP_054477.1); similar to photosystem	0	1	1	0	1	1	2
ATCG00900		encodes a chloroplast ribosomal protein S7, a constituent of the small subunit of the ribosomal complex	Identical to Chloroplast 30S ribosomal protein S7 (rps7-B) [Arabidopsis Thaliana] (GB:P61841;GB:P56800;GB:Q9XQ95); similar to ribosomal protein S7 [Eucalyptus globulus subsp. globulus] (GB:YP_636344.1); contains InterPro domain Ribosomal protein S7, bacte	0	1	1	0	1	1	2
AT1G01730			similar to unnamed protein product [Vitis vinifera] (GB:CAO39582.1)	1	1	0	0	1	1	2
AT1G02560	CLPP5 (NUCLEAR ENCODED CLP PROTEASE 1); endopeptidase Clp	One of several nuclear-encoded ClpPs (caseinolytic protease). Contains a highly conserved catalytic triad of Ser-type proteases (Ser-His-Asp). The name reflects nomenclature described in Adam et. al (2001).	Identical to ATP-dependent Clp protease proteolytic subunit 5, chloroplast precursor (CLPP5) [Arabidopsis Thaliana] (GB:Q9S834); similar to CLPP3 (Clp protease proteolytic subunit 3), endopeptidase Clp [Arabidopsis thaliana] (TAIR:AT1G66670.1); similar t	1	0	0	1	1	1	2
AT1G03080	kinase interacting family protein		similar to kinase interacting family protein [Arabidopsis thaliana] (TAIR:AT3G22790.1); similar to M protein repeat-containing protein [Arabidopsis thaliana] (TAIR:AT4G14760.1); similar to kinase interacting family protein [Arabidopsis thaliana] (TAIR:AT4	1	1	0	0	1	1	2
AT1G03150	GCN5-related N-acetyltransferase (GNAT) family protein		similar to GCN5-related N-acetyltransferase, putative [Arabidopsis thaliana] (TAIR:AT5G13780.1); similar to hypothetical protein [Trifolium pratense] (GB:BAE71298.1); similar to unnamed protein product [Vitis vinifera] (GB:CAO22531.1); contains InterPro d	1	0	0	1	1	1	2
AT1G05100	MAPKKK18 (Mitogen-activated protein kinase kinase kinase 18); kinase	member of MEKK subfamily	similar to MAPKKK17 (Mitogen-activated protein kinase kinase kinase 17), kinase [Arabidopsis thaliana] (TAIR:AT2G32510.1); similar to unnamed protein product [Vitis vinifera] (GB:CAO24015.1); contains InterPro domain Serine/threonine protein kinase; (Inte	1	0	0	1	1	1	2
AT1G05790	lipase class 3 family protein		similar to lipase class 3 family protein [Arabidopsis thaliana] (TAIR:AT2G42450.1); similar to OJ991113_30.24 [Oryza sativa (japonica cultivar-group)] (GB:CAD41339.2); contains InterPro domain Lipase, active site; (InterPro:IPR008262); contains InterPro d	1	1	0	0	1	1	2
AT1G10770	invertase/pectin methylesterase inhibitor family protein		similar to invertase/pectin methylesterase inhibitor family protein [Arabidopsis thaliana] (TAIR:AT1G60760.1); similar to pectin methylesterase inhibitor [Brassica oleracea var. botrytis] (GB:AAZ20131.1); contains InterPro domain Pectinesterase inhibitor;	1	0	0	1	1	1	2
AT1G12360	KEU (KEULE); protein transporter	encodes a Sec1 protein and expressed throughout the plant. physically interacts with Syntaxin1 and is required for cytokinesis.	Identical to SNARE-interacting protein KEULE (KEU) [Arabidopsis Thaliana] (GB:Q9C5X3;GB:Q0WTH1;GB:Q9LNB0); similar to SEC1B, protein transporter [Arabidopsis thaliana] (TAIR:AT4G12120.1); similar to SEC1A, protein transporter [Arabidopsis thaliana] (TAIR:	1	0	0	1	1	1	2
AT1G16560	Per1-like family protein		similar to Per1-like protein-related [Arabidopsis thaliana] (TAIR:AT5G62130.1); similar to hypothetical protein [Vitis vinifera] (GB:CAN65586.1); contains InterPro domain Per1-like (InterPro:IPR007217)	1	0	0	1	1	1	2
AT1G20100			similar to unknown protein [Arabidopsis thaliana] (TAIR:AT1G75860.1)	1	0	0	1	1	1	2
[truncated: 3,272 more rows]

## Sheet: MLN1 ESTs and blast annot
SEQUENCE ID	EST CLONE ID	Top Arabidopsis hit locus	Short_description	Curator summary	Description	% identity	alignment length	mismatches	gap openings	query start	query end	subject start	subject end	e-value	bit score
Q1_Carter_LNB_01_A01_001.F.ab1	MLN1_1	no significant hit against Arabidopsis proteins (blastx, TAIR9)
[truncated: 2,807 more rows]

## Sheet: MMN1 ESTs and blast annot
SEQUENCE ID	EST CLONE ID	Top Arabidopsis hit locus	Short_description	Curator summary	Description	% identity	alignment length	mismatches	gap openings	query start	query end	subject start	subject end	e-value	bit score
[truncated: 2,826 more rows]

## Sheet: MLN2 ESTs and blast annot
SEQUENCE ID	EST CLONE ID	Top Arabidopsis hit locus	Short_description	Curator summary	Description	% identity	alignment length	mismatches	gap openings	query start	query end	subject start	subject end	e-value	bit score
[truncated: 2,582 more rows]

[truncated: 1 more sheets: MMN2 ESTs and blast annot]
