# Supplementary material for: Identification of Differential Gene Expression in Brassica rapa Nectaries through Expressed Sequence Tag Analysis
Source: PLoS One. 2010 Jan 20;5(1):e8782. doi: 10.1371/journal.pone.0008782 (PMC2808342; doi:10.1371/journal.pone.0008782)
Supplement: Table S10 — Identification of B. rapa orthologis to Arabidopsis nectary-enriched genes. All genes listed here displayed a two-fold increase in mean probe set signal intensity in Arabidopsis MLN over each individual reference tissue, along with t-test p-values and false discovery rate (FDR) q-values of <0.05. Each of these Arabidopsis genes had orthologs represented by B. rapa ESTs identified via BLAST searches. The corresponding number of B. rapa EST hits, from Table S9, are also presented. (0.34 MB XLS) [file pone.0008782.s010.xls]

## Sheet: MLN vs ref >2, p<.05, q<.05
AGI Locus	Short_description	Curator summary	Description	MLN-1 HIT #	MMN-1 HIT #	MLN-2 HIT #	MMN-2 HIT #	ALL MLN HIT #	ALL MMN HIT #	# of hits (all)	Affy Probe Set	AtMLN Avg Probe Set Signal Intensity	Carpel Immature Avg	MLN avg/Carpel Immature avg	p-value carpel imm	Qvaluecarpelimm	Mature Carpel Avg	MLN avg/Mature Carpel Avg	p-value mature carpel	Qvaluematurecarpel	Petal Immature Avg	MLN avg/Petal Immature avg	p-value petal immature	Qvaluepetalimmature	Mature Petal Avg	MLN avg/Mature Petal avg	p-value mature petal	Qvaluematurepetal	Sepal Immature Avg	MLN avg/Sepal Immature avg	p-value sepal	Qvaluesepal	Mature Sepal Avg	MLN avg/Mature Sepal avg	p-value mature sepal	Qvaluematuresepal	Stamen Immature Avg	MLN avg/Stamen Immature avg	p-value stamen immature	Qvaluestamenimmature	Mature Stamen Avg	MLN avg/Mature Stamen avg	p-value mature stamen	Qvaluematurestamen	Petiole Avg	MLN avg/Petiole avg	p-value petiole	Qvaluepetiole	Root Avg
AT1G74820	cupin family protein		Identical to Germin-like protein subfamily T member 3 precursor [Arabidopsis Thaliana] (GB:Q9S772;GB:Q1PFD3); similar to germin-like protein, putative [Arabidopsis thaliana] (TAIR:AT1G18980.1); similar to germin-like protein [Ananas comosus] (GB:AAM28275.	1	244	4	75	5	319	324	262214_at	182.911	20.7799	8.8023	0.00107778	0.00367811	21.9182	8.34516	0.00110595	0.00370898	28.9148	6.32585	0.00132799	0.00491607	31.8773	5.73797	0.00141626	0.00646573	25.5908	7.14752	0.00121146	0.00422148	31.802	5.75155	0.00145544	0.00594964	27.3241	6.69413	0.00125803	0.00507381	42.0214	4.3528	0.00204436	0.00778055	23.1293	7.90818	0.00113718	0.00416337	20.8102
AT1G65980	TPX1 (THIOREDOXIN-DEPENDENT PEROXIDASE 1); antioxidant	thioredoxin-dependent peroxidase	Identical to Peroxiredoxin-2B (PRXIIB) [Arabidopsis Thaliana] (GB:Q9XEX2); similar to TPX2 (THIOREDOXIN-DEPENDENT PEROXIDASE 2), antioxidant [Arabidopsis thaliana] (TAIR:AT1G65970.1); similar to type 2 peroxiredoxin [Brassica rapa subsp. pekinensis] (GB:	78	76	28	38	106	114	220	261919_at	15634.9	4758.47	3.28571	4.21e-06	0.000121865	4215.73	3.70871	3.62e-06	0.000107503	7305.6	2.14013	2.97e-05	0.000396526	5721.01	2.7329	1.82e-05	0.000485237	3547.02	4.40791	2.85e-06	0.000128444	4141.2	3.77546	3.55e-06	0.00020293	3231.58	4.83818	2.97e-06	0.000175444	5253.76	2.97595	5.36e-06	0.000199396	1826.88	8.55825	1.85e-06	0.000156229	4565.32
AT2G39060	nodulin MtN3 family protein		similar to nodulin MtN3 family protein [Arabidopsis thaliana] (TAIR:AT3G48740.1); similar to NEC1 [Petunia x hybrida] (GB:AAG34696.1); contains InterPro domain MtN3 and saliva related transmembrane protein (InterPro:IPR004316)	77	10	12	15	89	25	114	266201_at	15310.6	36.6474	417.781	3.75e-05	0.000393495	51.089	299.685	3.77e-05	0.000391259	46.2641	330.939	3.76e-05	0.000458333	106.575	143.66	3.83e-05	0.00069338	41.8388	365.942	3.76e-05	0.000466882	162.888	93.9947	3.88e-05	0.000652053	52.5882	291.141	3.77e-05	0.000625144	367.622	41.6476	4.1e-05	0.000636031	37.9876	403.042	3.76e-05	0.000543262	37.1785
AT2G36190	ATCWINV4 (ARABIDOPSIS THALIANA CELL WALL INVERTASE 4); hydrolase, hydrolyzing O-glycosyl compounds		similar to ATCWINV2 (ARABIDOPSIS THALIANA CELL WALL INVERTASE 2), hydrolase, hydrolyzing O-glycosyl compounds [Arabidopsis thaliana] (TAIR:AT3G52600.2); similar to ATCWINV2 (ARABIDOPSIS THALIANA CELL WALL INVERTASE 2), hydrolase, hydrolyzing O-glycosyl co	24	12	6	17	30	29	59	263905_at	12178.2	39.9782	304.62	1.47e-05	0.000230217	76.3715	159.46	1.48e-05	0.000224501	72.8494	167.169	1.48e-05	0.000269098	68.291	178.328	1.48e-05	0.000436093	57.6611	211.203	1.47e-05	0.000278953	81.0047	150.339	1.49e-05	0.000399478	1532.59	7.94611	2.48e-05	0.000508099	168.947	72.0827	1.53e-05	0.000355987	38.7003	314.679	1.47e-05	0.00035553	38.9901
AT1G23010	LPR1 (LOW PHOSPHATE ROOT1); copper ion binding / oxidoreductase, acting on diphenols and related substances as donors, oxygen as acceptor	Encodes a protein with multicopper oxidase activity.	similar to LPR2 (LOW PHOSPHATE ROOT2), copper ion binding [Arabidopsis thaliana] (TAIR:AT1G71040.1); similar to hypothetical protein [Vitis vinifera] (GB:CAN78466.1); similar to hypothetical protein OsJ_000201 [Oryza sativa (japonica cultivar-group)] (GB:	6	7	9	5	15	12	27	264752_at	11275.9	62.1617	181.397	1.98e-07	4.41e-05	453.253	24.8778	2.35e-07	4.17e-05	91.1276	123.738	2e-07	3.79e-05	2872.63	3.9253	1.28e-06	0.000148239	249.362	45.2191	2.12e-07	5.38e-05	745.48	15.1257	2.67e-07	8.55e-05	29.3694	383.935	1.96e-07	6.78e-05	2421.14	4.65728	1.08e-06	9.15e-05	50.6914	222.443	1.97e-07	7.94e-05	31.7457
AT3G27810	ATMYB21 (MYB DOMAIN PROTEIN 21); DNA binding / transcription factor	Encodes a member of the R2R3-MYB transcription factor gene family. Induced by jasmonate. Involved in jasmonate response during stamen development.	Identical to Transcription factor MYB21 (MYB21) [Arabidopsis Thaliana] (GB:Q9LK95;GB:O22684;GB:Q9SBG4); similar to MYB24 (myb domain protein 24), DNA binding / transcription factor [Arabidopsis thaliana] (TAIR:AT5G40350.1); similar to MYB transcription f	9	8	4	2	13	10	23	257220_at	13941.5	1701.08	8.19565	2e-06	9.21e-05	1369.7	10.1785	1.7e-06	7.42e-05	3337.91	4.1767	3.77e-06	0.000131473	5417.14	2.57358	2.42e-05	0.00054306	851.272	16.3772	1.48e-06	9.97e-05	811.401	17.182	1.42e-06	0.000139251	3229.36	4.31709	4.02e-06	0.000207648	5141.66	2.71147	1.76e-05	0.000379398	19.4218	717.826	1.13e-06	0.00013768	15.9696
AT1G69180	CRC (CRABS CLAW); transcription factor	Putative transcription factor with zinc finger and helix-loop-helix domains, the later similar to HMG boxes. Involved in specifying abaxial cell fate in the carpel. Four putative LFY binding sites (CCANTG) and two potential binding sites for MADS box prot	Identical to Protein CRABS CLAW (CRC) [Arabidopsis Thaliana] (GB:Q8L925;GB:Q9LQA3;GB:Q9XHD1); similar to YAB5 (YABBY5), transcription factor [Arabidopsis thaliana] (TAIR:AT2G26580.2); similar to YAB5 (YABBY5), transcription factor [Arabidopsis thaliana] (	10	6	4	2	14	8	22	260355_at	11746.5	23.2191	505.899	0.00755353	0.0148699	23.5108	499.623	0.0075542	0.0146342	39.4217	297.971	0.0075906	0.0168368	34.5971	339.524	0.0075795	0.019361	36.1079	325.318	0.00758296	0.0157863	38.5165	304.974	0.0075885	0.0184828	44.3364	264.941	0.00760184	0.017164	65.3702	179.693	0.0076503	0.0189706	23.7808	493.95	0.00755482	0.015546	23.8093
AT1G19640	JMT (JASMONIC ACID CARBOXYL METHYLTRANSFERASE); jasmonate O-methyltransferase	Encodes a S-adenosyl-L-methionine:jasmonic acid carboxyl methyltransferase that catalyzes the formation of methyljasmonate from jasmonic acid. Its expression is induced in response to wounding or methyljasmonate treatment.	Identical to Jasmonate O-methyltransferase (JMT) [Arabidopsis Thaliana] (GB:Q9AR07;GB:Q9FWR8); similar to BSMT1, S-adenosylmethionine-dependent methyltransferase [Arabidopsis thaliana] (TAIR:AT3G11480.1); similar to jasmonic acid carboxyl methyltransfera	3	8	0	4	3	12	15	261150_at	15278.9	57.2163	267.037	0.00169291	0.00505924	67.9182	224.96	0.00169741	0.00499135	68.7289	222.307	0.00169777	0.00578515	143.292	106.628	0.00172957	0.0073573	136.745	111.732	0.00172673	0.00543522	513.56	29.7509	0.00189888	0.00710789	1258.37	12.1418	0.00230645	0.00755367	1567.4	9.74792	0.00251106	0.00894478	60.6787	251.8	0.00169436	0.00546015	18.3876
AT2G42830	SHP2 (SHATTERPROOF 2); transcription factor	AGAMOUS [AG]-like MADS box protein (AGL5) involved in fruit development (valve margin and dehiscence zone differentiation). A putative direct target of AG. SHP2 has been shown to be a downstream gene of the complex formed by AG and SEP proteins (SEP4 alon	Identical to Agamous-like MADS-box protein AGL5 (AGL5) [Arabidopsis Thaliana] (GB:P29385;GB:A0JQ83;GB:Q84WG7;GB:Q9SJH3); similar to SHP1 (SHATTERPROOF 1), DNA binding / transcription factor [Arabidopsis thaliana] (TAIR:AT3G58780.1); similar to SHATTERPROO	3	2	0	9	3	11	14	263988_at	7770.85	967.467	8.03217	3.34e-06	0.000111196	869.093	8.94133	3.05e-06	9.63e-05	69.8242	111.292	1.97e-06	9.91e-05	85.1466	91.2644	1.99e-06	0.000166474	87.0349	89.2843	1.99e-06	0.000109618	82.4771	94.2183	1.98e-06	0.000158199	102.947	75.4838	2.01e-06	0.000152023	115.017	67.5626	2.01e-06	0.000120115	71.0263	109.408	1.97e-06	0.000159041	51.1117
AT4G12530	protease inhibitor/seed storage/lipid transfer protein (LTP) family protein		similar to protease inhibitor/seed storage/lipid transfer protein (LTP) family protein [Arabidopsis thaliana] (TAIR:AT4G12510.1); similar to protease inhibitor/seed storage/lipid transfer protein (LTP) family protein [Arabidopsis thaliana] (TAIR:AT4G12520	6	4	1	3	7	7	14	254829_at	17109.2	23.3849	731.634	7.27e-06	0.000160767	26.674	641.419	7.28e-06	0.000153216	28.9284	591.433	7.28e-06	0.000184278	49.4406	346.056	7.32e-06	0.000293305	26.4281	647.386	7.28e-06	0.000196374	46.758	365.91	7.31e-06	0.000273742	45.3291	377.444	7.31e-06	0.000272681	251.43	68.0476	7.67e-06	0.000241766	27.4761	622.693	7.28e-06	0.00025734	24.0376
AT5G57660	zinc finger (B-box type) family protein		Identical to Zinc finger protein CONSTANS-LIKE 5 (COL5) [Arabidopsis Thaliana] (GB:Q9FHH8;GB:Q8L9H4;GB:Q93ZC8); similar to zinc finger (B-box type) family protein [Arabidopsis thaliana] (TAIR:AT5G24930.1); similar to unnamed protein product [Vitis vinifer	2	4	6	1	8	5	13	247921_at	8758.37	197.276	44.3966	5.89e-10	3.67e-06	366.329	23.9085	5.82e-10	4.26e-06	107.037	81.8254	5.68e-10	3.54e-06	3248.08	2.69647	6.63e-06	0.00027908	1060.31	8.2602	5.4e-09	1.6e-05	1478.66	5.92316	9.56e-09	2.19e-05	297.579	29.4321	7.42e-10	9.26e-06	2526.73	3.46629	3.54e-09	6.3e-06	1048.1	8.35643	1.45e-09	1.8e-05	269.547
AT4G38810	calcium-binding EF hand family protein		similar to calcium-binding EF hand family protein [Arabidopsis thaliana] (TAIR:AT5G28830.1); similar to 39 kDa EF-Hand containing protein [Solanum tuberosum] (GB:CAA04670.1); contains domain EF-hand (SSF47473)	4	1	5	1	9	2	11	252915_at	4738.24	157.593	30.0664	0.00314695	0.00779422	381.887	12.4075	0.00378914	0.00880185	72.1869	65.6386	0.00293888	0.0084741	394.78	12.0022	0.00383182	0.0122942	818.358	5.78994	0.00557813	0.0125042	1354.79	3.49741	0.00942368	0.0215467	191.376	24.7588	0.00323418	0.00940165	504.022	9.40088	0.00420415	0.0125852	323.449	14.6491	0.00361378	0.00916902	372.958
AT3G50810	integral membrane protein, putative		Identical to UPF0497 membrane protein At3g50810 [Arabidopsis Thaliana] (GB:Q9SVL7); similar to unknown protein [Arabidopsis thaliana] (TAIR:AT4G37235.1); similar to unnamed protein product [Vitis vinifera] (GB:CAO41610.1); contains InterPro domain Protein	0	4	1	5	1	9	10	252186_at	738.651	153.074	4.82546	0.00045015	0.00200445	155.922	4.7373	0.000457279	0.00199418	116.999	6.3133	0.000358213	0.00201502	160.28	4.60851	0.000475972	0.00316671	141.074	5.23592	0.000413275	0.00202146	201.813	3.66008	0.000631359	0.00343596	209.296	3.52921	0.000665772	0.0033881	237.611	3.10866	0.000828206	0.00429537	141.093	5.2352	0.000424195	0.00218819	160.981
AT1G77710			Identical to Probable ubiquitin-fold modifier 1 precursor [Arabidopsis Thaliana] (GB:Q9CA23); similar to unknown [Populus trichocarpa] (GB:ABK93968.1); similar to unnamed protein product [Vitis vinifera] (GB:CAO61814.1); contains InterPro domain Ubiquitin	3	3	4	0	7	3	10	259675_at	5712.56	1151.54	4.96079	1.12e-05	0.000202269	1191.85	4.79301	1.41e-05	0.000220039	1162.46	4.9142	1.41e-05	0.000264061	1851.56	3.08527	2.19e-05	0.000523064	1679.99	3.40035	1.71e-05	0.000297132	2384.63	2.39557	4.02e-05	0.000661024	1185.28	4.8196	1.07e-05	0.000326568	1599.6	3.57124	1.55e-05	0.000355987	1483.71	3.8502	3.32e-05	0.000520866	1205.46
AT1G61780	postsynaptic protein-related		similar to unnamed protein product [Vitis vinifera] (GB:CAO69687.1); contains domain PTHR11800 (PTHR11800); contains domain PTHR11800:SF1 (PTHR11800:SF1)	5	2	0	1	5	3	8	264399_at	1846.42	476.581	3.87431	0.000258225	0.00136719	425.007	4.34445	0.000229153	0.00123844	418.105	4.41616	0.00022562	0.00147868	542.26	3.40504	0.000315779	0.00243325	502.79	3.67235	0.000285329	0.0015762	706.151	2.61477	0.000670066	0.00356497	513.272	3.59735	0.000300004	0.00204173	433.685	4.25752	0.000229662	0.00181574	470.774	3.9221	0.00032921	0.00186827	646.845
AT5G44730	haloacid dehalogenase-like hydrolase family protein		similar to predicted protein [Physcomitrella patens subsp. patens] (GB:EDQ82170.1); similar to Os06g0665100 [Oryza sativa (japonica cultivar-group)] (GB:NP_001058303.1); contains InterPro domain Haloacid dehalogenase-like hydrolase; (InterPro:IPR005834);	4	3	0	1	4	4	8	249015_at	4557.05	391.491	11.6402	0.00078478	0.00293305	430.526	10.5848	0.000818218	0.00299095	273.645	16.6531	0.000704632	0.00316703	161.123	28.283	0.000637294	0.00384411	228.375	19.9543	0.000676861	0.00282433	172.675	26.3909	0.000644099	0.00348098	160.036	28.4751	0.000636805	0.00329311	226.53	20.1168	0.000675402	0.00376438	233.385	19.5259	0.000679824	0.00297727	220.471
AT1G77110	PIN6 (PIN-FORMED 6); auxin:hydrogen symporter/ transporter	Rate-limiting factor in saturable efflux of auxins. PINs are directly involved of in catalyzing cellular auxin efflux.	Identical to Probable auxin efflux carrier component 6 (PIN6) [Arabidopsis Thaliana] (GB:Q9SQH6;GB:O49294); similar to PIN1 (PIN-FORMED 1), transporter [Arabidopsis thaliana] (TAIR:AT1G73590.1); similar to unnamed protein product [Vitis vinifera] (GB:CAO	0	2	0	6	0	8	8	264962_at	11022.3	143.329	76.9021	0.000351936	0.00169288	87.864	125.447	0.000345034	0.00164571	83.8718	131.418	0.000344553	0.00196539	93.1207	118.365	0.000345671	0.00256785	72.3414	152.365	0.00034311	0.00178395	90.9805	121.15	0.000345403	0.00231781	82.2293	134.043	0.00034434	0.00221415	88.9375	123.933	0.000345145	0.00240205	119.003	92.6215	0.000348898	0.0019368	99.7363
AT3G12490	cysteine protease inhibitor, putative / cystatin, putative		Identical to Cysteine proteinase inhibitor 6 precursor (CYS6) [Arabidopsis Thaliana] (GB:Q8H0X6;GB:Q8VZA2;GB:Q9FUB0;GB:Q9LHF9); similar to cysteine protease inhibitor, putative / cystatin, putative [Arabidopsis thaliana] (TAIR:AT5G05110.1); similar to cy	3	3	1	0	4	3	7	256235_at	4725.58	1566.41	3.01682	0.00295234	0.00743783	1498.04	3.15451	0.00259709	0.00674694	1577.1	2.99637	0.00288858	0.00837686	2042.52	2.3136	0.00574437	0.0160693	1163.93	4.06001	0.00178053	0.00555965	1834.08	2.57654	0.00391306	0.0115338	1360.8	3.47265	0.00232488	0.00759608	1476.6	3.20031	0.00253891	0.00900059	1196.85	3.94835	0.00183972	0.00575905	1390.51
AT4G28270	zinc finger (C3HC4-type RING finger) family protein		similar to RMA1 (Ring finger protein with Membrane Anchor 1), protein binding / ubiquitin-protein ligase/ zinc ion binding [Arabidopsis thaliana] (TAIR:AT4G03510.2); similar to RMA1 (Ring finger protein with Membrane Anchor 1), protein binding / ubiquitin	3	1	3	0	6	1	7	253806_at	3611.49	68.4825	52.7359	7.7e-06	0.000165327	148.2	24.3691	8.45e-06	0.000165719	64.8183	55.717	7.69e-06	0.000189888	483.09	7.47581	1.32e-05	0.000407682	278.921	12.9481	9.84e-06	0.000230157	479.851	7.52626	1.27e-05	0.000363444	205.9	17.54	9.05e-06	0.000300014	1051.37	3.43502	3.14e-05	0.000553634	225.538	16.0128	9.25e-06	0.000288898	221.361
AT4G24130			similar to unknown protein [Arabidopsis thaliana] (TAIR:AT1G56580.1); similar to unnamed protein product [Vitis vinifera] (GB:CAO62919.1); contains InterPro domain Protein of unknown function DUF538 (InterPro:IPR007493)	1	2	1	3	2	5	7	254201_at	6209.49	227.385	27.3083	1.47e-07	3.88e-05	612.65	10.1355	2.09e-07	4.17e-05	2048.14	3.03178	9.55e-07	7.32e-05	1972.48	3.14806	7.77e-07	0.000124054	905.299	6.85905	2.83e-07	5.52e-05	540.976	11.4783	2.44e-07	8.55e-05	551.43	11.2607	2.37e-07	6.94e-05	1661.17	3.73802	6.87e-07	7.28e-05	39.9523	155.423	1.24e-07	7.29e-05	129.09
AT5G19730	pectinesterase family protein		similar to pectinesterase family protein [Arabidopsis thaliana] (TAIR:AT5G47500.1); similar to hypothetical protein [Vitis vinifera] (GB:CAN63186.1); similar to unnamed protein product [Vitis vinifera] (GB:CAO65438.1); contains InterPro domain Pectin lyas	1	0	5	1	6	1	7	245965_at	5252.38	423.162	12.4122	0.000244766	0.00131939	245.983	21.3526	0.000211961	0.00117926	536.761	9.78532	0.000268057	0.00164718	343.41	15.2948	0.000229385	0.00195638	152.434	34.4566	0.000197117	0.00125519	104.105	50.4529	0.000190003	0.00159097	199.227	26.3638	0.000204406	0.00159683	397.539	13.2122	0.000239173	0.00186376	63.282	82.9995	0.000184146	0.00131497	101.69
AT4G17670	senescence-associated protein-related		similar to senescence-associated protein-related [Arabidopsis thaliana] (TAIR:AT5G47060.1); similar to hypothetical protein 40.t00027 [Brassica oleracea] (GB:ABD65149.1); contains InterPro domain Protein of unknown function DUF581 (InterPro:IPR007650)	4	2	0	0	4	2	6	245401_at	3384.39	866.976	3.90367	0.00183693	0.00536742	820.844	4.12306	0.00172086	0.00503653	433.665	7.80416	0.00100571	0.00405143	734.436	4.60815	0.00152326	0.00679012	309.521	10.9343	0.000858209	0.00331274	463.149	7.30735	0.00104986	0.00477426	459.345	7.36787	0.00104381	0.00448538	434.393	7.79109	0.00100647	0.00486192	71.7764	47.1519	0.000643652	0.00287739	200.695
AT5G24580	copper-binding family protein		similar to ATFP3 (Arabidopsis thaliana farnesylated protein 3), metal ion binding [Arabidopsis thaliana] (TAIR:AT5G63530.1); similar to ATFP3 (Arabidopsis thaliana farnesylated protein 3) [Arabidopsis thaliana] (TAIR:AT5G63530.2); similar to unnamed prote	1	2	2	1	3	3	6	249755_at	2783.33	387.424	7.18421	9.66e-05	0.000713665	210.348	13.2321	7.22e-05	0.000586181	268.627	10.3613	7.9e-05	0.000723353	193.532	14.3818	7.03e-05	0.00098608	58.1323	47.8793	5.73e-05	0.000591365	35.8907	77.5501	5.55e-05	0.000785942	727.914	3.82371	0.00018166	0.00148911	346.124	8.04142	9.01e-05	0.00100434	263.412	10.5665	7.9e-05	0.000814797	135.233
AT2G28840	ankyrin repeat family protein		similar to ankyrin repeat family protein [Arabidopsis thaliana] (TAIR:AT5G07270.1); similar to unnamed protein product [Vitis vinifera] (GB:CAO21674.1); contains InterPro domain Zinc finger, RING-type; (InterPro:IPR001841); contains InterPro domain Ankyri	1	1	2	2	3	3	6	266229_at	10999.1	1483.01	7.41677	0.00107607	0.00367802	1069.06	10.2886	0.000912362	0.00322521	1080.63	10.1784	0.000918281	0.00380161	1716.04	6.4096	0.00119216	0.00574593	394.854	27.8561	0.000708395	0.00291879	732.088	15.0243	0.000803565	0.00400942	1814.97	6.06022	0.00123446	0.00501359	1109.69	9.91185	0.000926394	0.00460851	1405.19	7.82751	0.0010483	0.00391441	2467.05
AT3G10340	phenylalanine ammonia-lyase, putative		Identical to Phenylalanine ammonia-lyase 4 (PAL4) [Arabidopsis Thaliana] (GB:Q9SS45;GB:Q53ZM8); similar to PAL2 (phenylalanine ammonia-lyase 2), phenylalanine ammonia-lyase [Arabidopsis thaliana] (TAIR:AT3G53260.1); similar to PAL3 (PHENYL ALANINE AMMONI	0	2	1	2	1	4	5	259149_at	10477.1	38.9951	268.676	0.000581097	0.00239034	116.298	90.0877	0.00059805	0.00240765	1391.29	7.53047	0.000993404	0.00402266	3143.66	3.33276	0.00230731	0.00888712	199.072	52.6295	0.000616919	0.0026505	345.113	30.3584	0.000652408	0.00350613	3424.63	3.05932	0.00270987	0.00840676	3757.54	2.78827	0.00313452	0.0103609	64.516	162.395	0.000586656	0.00270496	742.292
AT1G18720			similar to unknown protein [Arabidopsis thaliana] (TAIR:AT1G74440.1); similar to hypothetical protein [Vitis vinifera] (GB:CAN69808.1); contains InterPro domain Protein of unknown function DUF962 (InterPro:IPR009305)	2	3	0	0	2	3	5	261379_at	19203.4	1139.86	16.8471	1.35e-05	0.000220679	1557.58	12.329	1.48e-05	0.00022446	1330.74	14.4306	1.42e-05	0.000264622	3979.37	4.82573	3.16e-05	0.000635588	1728.07	11.1126	1.55e-05	0.000284149	3204.47	5.99268	2.38e-05	0.00051341	3517.6	5.45922	2.39e-05	0.000496809	5434.94	3.53331	3.97e-05	0.00062359	1584.79	12.1173	1.48e-05	0.000357398	1179.26
AT4G37790	HAT22 (homeobox-leucine zipper protein 22); transcription factor	Encodes homeobox protein HAT22.	Identical to Homeobox-leucine zipper protein HAT22 (HAT22) [Arabidopsis Thaliana] (GB:P46604;GB:Q546G6); similar to HAT9 (homeobox-leucine zipper protein 9), DNA binding / transcription factor [Arabidopsis thaliana] (TAIR:AT2G22800.1); similar to unnamed	0	0	5	0	5	0	5	253038_at	4248.87	353.017	12.0359	0.000108386	0.000766005	177.598	23.9241	9.06e-05	0.000676766	71.8635	59.1242	8.19e-05	0.00074018	514.516	8.25799	0.000133819	0.00142022	302.027	14.0679	0.000102555	0.000826797	732.008	5.8044	0.000169567	0.00150581	256.02	16.5958	9.81e-05	0.00104846	867.457	4.89807	0.000189549	0.00161317	444.28	9.56349	0.000119475	0.00102229	227.97
AT4G02075	PIT1 (PITCHOUN 1); protein binding / zinc ion binding		similar to zinc finger (C3HC4-type RING finger) family protein [Arabidopsis thaliana] (TAIR:AT2G02960.1); similar to zinc finger (C3HC4-type RING finger) family protein [Arabidopsis thaliana] (TAIR:AT2G02960.4); similar to zinc finger (C3HC4-type RING fin	0	2	1	2	1	4	5	255511_at	1486.05	35.4509	41.9184	6.57e-06	0.000153053	34.6732	42.8587	6.54e-06	0.000145436	21.5603	68.9251	6.34e-06	0.000170666	146.765	10.1253	9.05e-06	0.000335811	62.7984	23.6638	7.16e-06	0.000195799	152.794	9.72584	9.29e-06	0.000307931	39.7434	37.3911	6.64e-06	0.000261978	203.3	7.30964	1.13e-05	0.000305545	67.0307	22.1696	7.51e-06	0.000259693	90.7439
AT2G16720	MYB7 (myb domain protein 7); DNA binding / transcription factor	Encodes a member of MYB3R- and R2R3- type MYB- encoding genes	similar to AtMYB32 (myb domain protein 32), DNA binding / transcription factor [Arabidopsis thaliana] (TAIR:AT4G34990.1); similar to GHMYB9 [Gossypium hirsutum] (GB:AAK19619.1); contains InterPro domain Myb transcription factor (InterPro:IPR015495); conta	0	1	2	1	2	2	4	265359_at	1081.88	87.496	12.3649	0.00223585	0.00613347	39.9511	27.0801	0.00187566	0.00536863	59.2044	18.2736	0.00201359	0.00651583	224.477	4.81956	0.00388678	0.0124321	51.9126	20.8404	0.00195894	0.00591525	102.71	10.5333	0.00237481	0.00829386	182.52	5.92745	0.00326987	0.0094789	441.081	2.45279	0.0112739	0.0248221	35.3113	30.6383	0.00184465	0.00576851	362.951
AT5G48640	cyclin family protein		Identical to Cyclin-C1-1 (CYCC1-1) [Arabidopsis Thaliana] (GB:Q9FJK6); similar to cyclin family protein [Arabidopsis thaliana] (TAIR:AT5G48630.1); similar to unknown [Populus trichocarpa] (GB:ABK96032.1); contains InterPro domain Cyclin (InterPro:IPR0066	1	3	0	0	1	3	4	248659_at	1986.85	262.703	7.56309	0.00686642	0.0138305	266.9	7.44418	0.00692412	0.0137402	335.484	5.92233	0.00800071	0.0175065	630.185	3.1528	0.0161676	0.0334405	213.471	9.30735	0.00622282	0.0135688	337.127	5.89347	0.00810768	0.0194024	264.04	7.5248	0.00692078	0.0160939	436.688	4.54981	0.00999385	0.0227669	164.833	12.0537	0.00563359	0.0125338	169.728
AT1G66120	acyl-activating enzyme 11 (AAE11)		similar to AMP-dependent synthetase and ligase family protein [Arabidopsis thaliana] (TAIR:AT1G68270.1); similar to acyl-activating enzyme 12 (AAE12) [Arabidopsis thaliana] (TAIR:AT1G65890.1); similar to BZO1, benzoate-CoA ligase [Arabidopsis thaliana] (T	0	2	0	2	0	4	4	256521_at	16428.7	36.1855	454.013	0.000433256	0.00195012	145.607	112.829	0.000444686	0.00195844	150.317	109.293	0.000445242	0.00233276	6826.3	2.40667	0.00334909	0.0112339	275.751	59.5779	0.000459147	0.00217502	841.602	19.5207	0.000527631	0.00303717	84.7626	193.82	0.000438286	0.00259553	2606.57	6.30279	0.000843057	0.00433453	26.406	622.157	0.000432253	0.00221237	28.3998
AT5G38120	4-coumarate--CoA ligase family protein / 4-coumaroyl-CoA synthase family protein		Identical to 4-coumarate--CoA ligase-like 8 (4CLL8) [Arabidopsis Thaliana] (GB:Q84P26;GB:Q8GXU2;GB:Q9FF44); similar to OPCL1 (OPC-8:0 COA LIGASE1), 4-coumarate-CoA ligase [Arabidopsis thaliana] (TAIR:AT1G20510.1); similar to hypothetical protein [Vitis v	2	0	2	0	4	0	4	249540_at	9140.32	68.8627	132.733	3.85e-05	0.000398144	62.9007	145.314	3.84e-05	0.000395582	1465.06	6.23887	7.53e-05	0.000699426	203.309	44.9577	4.08e-05	0.000723969	113.672	80.4094	3.92e-05	0.000476639	50.7399	180.141	3.82e-05	0.000647736	216.472	42.2241	4.11e-05	0.000660034	249.527	36.6307	4.17e-05	0.0006418	121.403	75.289	3.94e-05	0.000553186	33.3403
AT1G32540	LOL1 (LSD ONE LIKE 1)	Encodes a protein with 3 plant-specific zinc finger domains that acts as a positive regulator of cell death.	similar to LSD1 (LESION SIMULATING DISEASE) [Arabidopsis thaliana] (TAIR:AT4G20380.5); similar to LSD1 (LESION SIMULATING DISEASE) [Arabidopsis thaliana] (TAIR:AT4G20380.6); similar to LSD1 (LESION SIMULATING DISEASE) [Arabidopsis thaliana] (TAIR:AT4G2038	1	1	0	2	1	3	4	256469_at	5409.07	345.157	15.6713	0.00339196	0.00821944	618.699	8.74265	0.0041642	0.00943642	40.3165	134.165	0.00273193	0.00804199	111.354	48.5754	0.00287081	0.0101946	255.321	21.1854	0.00317865	0.00829284	239.569	22.5783	0.00314297	0.00997177	35.9915	150.287	0.0027235	0.00843434	95.2187	56.8068	0.00283914	0.00969023	247.537	21.8515	0.00316092	0.00836029	27.6195
AT2G39170			similar to unnamed protein product [Vitis vinifera] (GB:CAO68899.1); contains domain PTHR21146 (PTHR21146)	0	0	1	2	1	2	3	267014_at	481.52	125.169	3.84697	0.00246509	0.00655326	126.164	3.81662	0.00248635	0.00654558	232.591	2.07025	0.00918791	0.0193595	229.55	2.09767	0.00873597	0.0214031	160.028	3.00898	0.00365458	0.00916808	213.56	2.25473	0.00709307	0.0175888	209.419	2.29932	0.00661869	0.0156341	228.586	2.10652	0.00875812	0.0207558	127.195	3.78569	0.00254908	0.00720351	106.929
AT3G54300	ATVAMP727 (Arabidopsis thaliana vesicle-associated membrane protein 727)	member of Synaptobrevin -like protein family	Identical to Vesicle-associated membrane protein 727 (VAMP727) [Arabidopsis Thaliana] (GB:Q9M376;GB:Q53XE0); similar to ATVAMP725 (Arabidopsis thaliana vesicle-associated membrane protein 725) [Arabidopsis thaliana] (TAIR:AT2G32670.1); similar to unnamed	0	1	1	1	1	2	3	251877_at	1995.27	456.365	4.37209	0.0017739	0.00524224	448.056	4.45317	0.00176091	0.00511892	522.22	3.82075	0.00209769	0.00670637	888.144	2.24656	0.00597305	0.0164775	412.193	4.84062	0.00161823	0.00519869	714.847	2.79119	0.00356703	0.0108658	656.939	3.03722	0.00308428	0.00913416	833.318	2.39437	0.00512285	0.0143596	401.108	4.97439	0.00155682	0.00514867	535.93
AT5G45130	RHA1	small GTP binding protein	Identical to Ras-related protein RHA1 (RHA1) [Arabidopsis Thaliana] (GB:P31582); similar to ARA7, GTP binding [Arabidopsis thaliana] (TAIR:AT4G19640.1); similar to ras-related GTP-binding protein [Nicotiana tabacum] (GB:CAA50609.1); contains InterPro doma	0	0	0	3	0	3	3	248983_at	4171.02	1263.04	3.30237	0.00541389	0.0115741	1089.98	3.8267	0.00438459	0.00979255	1266.51	3.2933	0.00544359	0.0132388	2049.63	2.03501	0.0162815	0.0336199	1175.64	3.54788	0.0048671	0.0113172	2047.8	2.03683	0.0161582	0.0318324	1319.99	3.15988	0.00580419	0.0142651	1686.31	2.47346	0.00944678	0.0218591	1005.12	4.14976	0.00396551	0.0097963	1672.7
AT1G09920	TRAF-type zinc finger-related		similar to PRLI-interacting factor K [Arabidopsis thaliana] (TAIR:AT4G15420.1); similar to unnamed protein product [Vitis vinifera] (GB:CAO61575.1); contains domain PTHR16295:SF10 (PTHR16295:SF10); contains domain PTHR16295 (PTHR16295)	0	2	1	0	1	2	3	264671_at	1411.75	354.349	3.98408	0.00238048	0.0064048	328.446	4.29828	0.00217334	0.00595673	455.987	3.09604	0.0034752	0.00955641	566.075	2.49393	0.00538933	0.0154434	453.655	3.11195	0.00341786	0.0087486	677.267	2.08448	0.00899813	0.0208297	578.838	2.43894	0.00579283	0.0142483	500.131	2.82276	0.00420654	0.0125893	404.262	3.49217	0.00309594	0.00825671	460.524
AT4G10610	RBP37 (RNA-BINDING PROTEIN 37); RNA binding	RNA-binding protein, putative. Member of a family of proteins having an PABC binding domain (PAM motif).	similar to CID11, RNA binding / protein binding [Arabidopsis thaliana] (TAIR:AT1G32790.1); similar to unnamed protein product [Vitis vinifera] (GB:CAO48581.1); contains InterPro domain Ataxin-2, C-terminal (InterPro:IPR009818); contains InterPro domain RN	1	0	0	2	1	2	3	254990_at	4323.93	1550.35	2.789	0.0070188	0.0140715	1618.66	2.6713	0.00760731	0.0147097	1285.17	3.36447	0.005011	0.0125004	1505.68	2.87174	0.00660554	0.017662	1269.13	3.40701	0.00493355	0.0114291	1328.39	3.25502	0.00527691	0.0141733	878.133	4.924	0.00316925	0.00928218	1368.93	3.15862	0.00554008	0.0151826	958.437	4.51144	0.00344669	0.00886595	1453.07
AT5G47800	phototropic-responsive NPH3 family protein		similar to phototropic-responsive NPH3 family protein [Arabidopsis thaliana] (TAIR:AT1G67900.1); similar to phototropic-responsive NPH3 family protein [Arabidopsis thaliana] (TAIR:AT1G67900.2); similar to putative non-phototropic hypocotyl 3 [Oryza sativa	0	1	2	0	2	1	3	248772_at	552.41	172.971	3.19366	1.15e-05	0.000203784	179.218	3.08234	8.03e-06	0.000161358	227.306	2.43025	1.54e-05	0.000274171	99.6324	5.54448	4.04e-06	0.000228145	104.278	5.29747	3.66e-06	0.00014489	36.9808	14.9378	2.56e-06	0.000180895	198.828	2.77832	1.55e-05	0.000386144	119.499	4.62273	4.19e-06	0.000171879	103.449	5.33992	3.4e-06	0.000202832	50.3308
AT3G06590	transcription factor		similar to transcription factor [Arabidopsis thaliana] (TAIR:AT3G17100.2); similar to transcription factor [Arabidopsis thaliana] (TAIR:AT3G17100.1); similar to unnamed protein product [Vitis vinifera] (GB:CAO44932.1); contains InterPro domain Basic helix	0	3	0	0	0	3	3	258511_at	3288.58	144.926	22.6915	0.00353456	0.00847968	200.637	16.3907	0.00377449	0.00877174	229.485	14.3303	0.00390724	0.0104271	360.542	9.12122	0.00458546	0.0137978	221.971	14.8154	0.00387279	0.00953137	198.053	16.6045	0.00376312	0.0112491	212.237	15.4949	0.00382876	0.0106103	630.177	5.21851	0.00652501	0.0169841	353.201	9.31079	0.00454773	0.0107246	210.47
AT5G43150			similar to unnamed protein product [Vitis vinifera] (GB:CAO61459.1)	2	1	0	0	2	1	3	249134_at	7141.39	75.8214	94.187	2.15e-05	0.000286465	179.347	39.8189	2.28e-05	0.000287103	49.0334	145.643	2.12e-05	0.00032985	176.235	40.522	2.28e-05	0.000529162	471.649	15.1413	2.72e-05	0.000384832	701.503	10.1801	3.2e-05	0.000586339	448.705	15.9155	2.72e-05	0.00052876	1201.55	5.94348	4.47e-05	0.000662266	313.022	22.8143	2.48e-05	0.000460771	915.067
AT5G58375			similar to unknown protein [Arabidopsis thaliana] (TAIR:AT5G14602.1); similar to unnamed protein product [Vitis vinifera] (GB:CAO21327.1); contains domain PTHR12133 (PTHR12133)	1	0	2	0	3	0	3	247817_at	6852.39	942.011	7.27422	2.36e-06	9.61e-05	863.915	7.93179	2.15e-06	8.36e-05	705.043	9.71911	1.94e-06	9.88e-05	1074.33	6.37831	2.66e-06	0.000182826	568.203	12.0598	1.78e-06	0.000104862	973.639	7.03792	2.41e-06	0.000180637	917.819	7.46595	2.24e-06	0.000158811	1091.85	6.27592	2.53e-06	0.000137887	850.794	8.05412	2.82e-06	0.000188267	3053.27
AT2G21320	zinc finger (B-box type) family protein		similar to zinc finger (B-box type) family protein [Arabidopsis thaliana] (TAIR:AT4G38960.1); similar to unnamed protein product [Vitis vinifera] (GB:CAO47249.1); contains InterPro domain Zinc finger, B-box; (InterPro:IPR000315); contains InterPro domain	1	0	1	1	2	1	3	263739_at	3292.97	204.76	16.0821	0.00630191	0.0129636	249.558	13.1952	0.00663743	0.0133279	307.285	10.7163	0.0071096	0.0161168	486.569	6.76773	0.00883802	0.0215979	550.081	5.98633	0.00964831	0.0189084	418.808	7.86271	0.00818805	0.0195348	128.16	25.6941	0.0057721	0.014203	506.834	6.49713	0.00913419	0.0213526	128.275	25.6712	0.00577208	0.0127443	56.0524
AT5G53800			similar to unnamed protein product [Vitis vinifera] (GB:CAO39254.1)	2	1	0	0	2	1	3	248228_at	630.943	155.783	4.05014	0.0186269	0.0301964	120.638	5.23006	0.0146999	0.0245551	107.23	5.884	0.0134361	0.0257528	107.325	5.8788	0.013483	0.0292817	91.6784	6.88213	0.0121973	0.0224376	137.594	4.58553	0.0164732	0.0322682	115.137	5.47993	0.0142004	0.0269895	93.8537	6.72262	0.0123288	0.0264996	123.557	5.10649	0.0150208	0.0259929	170.412
AT3G61460	BRH1 (BRASSINOSTEROID-RESPONSIVE RING-H2); protein binding / zinc ion binding	Encodes a novel ring finger protein and forms an N-terminal hydrophobic domain and a C-terminal RING-H2 signature. Expression is down regulated by brassinolide.	similar to zinc finger (C3HC4-type RING finger) family protein [Arabidopsis thaliana] (TAIR:AT5G41400.1); similar to unnamed protein product [Vitis vinifera] (GB:CAO39675.1); contains InterPro domain Zinc finger, RING/FYVE/PHD-type (InterPro:IPR013083); c	0	0	3	0	3	0	3	251321_at	5946.88	635.954	9.35112	0.000867927	0.00316876	541.545	10.9813	0.00081094	0.00297202	571.532	10.4052	0.000829457	0.0035356	1229.1	4.83841	0.00136972	0.00633679	542.207	10.9679	0.000811502	0.00318811	441.08	13.4826	0.000756289	0.00385451	288.533	20.6107	0.000679826	0.00341364	773.536	7.68792	0.00096169	0.00473382	1382.11	4.30277	0.00154821	0.00512563	326.215
AT4G24960	ATHVA22D (Arabidopsis thaliana HVA22 homologue D)	Homologous to a eukaryote specific ABA- and stress-inducible gene first isolated from barley. Groups in one subfamily with ATHVA22E.	Identical to HVA22-like protein d (HVA22D) [Arabidopsis Thaliana] (GB:Q9S760;GB:Q9SW30); similar to ATHVA22E (Arabidopsis thaliana HVA22 homologue E) [Arabidopsis thaliana] (TAIR:AT5G50720.1); similar to hypothetical protein OsI_034972 [Oryza sativa (ind	2	0	1	0	3	0	3	254085_at	3998.26	629.742	6.34905	2.99e-05	0.000347641	579.505	6.89944	2.81e-05	0.000321646	638.947	6.25758	3.14e-05	0.000407908	742.076	5.38794	3.88e-05	0.000700864	994.808	4.01913	4.95e-05	0.000537479	706.332	5.6606	3.75e-05	0.000641288	607.191	6.58485	3.26e-05	0.000571655	451.208	8.86125	2.43e-05	0.000474935	516.217	7.74532	2.78e-05	0.000486009	374.3
AT5G54200	WD-40 repeat family protein		similar to WD-40 repeat family protein [Arabidopsis thaliana] (TAIR:AT3G15470.1); similar to OSJNBa0074L08.11 [Oryza sativa (japonica cultivar-group)] (GB:CAE02139.2); similar to unnamed protein product [Vitis vinifera] (GB:CAO39239.1); contains InterPro	0	1	1	1	1	2	3	248198_at	1246.16	259.836	4.79594	5.33e-05	0.000487699	223.117	5.58522	4.66e-05	0.000447779	402.908	3.0929	0.000100956	0.000850486	123.38	10.1001	3.21e-05	0.000637602	101.935	12.225	2.97e-05	0.000407694	56.3545	22.1128	2.54e-05	0.00052577	124.084	10.0428	3.34e-05	0.000577787	117.734	10.5845	3.14e-05	0.000553634	153.139	8.1374	3.61e-05	0.000536384	263.042
AT3G25640			similar to unknown protein [Arabidopsis thaliana] (TAIR:AT5G23100.1); similar to unnamed protein product [Vitis vinifera] (GB:CAO42071.1); contains InterPro domain Protein of unknown function DUF617, plant (InterPro:IPR006460)	1	0	2	0	3	0	3	256759_at	874.343	36.5226	23.9398	3.64e-06	0.000114733	44.3114	19.7318	3.87e-06	0.000112605	41.1036	21.2717	3.72e-06	0.000131473	52.995	16.4986	4.04e-06	0.000228145	39.2533	22.2744	3.68e-06	0.00014489	45.8824	19.0562	3.8e-06	0.000207532	47.9821	18.2223	4.03e-06	0.000207648	70.3967	12.4202	4.3e-06	0.000175185	54.6365	16.0029	3.98e-06	0.000214756	105.587
AT1G23200	pectinesterase family protein		similar to pectinesterase family protein [Arabidopsis thaliana] (TAIR:AT2G45220.1); similar to unnamed protein product [Vitis vinifera] (GB:CAO42327.1); contains InterPro domain Pectin lyase fold (InterPro:IPR012334); contains InterPro domain Pectinestera	1	1	0	1	1	2	3	264891_at	8236.62	51.1447	161.045	8.11e-05	0.000635593	53.5699	153.755	8.12e-05	0.000627983	51.091	161.215	8.11e-05	0.000734418	626.684	13.1432	0.000110455	0.00126843	99.5322	82.7533	8.3e-05	0.000727023	479.835	17.1655	0.000100745	0.00110864	537.107	15.3352	0.000103209	0.00107324	527.545	15.6131	0.000103196	0.00109502	52.1652	157.895	8.11e-05	0.000825718	49.7795
AT3G48000	ALDH2B4 (ALDEHYDE DEHYDROGENASE 2); 3-chloroallyl aldehyde dehydrogenase/ aldehyde dehydrogenase (NAD)	putative (NAD+) aldehyde dehydrogenase (At3g48000) mRNA,	Identical to Aldehyde dehydrogenase 2B4, mitochondrial precursor (ALDH2B4) [Arabidopsis Thaliana] (GB:Q9SU63;GB:Q42090); similar to ALDH2B7 (Aldehyde dehydrogenase 2B7), 3-chloroallyl aldehyde dehydrogenase/ aldehyde dehydrogenase (NAD) [Arabidopsis thal	0	1	0	2	0	3	3	252372_at	10459.4	779.324	13.4212	1.03e-07	3.66e-05	936.338	11.1706	1.04e-07	3.2e-05	363.379	28.7838	7.04e-08	2.35e-05	899.721	11.6252	9.09e-08	6.41e-05	1613.3	6.48325	1.3e-07	4.5e-05	3295.61	3.17375	1.13e-06	0.000124978	907.871	11.5208	1.14e-07	5.56e-05	642.766	16.2726	8.26e-08	2.64e-05	1065.37	9.81762	9.73e-08	6.74e-05	867.656
AT2G26580	YAB5 (YABBY5); transcription factor		Identical to Axial regulator YABBY 5 (YAB5) [Arabidopsis Thaliana] (GB:Q8GW46;GB:O48725); similar to YAB2 (YABBY 2), transcription factor [Arabidopsis thaliana] (TAIR:AT1G08465.1); similar to unnamed protein product [Vitis vinifera] (GB:CAO65700.1); conta	0	0	3	0	3	0	3	245029_at	6477.65	81.7804	79.2079	0.000142185	0.00091701	55.756	116.179	0.000139939	0.000899824	91.2128	71.0169	0.000143061	0.00107906	305.574	21.1983	0.000163667	0.00160047	117.305	55.2208	0.000145337	0.00102958	66.5738	97.3004	0.000140876	0.0013408	53.8468	120.298	0.000139807	0.00127396	45.9066	141.105	0.000139086	0.00133189	153.175	42.2891	0.000148774	0.00116077	25.024
AT2G26660	SPX (SYG1/Pho81/XPR1) domain-containing protein		similar to SPX (SYG1/Pho81/XPR1) domain-containing protein [Arabidopsis thaliana] (TAIR:AT5G20150.1); similar to hypothetical protein [Vitis vinifera] (GB:CAN70098.1); contains InterPro domain SPX, N-terminal (InterPro:IPR004331)	0	0	0	2	0	2	2	267611_at	1506.63	294.085	5.12311	1.7e-05	0.00024616	300.32	5.01675	1.82e-05	0.000249661	398.028	3.78523	2.34e-05	0.000348392	701.21	2.14861	8.5e-05	0.00109369	368.808	4.08513	2.29e-05	0.000352697	719.93	2.09274	0.000146744	0.00137888	649.775	2.31869	6.69e-05	0.000842276	695.044	2.16768	8.02e-05	0.000928142	255.54	5.89587	1.6e-05	0.000372528	331.028
AT5G18190	protein kinase family protein		similar to protein kinase family protein [Arabidopsis thaliana] (TAIR:AT2G25760.1); similar to protein kinase family protein [Arabidopsis thaliana] (TAIR:AT3G13670.1); similar to protein kinase family protein [Arabidopsis thaliana] (TAIR:AT3G03940.1); sim	0	2	0	0	0	2	2	250021_at	1949.14	506.216	3.85042	0.000488803	0.00211611	509.211	3.82777	0.00049396	0.00210751	670.353	2.90764	0.000783527	0.00340384	767.228	2.5405	0.00108619	0.00541349	558.932	3.48726	0.000566375	0.00249753	699.732	2.78555	0.000872057	0.00424582	966.219	2.01729	0.00242456	0.00782014	888.409	2.19397	0.00160237	0.00661973	429.526	4.53789	0.000405373	0.0021245	510.998
AT3G18440	ATALMT9 (ALUMINUM-ACTIVATED MALATE TRANSPORTER 9); anion channel/	Belongs to the aluminum-activated malate transporter family. Encodes a vacuolar malate channel. Expressed in all parts of plants. Almost exclusively expressed in mesophyll cells of leaves.	similar to unknown protein [Arabidopsis thaliana] (TAIR:AT1G18420.1); similar to unnamed protein product [Vitis vinifera] (GB:CAO68043.1); contains InterPro domain Protein of unknown function UPF0005 (InterPro:IPR006214)	0	0	1	1	1	1	2	257719_at	1755.59	161.073	10.8993	0.00193597	0.00557744	183.98	9.5423	0.00204014	0.00570161	226.519	7.7503	0.00226235	0.00709073	437.786	4.01015	0.00392645	0.0125013	271.314	6.47069	0.00253078	0.00705902	516.65	3.39802	0.00496626	0.0136031	183.46	9.56935	0.00203776	0.0069504	794.217	2.21047	0.0123577	0.0265482	134.611	13.042	0.00181549	0.00571934	99.7261
AT4G16360	5'-AMP-activated protein kinase beta-2 subunit, putative		Identical to SNF1-related protein kinase regulatory subunit beta-2 (KINB2) [Arabidopsis Thaliana] (GB:Q9SCY5;GB:O23481); similar to 5'-AMP-activated protein kinase beta-2 subunit, putative [Arabidopsis thaliana] (TAIR:AT5G21170.1); similar to AKIN beta2	1	1	0	0	1	1	2	245260_at	2798.26	400.576	6.98559	0.00172677	0.00514197	459.071	6.09548	0.00189815	0.00541682	457.121	6.12148	0.00189002	0.00626056	1248.32	2.24161	0.00859819	0.0211402	539.922	5.1827	0.00216562	0.00634663	692.647	4.03995	0.00281577	0.00929493	432.269	6.47342	0.0018167	0.00642935	1149.22	2.43492	0.00713066	0.0180591	296.774	9.42893	0.00147333	0.00497145	349.353
AT4G17620	glycine-rich protein		Identical to Protein Dom3z homolog, chloroplast precursor [Arabidopsis Thaliana] (GB:Q8RY73;GB:O23603); similar to glycine-rich protein -related [Brassica oleracea] (GB:ABD65180.1); contains InterPro domain RAI1 like (InterPro:IPR013961)	2	0	0	0	2	0	2	245374_at	1441.99	555.724	2.5948	2.15e-06	9.29e-05	479.192	3.00921	8.49e-07	5.6e-05	465.056	3.10068	1.35e-06	8.47e-05	597.561	2.41313	5.69e-06	0.000265907	408.891	3.52659	7.14e-07	7.27e-05	613.772	2.34939	1.94e-06	0.000158199	443.604	3.25063	9.95e-07	0.000108792	535.175	2.69443	1.16e-05	0.000309748	417.842	3.45104	2.62e-06	0.000182362	474.051
AT3G13772	endomembrane protein 70, putative		similar to endomembrane protein 70, putative [Arabidopsis thaliana] (TAIR:AT5G25100.1); similar to endomembrane protein 70, putative [Arabidopsis thaliana] (TAIR:AT5G10840.1); similar to endomembrane protein 70, putative [Arabidopsis thaliana] (TAIR:AT1G5	0	1	0	1	0	2	2	256776_at	3308.73	1426.84	2.31893	0.00222044	0.0061042	1387.66	2.3844	0.00206829	0.00575099	1337.51	2.47381	0.00190063	0.00628109	1241.06	2.66606	0.00163746	0.00706921	849.146	3.89654	0.000801301	0.00316833	1019.26	3.24622	0.0010634	0.00481012	1365.49	2.42311	0.00194979	0.00675684	1215.38	2.72239	0.00153107	0.00644041	874.667	3.78285	0.000828804	0.00337146	1578.04
AT5G25520	transcription elongation factor-related		similar to unknown protein [Arabidopsis thaliana] (TAIR:AT5G11430.1); similar to unnamed protein product [Vitis vinifera] (GB:CAO44119.1); contains InterPro domain Transcription elongation factor S-II, central region; (InterPro:IPR003618); contains InterP	0	1	0	1	0	2	2	246893_at	948.063	287.972	3.2922	0.000821587	0.00303693	219.743	4.31441	0.000565552	0.00232121	360.611	2.62905	0.00125836	0.0047471	395.767	2.39551	0.00162647	0.00704036	252.448	3.75547	0.000674783	0.00282038	345.416	2.7447	0.00114615	0.00509139	319.78	2.96473	0.00097211	0.00427523	335.045	2.82966	0.00107456	0.0050595	178.91	5.29911	0.000450015	0.00226699	229.99
AT5G37930	seven in absentia (SINA) family protein		Identical to E3 ubiquitin-protein ligase SINA-like 10 [Arabidopsis Thaliana] (GB:Q84K34;GB:Q9FKD3); similar to seven in absentia (SINA) protein, putative [Arabidopsis thaliana] (TAIR:AT1G66650.1); similar to SIAH1 protein [Brassica napus var. napus] (GB:	0	0	0	2	0	2	2	249595_at	927.77	284.848	3.25707	0.0137436	0.0237039	241.316	3.84463	0.011039	0.0197326	324.579	2.85838	0.0171233	0.0309366	370.722	2.5026	0.0225671	0.0431875	213.604	4.34342	0.00955781	0.0187783	348.573	2.66163	0.0197926	0.0369312	351.561	2.639	0.0199307	0.0348815	320.531	2.89447	0.0165991	0.0328817	251.247	3.69266	0.0115719	0.0213335	326.492
AT5G58620	zinc finger (CCCH-type) family protein		similar to CZF1/ZFAR1 [Arabidopsis thaliana] (TAIR:AT2G40140.2); similar to CZF1/ZFAR1, transcription factor [Arabidopsis thaliana] (TAIR:AT2G40140.1); similar to hypothetical protein [Vitis vinifera] (GB:CAN78824.1); contains InterPro domain Zinc finger,	1	0	1	0	2	0	2	247795_at	956.143	96.1423	9.94508	0.00431849	0.00978962	94.0899	10.162	0.00428598	0.00962888	132.35	7.22434	0.00505188	0.0125522	258.857	3.69371	0.00916904	0.0222282	155.474	6.14987	0.00560333	0.0125463	301.938	3.16669	0.0113999	0.0247017	110.457	8.65624	0.0045918	0.0120224	326.636	2.92724	0.0130048	0.0275521	76.8807	12.4367	0.00398324	0.00981928	135.168
AT1G23230			similar to hypothetical protein OsJ_007998 [Oryza sativa (japonica cultivar-group)] (GB:EAZ24515.1); similar to hypothetical protein OsI_008648 [Oryza sativa (indica cultivar-group)] (GB:EAY87415.1); similar to unnamed protein product [Vitis vinifera] (GB	0	0	1	1	1	1	2	263037_at	615.674	241.48	2.54959	0.000103203	0.000743545	204.673	3.00808	6.11e-05	0.000530367	245.55	2.50732	8.66e-05	0.000771102	257.605	2.38999	0.000106106	0.0012387	209.613	2.93719	6.13e-05	0.000613185	307.062	2.00505	0.000205183	0.00167313	233.396	2.6379	9.89e-05	0.00105346	205.117	3.00157	7.22e-05	0.000886036	148.428	4.14796	3.48e-05	0.000527362	181.964
AT3G62790	NADH-ubiquinone oxidoreductase-related		similar to NADH-ubiquinone oxidoreductase-related [Arabidopsis thaliana] (TAIR:AT2G47690.1); similar to NADH-ubiquinone oxidoreductase-like protein [Camellia sinensis] (GB:ABY77914.1)	1	1	0	0	1	1	2	251186_at	1660.79	451.588	3.67767	0.000143533	0.000922458	435.991	3.80923	0.000147183	0.000925405	572.833	2.89925	0.000265269	0.00163813	578.802	2.86936	0.000229562	0.00195638	565.154	2.93865	0.00021406	0.00132255	532.29	3.12008	0.00021975	0.00174781	676.957	2.45332	0.000366831	0.0023129	527.353	3.14929	0.000184432	0.00158805	693.328	2.39539	0.0003491	0.00193706	664.747
AT5G26310	UGT72E3; UDP-glycosyltransferase/ coniferyl-alcohol glucosyltransferase/ transferase, transferring glycosyl groups	UGT72E3 is an UDPG:coniferyl alcohol glucosyltransferase which glucosylates sinapyl- and coniferyl alcohol as well as sinapic acid. The enzyme is thought to be involved in lignin- and phenylpropanoid metabolism. A knockdown mutant line (72E3KD) was obtain	similar to UGT72E1 (UDP-glucosyl transferase 72E1), UDP-glycosyltransferase/ coniferyl-alcohol glucosyltransferase/ transferase, transferring glycosyl groups [Arabidopsis thaliana] (TAIR:AT3G50740.1); similar to UGT72E2, UDP-glycosyltransferase/ coniferyl	0	0	1	1	1	1	2	246826_at	2727.4	32.8072	83.1341	0.00308552	0.0076787	47.6569	57.2299	0.00314924	0.00768499	42.069	64.8316	0.0031251	0.00886143	246.103	11.0824	0.0041813	0.0129876	40.5972	67.1819	0.00311892	0.00817118	70.8399	38.5009	0.00325257	0.0101986	36.5163	74.6899	0.00310127	0.00917139	777.798	3.50657	0.0098917	0.0226083	42.9881	63.4455	0.00312908	0.00830248	212.529
AT5G64160			similar to unnamed protein product [Vitis vinifera] (GB:CAO49690.1)	2	0	0	0	2	0	2	247296_at	959.12	302.282	3.17293	0.000594541	0.00242722	241.924	3.96454	0.000415039	0.00187083	318.625	3.01018	0.000626931	0.00293856	286.193	3.3513	0.000538055	0.00342444	201.906	4.75032	0.000339078	0.0017711	289.686	3.31089	0.000541465	0.00308264	289.255	3.31583	0.000542508	0.00296859	266.046	3.6051	0.000498506	0.00309358	208.918	4.59089	0.000381642	0.00204696	315.086
AT1G23260	MMZ1/UEV1A (MMS ZWEI HOMOLOGE 1); protein binding / ubiquitin-protein ligase	MMZ1/UEV1A encodes a protein that may play a role in DNA damage responses and error-free post-replicative DNA repair by participating in lysine-63-based polyubiquitination reactions. UEV1A can form diubiquitin and triubiquitin chains in combination with U	similar to MMZ2/UEV1B (MMS ZWEI HOMOLOGE 2), protein binding / ubiquitin-protein ligase [Arabidopsis thaliana] (TAIR:AT1G70660.1); similar to hypothetical protein [Vitis vinifera] (GB:CAN63218.1); contains InterPro domain Ubiquitin-conjugating enzyme, E2;	1	0	0	1	1	1	2	262990_at	2233.1	650.286	3.43403	0.00105248	0.00362293	498.654	4.47826	0.000741179	0.00278596	934.449	2.38975	0.0022716	0.00710367	683.089	3.26912	0.00114202	0.0055838	547.352	4.07983	0.000819374	0.00320738	509.294	4.3847	0.000760363	0.003865	922.77	2.42	0.00234429	0.00764674	577.759	3.86511	0.000904508	0.00453272	633.614	3.52439	0.00102597	0.00385061	677.482
AT1G75760	ER lumen protein retaining receptor family protein		similar to ER lumen protein retaining receptor family protein [Arabidopsis thaliana] (TAIR:AT1G19970.1); similar to ER lumen protein-retaining receptor-like [Oryza sativa (japonica cultivar-group)] (GB:BAD33333.1); contains InterPro domain ER lumen protei	0	0	0	2	0	2	2	262966_at	1158.98	381.539	3.03763	0.00017498	0.00104786	391.887	2.95743	0.000170936	0.00102279	533.417	2.17274	0.000384641	0.00211173	330.523	3.50649	0.000130664	0.00140884	309.309	3.74699	0.000117464	0.000902923	262.394	4.41692	9.38e-05	0.0010625	563.315	2.05742	0.000641142	0.00330715	285.237	4.0632	0.000102559	0.00108919	556.261	2.08351	0.000701605	0.00303621	539.194
AT5G63905	unknown protein			2	0	0	0	2	0	2	247305_at	364.024	24.4894	14.8646	0.00106482	0.00365332	29.5433	12.3217	0.0011272	0.00375373	20.392	17.8513	0.00101708	0.00408536	110.024	3.3086	0.00328243	0.0110759	60.7371	5.99344	0.00164039	0.00524701	121.039	3.00749	0.00375661	0.0112374	42.3411	8.59743	0.0013227	0.00524869	88.3335	4.12102	0.0024129	0.00870466	49.3714	7.37318	0.00145094	0.00492161	82.4665
AT3G22420	WNK2 (WITH NO K 2); kinase	Encodes a member of the WNK family (9 members in all) of protein kinases, the structural design of which is clearly distinct from those of other known protein kinases, such as receptor-like kinases and mitogen-activated protein kinases. Its transcription	similar to WNK1 (WITH NO LYSINE (K) 1), kinase [Arabidopsis thaliana] (TAIR:AT3G04910.1); similar to unnamed protein product [Vitis vinifera] (GB:CAO71165.1); contains InterPro domain Protein kinase, core; (InterPro:IPR000719); contains InterPro domain Pr	1	1	0	0	1	1	2	258456_at	6536.67	780.114	8.37912	4.89e-05	0.000464318	750.611	8.70847	4.78e-05	0.0004536	836.705	7.81239	5.1e-05	0.000543878	1889.65	3.4592	0.000115519	0.00130579	422.477	15.4723	3.86e-05	0.000472161	510.841	12.7959	4.06e-05	0.000661487	449.986	14.5264	3.9e-05	0.000637879	1425.51	4.58549	7.78e-05	0.000917023	252.036	25.9355	3.42e-05	0.000524266	38.5126
AT1G77660	MORN (Membrane Occupation and Recognition Nexus) repeat-containing protein /phosphatidylinositol-4-phosphate 5-kinase-related		similar to MORN (Membrane Occupation and Recognition Nexus) repeat-containing protein /phosphatidylinositol-4-phosphate 5-kinase-related [Arabidopsis thaliana] (TAIR:AT1G21920.1); similar to unnamed protein product [Vitis vinifera] (GB:CAO61835.1); contai	1	0	1	0	2	0	2	259730_at	926.47	165.976	5.58196	0.000500191	0.0021527	121.844	7.60376	0.00039754	0.00181624	97.794	9.47369	0.000356035	0.00200953	108.441	8.54355	0.000383487	0.00275105	78.8503	11.7497	0.000324301	0.0017184	190.954	4.85179	0.000602103	0.00332022	302.659	3.06111	0.00121199	0.00495483	197.122	4.69997	0.000599558	0.00347021	85.0093	10.8985	0.000333282	0.00188239	75.0487
AT3G03690	UNE7 (unfertilized embryo sac 7); acetylglucosaminyltransferase/ transferase, transferring glycosyl groups		similar to glycosyltransferase family 14 protein / core-2/I-branching enzyme family protein [Arabidopsis thaliana] (TAIR:AT3G15350.1); similar to glycosyltransferase family 14 protein / core-2/I-branching enzyme family protein [Arabidopsis thaliana] (TAIR	0	0	0	2	0	2	2	259174_at	701.546	80.8191	8.68045	0.00141089	0.00444554	80.4904	8.7159	0.00140955	0.00437933	309.337	2.2679	0.00767357	0.0169605	110.043	6.3752	0.00171436	0.00730258	95.0209	7.38307	0.00154704	0.00503353	74.5235	9.41375	0.00135943	0.00571069	192.717	3.64028	0.00301741	0.009037	142.885	4.90988	0.00218365	0.00809744	89.6937	7.82157	0.00149215	0.00501323	121.356
AT2G22800	HAT9 (homeobox-leucine zipper protein 9); DNA binding / transcription factor	Encodes homeobox protein HAT9.	Identical to Homeobox-leucine zipper protein HAT9 (HAT9) [Arabidopsis Thaliana] (GB:P46603;GB:O82763;GB:Q0WP63); similar to HAT22 (homeobox-leucine zipper protein 22), transcription factor [Arabidopsis thaliana] (TAIR:AT4G37790.1); similar to hypothetica	0	2	0	0	0	2	2	266824_at	4513.5	45.3229	99.5854	0.000505425	0.00216849	35.2144	128.172	0.000501024	0.00212765	75.1562	60.055	0.000518766	0.00260385	149.7	30.1503	0.000554113	0.00349453	88.4905	51.0055	0.000525007	0.00237252	264.134	17.0879	0.000614322	0.00337268	527.383	8.55829	0.000787189	0.0037432	828.089	5.4505	0.00106718	0.00504	36.3705	124.098	0.000501526	0.00244164	42.8004
AT3G44735	PSK1 (PHYTOSULFOKINE 3 PRECURSOR); growth factor	Phytosulfokine 3 precursor, coding for a unique plant peptide growth factor.	Identical to Putative phytosulfokines 6 precursor (PSK6) [Arabidopsis Thaliana] (GB:Q8LA14;GB:Q7PCC2;GB:Q8W5Q9); similar to hypothetical protein [Vitis vinifera] (GB:CAN62427.1); contains InterPro domain Phytosulphokine; (InterPro:IPR009438)	2	0	0	0	2	0	2	252624_at	2667.71	376.74	7.08105	0.0041626	0.00953506	338.43	7.8826	0.00391557	0.00900197	93.332	28.583	0.00270165	0.00798013	447.785	5.95757	0.00467346	0.0139867	346.091	7.70812	0.00396149	0.0097018	188.105	14.182	0.00310819	0.00991494	187.195	14.251	0.00310812	0.00918076	478.386	5.57649	0.00490637	0.0139632	499.711	5.33851	0.0054715	0.0122774	199.729
AT2G40880	FL3-27; cysteine protease inhibitor	cysteine proteinase inhibitor homolog	Identical to Cysteine proteinase inhibitor 3 precursor (CYS3) [Arabidopsis Thaliana] (GB:Q41906;GB:O22202;GB:Q8RXS7;GB:Q9FXN6); similar to cysteine protease inhibitor, putative / cystatin, putative [Arabidopsis thaliana] (TAIR:AT3G12490.2); similar to cy	1	1	0	0	1	1	2	245096_at	4286.34	177.773	24.1114	3.77e-05	0.000393505	181.507	23.6153	3.78e-05	0.000391259	766.128	5.59481	7.13e-05	0.000674454	1621.59	2.64329	0.000225247	0.00192977	821.312	5.21889	7.55e-05	0.000691384	1326.08	3.23235	0.000151871	0.00140494	350.298	12.2363	4.46e-05	0.000685622	732.209	5.85398	6.69e-05	0.000850543	1146.4	3.73896	0.000144821	0.00114353	45.7707
AT1G11440			similar to glycine-rich protein [Arabidopsis thaliana] (TAIR:AT3G29075.1); similar to hypothetical protein [Vitis vinifera] (GB:CAN76854.1)	1	0	1	0	2	0	2	261871_at	934.622	107.941	8.65866	0.0209567	0.0331753	98.8064	9.45913	0.0202652	0.0317501	175.981	5.31092	0.0275399	0.0449316	134.665	6.94035	0.0233193	0.0442332	156.567	5.96947	0.0254509	0.0398997	97.6835	9.56786	0.0201534	0.0374573	181.45	5.15086	0.0282185	0.0457092	134.519	6.94787	0.0233075	0.0421279	181.081	5.16134	0.0281628	0.0427639	115.954
AT5G48950	thioesterase family protein		similar to thioesterase family protein [Arabidopsis thaliana] (TAIR:AT1G48320.1); similar to unnamed protein product [Vitis vinifera] (GB:CAO70944.1); contains InterPro domain Phenylacetic acid degradation-related protein (InterPro:IPR003736); contains In	0	2	0	0	0	2	2	248627_at	1049.31	86.4635	12.1358	0.00431596	0.00978567	77.7156	13.5019	0.00417693	0.00945169	96.7115	10.8499	0.00449652	0.0114953	121.073	8.66673	0.00494161	0.0145174	71.9637	14.5811	0.00409116	0.009949	83.4533	12.5736	0.00427075	0.012239	194.934	5.38289	0.00667437	0.015716	146.994	7.13843	0.00549428	0.0151153	72.9362	14.3866	0.0041207	0.0100503	75.4095
AT4G38620	MYB4 (myb domain protein 4); transcription factor	Encodes a R2R3 MYB protein which is involved in the response to UV-B. It functions as a repressor of target gene expression. One of its target genes encodes cinnamate 4-hydroxylase; mutants accumulate sinapate esters in their leaves.	Identical to Transcription repressor MYB4 (MYB4) [Arabidopsis Thaliana] (GB:Q9SZP1;GB:O49774;GB:Q7DLI1); similar to AtMYB32 (myb domain protein 32), DNA binding / transcription factor [Arabidopsis thaliana] (TAIR:AT4G34990.1); similar to transcription fa	0	0	0	2	0	2	2	252958_at	2225.68	492.477	4.51936	6.09e-05	0.000534379	314.395	7.07926	3.74e-05	0.000389529	625.364	3.55902	8.16e-05	0.000737918	689.296	3.22892	0.000130737	0.00140884	157.124	14.1651	2.71e-05	0.000384107	127.86	17.4072	2.56e-05	0.00052577	163.497	13.613	2.82e-05	0.000528979	251.291	8.85699	3.48e-05	0.000577552	151.009	14.7387	2.67e-05	0.000480804	111.717
AT3G45770	oxidoreductase, zinc-binding dehydrogenase family protein		Identical to Probable trans-2-enoyl-CoA reductase, mitochondrial precursor [Arabidopsis Thaliana] (GB:Q8LCU7;GB:Q8W4H6;GB:Q9M166); similar to ARP protein (REF) [Arabidopsis thaliana] (TAIR:AT1G49670.1); similar to unnamed protein product [Vitis vinifera]	0	1	0	1	0	2	2	252542_at	2087.83	208.998	9.98971	0.00381981	0.00895382	227.648	9.1713	0.00396021	0.0090848	193.721	10.7775	0.00370607	0.0100236	300.094	6.95727	0.00458491	0.0137978	347.698	6.00472	0.0050477	0.0116266	404.303	5.16402	0.00568653	0.0149609	196.636	10.6177	0.00372629	0.0104286	232.181	8.99226	0.0039938	0.012183	301.747	6.91914	0.00460672	0.0108371	193.795
AT4G34680	GATA transcription factor 3, putative (GATA-3)		Identical to GATA transcription factor 3 (GATA3) [Arabidopsis Thaliana] (GB:Q8L4M6;GB:O49742;GB:O65690); similar to zinc finger (GATA type) family protein [Arabidopsis thaliana] (TAIR:AT2G45050.1); similar to zinc finger (GATA type) family protein [Arabi	1	0	1	0	2	0	2	253249_at	8080.17	190.64	42.3844	0.00640055	0.0130995	177.306	45.5718	0.0063621	0.0129127	403.204	20.0399	0.00705597	0.0160302	221.031	36.5567	0.00648944	0.0174378	207.06	39.0232	0.00644849	0.0139639	266.334	30.3385	0.00662499	0.0167546	346.979	23.2872	0.00687614	0.0160126	333.986	24.1931	0.0068347	0.0175123	163.11	49.5382	0.00632145	0.0136454	208.199
AT3G21270	ADOF2 (Arabidopsis dof zinc finger protein 2); DNA binding / transcription factor	Encodes Dof zinc finger protein adof2.	Identical to Dof zinc finger protein DOF3.1 (DOF3.1) [Arabidopsis Thaliana] (GB:Q94AR6;GB:O82156); similar to ADOF1 (Arabidopsis dof zinc finger protein 1), DNA binding / transcription factor [Arabidopsis thaliana] (TAIR:AT1G51700.1); similar to unnamed	0	0	1	1	1	1	2	258044_at	3575.04	176.697	20.2326	7.94e-05	0.000627398	271.444	13.1705	8.87e-05	0.000666555	100.574	35.5464	7.27e-05	0.000684718	411.55	8.68678	0.000105911	0.0012387	66.1037	54.0823	6.99e-05	0.000661596	67.2399	53.1685	7e-05	0.000892562	54.2974	65.8418	6.89e-05	0.000856178	129.817	27.5391	7.5e-05	0.000896497	183.303	19.5035	8.03e-05	0.000824094	65.8585
AT2G22680	zinc finger (C3HC4-type RING finger) family protein		similar to EDA40 (embryo sac development arrest 40), protein binding / ubiquitin-protein ligase/ zinc ion binding [Arabidopsis thaliana] (TAIR:AT4G37890.1); similar to EDA40 (embryo sac development arrest 40), protein binding / ubiquitin-protein ligase/ z	0	0	0	2	0	2	2	265345_at	4751.64	138.443	34.322	0.000569608	0.00235849	114.403	41.5341	0.000557437	0.00229604	39.2423	121.084	0.000523653	0.00261704	102.399	46.403	0.000551883	0.00348704	52.9062	89.8125	0.000529635	0.00238479	46.3523	102.511	0.000526741	0.00303485	39.1195	121.465	0.000523587	0.00290395	137.307	34.6061	0.000568441	0.0033669	53.8033	88.3149	0.000530045	0.00252672	176.202
AT1G62360	STM (SHOOT MERISTEMLESS); transcription factor	Class I knotted-like homeodomain protein that is required for shoot apical meristem (SAM) formation during embryogenesis and for SAM function throughout the lifetime of the plant. Functions by preventing incorporation of cells in the meristem center into	Identical to Homeobox protein SHOOT MERISTEMLESS (STM) [Arabidopsis Thaliana] (GB:Q38874;GB:Q8RXJ1;GB:Q9MAV3); similar to KNAT1 (BREVIPEDICELLUS 1), transcription factor [Arabidopsis thaliana] (TAIR:AT4G08150.1); similar to shoot meristemless [Cardamine h	1	1	0	0	1	1	2	260632_at	7390.61	308.633	23.9462	0.000104196	0.000747048	226.36	32.6498	9.95e-05	0.000720002	69.1192	106.925	9.13e-05	0.000794801	47.5151	155.542	9.02e-05	0.00112827	53.1936	138.938	9.05e-05	0.000765973	63.7365	115.956	9.1e-05	0.00104727	60.6539	121.849	9.09e-05	0.00099747	70.435	104.928	9.13e-05	0.00101219	49.8535	148.246	9.03e-05	0.000866352	42.8211
AT3G15880	TPR4/WSIP2 (TOPLESS-RELATED 4); protein binding		similar to TPL/WSIP1 (WUS-INTERACTING PROTEIN 1) [Arabidopsis thaliana] (TAIR:AT1G15750.3); similar to TPL/WSIP1 (WUS-INTERACTING PROTEIN 1) [Arabidopsis thaliana] (TAIR:AT1G15750.4); similar to TPL/WSIP1 (WUS-INTERACTING PROTEIN 1) [Arabidopsis thaliana]	0	0	1	0	1	0	1	258268_at	1667.54	689.394	2.41885	1.5e-05	0.000232958	659.621	2.52803	1.13e-05	0.000195393	659.149	2.52984	1.12e-05	0.000234939	754.445	2.21029	2.61e-05	0.000570334	527.052	3.1639	6.05e-06	0.000185946	812.617	2.05206	8.87e-05	0.00103509	711.152	2.34485	1.95e-05	0.000435274	813.592	2.04961	2.66e-05	0.000501056	449.731	3.70786	1.26e-05	0.000329674	532.741
AT1G03350	BSD domain-containing protein		similar to BSD domain-containing protein [Arabidopsis thaliana] (TAIR:AT4G13110.1); similar to unnamed protein product [Vitis vinifera] (GB:CAO22467.1); contains InterPro domain BSD (InterPro:IPR005607)	0	0	0	1	0	1	1	264367_at	1074.62	219.639	4.89267	0.00104856	0.00361243	222.76	4.82411	0.00106428	0.00361964	314.412	3.41788	0.00159796	0.00556656	516.547	2.08039	0.0054272	0.0155163	254.807	4.21738	0.00121281	0.00422501	501.794	2.14156	0.00478552	0.0132741	436.287	2.46311	0.00316003	0.00926836	522.991	2.05476	0.00558315	0.0152288	337.459	3.18445	0.0018104	0.00570867	336.157
AT4G33910	oxidoreductase, 2OG-Fe(II) oxygenase family protein		similar to oxidoreductase, 2OG-Fe(II) oxygenase family protein [Arabidopsis thaliana] (TAIR:AT2G23096.1); similar to unnamed protein product [Vitis vinifera] (GB:CAO63948.1); contains InterPro domain Prolyl 4-hydroxylase, alpha subunit; (InterPro:IPR00662	0	0	0	1	0	1	1	253321_at	1815.48	464.765	3.90624	1.14e-05	0.000203784	421.266	4.30959	9.58e-06	0.00017694	439.979	4.12629	1.22e-05	0.000245748	600.114	3.02523	1.64e-05	0.000464434	449.812	4.03609	1.03e-05	0.000235956	788.561	2.30227	3.53e-05	0.000623165	403.499	4.49935	1.1e-05	0.000327974	827.002	2.19526	5.83e-05	0.00078213	393.763	4.6106	9.58e-06	0.000293532	403.134
AT2G33170	leucine-rich repeat transmembrane protein kinase, putative		similar to protein binding / protein kinase [Arabidopsis thaliana] (TAIR:AT1G17230.1); similar to leucine-rich repeat transmembrane protein kinase, putative [Arabidopsis thaliana] (TAIR:AT5G63930.1); similar to leucine-rich repeat protein kinase, putative	0	0	0	1	0	1	1	245166_at	954.13	110.153	8.66184	4.35e-06	0.000122851	135.063	7.06436	4.92e-06	0.000127647	134.418	7.09824	4.88e-06	0.00015095	224.56	4.24889	9.12e-06	0.000336424	127.668	7.4735	5.65e-06	0.000180529	213.382	4.47147	1.07e-05	0.000332011	114.559	8.32871	5.62e-06	0.000243582	424.216	2.24916	5.63e-05	0.000766613	167.07	5.71097	9.63e-06	0.000293532	134.851
AT3G10410	SCPL49 (serine carboxypeptidase-like 49); serine carboxypeptidase		Identical to Serine carboxypeptidase-like 49 precursor (SCPL49) [Arabidopsis Thaliana] (GB:P32826;GB:Q42107;GB:Q9CAE5); similar to SCPL48 (serine carboxypeptidase-like 48), serine carboxypeptidase [Arabidopsis thaliana] (TAIR:AT3G45010.1); similar to SCP	0	0	0	1	0	1	1	258970_at	8516	1674.47	5.08579	0.000466592	0.00205637	1915.5	4.44585	0.000537761	0.00224241	1160.91	7.33564	0.000354753	0.0020041	2831.48	3.00761	0.00095532	0.00497533	1704.2	4.99707	0.000475308	0.00222119	2853.94	2.98395	0.000967279	0.00450983	4175.34	2.0396	0.00278036	0.00855095	3721.55	2.2883	0.00184775	0.0072721	1552.91	5.48389	0.000441062	0.00223271	1177.37
AT4G24740	AFC2 (ARABIDOPSIS FUS3-COMPLEMENTING GENE 1); kinase	a LAMMER-type protein kinase that co-precipitates with serine/arginine-rich (SR) proteins in vitro, interaction modulated by phosphorylation of the proteins.	Identical to Serine/threonine-protein kinase AFC2 (AFC2) [Arabidopsis Thaliana] (GB:P51567); similar to AFC1 (ARABIDOPSIS FUS3-COMPLEMENTING GENE 1), kinase [Arabidopsis thaliana] (TAIR:AT3G53570.2); similar to AFC1 (ARABIDOPSIS FUS3-COMPLEMENTING GENE 1	0	0	0	1	0	1	1	254131_at	1671.47	346.125	4.8291	0.00508728	0.0110464	318.788	5.24321	0.00467783	0.0102667	429.505	3.89163	0.00634194	0.0148813	691.137	2.41844	0.0146079	0.0310221	323.163	5.17222	0.00472192	0.0110763	556.481	3.00365	0.00933389	0.0213964	552.198	3.02694	0.00942118	0.0199632	704.837	2.37143	0.0151796	0.0307638	267.174	6.25611	0.00408103	0.00998474	335.985
AT2G35820			similar to unknown protein [Arabidopsis thaliana] (TAIR:AT2G35810.1); similar to unnamed protein product [Vitis vinifera] (GB:CAO69007.1); contains domain G3DSA:2.60.120.480 (G3DSA:2.60.120.480)	0	0	1	0	1	0	1	263947_at	400.873	105.653	3.79425	0.00635003	0.0130303	142.38	2.8155	0.0104984	0.0189867	86.5121	4.63372	0.00515593	0.0127069	118.465	3.38388	0.00859539	0.0211375	135.744	2.95315	0.00937628	0.0185062	170.478	2.35147	0.0152944	0.030613	48.9442	8.19041	0.0033554	0.00966653	167.593	2.39195	0.0149677	0.0304482	113.317	3.53764	0.00999368	0.0191429	19.0463
AT2G04550	IBR5 (INDOLE-3-BUTYRIC ACID RESPONSE 5); protein tyrosine/serine/threonine phosphatase		similar to dual specificity protein phosphatase (DsPTP1) [Arabidopsis thaliana] (TAIR:AT3G23610.2); similar to unnamed protein product [Vitis vinifera] (GB:CAO24088.1); contains InterPro domain Protein-tyrosine phosphatase, dual specificity; (InterPro:IPR	1	0	0	0	1	0	1	263862_at	812.568	204.174	3.97978	0.000105005	0.00075112	211.837	3.83582	0.000123188	0.000828429	317.578	2.55864	0.000255934	0.00159789	349.785	2.32305	0.000331099	0.0025019	209.173	3.88467	0.000110404	0.000868381	328.494	2.47361	0.0002899	0.00206918	232.993	3.48752	0.000191533	0.00153079	338.244	2.40231	0.000414572	0.0027119	232.493	3.49502	0.00013838	0.00110598	225.548
AT4G32180	ATPANK2 (PANTOTHENATE KINASE 2); pantothenate kinase	Encodes a protein with pantothenate kinase activity.	Identical to Pantothenate kinase 2 [Arabidopsis Thaliana] (GB:Q8L5Y9;GB:O49372;GB:O49374); similar to ATCOAA/ATPANK1 (PANTOTHENATE KINASE 1), pantothenate kinase [Arabidopsis thaliana] (TAIR:AT1G60440.1); similar to putative pantothenate kinase 4 [Oryza	0	0	0	1	0	1	1	253469_at	3677.41	355.613	10.341	0.00088174	0.00320605	308.433	11.9229	0.000834459	0.00302795	420.226	8.75102	0.000949713	0.00389379	569.197	6.4607	0.00113638	0.00557596	356.604	10.3123	0.000882709	0.00338218	503.287	7.30679	0.00104888	0.00477334	942.184	3.90307	0.00185031	0.00650401	1493.12	2.4629	0.00443182	0.013042	389.134	9.45023	0.000919719	0.00359044	466.415
AT1G09020	SNF4 (Sucrose NonFermenting 4)	putative activator subunit of SNF1-related protein kinase	similar to 5'-AMP-activated protein kinase-related [Arabidopsis thaliana] (TAIR:AT1G27070.1); similar to AKIN betagamma [Medicago truncatula] (GB:AAO61673.1); similar to unnamed protein product [Vitis vinifera] (GB:CAO70995.1); similar to unnamed protein	1	0	0	0	1	0	1	264625_at	615.397	219.115	2.80855	0.00940176	0.0176034	202.396	3.04055	0.00808863	0.0154369	195.157	3.15335	0.00817639	0.0177849	244.323	2.51878	0.0118068	0.0265622	225.536	2.7286	0.0105566	0.0202118	284.753	2.16116	0.0179706	0.0343594	262.62	2.3433	0.0164929	0.0302803	248.916	2.47231	0.0132333	0.027946	153.607	4.0063	0.00593518	0.0130029	165.317
AT1G65440	GTB1 (GLOBAL TRANSCRIPTION FACTOR GROUP B1); RNA binding / hydrolase, acting on ester bonds / transcription elongation regulator	Related to yeast Spt6 protein, which functions as part of a protein complex in transcription initiation and also plays a role in chromatin structure / assembly.	similar to RNA binding / hydrolase, acting on ester bonds / protein binding / transcription elongation regulator [Arabidopsis thaliana] (TAIR:AT1G63210.1); similar to unnamed protein product [Vitis vinifera] (GB:CAO18264.1); similar to SH2 motif; Alcohol	0	0	1	0	1	0	1	264155_at	567.7	260.193	2.18184	3.2e-05	0.000360622	198.899	2.85421	9.43e-06	0.000176607	202.804	2.79926	1.43e-05	0.00026555	228.648	2.48285	3.43e-05	0.00066277	149.436	3.79896	1.25e-05	0.00026261	224.414	2.5297	2.17e-05	0.000477306	201.205	2.8215	1.65e-05	0.000395045	227.423	2.49623	3.03e-05	0.000543495	117.328	4.83857	6.78e-06	0.000254286	172.758
AT5G03460			similar to unknown [Populus trichocarpa] (GB:ABK93498.1)	0	1	0	0	0	1	1	250921_at	2164.69	431.694	5.01441	0.00246228	0.00655131	420.202	5.15155	0.00240136	0.00637679	416.358	5.19911	0.00239073	0.00733997	752.387	2.8771	0.00519872	0.0150564	500.094	4.32857	0.0028338	0.00764592	826.671	2.61856	0.00636907	0.0162458	791.687	2.73427	0.00599811	0.0145978	856.447	2.52752	0.00684708	0.0175225	535.657	4.04118	0.003463	0.0088969	805.266
AT2G35330	zinc finger (C3HC4-type RING finger) protein-related		similar to zinc finger (C3HC4-type RING finger) family protein [Arabidopsis thaliana] (TAIR:AT1G32530.1); similar to unnamed protein product [Vitis vinifera] (GB:CAO63430.1); contains InterPro domain Zinc finger, RING/FYVE/PHD-type (InterPro:IPR013083); c	0	0	1	0	1	0	1	266628_at	495.332	177.123	2.79653	0.00241773	0.00646597	142.88	3.46678	0.00159181	0.00477085	188.33	2.63013	0.00265935	0.00790395	178.689	2.77203	0.00235915	0.00900056	145.102	3.41367	0.00161888	0.00519942	209.172	2.36805	0.00362177	0.0109736	226.451	2.18737	0.00429496	0.0114798	193.542	2.55929	0.0027965	0.00959835	121.525	4.07597	0.00126657	0.00448623	194.141
AT1G08620	transcription factor jumonji (jmj) family protein / zinc finger (C5HC2 type) family protein		similar to transcription factor jumonji (jmj) family protein / zinc finger (C5HC2 type) family protein [Arabidopsis thaliana] (TAIR:AT4G20400.2); similar to transcription factor jumonji (jmj) family protein / zinc finger (C5HC2 type) family protein [Arabi	1	0	0	0	1	0	1	264792_at	1224.24	255.991	4.78235	0.00046856	0.00206114	258.284	4.73991	0.000470924	0.00203886	357.218	3.42716	0.000714466	0.0031997	478.376	2.55916	0.001483	0.0066511	247.134	4.95375	0.00044606	0.0021292	405.162	3.02161	0.000931812	0.00441945	478.102	2.56063	0.00128625	0.00515658	469.347	2.60839	0.00134429	0.00589124	164.821	7.42769	0.000326455	0.00185941	273.49
AT1G32370	TOM2B (tobamovirus multiplication protein 2B)	Encodes a 122 amino acid basic protein involved in tobamovirus multiplication in planta.	similar to unnamed protein product [Vitis vinifera] (GB:CAO63465.1)	0	0	1	0	1	0	1	260650_at	557.072	241.2	2.30959	0.00131336	0.00422688	207.522	2.6844	0.000918475	0.00324314	248.212	2.24434	0.00144265	0.0051837	256.565	2.17127	0.00158913	0.00696423	205.594	2.70957	0.000870869	0.00334607	231.942	2.40178	0.00118568	0.00521265	239.396	2.32699	0.00138815	0.00540264	212.166	2.62564	0.00124277	0.00562363	183.377	3.03785	0.00101655	0.00382678	221.87
AT1G34120	IP5PI (INOSITOL POLYPHOSPHATE 5-PHOSPHATASE I); inositol-polyphosphate 5-phosphatase	Encodes an inositol polyphosphate 5-phosphatase.	Identical to Type I inositol-1,4,5-trisphosphate 5-phosphatase 1 (IP5P1) [Arabidopsis Thaliana] (GB:Q84MA2;GB:Q0WU22;GB:Q9FUR3;GB:Q9FX20;GB:Q9ZSC4); similar to inositol polyphosphate 5-phosphatase, putative [Arabidopsis thaliana] (TAIR:AT1G71710.1); simi	0	1	0	0	0	1	1	255984_at	243.623	63.5351	3.83446	9.11e-06	0.000182117	47.1182	5.17047	4.5e-06	0.000121191	93.6948	2.60018	4.75e-05	0.000522929	101.1	2.40971	2.09e-05	0.000519194	70.2562	3.46764	1.11e-05	0.000247152	111.637	2.18228	3.59e-05	0.000630965	65.0776	3.74358	1.14e-05	0.000332323	91.4769	2.66322	1.6e-05	0.000362356	68.3717	3.56321	8.61e-06	0.000279449	68.0152
AT2G44525			similar to unknown protein [Arabidopsis thaliana] (TAIR:AT3G60150.1); similar to unnamed protein product [Vitis vinifera] (GB:CAO70445.1); contains InterPro domain Protein of unknown function DUF498 (InterPro:IPR007523)	1	0	0	0	1	0	1	267370_at	1244.13	435.802	2.85482	1.51e-05	0.000233345	394.734	3.15183	1.06e-05	0.000187859	507.674	2.45066	1.76e-05	0.000298613	566.978	2.19433	2.84e-05	0.0005985	553.653	2.24714	7.45e-05	0.00068771	580.669	2.14259	2.69e-05	0.000540706	502.348	2.47664	2.99e-05	0.000548775	457.391	2.72007	2.64e-05	0.00049939	531.993	2.33863	0.000119859	0.00102251	475.933
AT5G61510	NADP-dependent oxidoreductase, putative		similar to oxidoreductase, zinc-binding dehydrogenase family protein [Arabidopsis thaliana] (TAIR:AT4G21580.1); similar to Ted2 [Vigna unguiculata] (GB:CAA69914.1); contains InterPro domain Alcohol dehydrogenase GroES-like (InterPro:IPR013154); contains I	0	0	1	0	1	0	1	247513_at	1799.83	423.023	4.2547	7.87e-05	0.000623914	484.159	3.71745	9.72e-05	0.000708394	449.403	4.00495	8.35e-05	0.00075015	696.904	2.58262	0.000190993	0.00175136	529.028	3.40216	0.0001074	0.000855878	669.828	2.68701	0.000168674	0.0015032	549.203	3.27717	0.000120997	0.00118228	660.872	2.72342	0.000181092	0.00157123	538.564	3.34191	0.000115813	0.00100835	503.196
AT4G38350	patched family protein		similar to patched family protein [Arabidopsis thaliana] (TAIR:AT1G42470.1); similar to predicted protein [Physcomitrella patens subsp. patens] (GB:EDQ67508.1); similar to unnamed protein product [Vitis vinifera] (GB:CAO66238.1); similar to unnamed protei	0	0	1	0	1	0	1	252985_at	1205.47	494.905	2.43575	0.00655752	0.0133589	475.044	2.53759	0.00607314	0.0124519	497.974	2.42074	0.00666786	0.0154411	559.615	2.1541	0.00983413	0.0233591	340.394	3.54139	0.00320931	0.00835011	296.38	4.06731	0.0027118	0.00907738	267.005	4.51477	0.00237936	0.00771698	436.75	2.76008	0.00496988	0.0140899	309.254	3.89798	0.00281047	0.00774369	410.328
AT5G09830	BolA-like family protein		similar to unnamed protein product [Vitis vinifera] (GB:CAO46485.1); contains InterPro domain BolA-like protein (InterPro:IPR002634)	0	1	0	0	0	1	1	250454_at	835.972	238.479	3.50543	0.000367946	0.00174446	229.179	3.64768	0.000283838	0.00143771	210.383	3.97357	0.000234937	0.00150912	367.866	2.27249	0.000737772	0.00420217	263.145	3.17685	0.000332352	0.00174496	356.166	2.34714	0.00073645	0.00378516	156.746	5.3333	0.000179508	0.00148083	290.681	2.87591	0.000491036	0.00306112	226.29	3.69426	0.000364189	0.00198798	373.852
AT4G25520	SLK1 (SEUSS-LIKE 1); transcription regulator		similar to SLK3 (SEUSS-LIKE 3), transcription regulator [Arabidopsis thaliana] (TAIR:AT4G25515.1); similar to unnamed protein product [Vitis vinifera] (GB:CAO70396.1)	0	0	0	1	0	1	1	245237_at	321.223	94.0487	3.4155	0.000771611	0.00290034	76.4383	4.20238	0.000548893	0.00227287	157.561	2.03873	0.00284543	0.00827738	156.582	2.05146	0.00337793	0.0112942	91.083	3.52671	0.000700719	0.00289674	130.323	2.46482	0.00146502	0.00597703	91.4434	3.51281	0.000717617	0.00353926	111.095	2.89142	0.00102048	0.00489737	68.0586	4.71981	0.000480226	0.00236939	79.2561
AT1G28420	HB-1 (homeobox-1); transcription factor		similar to homeobox transcription factor, putative [Arabidopsis thaliana] (TAIR:AT5G44180.1); similar to unnamed protein product [Vitis vinifera] (GB:CAO66398.1); similar to DDT; Homeodomain-related [Medicago truncatula] (GB:ABN08705.1); similar to hypoth	0	0	1	0	1	0	1	261494_at	371.836	126.153	2.94749	1.41e-05	0.000226686	100.099	3.7147	5.99e-06	0.000138086	168.539	2.20623	3.12e-05	0.000407266	155.235	2.39531	3.26e-05	0.000641455	100.081	3.71534	6.62e-06	0.000191211	145.043	2.56363	1.25e-05	0.000361159	146.734	2.53408	3.35e-05	0.000577787	127.107	2.92539	9.52e-06	0.000271224	92.1602	4.03467	6.03e-06	0.000248036	120.863
AT3G47990	zinc finger (C3HC4-type RING finger) family protein		similar to protein binding / zinc ion binding [Arabidopsis thaliana] (TAIR:AT1G12760.2); similar to protein binding / ubiquitin-protein ligase/ zinc ion binding [Arabidopsis thaliana] (TAIR:AT1G12760.1); similar to unnamed protein product [Vitis vinifera]	0	0	1	0	1	0	1	252398_at	1160.23	349.891	3.31598	0.00784038	0.0153147	308.294	3.76339	0.00657717	0.0132436	363.098	3.19536	0.00837702	0.0180919	429.501	2.70135	0.0113775	0.0258575	334.401	3.46958	0.0073718	0.0154655	470.406	2.46645	0.0136839	0.0281816	337.205	3.44073	0.00744006	0.0169079	389.788	2.97657	0.00942196	0.0218108	239.498	4.84442	0.00498456	0.0114792	331.567
AT4G23930			similar to proline-rich family protein [Arabidopsis thaliana] (TAIR:AT1G64450.1); similar to unnamed protein product [Vitis vinifera] (GB:CAO69529.1); contains InterPro domain Harpin-induced 1 (InterPro:IPR010847)	0	0	1	0	1	0	1	254180_at	389.454	124.469	3.12892	0.000179639	0.00106119	114.46	3.40254	0.000130799	0.000858317	128.913	3.02105	0.000163956	0.00118918	125.17	3.1114	0.000168764	0.00162737	92.6823	4.20203	9.18e-05	0.000772304	73.0453	5.33168	6.83e-05	0.000878912	92.0891	4.2291	9.16e-05	0.00100399	130.776	2.97802	0.000161762	0.00146576	111.303	3.49904	0.000131608	0.00107712	80.8881
AT1G32790	CID11; RNA binding / protein binding	RNA-binding protein, putative, similar to RNA-binding protein GB:CAB40027 GI:4539439 from (Arabidopsis thaliana).Member of a family of PAB2 binding domain proteins.	similar to RBP37 (RNA-BINDING PROTEIN 37), RNA binding [Arabidopsis thaliana] (TAIR:AT4G10610.1); similar to unnamed protein product [Vitis vinifera] (GB:CAO48581.1); contains InterPro domain Ataxin-2, C-terminal (InterPro:IPR009818); contains InterPro do	1	0	0	0	1	0	1	261709_at	5190.6	1241.43	4.18115	0.00040758	0.00186522	1258.46	4.12457	0.000410366	0.0018578	1751.04	2.96429	0.000683915	0.00311362	2375.53	2.18503	0.00146854	0.00660288	1388.32	3.73875	0.00047833	0.0022253	2054.68	2.52624	0.000991447	0.00459701	1015.29	5.11245	0.000323668	0.00213329	1739.18	2.98451	0.000690133	0.00382086	1248.22	4.15841	0.000401547	0.00211155	1513.57
AT3G14910			similar to unnamed protein product [Vitis vinifera] (GB:CAO39401.1); contains domain PTHR12472 (PTHR12472)	1	0	0	0	1	0	1	257208_at	288.193	89.2991	3.22727	0.000354316	0.00169908	75.4677	3.81876	0.000271765	0.00139267	110.971	2.597	0.000566538	0.00275491	122.146	2.35941	0.000734394	0.00419041	78.4968	3.67139	0.000282992	0.00156718	114.92	2.50776	0.000588633	0.00327053	125.322	2.29962	0.000824783	0.00385579	96.3687	2.99052	0.000491849	0.00306312	85.2474	3.38066	0.000333747	0.00188373	81.1678
AT4G27650	PEL1 (PELOTA); translation release factor	Encodes Arabidopsis homolog of Drosophila pelota protein.	similar to eukaryotic release factor 1 family protein / eRF1 family protein [Arabidopsis thaliana] (TAIR:AT3G58390.1); similar to unnamed protein product [Vitis vinifera] (GB:CAO23009.1); contains InterPro domain Probable translation factor pelota; (Inter	0	0	0	1	0	1	1	253882_at	878.555	209.96	4.1844	0.0054154	0.0115754	194.14	4.52536	0.00504102	0.0108402	295.362	2.9745	0.00886126	0.0188633	364.599	2.40965	0.0135992	0.0294557	325.845	2.69623	0.0107473	0.0204607	392.045	2.24095	0.0166039	0.0324286	277.998	3.16029	0.00795561	0.0176895	291.05	3.01857	0.00864447	0.0205451	314.291	2.79535	0.0101935	0.0194213	267.899
AT1G65410	ATNAP11 (ARABIDOPSIS THALIANA NON-INTRINSIC ABC PROTEIN 11)	member of NAP subfamily	Identical to Non-intrinsic ABC protein 11, chloroplast precursor (NAP11) [Arabidopsis Thaliana] (GB:Q9AT00;GB:O80812;GB:Q84JX9); similar to ATNAP3 (Arabidopsis thaliana non-intrinsic ABC protein 3) [Arabidopsis thaliana] (TAIR:AT1G67940.1); similar to unn	1	0	0	0	1	0	1	264165_at	1576.89	307.928	5.12098	0.000587173	0.00240739	335.717	4.69709	0.000641941	0.00253108	545.145	2.89261	0.00131213	0.00488286	649.643	2.42732	0.00194188	0.00791738	402.012	3.9225	0.000799024	0.00316462	513.527	3.07071	0.00116004	0.0051307	360.875	4.36964	0.000706992	0.00350849	518.02	3.04407	0.00119506	0.0054559	347.827	4.53356	0.000666083	0.00294181	199.065
AT2G03150	EMB1579 (EMBRYO DEFECTIVE 1579); binding		similar to hypothetical protein OsJ_020850 [Oryza sativa (japonica cultivar-group)] (GB:EAZ37367.1); similar to hypothetical protein OsI_022585 [Oryza sativa (indica cultivar-group)] (GB:EAZ01353.1); contains InterPro domain Armadillo-type fold; (InterPro	0	0	1	0	1	0	1	266727_at	541.068	207.505	2.6075	9.24e-06	0.000182658	170.718	3.16937	1.29e-05	0.000209368	208.382	2.59652	7.24e-05	0.000682825	193.95	2.78974	2.06e-05	0.00051807	170.65	3.17062	1.28e-05	0.000263758	208.962	2.58931	3.22e-05	0.000586938	178.758	3.02682	9.85e-06	0.00031094	172.25	3.14117	6.2e-06	0.000217245	156.311	3.46149	7.03e-06	0.000255417	182.628
AT5G49550			similar to hypothetical protein [Vitis vinifera] (GB:CAN71738.1); contains domain gb def: Hypothetical protein (PTHR10668:SF1); contains domain PHYTOENE DEHYDROGENASE (PTHR10668)	0	0	1	0	1	0	1	248587_at	1602.79	457.784	3.50119	0.000483284	0.00210244	424.333	3.77719	0.000451893	0.00197969	608.792	2.63273	0.000871171	0.00365593	484.163	3.31043	0.000647484	0.00388865	248.266	6.45594	0.000246066	0.00143429	328.302	4.88205	0.000313334	0.00217483	673.8	2.37873	0.00137861	0.00538686	499.913	3.20614	0.000584872	0.00342828	356.834	4.49169	0.000379514	0.00204132	342.343
AT3G11960	cleavage and polyadenylation specificity factor (CPSF) A subunit C-terminal domain-containing protein		similar to DDB1A (UV-damaged DNA-binding protein 1A) [Arabidopsis thaliana] (TAIR:AT4G05420.2); similar to DDB1A (UV-damaged DNA-binding protein 1A), DNA binding [Arabidopsis thaliana] (TAIR:AT4G05420.1); similar to unnamed protein product [Vitis vinifera	0	0	0	1	0	1	1	258756_at	428.548	151.269	2.83302	0.00695068	0.0139663	109.712	3.90613	0.00407872	0.0092917	157.33	2.72389	0.00730548	0.0164087	212.761	2.01422	0.0169072	0.0346594	102.542	4.17924	0.0037535	0.00932986	146.808	2.9191	0.00671079	0.0169065	120.213	3.5649	0.00473578	0.0122833	133.454	3.2112	0.00542519	0.0149715	83.6184	5.12505	0.00305635	0.00818791	123.255
AT1G65070	DNA mismatch repair MutS family protein		similar to DNA mismatch repair MutS family protein [Arabidopsis thaliana] (TAIR:AT5G54090.1); similar to unnamed protein product [Vitis vinifera] (GB:CAO40456.1); contains InterPro domain DNA mismatch repair protein MutS, C-terminal; (InterPro:IPR000432);	0	0	0	1	0	1	1	261905_at	332.828	120.317	2.76624	0.00732319	0.0145314	115.785	2.87454	0.00675954	0.0134996	120.525	2.76147	0.00733322	0.0164306	148.474	2.24166	0.0121304	0.0270718	145.521	2.28714	0.0114183	0.0213961	92.0812	3.6145	0.00469115	0.0131054	63.7468	5.22108	0.00308201	0.00913166	103.499	3.21575	0.00557525	0.0152106	118.762	2.80249	0.00708921	0.0148477	62.0916
AT4G30900			similar to unknown [Populus trichocarpa] (GB:ABK94135.1); contains InterPro domain Endonuclease/exonuclease/phosphatase (InterPro:IPR005135)	0	0	0	1	0	1	1	253601_at	612.841	124.245	4.93252	0.00121668	0.00399093	123.426	4.96527	0.00119848	0.00392984	181.988	3.36749	0.00193844	0.00634676	196.343	3.12127	0.00247997	0.00929654	144.188	4.25029	0.00141677	0.00473826	194.644	3.14852	0.0021872	0.00783723	134.014	4.57295	0.00130238	0.00519451	188.693	3.24782	0.00208273	0.00787232	190.625	3.21491	0.00212941	0.00635612	210.083
AT5G65070	MAF4 (MADS AFFECTING FLOWERING 4); transcription factor	Encodes MADS-box containing FLC paralog. Five splice variants have been identified but not characterized with respect to expression patterns and/or differing function. Overexpression of the gene in the Landsberg ecotype leads to a delay in flowering, tran	similar to AGL68/MAF5 (MADS AFFECTING FLOWERING 5), transcription factor [Arabidopsis thaliana] (TAIR:AT5G65080.1); similar to 80C09_26 [Brassica rapa subsp. pekinensis] (GB:AAZ41837.1); contains InterPro domain Transcription factor, MADS-box; (InterPro:I	1	0	0	0	1	0	1	247223_at	80.9639	16.8728	4.79849	0.00013206	0.000873024	17.9503	4.51045	0.000144725	0.000917819	18.5387	4.36728	0.000168917	0.00121457	22.603	3.582	0.000220542	0.00190149	18.5283	4.36975	0.00015133	0.00105584	19.3386	4.18665	0.000178645	0.00154569	21.6675	3.73665	0.000171618	0.00144772	24.9078	3.25054	0.000214938	0.00175057	19.1118	4.23634	0.000153039	0.00117856	18.3925
AT4G14430	enoyl-CoA hydratase/isomerase family protein		similar to enoyl-CoA hydratase/isomerase family protein [Arabidopsis thaliana] (TAIR:AT4G14440.1); similar to hypothetical protein [Vitis vinifera] (GB:CAN82902.1); contains InterPro domain Crotonase, core; (InterPro:IPR001753)	0	0	1	0	1	0	1	245359_at	3499.93	311.735	11.2273	0.000352924	0.0016949	401.507	8.71699	0.000393793	0.00180309	478.826	7.30941	0.000441875	0.00232264	1168.97	2.99403	0.00119465	0.00575535	385.202	9.08596	0.000386373	0.00192154	807.142	4.3362	0.000681657	0.00360147	624.583	5.60363	0.000528963	0.00292336	1076.32	3.25177	0.00105306	0.00500745	446.493	7.83871	0.000432856	0.00221273	451.497
AT1G65000			similar to unknown protein [Arabidopsis thaliana] (TAIR:AT5G38060.1); similar to unknown protein [Oryza sativa (japonica cultivar-group)] (GB:AAP21387.1)	0	1	0	0	0	1	1	262918_at	455.868	77.6613	5.86995	0.00200816	0.00571376	76.5014	5.95895	0.00195949	0.00554115	80.2333	5.68178	0.00203597	0.00656777	123.717	3.68477	0.00326998	0.0110528	82.1006	5.55255	0.00207312	0.00614835	160.145	2.8466	0.00513999	0.0139286	119.185	3.82487	0.00310812	0.00918076	137.966	3.3042	0.00377759	0.0117301	64.3672	7.0823	0.00174444	0.00556254	94.4839
AT4G33780			similar to unknown protein [Arabidopsis thaliana] (TAIR:AT1G69935.1); similar to unnamed protein product [Vitis vinifera] (GB:CAO49867.1)	0	0	1	0	1	0	1	253303_at	3737.42	409.411	9.12876	0.000753115	0.00285372	425.033	8.79323	0.000769467	0.00286294	794.874	4.7019	0.00121356	0.00462994	1281.23	2.91706	0.00238749	0.00907814	920.879	4.05853	0.00142948	0.00476371	1360.85	2.74638	0.00283838	0.00934485	898.703	4.15868	0.00138923	0.00540264	1129.46	3.30902	0.00190704	0.00743912	406.704	9.18953	0.000756659	0.00319473	481.216
AT2G19270			similar to unnamed protein product [Vitis vinifera] (GB:CAO69581.1)	0	1	0	0	0	1	1	267330_at	922.557	298.634	3.08925	0.000103279	0.000743545	275.512	3.34852	0.000110796	0.000770014	281.596	3.27617	0.000114059	0.000924034	278.15	3.31676	0.000101024	0.00120269	229.841	4.0139	5.92e-05	0.00060284	302.556	3.04921	9.8e-05	0.00109402	244.883	3.76734	9.23e-05	0.00100726	277.032	3.33015	8.78e-05	0.000989814	291.739	3.16227	0.000124986	0.00104516	437.789
AT5G16320	FRL1 (FRIGIDA LIKE 1)	family member of FRI-related genes that is required for the winter-annual habit. Genbank accession BK004884	similar to FRL2 (FRIGIDA LIKE 2) [Arabidopsis thaliana] (TAIR:AT1G31814.1); similar to ABI3-interacting protein 2 [Callitropsis nootkatensis] (GB:AAP31312.2); contains InterPro domain Frigida-like (InterPro:IPR012474)	0	0	1	0	1	0	1	250113_at	366.601	93.2952	3.92948	0.000630747	0.00253519	89.9227	4.07685	0.000634497	0.0025106	107.019	3.42556	0.000797145	0.00344141	127.015	2.88629	0.00113818	0.00557596	93.768	3.90966	0.000625844	0.00267961	117.214	3.12761	0.00090898	0.00434309	120.667	3.03812	0.000984568	0.00431458	109.925	3.33502	0.000865195	0.00441165	73.0203	5.02054	0.000487493	0.00239294	71.2487
AT5G42470			similar to unnamed protein product [Vitis vinifera] (GB:CAO60981.1); contains InterPro domain Brain and reproductive organ-expressed (InterPro:IPR010358)	0	0	0	1	0	1	1	249192_at	1002.96	340.214	2.94802	0.000240906	0.00130676	279.901	3.58326	0.000178769	0.00105221	377.973	2.65352	0.000304493	0.00180868	389.441	2.57538	0.000399004	0.00282337	267.954	3.74302	0.000160818	0.00109747	381.241	2.63077	0.00036577	0.00240376	399.75	2.50896	0.000388265	0.00240243	297.003	3.37693	0.000205689	0.00170062	228.573	4.38791	0.000131476	0.00107712	283.568
AT3G51390	zinc finger (DHHC type) family protein		similar to zinc finger (DHHC type) family protein [Arabidopsis thaliana] (TAIR:AT3G48760.1); similar to unnamed protein product [Vitis vinifera] (GB:CAO23721.1); contains InterPro domain Zinc finger, DHHC-type; (InterPro:IPR001594)	0	0	1	0	1	0	1	252091_at	1606.21	335.584	4.78631	0.000355003	0.00170107	332.491	4.83083	0.000352954	0.00167134	507.706	3.16365	0.00062561	0.00293572	430.304	3.73273	0.00047969	0.00317487	280.501	5.72621	0.000295403	0.00161185	331.13	4.85069	0.000346185	0.00232181	707.918	2.26892	0.00131729	0.00523555	461.589	3.47973	0.000516428	0.0031722	304.26	5.27906	0.000314788	0.00182346	584.98
AT5G56250			similar to unknown protein [Arabidopsis thaliana] (TAIR:AT5G56240.1); similar to unnamed protein product [Vitis vinifera] (GB:CAO66846.1)	1	0	0	0	1	0	1	248006_at	575.333	83.5413	6.88681	0.000511068	0.0021807	86.865	6.62329	0.000527137	0.00220795	91.1958	6.30876	0.000540106	0.00267012	191.896	2.99816	0.00132348	0.00617791	106.824	5.38582	0.000624643	0.00267723	221.792	2.59402	0.00194351	0.00721871	87.0199	6.61151	0.000554942	0.00300958	163.219	3.5249	0.00101264	0.00487475	131.686	4.36896	0.000871177	0.00348359	85.7205
AT1G28540			similar to Os06g0524500 [Oryza sativa (japonica cultivar-group)] (GB:NP_001057759.1); similar to unknown [Picea sitchensis] (GB:ABK26608.1)	0	0	1	0	1	0	1	262747_at	751.265	110.053	6.82641	0.00267892	0.00695127	104.275	7.20464	0.00260167	0.00675502	161.803	4.6431	0.00371198	0.010033	193.525	3.88201	0.00459922	0.0138176	162.445	4.62474	0.00372276	0.00927328	217.396	3.45574	0.00536268	0.0143542	145.7	5.15624	0.00337794	0.00971538	207.675	3.61751	0.00495593	0.0140657	234.507	3.2036	0.00649423	0.013922	199.288
AT5G53340	galactosyltransferase family protein		similar to transferase, transferring glycosyl groups / transferase, transferring hexosyl groups [Arabidopsis thaliana] (TAIR:AT2G25300.1); similar to beta 1,3-glycosyltransferase-like protein I [Solanum lycopersicum] (GB:CAD30015.1); contains InterPro dom	0	0	0	1	0	1	1	248262_at	1078.53	311.179	3.46594	0.000547615	0.0022927	316.447	3.40823	0.000566082	0.00232208	492.671	2.18914	0.001578	0.0055219	356.767	3.02306	0.000704385	0.00410003	283.306	3.80693	0.000483539	0.00224368	238.421	4.52361	0.000406292	0.00258056	350.676	3.07557	0.00077633	0.00371301	295.9	3.64491	0.000532377	0.00323331	288.459	3.73892	0.000543279	0.00256746	410.762
AT5G65760	serine carboxypeptidase S28 family protein		similar to serine carboxypeptidase S28 family protein [Arabidopsis thaliana] (TAIR:AT2G24280.1); similar to unnamed protein product [Vitis vinifera] (GB:CAO17745.1); similar to Os01g0767100 [Oryza sativa (japonica cultivar-group)] (GB:NP_001044360.1); con	0	0	0	1	0	1	1	247156_at	1389.59	503.347	2.7607	0.000633524	0.0025398	485.265	2.86357	0.000574228	0.00234123	406.683	3.41688	0.000414684	0.00222186	428.554	3.24251	0.000462091	0.00311761	355.036	3.91394	0.000346113	0.00179283	427.483	3.25063	0.00045722	0.00276629	280.96	4.94587	0.000267828	0.00189409	380.314	3.6538	0.000371383	0.00252476	294.541	4.71781	0.000280648	0.00169613	356.82
AT5G65110	ACX2 (ACYL-COA OXIDASE 2); acyl-CoA oxidase	Encodes an acyl-CoA oxidase presumably involved in long chain fatty acid biosynthesis.	Identical to Acyl-coenzyme A oxidase 2, peroxisomal precursor (ACX2) [Arabidopsis Thaliana] (GB:O65201;GB:Q9FJQ4); similar to ACX6 (ACYL-COA OXIDASE 6), acyl-CoA oxidase [Arabidopsis thaliana] (TAIR:AT1G06310.1); similar to ACX3 (ACYL-COA OXIDASE 3), acy	1	0	0	0	1	0	1	247176_at	11930.8	374.645	31.8455	3.75e-07	5.1e-05	519.143	22.9816	3.91e-07	4.63e-05	821.187	14.5287	4.4e-07	5.45e-05	2678.15	4.45486	9.59e-07	0.000132382	1056.49	11.2928	4.82e-07	6.37e-05	2734.81	4.36255	1.39e-06	0.000139251	2419.35	4.93139	1.07e-06	0.000112129	3240.75	3.68148	2.06e-06	0.00012073	687.908	17.3435	4.66e-07	9.85e-05	607.432
AT1G74055	unknown protein			0	0	1	0	1	0	1	260389_at	482.92	65.3668	7.38784	0.00109172	0.00370182	55.0543	8.7717	0.000991102	0.00344112	194.643	2.48106	0.00444096	0.0114	141.469	3.41361	0.00248824	0.00930794	32.7784	14.7329	0.000814871	0.00319638	25.6967	18.7931	0.000769286	0.00389366	129.561	3.72736	0.00209602	0.00708986	128.461	3.75926	0.00203215	0.00775063	69.3849	6.96001	0.00115964	0.00421388	95.5687
AT4G16330	oxidoreductase, 2OG-Fe(II) oxygenase family protein		similar to oxidoreductase, 2OG-Fe(II) oxygenase family protein [Arabidopsis thaliana] (TAIR:AT2G38240.1); similar to naringenin 3-dioxygenase like protein [Brassica napus] (GB:CAC14568.1); contains InterPro domain 2OG-Fe(II) oxygenase (InterPro:IPR005123)	0	0	1	0	1	0	1	245360_at	2453.53	450.347	5.44809	0.000174028	0.00104479	473.362	5.1832	0.000181414	0.00106191	521.714	4.70283	0.000201426	0.00136916	754.941	3.24997	0.000337615	0.00252816	685.938	3.5769	0.000283447	0.00156858	930.089	2.63795	0.000512741	0.00298168	630.483	3.89151	0.000252043	0.00182067	639.911	3.83418	0.000272263	0.00201339	577.12	4.25134	0.000226069	0.00149292	592.069
AT2G17980	ATSLY1; protein transporter	member of SLY1 Gene Family	Identical to SEC1 family transport protein SLY1 (SLY1) [Arabidopsis Thaliana] (GB:Q9SL48); similar to unknown protein [Arabidopsis thaliana] (TAIR:AT4G31740.1); similar to unnamed protein product [Vitis vinifera] (GB:CAO47451.1); similar to hypothetical	0	0	1	0	1	0	1	265822_at	1694.7	410.826	4.12511	0.000583538	0.00239714	384.151	4.41156	0.000532459	0.00222551	551.725	3.07164	0.000953285	0.00390458	506.901	3.34326	0.000784425	0.00435063	348.307	4.86554	0.000480522	0.00223384	453.977	3.73302	0.000683267	0.00360387	605.538	2.79868	0.00109553	0.00464168	437.187	3.87638	0.000632854	0.00359789	428.923	3.95107	0.000626551	0.00283346	518.253
AT3G18480	CCAAT displacement protein-related / CDP-related	This gene is predicted to encode a protein that functions as a Golgi apparatus structural component, known as a golgin in mammals and yeast. A fluorescently-tagged version of CASP co-localizes with Golgi markers, and this localization appears to require	Identical to Protein CASP (CASP) [Arabidopsis Thaliana] (GB:Q9LS42;GB:Q93ZW7); similar to ZWI (ZWICHEL), calmodulin binding / microtubule motor [Arabidopsis thaliana] (TAIR:AT5G65930.2); similar to ZWI (ZWICHEL), calmodulin binding / microtubule motor [Ar	0	0	0	1	0	1	1	257732_at	850.686	259.707	3.27556	0.000485159	0.00210765	226.074	3.76286	0.000393769	0.00180309	353.492	2.40652	0.00100235	0.00404704	260.535	3.26515	0.000503308	0.00327689	205.584	4.1379	0.000362147	0.00184673	284.344	2.99174	0.000593101	0.00329096	339.923	2.50259	0.000893175	0.00406724	219.205	3.88077	0.00038618	0.00259563	222.851	3.81728	0.000381918	0.00204719	270.28
AT3G19000	oxidoreductase, 2OG-Fe(II) oxygenase family protein		similar to oxidoreductase, 2OG-Fe(II) oxygenase family protein [Arabidopsis thaliana] (TAIR:AT3G19010.1); similar to unnamed protein product [Vitis vinifera] (GB:CAO47729.1); contains InterPro domain 2OG-Fe(II) oxygenase (InterPro:IPR005123); contains Int	1	0	0	0	1	0	1	256892_at	1259.69	125.023	10.0756	4.51e-07	5.42e-05	236.336	5.33008	8.9e-07	5.72e-05	302.286	4.16721	1.2e-06	8.03e-05	188.551	6.68088	5.39e-07	0.000109187	192.66	6.5384	7.32e-07	7.36e-05	196.202	6.42035	9.17e-07	0.000116282	131.427	9.5847	4.49e-07	7.89e-05	322.951	3.90056	1.27e-06	9.81e-05	212.707	5.92218	6.23e-07	0.00010502	186.058
AT5G61930	APO3 (ACCUMULATION OF PHOTOSYSTEM ONE 3)	ACCUMULATION OF PHOTOSYSTEM ONE 3	Identical to APO protein 3, mitochondrial precursor (APO3) [Arabidopsis Thaliana] (GB:Q9FH50;GB:Q94JX7); similar to APO1 (ACCUMULATION OF PHOTOSYSTEM ONE 1) [Arabidopsis thaliana] (TAIR:AT1G64810.2); similar to APO1 (ACCUMULATION OF PHOTOSYSTEM ONE 1) [Ar	0	0	0	1	0	1	1	247507_at	285.938	74.4691	3.83968	0.000267548	0.00139983	72.6152	3.93771	0.000239697	0.00127605	76.3782	3.74371	0.000264832	0.00163705	85.1704	3.35724	0.000304742	0.00237778	88.621	3.22652	0.000329031	0.00173771	129.01	2.2164	0.00131651	0.0055926	63.8708	4.47681	0.000232247	0.00172401	72.0753	3.9672	0.000279253	0.00205776	71.7721	3.98396	0.000255748	0.00159833	60.5131
AT1G09870	histidine acid phosphatase family protein		similar to unnamed protein product [Vitis vinifera] (GB:CAO41425.1); similar to unnamed protein product [Vitis vinifera] (GB:CAO41427.1); contains InterPro domain Histidine acid phosphatase; (InterPro:IPR000560); contains InterPro domain Histidine acid ph	0	1	0	0	0	1	1	264676_at	1023.75	316.052	3.23919	0.000171321	0.0010354	271.632	3.7689	0.000143058	0.000910954	399.198	2.56452	0.000284487	0.00172351	302.057	3.38927	0.000162816	0.00159597	277.087	3.6947	0.000143917	0.00102535	292.651	3.4982	0.000163968	0.00147819	471.433	2.17157	0.00046586	0.00269154	254.955	4.01543	0.000137115	0.00131808	268.466	3.81334	0.000155567	0.00118486	395.24
AT3G46220			similar to unnamed protein product [Vitis vinifera] (GB:CAO21736.1)	1	0	0	0	1	0	1	252513_at	1077.85	303.892	3.54682	5.9e-05	0.000523262	298.194	3.61459	5.26e-05	0.00048365	371.789	2.89909	8.41e-05	0.000754666	346.873	3.10733	7.75e-05	0.00104005	251.199	4.29082	4.4e-05	0.00050939	368.999	2.92101	8.77e-05	0.001028	390.383	2.761	0.000127009	0.00121457	266.964	4.03743	4.47e-05	0.000662266	194.047	5.55457	3.48e-05	0.000527362	282.374
AT1G04750	VAMP7B (VESICLE-ASSOCIATED MEMBRANE PROTEIN 7B)	vesicle-associated membrane protein 7B (At VAMP7B) mRNA,	Identical to Vesicle-associated membrane protein 721 (VAMP721) [Arabidopsis Thaliana] (GB:Q9ZTW3;GB:O23011;GB:Q9MAS4); similar to SAR1 (SYNAPTOBREVIN-RELATED PROTEIN 1) [Arabidopsis thaliana] (TAIR:AT2G33120.1); similar to unnamed protein product [Vitis	0	1	0	0	0	1	1	264595_at	3994.45	1764.4	2.26392	0.00227088	0.0061976	1584.45	2.52103	0.00161203	0.00480949	1592.84	2.50776	0.00167892	0.00574447	1014.81	3.93617	0.000776543	0.00431844	981.224	4.07088	0.000689121	0.00286685	1200.4	3.3276	0.00093634	0.00442879	736.414	5.42419	0.00050743	0.00285112	954.178	4.18627	0.000663341	0.0037176	1434.28	2.78499	0.00137596	0.00474565	1821.34
AT1G69850	ATNRT1:2 (NITRATE TRANSPORTER 1:2); calcium ion binding / transporter	Encodes an inducible component of low-affinity nitrate uptake. mRNA found primarily in root hairs and the epidermis of roots.	similar to nitrate transporter, putative [Arabidopsis thaliana] (TAIR:AT1G27040.1); similar to nitrate transporter, putative [Arabidopsis thaliana] (TAIR:AT1G27040.2); similar to unnamed protein product [Vitis vinifera] (GB:CAO41029.1); similar to Os06g05	0	1	0	0	0	1	1	260414_at	4939.43	64.6296	76.4268	0.0009295	0.00332063	113.961	43.3431	0.000966542	0.00337843	43.6865	113.065	0.000914621	0.00379106	747.456	6.60832	0.00165146	0.00710751	142.17	34.7433	0.000988972	0.00365999	298.221	16.563	0.00112303	0.00502087	332.231	14.8675	0.00115549	0.00480861	1175.29	4.20273	0.00247518	0.00885524	437.51	11.2899	0.00125988	0.00446961	596.083
AT1G51310	tRNA (5-methylaminomethyl-2-thiouridylate)-methyltransferase		similar to unnamed protein product [Vitis vinifera] (GB:CAO21917.1); contains InterPro domain Rossmann-like alpha/beta/alpha sandwich fold (InterPro:IPR014729); contains InterPro domain tRNA (5-methylaminomethyl-2-thiouridylate)-methyltransferase; (InterP	0	0	0	1	0	1	1	265139_at	351.825	111.612	3.15221	0.000133027	0.000877556	116.331	3.02434	0.000154541	0.000952385	102.494	3.43262	0.000119571	0.000948043	81.4176	4.32124	8.32e-05	0.00108215	147.259	2.38916	0.000243725	0.00142531	113.026	3.11278	0.000168556	0.0015032	66.5356	5.28777	7.03e-05	0.000860301	82.9967	4.23902	8.48e-05	0.000964047	108.587	3.24003	0.000127252	0.00105772	56.7056
AT5G41790	CIP1 (COP1-INTERACTIVE PROTEIN 1)	encodes a protein that physically interacts specifically with the putative coiled-coil region of COP1 in vitro. In hypocotyl and cotyledon protoplasts, it is associated to the cytoskeleton, but not in the root. expression is not regulated by light.	similar to myosin heavy chain-related [Arabidopsis thaliana] (TAIR:AT1G64330.1); similar to unnamed protein product [Vitis vinifera] (GB:CAO65832.1); contains InterPro domain Prefoldin (InterPro:IPR009053)	0	0	1	0	1	0	1	249271_at	1704.4	78.1502	21.8093	0.000296704	0.00150153	81.5028	20.9122	0.000299193	0.00149213	147.232	11.5763	0.000352803	0.0019958	419.832	4.05972	0.000750169	0.0042437	430.145	3.96239	0.000775816	0.00310127	664.787	2.56383	0.00175417	0.0067284	165.961	10.2699	0.000373315	0.00233848	395.072	4.31416	0.000698827	0.00384509	433.634	3.93051	0.000966055	0.00370047	193.947
AT1G16720	HCF173 (HIGH CHLOROPHYLL FLUORESCENCE PHENOTYPE 173); binding / catalytic/ oxidoreductase/ transcription repressor	Encodes HCF173, a protein with weak similarities to the superfamily of the short-chain dehydrogenases/reductases. HCF173 is involved in the initiation of translation of the psbA mRNA. Mutants shows a high chlorophyll fluorescence phenotype (hcf) and are	similar to binding / catalytic/ transcription repressor [Arabidopsis thaliana] (TAIR:AT4G18810.1); similar to unnamed protein product [Vitis vinifera] (GB:CAO41779.1); similar to unknown [Populus trichocarpa] (GB:ABK95912.1); similar to hypothetical prote	0	1	0	0	0	1	1	255764_at	5220.76	302.889	17.2365	1.36e-06	7.64e-05	408.219	12.7891	1.47e-06	6.84e-05	698.477	7.47449	1.97e-06	9.91e-05	1936.43	2.69608	1.01e-05	0.000347232	1856.19	2.81261	9.37e-06	0.000223972	1736.83	3.00592	5.95e-06	0.000243989	468.21	11.1505	1.6e-06	0.0001383	1173.52	4.44879	3.26e-06	0.000157082	1029.66	5.07035	3.54e-06	0.000204212	97.3141
AT3G06330	zinc finger (C3HC4-type RING finger) family protein		similar to zinc finger (C3HC4-type RING finger) family protein [Arabidopsis thaliana] (TAIR:AT5G18760.1); similar to unnamed protein product [Vitis vinifera] (GB:CAO71039.1); contains InterPro domain Zinc finger, RING/FYVE/PHD-type (InterPro:IPR013083); c	0	0	1	0	1	0	1	258882_at	6491.94	484.226	13.4068	0.00199345	0.0056875	575.136	11.2877	0.00211082	0.00584059	366.269	17.7245	0.00185269	0.00617135	761.941	8.52027	0.00238086	0.00906215	442.186	14.6815	0.0019426	0.00588587	645.838	10.052	0.00221314	0.0079087	673.15	9.64412	0.00224817	0.00742129	1441.91	4.50231	0.00382025	0.0118132	367.485	17.6659	0.00185402	0.005792	491.902
AT1G62880	cornichon family protein		similar to cornichon family protein [Arabidopsis thaliana] (TAIR:AT1G12390.1); similar to unnamed protein product [Vitis vinifera] (GB:CAO16964.1); contains InterPro domain Cornichon; (InterPro:IPR003377)	1	0	0	0	1	0	1	261102_at	437.657	166.925	2.62188	0.00127664	0.00414186	139.322	3.14133	0.000915225	0.0032335	141.05	3.10284	0.000947011	0.00388783	130.279	3.35939	0.000897647	0.00475037	82.2317	5.32224	0.000444751	0.00212621	112.775	3.88081	0.000711195	0.00369674	128.671	3.40136	0.000841043	0.00390109	96.742	4.52396	0.000550864	0.00330511	87.4642	5.00384	0.000474574	0.00235174	137.7
AT5G47410			similar to hypothetical protein 25.t00068 [Brassica oleracea] (GB:ABD64961.1)	0	1	0	0	0	1	1	248786_at	386.813	140.647	2.75025	0.00232194	0.00629347	134.89	2.86761	0.00209856	0.0058144	94.8498	4.07816	0.00118572	0.00455578	91.5246	4.22633	0.00115102	0.00561578	87.606	4.41537	0.00107683	0.00388031	99.6421	3.88202	0.00126613	0.00543597	117.231	3.29957	0.00160663	0.00594045	81.5988	4.74043	0.00100922	0.00486995	101.319	3.81776	0.0013956	0.0047887	126.578
AT1G31910	GHMP kinase family protein		similar to phosphomevalonate kinase [Hevea brasiliensis] (GB:AAL18926.1); contains InterPro domain Ribosomal protein S5 domain 2-type fold (InterPro:IPR014721); contains InterPro domain Phosphomevalonate kinase, ERG8 (InterPro:IPR016005); contains InterP	0	0	0	1	0	1	1	246286_at	6678.71	1634.64	4.08575	0.000269193	0.00140666	1900.31	3.51454	0.00033152	0.00160041	1730.53	3.85935	0.00029133	0.00175151	1698.17	3.93289	0.000297153	0.00234339	1723.59	3.87488	0.000283787	0.00156954	2090.14	3.19534	0.000430795	0.00266426	1596.28	4.18393	0.000278244	0.0019451	1331.24	5.01692	0.000223242	0.00178479	1757.74	3.7996	0.000351636	0.00194767	2220.72
AT5G24150	SQP1 (Squalene monooxygenase 1)	squalene monooxygenase gene homolog	Identical to Squalene monooxygenase 1,1 (SQP1,1) [Arabidopsis Thaliana] (GB:O65404); similar to squalene monooxygenase 1,2 / squalene epoxidase 1,2 (SQP1,2) [Arabidopsis thaliana] (TAIR:AT5G24160.1); similar to Squalene monooxygenase 1,2 (Squalene epoxid	0	1	0	0	0	1	1	249774_at	19822.9	186.433	106.327	4.02e-07	5.22e-05	729.178	27.1853	4.51e-07	4.76e-05	226.361	87.5721	4.05e-07	5.43e-05	4931.45	4.01969	1.31e-06	0.000148239	4485.35	4.41948	1.59e-06	9.97e-05	7164.11	2.76697	2.54e-06	0.000180895	461.236	42.9778	4.26e-07	7.89e-05	3910.33	5.06937	9.82e-07	8.94e-05	764.204	25.9393	4.57e-07	9.83e-05	56.4747
AT1G80290	glycosyltransferase family protein 47	a member of the Glycosyltransferase Family 64 (according to CAZy Database)	similar to EPC1 (ECTOPICALLY PARTING CELLS), transferase, transferring glycosyl groups [Arabidopsis thaliana] (TAIR:AT3G55830.1); similar to hypothetical protein [Vitis vinifera] (GB:CAN68561.1); contains InterPro domain EXTL2, alpha-1,4-N-acetylhexosamin	0	0	0	1	0	1	1	260301_at	371.466	89.6076	4.14548	0.00805658	0.0156051	85.1139	4.36434	0.00765941	0.0147898	124.489	2.98393	0.0132609	0.0255118	75.5883	4.91434	0.00690503	0.0182282	50.4322	7.36566	0.005098	0.0116992	98.6232	3.76652	0.00904286	0.0209235	58.7937	6.31813	0.0055619	0.0138428	70.5541	5.26499	0.00636158	0.0167052	66.7757	5.56289	0.00614911	0.0133613	88.5557
AT2G41140	CRK1 (CDPK-RELATED KINASE 1); calcium ion binding / calcium-dependent protein serine/threonine phosphatase/ kinase	Encodes CDPK-related kinase 1 (CRK1).	similar to calcium-dependent protein kinase, putative / CDPK, putative [Arabidopsis thaliana] (TAIR:AT3G19100.1); similar to calcium-dependent protein kinase, putative / CDPK, putative [Arabidopsis thaliana] (TAIR:AT3G56760.1); similar to CRK (CDPK-RELATE	0	0	1	0	1	0	1	267082_at	3561.34	345.877	10.2965	1.63e-05	0.000243457	256.505	13.8841	1.48e-05	0.00022446	509.848	6.98511	2.12e-05	0.00032985	616.981	5.77221	2.41e-05	0.00054155	503.076	7.07913	2.07e-05	0.000329813	492.203	7.23552	2.03e-05	0.000464305	528.833	6.73433	2.08e-05	0.000452952	674.573	5.2794	2.55e-05	0.000489401	344.787	10.3291	1.63e-05	0.00037757	271.053
AT4G35240			similar to unknown protein [Arabidopsis thaliana] (TAIR:AT2G17110.1); similar to unnamed protein product [Vitis vinifera] (GB:CAO47469.1); contains InterPro domain Protein of unknown function DUF632 (InterPro:IPR006867); contains InterPro domain Protein o	0	0	1	0	1	0	1	253185_at	1154.46	99.1088	11.6484	0.00402493	0.00929311	105.419	10.9512	0.00411404	0.00934826	109.475	10.5454	0.00417943	0.0109293	209.412	5.51288	0.00602352	0.0165823	123.629	9.33814	0.00438677	0.0104863	210.129	5.49407	0.00602687	0.015606	87.3905	13.2104	0.00387719	0.0106966	209.697	5.50539	0.00609262	0.0162141	187.762	6.14856	0.00564922	0.0125597	99.061
AT4G10030	hydrolase, alpha/beta fold family protein		similar to unknown protein [Arabidopsis thaliana] (TAIR:AT3G52570.1); similar to unnamed protein product [Vitis vinifera] (GB:CAO16280.1); similar to Os01g0885600 [Oryza sativa (japonica cultivar-group)] (GB:NP_001045025.1); contains InterPro domain Alpha	0	0	0	1	0	1	1	255012_at	1425.52	197.555	7.21582	0.00243984	0.00651112	209.634	6.80005	0.00253064	0.00662162	531.982	2.67965	0.00786508	0.0172954	221.199	6.44454	0.00262252	0.00962259	256.259	5.56283	0.00294183	0.0078407	125.568	11.3526	0.00197531	0.00730106	289.521	4.92373	0.00330465	0.00955578	250.236	5.69672	0.002871	0.00976453	270.572	5.26855	0.00306337	0.00819441	169.8
AT3G62920			similar to hypothetical protein [Vitis vinifera] (GB:CAN74119.1)	1	0	0	0	1	0	1	251194_at	164.99	45.8856	3.59567	0.000283011	0.00145389	34.523	4.77913	0.000188393	0.00109038	40.9666	4.02742	0.000225087	0.00147704	35.7424	4.61608	0.000179645	0.00169683	33.1275	4.98045	0.000169453	0.00113471	47.2949	3.48853	0.000293732	0.00208913	64.4675	2.55927	0.000758139	0.00366533	28.7505	5.73868	0.000144761	0.00136823	32.8984	5.01514	0.000191736	0.00135022	69.2298
AT4G38960	zinc finger (B-box type) family protein		similar to zinc finger (B-box type) family protein [Arabidopsis thaliana] (TAIR:AT2G21320.1); similar to unnamed protein product [Vitis vinifera] (GB:CAO47249.1); contains InterPro domain Zinc finger, B-box; (InterPro:IPR000315); contains InterPro domain	0	0	1	0	1	0	1	252917_at	2533.95	165.315	15.328	0.000334311	0.00162977	161.655	15.675	0.000332307	0.00160155	153.012	16.5605	0.00032762	0.00190125	448.264	5.6528	0.000552786	0.00348969	179.036	14.1533	0.000342082	0.00178081	216.156	11.7228	0.00036395	0.00240091	136.763	18.5281	0.000320798	0.00212677	420.156	6.03097	0.000521367	0.00318846	116.982	21.6609	0.000309505	0.0018046	201.294
AT2G30740	serine/threonine protein kinase, putative		similar to serine/threonine protein kinase, putative [Arabidopsis thaliana] (TAIR:AT1G06700.1); similar to serine/threonine protein kinase, putative [Arabidopsis thaliana] (TAIR:AT1G06700.2); similar to protein kinase Pti1 [Glycine max] (GB:AAO92595.1); c	0	0	0	1	0	1	1	267564_at	1118.87	101.136	11.063	0.00491848	0.0107623	103.304	10.8309	0.00496705	0.0107125	105.695	10.5859	0.00501945	0.0125074	173.25	6.45814	0.00646584	0.0173929	88.6741	12.6178	0.00470599	0.0110519	116.455	9.60773	0.00519428	0.014033	138.682	8.06788	0.00563004	0.0139526	174.835	6.3996	0.00646349	0.0168698	110.363	10.1381	0.00508645	0.0116449	416.185
AT4G36920	AP2 (APETALA 2); transcription factor	Encodes a floral homeotic gene, a member of the AP2/EREBP (ethylene responsive element binding protein) class of transcription factors and is involved in the specification of floral organ identity, establishment of floral meristem identity, suppression of	Identical to Floral homeotic protein APETALA 2 (AP2) [Arabidopsis Thaliana] (GB:P47927;GB:Q8L7P9); similar to AP2 domain-containing transcription factor, putative [Arabidopsis thaliana] (TAIR:AT5G67180.1); similar to AP2-like transcriptional factor [Brass	0	0	1	0	1	0	1	246217_at	2512.65	126.351	19.8862	0.000207843	0.00116979	138.612	18.1272	0.000212079	0.00117939	305.905	8.2138	0.000283501	0.00171921	370.84	6.77556	0.000320268	0.00245881	185.552	13.5415	0.000229774	0.00137304	180.74	13.902	0.000228179	0.00179152	157.579	15.9453	0.000218972	0.00166371	383.125	6.55829	0.000324702	0.00230153	126.93	19.7955	0.00020813	0.00141569	155.627
AT2G28350	ARF10 (AUXIN RESPONSE FACTOR 10); miRNA binding / transcription factor	Involved in root cap cell differentiation.	Identical to Auxin response factor 10 (ARF10) [Arabidopsis Thaliana] (GB:Q9SKN5;GB:Q9SQ86); similar to ARF16 (AUXIN RESPONSE FACTOR 16), miRNA binding / transcription factor [Arabidopsis thaliana] (TAIR:AT4G30080.1); similar to unnamed protein product [Vi	1	0	0	0	1	0	1	265272_at	2375.97	260.215	9.13079	0.00224863	0.00615768	184.868	12.8522	0.00196984	0.00556158	101.348	23.4436	0.00170909	0.00581574	369.974	6.42199	0.00277457	0.00998363	181.951	13.0583	0.0019612	0.00591922	185.657	12.7976	0.00197576	0.00730106	234.122	10.1484	0.0021439	0.00719907	312.609	7.60044	0.00246851	0.00884407	146.598	16.2073	0.0018442	0.00576851	260.569
AT5G47060	senescence-associated protein-related		similar to senescence-associated protein-related [Arabidopsis thaliana] (TAIR:AT4G17670.1); similar to hypothetical protein 26.t00087 [Brassica oleracea] (GB:ABD65032.1); contains InterPro domain Protein of unknown function DUF581 (InterPro:IPR007650)	1	0	0	0	1	0	1	248820_at	5553.04	770.754	7.20469	0.00166847	0.00501143	447.911	12.3977	0.00130188	0.0041535	538.346	10.315	0.00139721	0.00508773	555.99	9.98765	0.00141478	0.00646567	193.793	28.6545	0.001081	0.00389174	251.95	22.0403	0.00113006	0.00504278	971.917	5.71349	0.00196971	0.00680815	638.131	8.70204	0.00150392	0.00636632	100.247	55.3936	0.00101272	0.00381998	300.635
AT1G12120			similar to unknown protein [Arabidopsis thaliana] (TAIR:AT1G62530.2); similar to unknown protein [Arabidopsis thaliana] (TAIR:AT1G62530.1); similar to unnamed protein product [Vitis vinifera] (GB:CAO70341.1); contains InterPro domain Protein of unknown fu	0	0	1	0	1	0	1	260995_at	1398.59	224.563	6.22803	0.000608038	0.0024718	212.748	6.57391	0.000584044	0.00236963	259.19	5.396	0.000683063	0.00311159	162.514	8.60595	0.000497786	0.00325303	219.695	6.36603	0.000595191	0.00259108	152.789	9.15373	0.000482504	0.00285518	226.344	6.17904	0.000607971	0.00321194	153.073	9.13675	0.000485549	0.00302994	249.368	5.60853	0.00065674	0.00291708	257.007
AT1G71710	inositol polyphosphate 5-phosphatase, putative		similar to IP5PI (INOSITOL POLYPHOSPHATE 5-PHOSPHATASE I), inositol-polyphosphate 5-phosphatase [Arabidopsis thaliana] (TAIR:AT1G34120.2); similar to inositol-1,4,5-triphosphate-5-phosphatase [Solanum lycopersicum] (GB:ABV90876.1); similar to hypothetical	0	1	0	0	0	1	1	261522_at	3304.92	111.181	29.7257	5.34e-05	0.000488651	131.704	25.0935	5.48e-05	0.000498801	138.862	23.8001	5.54e-05	0.000568973	973.714	3.39414	0.000210483	0.00185386	422.497	7.82236	8.05e-05	0.000717134	436.609	7.56952	8.22e-05	0.000983073	657.798	5.02421	0.000121625	0.00118348	357.459	9.24558	7.37e-05	0.000893658	220.075	15.0172	6.21e-05	0.000704155	102.773
AT1G22050	MUB6 (MEMBRANE-ANCHORED UBIQUITIN-FOLD PROTEIN 6 PRECURSOR)		Identical to Membrane-anchored ubiquitin-fold protein 6 precursor (MUB6) [Arabidopsis Thaliana] (GB:Q8GWJ6;GB:Q9LM54); similar to MUB5 (MEMBRANE-ANCHORED UBIQUITIN-FOLD PROTEIN 5 PRECURSOR) [Arabidopsis thaliana] (TAIR:AT1G77870.1); similar to unnamed pr	1	0	0	0	1	0	1	255951_at	1274.8	84.7222	15.0469	1.09e-05	0.000200311	78.1874	16.3045	1.08e-05	0.000189716	94.7129	13.4597	1.15e-05	0.000236837	390.436	3.26508	5.36e-05	0.000843895	203.138	6.27554	1.66e-05	0.00029297	281.92	4.52186	3.21e-05	0.000586638	82.1599	15.5161	1.09e-05	0.000326635	130.953	9.73479	1.28e-05	0.000326766	185.434	6.87471	1.8e-05	0.000388795	215.161
AT3G25690	CHUP1 (CHLOROPLAST UNUSUAL POSITIONING 1)	actin binding protein required for normal chloroplast positioning	similar to proline-rich family protein [Arabidopsis thaliana] (TAIR:AT4G18570.1); similar to unnamed protein product [Vitis vinifera] (GB:CAO42078.1); similar to hypothetical protein OsI_035925 [Oryza sativa (indica cultivar-group)] (GB:EAY81966.1); simil	0	1	0	0	0	1	1	256754_at	9898.42	408.633	24.2233	7.67e-06	0.000165305	716.983	13.8057	8.76e-06	0.000168608	718.22	13.7819	8.76e-06	0.000206543	918.208	10.7802	9.8e-06	0.000344249	3249.66	3.04599	3.21e-05	0.000429783	2443.09	4.05159	2.1e-05	0.000473991	120.041	82.4584	6.81e-06	0.000265602	928.241	10.6636	9.66e-06	0.0002731	1876.2	5.27578	2.14e-05	0.000425677	110.041
AT1G33270	patatin-related		similar to unknown [Populus trichocarpa] (GB:ABK95138.1); contains InterPro domain Patatin; (InterPro:IPR002641)	0	0	0	1	0	1	1	256534_at	6423.2	219.259	29.2951	7.55e-05	0.00060973	232.957	27.5725	7.61e-05	0.000603047	424.339	15.137	8.65e-05	0.000771102	599.713	10.7105	9.71e-05	0.00117298	478.134	13.4339	8.96e-05	0.000763555	782.66	8.20688	0.000110502	0.00116069	615.14	10.4419	9.8e-05	0.00104761	587.375	10.9354	9.64e-05	0.00104662	160.875	39.9265	7.28e-05	0.000780458	151.439
AT4G31570			similar to myosin-related [Arabidopsis thaliana] (TAIR:AT1G24460.1); similar to hypothetical protein OsJ_005224 [Oryza sativa (japonica cultivar-group)] (GB:EAZ21741.1); similar to unnamed protein product [Vitis vinifera] (GB:CAO63141.1); contains InterPr	1	0	0	0	1	0	1	253532_at	288.664	18.7058	15.4318	0.000654112	0.00259378	16.0811	17.9505	0.000628136	0.00249891	24.0875	11.984	0.000705705	0.00317071	23.7348	12.1621	0.000709924	0.00411376	19.2483	14.9968	0.000657582	0.00276891	26.6103	10.8478	0.000741623	0.0038036	28.4915	10.1316	0.000754692	0.00365581	24.7252	11.6749	0.000711799	0.00389859	20.2776	14.2356	0.000669547	0.00294667	17.4453
AT1G68795	CLE12 (CLAVATA3/ESR-RELATED 12); receptor binding	Member of a large family of putative ligands homologous to the Clavata3 gene. Consists of a single exon.	similar to CLE13 (CLAVATA3/ESR-RELATED 13), receptor binding [Arabidopsis thaliana] (TAIR:AT1G73965.1); similar to hypothetical protein [Vitis vinifera] (GB:CAN78729.1)	0	0	1	0	1	0	1	260039_at	1005.61	30.7575	32.6947	0.000355411	0.00170171	33.4615	30.0526	0.000359221	0.00169138	35.0865	28.6607	0.000362055	0.00202972	46.0542	21.8352	0.000378425	0.00272414	67.7144	14.8507	0.000413768	0.00202308	80.3456	12.516	0.000438614	0.00269258	43.6563	23.0346	0.000374434	0.00234242	54.3852	18.4904	0.000391176	0.00261511	52.0148	19.3331	0.000387595	0.00206284	54.8217
AT5G58660	oxidoreductase, 2OG-Fe(II) oxygenase family protein		similar to oxidoreductase, 2OG-Fe(II) oxygenase family protein [Arabidopsis thaliana] (TAIR:AT3G47190.1); similar to unknown [Populus trichocarpa] (GB:ABK95776.1); contains InterPro domain 2OG-Fe(II) oxygenase (InterPro:IPR005123); contains InterPro domai	0	0	0	1	0	1	1	247774_at	424.868	29.8188	14.2483	0.00798178	0.0155107	15.711	27.0427	0.00703907	0.0139157	19.9617	21.2842	0.00730464	0.0164087	21.7381	19.5449	0.00742772	0.0191025	17.4943	24.286	0.00714991	0.0151154	18.279	23.2435	0.00719984	0.0177863	18.5589	22.893	0.0072158	0.0165441	21.3662	19.885	0.007395	0.0185254	16.3669	25.959	0.00707993	0.0148382	32.5945
AT1G18730			similar to unknown [Populus trichocarpa] (GB:ABK95263.1)	0	0	0	1	0	1	1	261422_at	4007.48	165.192	24.2595	7.63e-05	0.000613117	263.672	15.1987	8.53e-05	0.000647461	177.782	22.5415	7.79e-05	0.00071486	227.328	17.6286	8.24e-05	0.00107656	959.657	4.17595	0.000209817	0.00130589	341.192	11.7455	9.27e-05	0.00105839	182.186	21.9967	7.77e-05	0.000908635	170.612	23.4888	7.71e-05	0.00091251	1439.55	2.78384	0.000528809	0.00252613	13.4477
AT1G08630	THA1 (THREONINE ALDOLASE 1); aldehyde-lyase/ threonine aldolase	Encodes a threonine aldolase, involved in threonine degradation to glycine. Primarily expressed in seeds and seedlings.	similar to THA2 (THREONINE ALDOLASE 2), threonine aldolase [Arabidopsis thaliana] (TAIR:AT3G04520.1); similar to unnamed protein product [Vitis vinifera] (GB:CAO65068.1); contains InterPro domain Aromatic amino acid beta-eliminating lyase/threonine aldola	0	0	0	1	0	1	1	264777_at	3000.13	93.5086	32.0839	0.010929	0.0197935	145.868	20.5674	0.0116367	0.0205651	50.24	59.7159	0.0103867	0.0212553	96.5342	31.0784	0.0109684	0.0252313	102.911	29.1525	0.0110523	0.0208756	206.19	14.5503	0.012526	0.0264479	257.301	11.66	0.0133341	0.0257841	123.382	24.3157	0.0113272	0.0248871	34.9316	85.8857	0.0102015	0.0194336	51.013
AT1G51340	MATE efflux family protein		similar to FRD3 (FERRIC REDUCTASE DEFECTIVE 3), antiporter [Arabidopsis thaliana] (TAIR:AT3G08040.1); similar to unnamed protein product [Vitis vinifera] (GB:CAO21912.1); contains InterPro domain Multi antimicrobial extrusion protein MatE; (InterPro:IPR00	0	0	0	1	0	1	1	265151_at	5489.26	43.9542	124.886	0.000270389	0.00141173	55.1175	99.592	0.00027259	0.00139575	46.6136	117.761	0.000270911	0.00166144	340.338	16.1288	0.000336486	0.00252522	214.949	25.5375	0.00030741	0.00165691	621.699	8.82945	0.00041938	0.0026236	101.821	53.9107	0.000282011	0.00196431	209.944	26.1463	0.000305281	0.00220465	50.6536	108.369	0.000271756	0.00166417	40.4742
[truncated: 33 more columns]
