# Supplementary material for: Identification of Differential Gene Expression in Brassica rapa Nectaries through Expressed Sequence Tag Analysis
Source: PLoS One. 2010 Jan 20;5(1):e8782. doi: 10.1371/journal.pone.0008782 (PMC2808342; doi:10.1371/journal.pone.0008782)
Supplement: Table S11 — Identification of B. rapa orthologs to Arabidopsis nectary-enriched genes. All genes listed here displayed a two-fold increase in mean probe set signal intensity in Arabidopsis MMN over each individual reference tissue, along with t-test p-values and false discovery rate (FDR) q-values of <0.05. Each of these Arabidopsis genes had orthologs represented by B. rapa ESTs identified via BLAST searches. The corresponding number of B. rapa EST hits, from Table S9, are also presented. (0.33 MB XLS) [file pone.0008782.s011.xls]

## Sheet: MMN vs Ref >2-fold,p<.05,q<.05
Model name	Short_description	Curator summary	Description	MLN-1 HIT #	MMN-1 HIT #	MLN-2 HIT #	MMN-2 HIT #	ALL MLN HIT #	ALL MMN HIT #	# of hits (all)	Affy Probe Set	AtMMN Avg probe set signal intensity	Carpel Immature Avg	MMN avg/Carpel Immature avg	p-value carpel immature	Qvaluecarpelimmature	Mature Carpel Avg	MMN avg/Mature Carpel Avg	p-value mature carpel	Qvaluematurecarpel	Petal Immature Avg	MMN avg/Petal Immature avg	p-value petal immature	Qvaluepetalimmature	Mature Petal Avg	MMN avg/Mature Petal avg	p-value mature petal	Qvaluematurepetal	Sepal Immature Avg	MMN avg/Sepal Immature avg	p-value immature sepal	Qvalueimmaturesepal	Mature Sepal Avg	MMN avg/Mature Sepal avg	p-value mature sepal	Qvaluematuresepal	Stamen Immature Avg	MMN avg/Stamen Immature avg	p-value stamen immature	Qvaluestamenimmature	Mature Stamen Avg	MMN avg/Mature Stamen avg	p-value mature stamen	Qvaluematurestamen	Petiole Avg	MMN avg/Petiole avg	p-value petiole	Qvaluepetiole	Root Avg
AT1G74820	cupin family protein		Identical to Germin-like protein subfamily T member 3 precursor [Arabidopsis Thaliana] (GB:Q9S772;GB:Q1PFD3); similar to germin-like protein, putative [Arabidopsis thaliana] (TAIR:AT1G18980.1); similar to germin-like protein [Ananas comosus] (GB:AAM28275.	1	244	4	75	5	319	324	262214_at	11970.1	20.7799	576.044	1.71e-07	0.000141249	21.9182	546.128	1.71e-07	0.000118331	28.9148	413.979	1.72e-07	0.00011884	31.8773	375.507	1.71e-07	0.000356155	25.5908	467.752	1.71e-07	0.000144162	31.802	360.321	1.72e-07	0.000261684	27.3241	438.081	1.71e-07	0.000200136	42.0214	284.858	1.75e-07	0.000231943	23.1293	517.531	1.71e-07	0.00014395	20.8102
AT4G12530	protease inhibitor/seed storage/lipid transfer protein (LTP) family protein		similar to protease inhibitor/seed storage/lipid transfer protein (LTP) family protein [Arabidopsis thaliana] (TAIR:AT4G12510.1); similar to protease inhibitor/seed storage/lipid transfer protein (LTP) family protein [Arabidopsis thaliana] (TAIR:AT4G12520	6	4	1	3	7	7	14	254829_at	16037.6	23.3849	685.809	1.35e-06	0.000187941	26.674	601.246	1.35e-06	0.000179075	28.9284	554.39	1.35e-06	0.000282862	49.4406	324.381	1.36e-06	0.000456841	26.4281	606.838	1.35e-06	0.000262703	46.758	345.825	1.35e-06	0.000472401	45.3291	353.804	1.36e-06	0.000324966	251.43	63.7856	1.41e-06	0.000451773	27.4761	583.692	1.35e-06	0.000335463	24.0376
AT1G69180	CRC (CRABS CLAW); transcription factor	Putative transcription factor with zinc finger and helix-loop-helix domains, the later similar to HMG boxes. Involved in specifying abaxial cell fate in the carpel. Four putative LFY binding sites (CCANTG) and two potential binding sites for MADS box prot	Identical to Protein CRABS CLAW (CRC) [Arabidopsis Thaliana] (GB:Q8L925;GB:Q9LQA3;GB:Q9XHD1); similar to YAB5 (YABBY5), transcription factor [Arabidopsis thaliana] (TAIR:AT2G26580.2); similar to YAB5 (YABBY5), transcription factor [Arabidopsis thaliana] (	10	6	4	2	14	8	22	260355_at	14925.2	23.2191	642.798	0.00134691	0.00369733	23.5108	634.824	0.00134699	0.00360933	39.4217	378.604	0.00135127	0.00435112	34.5971	431.401	0.00134994	0.00596135	36.1079	413.351	0.00135035	0.00400194	38.5165	382.451	0.00135101	0.00522768	44.3364	336.636	0.00135256	0.00476512	65.3702	228.318	0.00135821	0.00502627	23.7808	627.615	0.00134707	0.00453803	23.8093
AT2G39060	nodulin MtN3 family protein		similar to nodulin MtN3 family protein [Arabidopsis thaliana] (TAIR:AT3G48740.1); similar to NEC1 [Petunia x hybrida] (GB:AAG34696.1); contains InterPro domain MtN3 and saliva related transmembrane protein (InterPro:IPR004316)	77	10	12	15	89	25	114	266201_at	14201	36.6474	387.503	0.000933803	0.00289402	51.089	277.965	0.000936626	0.00285732	46.2641	306.955	0.000935689	0.00344643	106.575	133.248	0.000947841	0.0049138	41.8388	339.421	0.000934817	0.00318974	162.888	86.7209	0.000958871	0.00435526	52.5882	270.041	0.000936933	0.00387456	367.622	38.6293	0.00100147	0.00420346	37.9876	373.832	0.000934072	0.00370774	37.1785
AT1G77110	PIN6 (PIN-FORMED 6); auxin:hydrogen symporter/ transporter	Rate-limiting factor in saturable efflux of auxins. PINs are directly involved of in catalyzing cellular auxin efflux.	Identical to Probable auxin efflux carrier component 6 (PIN6) [Arabidopsis Thaliana] (GB:Q9SQH6;GB:O49294); similar to PIN1 (PIN-FORMED 1), transporter [Arabidopsis thaliana] (TAIR:AT1G73590.1); similar to unnamed protein product [Vitis vinifera] (GB:CAO	0.0001	2	0.0001	6	0.0001	8	8	264962_at	11809.1	143.329	82.3917	0.000449132	0.00185714	87.864	134.402	0.000442861	0.0018064	83.8718	140.799	0.000442442	0.00222793	93.1207	126.815	0.000443417	0.0033982	72.3414	163.241	0.000441053	0.00207747	90.9805	126.195	0.000443164	0.00296903	82.2293	143.612	0.000442222	0.00264823	88.9375	132.78	0.000442912	0.00271362	119.003	99.2332	0.000446398	0.00256483	99.7363
AT2G26580	YAB5 (YABBY5); transcription factor		Identical to Axial regulator YABBY 5 (YAB5) [Arabidopsis Thaliana] (GB:Q8GW46;GB:O48725); similar to YAB2 (YABBY 2), transcription factor [Arabidopsis thaliana] (TAIR:AT1G08465.1); similar to unnamed protein product [Vitis vinifera] (GB:CAO65700.1); conta	0.0001	0.0001	3	0.0001	3	0.0001	3	245029_at	6059.88	81.7804	74.0995	7.31e-05	0.00074737	55.756	108.686	7.22e-05	0.000709493	91.2128	66.4368	7.36e-05	0.000939829	305.574	19.8311	8.23e-05	0.00177191	117.305	51.6594	7.45e-05	0.000941078	66.5738	92.6799	7.26e-05	0.00146966	53.8468	112.539	7.23e-05	0.00122615	45.9066	132.005	7.18e-05	0.0012903	153.175	39.5617	7.64e-05	0.00129255	25.024
AT2G36190	ATCWINV4 (ARABIDOPSIS THALIANA CELL WALL INVERTASE 4); hydrolase, hydrolyzing O-glycosyl compounds		similar to ATCWINV2 (ARABIDOPSIS THALIANA CELL WALL INVERTASE 2), hydrolase, hydrolyzing O-glycosyl compounds [Arabidopsis thaliana] (TAIR:AT3G52600.2); similar to ATCWINV2 (ARABIDOPSIS THALIANA CELL WALL INVERTASE 2), hydrolase, hydrolyzing O-glycosyl co	24	12	6	17	30	29	59	263905_at	11331.3	39.9782	283.438	9.11e-05	0.000830509	76.3715	148.371	9.2e-05	0.000791703	72.8494	155.545	9.2e-05	0.00103953	68.291	165.927	9.19e-05	0.00183843	57.6611	196.516	9.16e-05	0.00102108	81.0047	146.069	9.22e-05	0.00157716	1532.59	7.39357	0.00014067	0.00159464	168.947	67.0704	9.43e-05	0.00142021	38.7003	292.798	9.11e-05	0.00138165	38.9901
AT5G38120	4-coumarate--CoA ligase family protein / 4-coumaroyl-CoA synthase family protein		Identical to 4-coumarate--CoA ligase-like 8 (4CLL8) [Arabidopsis Thaliana] (GB:Q84P26;GB:Q8GXU2;GB:Q9FF44); similar to OPCL1 (OPC-8:0 COA LIGASE1), 4-coumarate-CoA ligase [Arabidopsis thaliana] (TAIR:AT1G20510.1); similar to hypothetical protein [Vitis v	2	0.0001	2	0.0001	4	0.0001	4	249540_at	9899.75	68.8627	143.761	3.14e-05	0.0005346	62.9007	157.387	3.13e-05	0.00051252	1465.06	6.75723	5.19e-05	0.000826998	203.309	48.693	3.28e-05	0.00137918	113.672	87.0903	3.18e-05	0.000707516	50.7399	185.125	3.13e-05	0.00110468	216.472	45.7323	3.29e-05	0.000934759	249.527	39.6741	3.33e-05	0.000991876	121.403	81.5444	3.19e-05	0.000912403	33.3403
AT2G22680	zinc finger (C3HC4-type RING finger) family protein		similar to EDA40 (embryo sac development arrest 40), protein binding / ubiquitin-protein ligase/ zinc ion binding [Arabidopsis thaliana] (TAIR:AT4G37890.1); similar to EDA40 (embryo sac development arrest 40), protein binding / ubiquitin-protein ligase/ z	0.0001	0.0001	0.0001	2	0.0001	2	2	265345_at	4433.45	138.443	32.0237	4.45e-06	0.000252416	114.403	38.7528	3.79e-06	0.000238244	39.2423	112.976	3.51e-06	0.000341968	102.399	43.2957	3.76e-06	0.000644535	52.9062	83.7984	3.58e-06	0.000343098	46.3523	95.2443	3.54e-06	0.000580467	39.1195	113.331	3.5e-06	0.000459496	137.307	32.2887	4e-06	0.000578076	53.8033	82.401	3.6e-06	0.000433597	176.202
AT1G23200	pectinesterase family protein		similar to pectinesterase family protein [Arabidopsis thaliana] (TAIR:AT2G45220.1); similar to unnamed protein product [Vitis vinifera] (GB:CAO42327.1); contains InterPro domain Pectin lyase fold (InterPro:IPR012334); contains InterPro domain Pectinestera	1	1	0.0001	1	1	2	3	264891_at	7779.92	51.1447	152.116	0.00208966	0.00495176	53.5699	145.229	0.00209174	0.00484935	51.091	152.276	0.00208961	0.00579735	626.684	12.4144	0.00265041	0.00870988	99.5322	78.1649	0.00212849	0.00535404	479.835	15.8344	0.00247606	0.00750949	537.107	14.4849	0.00252701	0.0069511	527.545	14.7474	0.00252355	0.00736031	52.1652	149.14	0.00209051	0.00587169	49.7795
AT2G42830	SHP2 (SHATTERPROOF 2); transcription factor	AGAMOUS [AG]-like MADS box protein (AGL5) involved in fruit development (valve margin and dehiscence zone differentiation). A putative direct target of AG. SHP2 has been shown to be a downstream gene of the complex formed by AG and SEP proteins (SEP4 alon	Identical to Agamous-like MADS-box protein AGL5 (AGL5) [Arabidopsis Thaliana] (GB:P29385;GB:A0JQ83;GB:Q84WG7;GB:Q9SJH3); similar to SHP1 (SHATTERPROOF 1), DNA binding / transcription factor [Arabidopsis thaliana] (TAIR:AT3G58780.1); similar to SHATTERPROO	3	2	0.0001	9	3	11	14	263988_at	6905.94	967.467	7.13817	0.00395362	0.00781572	869.093	7.94615	0.00376066	0.00734575	69.8242	98.9047	0.00261924	0.00674726	85.1466	81.1065	0.00263713	0.00869374	87.0349	79.3468	0.00263845	0.00619631	82.4771	83.6964	0.00263304	0.00780707	102.947	67.0823	0.00265704	0.00717988	115.017	60.0428	0.00267007	0.00763541	71.0263	97.2309	0.00262017	0.00678134	51.1117
AT1G51340	MATE efflux family protein		similar to FRD3 (FERRIC REDUCTASE DEFECTIVE 3), antiporter [Arabidopsis thaliana] (TAIR:AT3G08040.1); similar to unnamed protein product [Vitis vinifera] (GB:CAO21912.1); contains InterPro domain Multi antimicrobial extrusion protein MatE; (InterPro:IPR00	0.0001	0.0001	0.0001	1	0.0001	1	1	265151_at	4754.25	43.9542	108.164	2.47e-06	0.000203806	55.1175	86.2567	2.51e-06	0.00021074	46.6136	101.993	2.48e-06	0.000329751	340.338	13.9692	3.03e-06	0.000613953	214.949	22.1181	3.92e-06	0.000349126	621.699	7.70108	4.25e-06	0.00062389	101.821	46.6921	2.65e-06	0.000404091	209.944	22.6454	2.87e-06	0.00051498	50.6536	93.8581	2.54e-06	0.000391115	40.4742
AT4G34680	GATA transcription factor 3, putative (GATA-3)		Identical to GATA transcription factor 3 (GATA3) [Arabidopsis Thaliana] (GB:Q8L4M6;GB:O49742;GB:O65690); similar to zinc finger (GATA type) family protein [Arabidopsis thaliana] (TAIR:AT2G45050.1); similar to zinc finger (GATA type) family protein [Arabi	1	0.0001	1	0.0001	2	0.0001	2	253249_at	6651.04	190.64	34.8879	1.85e-09	2.31e-05	177.306	37.5116	3.12e-09	3.89e-05	403.204	16.4955	1.05e-07	0.00011842	221.031	30.091	4.47e-09	2.79e-05	207.06	32.1213	6.5e-09	4.06e-05	266.334	24.9101	2.05e-08	0.000127569	346.979	19.1684	1.84e-07	0.000200136	333.986	19.9141	1.29e-07	0.000231943	163.11	40.7765	3.84e-09	3.72e-05	208.199
AT1G23010	LPR1 (LOW PHOSPHATE ROOT1); copper ion binding / oxidoreductase, acting on diphenols and related substances as donors, oxygen as acceptor	Encodes a protein with multicopper oxidase activity.	similar to LPR2 (LOW PHOSPHATE ROOT2), copper ion binding [Arabidopsis thaliana] (TAIR:AT1G71040.1); similar to hypothetical protein [Vitis vinifera] (GB:CAN78466.1); similar to hypothetical protein OsJ_000201 [Oryza sativa (japonica cultivar-group)] (GB:	6	7	9	5	15	12	27	264752_at	11457.1	62.1617	184.312	0.00017051	0.00110725	453.253	25.2776	0.000189879	0.00114979	91.1276	125.726	0.000171823	0.00139123	2872.63	3.98838	0.000438337	0.0033982	249.362	45.9458	0.000179165	0.00133584	745.48	15.6847	0.000206224	0.0020958	29.3694	390.105	0.000169053	0.00172815	2421.14	4.73212	0.000378577	0.00250669	50.6914	226.018	0.000169997	0.00170023	31.7457
AT2G22800	HAT9 (homeobox-leucine zipper protein 9); DNA binding / transcription factor	Encodes homeobox protein HAT9.	Identical to Homeobox-leucine zipper protein HAT9 (HAT9) [Arabidopsis Thaliana] (GB:P46603;GB:O82763;GB:Q0WP63); similar to HAT22 (homeobox-leucine zipper protein 22), transcription factor [Arabidopsis thaliana] (TAIR:AT4G37790.1); similar to hypothetica	0.0001	2	0.0001	0.0001	0.0001	2	2	266824_at	3723.82	45.3229	82.1619	0.00291112	0.00627196	35.2144	105.747	0.00288802	0.00610386	75.1562	49.5478	0.00298133	0.00738603	149.7	24.8752	0.00316724	0.00972878	88.4905	42.0816	0.00301455	0.00681709	264.134	14.0659	0.003483	0.00924547	527.383	7.06094	0.00438774	0.0100305	828.089	4.49688	0.0058574	0.0128823	36.3705	102.386	0.00289065	0.00724872	42.8004
AT5G19730	pectinesterase family protein		similar to pectinesterase family protein [Arabidopsis thaliana] (TAIR:AT5G47500.1); similar to hypothetical protein [Vitis vinifera] (GB:CAN63186.1); similar to unnamed protein product [Vitis vinifera] (GB:CAO65438.1); contains InterPro domain Pectin lyas	1	0.0001	5	1	6	1	7	245965_at	4890.21	423.162	11.5564	0.000281737	0.00144794	245.983	19.8803	0.000248295	0.00131316	536.761	9.1106	0.000301634	0.00182296	343.41	14.2401	0.000266496	0.00277296	152.434	32.0808	0.000233964	0.00150753	104.105	48.4361	0.000227206	0.00217837	199.227	24.546	0.000241133	0.00200697	397.539	12.3012	0.000274463	0.00217962	63.282	77.2765	0.000221261	0.00187953	101.69
AT3G54820	PIP2;5/PIP2D (plasma membrane intrinsic protein 2;5); water channel		Identical to Probable aquaporin PIP2-5 (PIP2-5) [Arabidopsis Thaliana] (GB:Q9SV31); similar to PIP2B (plasma membrane intrinsic protein 2,2), water channel [Arabidopsis thaliana] (TAIR:AT2G37170.1); similar to plasma membrane intrinsic protein 2-2 [Pyrus	0.0001	2	0.0001	0.0001	0.0001	2	2	251858_at	13766	1642.63	8.38048	3.38e-05	0.000542852	1535.87	8.96302	3.33e-05	0.000528017	296.383	46.4468	2.23e-05	0.00062368	215.975	63.7391	2.19e-05	0.00125816	173.003	79.5711	2.17e-05	0.000621617	256.205	52.7722	2.22e-05	0.000988176	161.878	85.0396	2.16e-05	0.000818713	219.225	62.7941	2.2e-05	0.00087513	182.254	75.5319	2.17e-05	0.000783804	434.306
AT3G25640			similar to unknown protein [Arabidopsis thaliana] (TAIR:AT5G23100.1); similar to unnamed protein product [Vitis vinifera] (GB:CAO42071.1); contains InterPro domain Protein of unknown function DUF617, plant (InterPro:IPR006460)	1	0.0001	2	0.0001	3	0.0001	3	256759_at	1515.14	36.5226	41.4849	0.000759159	0.00253712	44.3114	34.193	0.000772357	0.00252484	41.1036	36.8614	0.00076621	0.00306386	52.995	28.5902	0.000786066	0.00447411	39.2533	38.599	0.000763278	0.00282139	45.8824	32.709	0.000773433	0.00388524	47.9821	31.5771	0.000779175	0.00351019	70.3967	21.5228	0.000813232	0.00372087	54.6365	27.7312	0.000787497	0.00340638	105.587
AT5G14940	proton-dependent oligopeptide transport (POT) family protein		similar to proton-dependent oligopeptide transport (POT) family protein [Arabidopsis thaliana] (TAIR:AT3G01350.1); similar to Os06g0239500 [Oryza sativa (japonica cultivar-group)] (GB:NP_001057261.1); similar to TGF-beta receptor, type I/II extracellular	0.0001	2	0.0001	1	0.0001	3	3	246566_at	5957.45	31.0988	191.565	0.00482059	0.00906614	36.3922	163.701	0.00483316	0.00885742	44.9026	132.675	0.00485326	0.0103774	448.155	13.2933	0.00594569	0.0145184	290.148	20.5324	0.00548139	0.0104653	699.277	8.69126	0.00680243	0.0145877	951.647	6.26014	0.00787697	0.0149847	305.176	19.5214	0.00552476	0.0123879	110.444	53.9408	0.00501143	0.0104766	235.416
AT4G35480	RHA3B (RING-H2 finger A3B); protein binding / zinc ion binding	Encodes a putative RING-H2 finger protein RHA3b.	Identical to RING-H2 finger protein ATL4L (ATL4L) [Arabidopsis Thaliana] (GB:Q9ZT49); similar to RHA3A (RING-H2 finger A3A), protein binding / zinc ion binding [Arabidopsis thaliana] (TAIR:AT2G17450.1); similar to unnamed protein product [Vitis vinifera]	0.0001	3	4	4	4	7	11	253140_at	8866.56	150.685	58.8415	0.000567697	0.00212108	305.916	28.9837	0.000598726	0.00216312	405.244	21.8795	0.000619877	0.0027051	1027.71	8.6275	0.000786311	0.00447411	413.605	21.4373	0.000621775	0.00251917	1075.23	8.12594	0.00079553	0.00395138	153.369	57.812	0.000568159	0.00296898	726.67	12.2016	0.000697668	0.00344752	476.709	18.5995	0.000637392	0.00305185	238.794
AT4G38810	calcium-binding EF hand family protein		similar to calcium-binding EF hand family protein [Arabidopsis thaliana] (TAIR:AT5G28830.1); similar to 39 kDa EF-Hand containing protein [Solanum tuberosum] (GB:CAA04670.1); contains domain EF-hand (SSF47473)	4	1	5	1	9	2	11	252915_at	9294.41	157.593	58.9773	4.26e-06	0.000250667	381.887	24.3381	4.78e-06	0.000253329	72.1869	128.755	4.14e-06	0.0003499	394.78	23.5433	4.89e-06	0.000664307	818.358	11.3574	6.45e-06	0.000414429	1354.79	6.9889	9.03e-06	0.000834946	191.376	48.5662	4.3e-06	0.000494334	504.022	18.4405	4.94e-06	0.000578076	323.449	28.7353	5.08e-06	0.000461003	372.958
AT5G58660	oxidoreductase, 2OG-Fe(II) oxygenase family protein		similar to oxidoreductase, 2OG-Fe(II) oxygenase family protein [Arabidopsis thaliana] (TAIR:AT3G47190.1); similar to unknown [Populus trichocarpa] (GB:ABK95776.1); contains InterPro domain 2OG-Fe(II) oxygenase (InterPro:IPR005123); contains InterPro domai	0.0001	0.0001	0.0001	1	0.0001	1	1	247774_at	395.094	29.8188	13.2498	0.000939689	0.00290616	15.711	25.1476	0.000824422	0.0026293	19.9617	19.7926	0.000852309	0.0032547	21.7381	18.1752	0.000876133	0.00469194	17.4943	22.5841	0.000837194	0.00299068	18.279	21.6243	0.000843572	0.00407667	18.5589	21.2887	0.000843152	0.00365093	21.3662	18.4915	0.000861699	0.00384389	16.3669	24.1399	0.000829564	0.00349899	32.5945
AT1G33270	patatin-related		similar to unknown [Populus trichocarpa] (GB:ABK95138.1); contains InterPro domain Patatin; (InterPro:IPR002641)	0.0001	0.0001	0.0001	1	0.0001	1	1	256534_at	7266.35	219.259	33.1405	0.000207031	0.00122398	232.957	31.1918	0.000207966	0.00119932	424.339	17.1239	0.000227369	0.00159576	599.713	12.1164	0.000244815	0.00267898	478.134	15.1973	0.000232559	0.00150401	782.66	9.3633	0.000267569	0.00234131	615.14	11.8125	0.00024592	0.00201954	587.375	12.3709	0.000243834	0.0020639	160.875	45.1676	0.000201881	0.00180175	151.439
AT1G23380	KNAT6 (Knotted-like Arabidopsis thaliana 6); DNA binding / transcription factor	homeodomain transcription factor KNAT6, belonging to class I of KN transcription factor family (which also includes KNAT1 and KNAT2). Expression is increased in as and bop1 leaf mutants.	Identical to Homeobox protein knotted-1-like 6 (KNAT6) [Arabidopsis Thaliana] (GB:Q84JS6;GB:Q948K0;GB:Q9LQD4;GB:Q9LR21); similar to KNAT2 (KNOTTED-LIKE FROM ARABIDOPSIS THALIANA 2), transcription factor [Arabidopsis thaliana] (TAIR:AT1G70510.1); similar	0.0001	0.0001	2	2	2	2	4	263012_at	752.892	23.8303	31.5939	0.000183572	0.00115536	18.71	40.2401	0.000179501	0.00111455	19.5392	38.5324	0.000179961	0.00141383	19.5173	38.5757	0.000181621	0.0023539	20.7885	36.2167	0.000181825	0.00134165	21.037	35.3558	0.000181003	0.00199524	24.2868	31.0001	0.000183376	0.00178366	25.8751	29.0971	0.000186609	0.00182339	22.0558	34.1357	0.000182878	0.00173525	28.4352
AT5G47060	senescence-associated protein-related		similar to senescence-associated protein-related [Arabidopsis thaliana] (TAIR:AT4G17670.1); similar to hypothetical protein 26.t00087 [Brassica oleracea] (GB:ABD65032.1); contains InterPro domain Protein of unknown function DUF581 (InterPro:IPR007650)	1	0.0001	0.0001	0.0001	1	0.0001	1	248820_at	5653.59	770.754	7.33514	0.000364099	0.00165678	447.911	12.6221	0.000300119	0.00145704	538.346	10.5018	0.000322519	0.00189215	555.99	10.1685	0.00032376	0.00299676	193.793	29.1733	0.000259099	0.00156872	251.95	23.3057	0.000272803	0.00236202	971.917	5.81695	0.000424761	0.00259594	638.131	8.8596	0.00033545	0.00237803	100.247	56.3966	0.000247998	0.00199918	300.635
AT4G31570			similar to myosin-related [Arabidopsis thaliana] (TAIR:AT1G24460.1); similar to hypothetical protein OsJ_005224 [Oryza sativa (japonica cultivar-group)] (GB:EAZ21741.1); similar to unnamed protein product [Vitis vinifera] (GB:CAO63141.1); contains InterPr	1	0.0001	0.0001	0.0001	1	0.0001	1	253532_at	340.039	18.7058	18.1783	2.4e-07	0.000143734	16.0811	21.1453	6.4e-09	3.99e-05	24.0875	14.1168	8.47e-08	0.000106066	23.7348	14.3266	1.79e-06	0.000470721	19.2483	17.6659	3.64e-08	9.07e-05	26.6103	12.1182	2.2e-06	0.000528626	28.4915	11.9347	3.4e-07	0.000236695	24.7252	13.7527	3.73e-08	0.000231943	20.2776	16.7692	3.3e-07	0.000198046	17.4453
AT5G44730	haloacid dehalogenase-like hydrolase family protein		similar to predicted protein [Physcomitrella patens subsp. patens] (GB:EDQ82170.1); similar to Os06g0665100 [Oryza sativa (japonica cultivar-group)] (GB:NP_001058303.1); contains InterPro domain Haloacid dehalogenase-like hydrolase; (InterPro:IPR005834);	4	3	0.0001	1	4	4	8	249015_at	4279.5	391.491	10.9313	0.0141612	0.021077	430.526	9.94016	0.0145948	0.0212455	273.645	15.6389	0.0130389	0.0217019	161.123	26.5604	0.0120727	0.0238621	228.375	18.7389	0.0126412	0.0197136	172.675	25.4625	0.0121697	0.0221939	160.036	26.7408	0.0120648	0.0205385	226.53	18.8916	0.0126224	0.0222786	233.385	18.3366	0.012684	0.0205287	220.471
AT4G36920	AP2 (APETALA 2); transcription factor	Encodes a floral homeotic gene, a member of the AP2/EREBP (ethylene responsive element binding protein) class of transcription factors and is involved in the specification of floral organ identity, establishment of floral meristem identity, suppression of	Identical to Floral homeotic protein APETALA 2 (AP2) [Arabidopsis Thaliana] (GB:P47927;GB:Q8L7P9); similar to AP2 domain-containing transcription factor, putative [Arabidopsis thaliana] (TAIR:AT5G67180.1); similar to AP2-like transcriptional factor [Brass	0.0001	0.0001	1	0.0001	1	0.0001	1	246217_at	2551.81	126.351	20.1962	0.00624277	0.011053	138.612	18.4098	0.00633375	0.0109191	305.905	8.34184	0.00778132	0.0146442	370.84	6.88118	0.00846995	0.0185497	185.552	13.7526	0.00670304	0.0121297	180.74	13.7547	0.00666686	0.0143587	157.579	16.1939	0.00647921	0.0131482	383.125	6.66053	0.0085812	0.016699	126.93	20.1041	0.00624793	0.012187	155.627
AT1G08630	THA1 (THREONINE ALDOLASE 1); aldehyde-lyase/ threonine aldolase	Encodes a threonine aldolase, involved in threonine degradation to glycine. Primarily expressed in seeds and seedlings.	similar to THA2 (THREONINE ALDOLASE 2), threonine aldolase [Arabidopsis thaliana] (TAIR:AT3G04520.1); similar to unnamed protein product [Vitis vinifera] (GB:CAO65068.1); contains InterPro domain Aromatic amino acid beta-eliminating lyase/threonine aldola	0.0001	0.0001	0.0001	1	0.0001	1	1	264777_at	1703.44	93.5086	18.2169	0.000510251	0.00199305	145.868	11.678	0.000573653	0.00210983	50.24	33.906	0.000474029	0.00232319	96.5342	17.6459	0.000513446	0.0036373	102.911	16.5524	0.000521269	0.00229018	206.19	8.63557	0.000672117	0.00364029	257.301	6.62041	0.000736936	0.00340049	123.382	13.8062	0.000548297	0.00302352	34.9316	48.7649	0.000458922	0.00260795	51.013
AT4G24960	ATHVA22D (Arabidopsis thaliana HVA22 homologue D)	Homologous to a eukaryote specific ABA- and stress-inducible gene first isolated from barley. Groups in one subfamily with ATHVA22E.	Identical to HVA22-like protein d (HVA22D) [Arabidopsis Thaliana] (GB:Q9S760;GB:Q9SW30); similar to ATHVA22E (Arabidopsis thaliana HVA22 homologue E) [Arabidopsis thaliana] (TAIR:AT5G50720.1); similar to hypothetical protein OsI_034972 [Oryza sativa (ind	2	0.0001	1	0.0001	3	0.0001	3	254085_at	9132.49	629.742	14.502	2.95e-08	6.13e-05	579.505	15.7591	2.46e-08	9.58e-05	638.947	14.293	1.59e-07	0.00011842	742.076	12.3067	6.86e-07	0.000414514	994.808	9.18016	2.33e-07	0.000168536	706.332	13.1764	7.27e-07	0.000362712	607.191	15.0406	5.58e-07	0.00025759	451.208	20.2401	2.32e-08	0.000231943	516.217	17.6912	2.42e-07	0.000177381	374.3
AT1G68795	CLE12 (CLAVATA3/ESR-RELATED 12); receptor binding	Member of a large family of putative ligands homologous to the Clavata3 gene. Consists of a single exon.	similar to CLE13 (CLAVATA3/ESR-RELATED 13), receptor binding [Arabidopsis thaliana] (TAIR:AT1G73965.1); similar to hypothetical protein [Vitis vinifera] (GB:CAN78729.1)	0.0001	0.0001	1	0.0001	1	0.0001	1	260039_at	801.981	30.7575	26.0744	0.0010509	0.00313357	33.4615	23.9673	0.00106143	0.00310144	35.0865	22.8573	0.00107178	0.00375574	46.0542	17.4138	0.00111823	0.00536452	67.7144	11.8436	0.0012198	0.00375999	80.3456	9.56263	0.00130242	0.00515021	43.6563	18.3703	0.0011053	0.00424942	54.3852	14.7463	0.00115302	0.00455797	52.0148	15.4183	0.00114374	0.00412532	54.8217
AT1G32540	LOL1 (LSD ONE LIKE 1)	Encodes a protein with 3 plant-specific zinc finger domains that acts as a positive regulator of cell death.	similar to LSD1 (LESION SIMULATING DISEASE) [Arabidopsis thaliana] (TAIR:AT4G20380.5); similar to LSD1 (LESION SIMULATING DISEASE) [Arabidopsis thaliana] (TAIR:AT4G20380.6); similar to LSD1 (LESION SIMULATING DISEASE) [Arabidopsis thaliana] (TAIR:AT4G2038	1	1	0.0001	2	1	3	4	256469_at	3649.21	345.157	10.5726	0.000153207	0.00106004	618.699	5.8982	0.000210887	0.00120792	40.3165	90.5141	0.000118031	0.00115966	111.354	32.7713	0.000125848	0.0020194	255.321	14.2926	0.000141195	0.00122846	239.569	15.1153	0.000139216	0.00178802	35.9915	101.391	0.000117074	0.00149135	95.2187	38.3246	0.000125329	0.00154407	247.537	14.7421	0.00014014	0.00157981	27.6195
AT1G62360	STM (SHOOT MERISTEMLESS); transcription factor	Class I knotted-like homeodomain protein that is required for shoot apical meristem (SAM) formation during embryogenesis and for SAM function throughout the lifetime of the plant. Functions by preventing incorporation of cells in the meristem center into	Identical to Homeobox protein SHOOT MERISTEMLESS (STM) [Arabidopsis Thaliana] (GB:Q38874;GB:Q8RXJ1;GB:Q9MAV3); similar to KNAT1 (BREVIPEDICELLUS 1), transcription factor [Arabidopsis thaliana] (TAIR:AT4G08150.1); similar to shoot meristemless [Cardamine h	1	1	0.0001	0.0001	1	1	2	260632_at	5791.75	308.633	18.7658	2.08e-05	0.000452815	226.36	25.5865	1.96e-05	0.000436207	69.1192	83.7936	1.82e-05	0.000581469	47.5151	121.893	1.77e-05	0.00124689	53.1936	108.881	1.77e-05	0.000566946	63.7365	89.5587	1.78e-05	0.000916898	60.6539	95.4885	1.79e-05	0.000768877	70.435	82.2283	1.79e-05	0.000822233	49.8535	116.175	1.77e-05	0.000726249	42.8211
AT1G71710	inositol polyphosphate 5-phosphatase, putative		similar to IP5PI (INOSITOL POLYPHOSPHATE 5-PHOSPHATASE I), inositol-polyphosphate 5-phosphatase [Arabidopsis thaliana] (TAIR:AT1G34120.2); similar to inositol-1,4,5-triphosphate-5-phosphatase [Solanum lycopersicum] (GB:ABV90876.1); similar to hypothetical	0.0001	1	0.0001	0.0001	0.0001	1	1	261522_at	3774.77	111.181	33.9517	0.000164895	0.00108891	131.704	28.661	0.000167528	0.0010779	138.862	27.1837	0.000168978	0.00138152	973.714	3.87667	0.000449831	0.00342292	422.497	8.93444	0.000216657	0.00145274	436.609	8.71618	0.000219925	0.00215879	657.798	5.73849	0.00030362	0.00219451	357.459	10.56	0.000204319	0.0019055	220.075	17.1522	0.000184181	0.00174024	102.773
AT5G43150			similar to unnamed protein product [Vitis vinifera] (GB:CAO61459.1)	2	1	0.0001	0.0001	2	1	3	249134_at	7639.19	75.8214	100.752	0.000173008	0.00111649	179.347	42.5946	0.000180454	0.00111555	49.0334	155.796	0.000171244	0.00139068	176.235	43.3466	0.000180508	0.00234435	471.649	16.1967	0.000203965	0.00141673	701.503	11.2689	0.000230848	0.00219018	448.705	17.025	0.000205392	0.0018815	1201.55	6.35778	0.000293665	0.0022443	313.022	24.4046	0.000191164	0.00176227	915.067
AT3G21270	ADOF2 (Arabidopsis dof zinc finger protein 2); DNA binding / transcription factor	Encodes Dof zinc finger protein adof2.	Identical to Dof zinc finger protein DOF3.1 (DOF3.1) [Arabidopsis Thaliana] (GB:Q94AR6;GB:O82156); similar to ADOF1 (Arabidopsis dof zinc finger protein 1), DNA binding / transcription factor [Arabidopsis thaliana] (TAIR:AT1G51700.1); similar to unnamed	0.0001	0.0001	1	1	1	1	2	258044_at	2276.03	176.697	12.881	3.21e-06	0.000223882	271.444	8.38489	3.57e-06	0.000235004	100.574	22.6304	2.89e-06	0.000336011	411.55	5.53039	7.35e-06	0.000809452	66.1037	34.4312	2.49e-06	0.000326471	67.2399	32.5185	2.68e-06	0.000552926	54.2974	41.9178	2.37e-06	0.000404091	129.817	17.5326	2.51e-06	0.00051498	183.303	12.4168	4.63e-06	0.0004579	65.8585
AT4G24130			similar to unknown protein [Arabidopsis thaliana] (TAIR:AT1G56580.1); similar to unnamed protein product [Vitis vinifera] (GB:CAO62919.1); contains InterPro domain Protein of unknown function DUF538 (InterPro:IPR007493)	1	2	1	3	2	5	7	254201_at	6060	227.385	26.6508	1.24e-05	0.00037044	612.65	9.89146	1.61e-05	0.000392388	2048.14	2.95879	5.01e-05	0.000820524	1972.48	3.07227	4.34e-05	0.00148649	905.299	6.69392	2.01e-05	0.000593199	540.976	11.6304	1.77e-05	0.000916898	551.43	10.9896	1.74e-05	0.000767136	1661.17	3.64803	3.87e-05	0.00102184	39.9523	151.681	1.09e-05	0.000606681	129.09
AT2G21320	zinc finger (B-box type) family protein		similar to zinc finger (B-box type) family protein [Arabidopsis thaliana] (TAIR:AT4G38960.1); similar to unnamed protein product [Vitis vinifera] (GB:CAO47249.1); contains InterPro domain Zinc finger, B-box; (InterPro:IPR000315); contains InterPro domain	1	0.0001	1	1	2	1	3	263739_at	3493.86	204.76	17.0632	0.00629787	0.0111252	249.558	14.0002	0.0065455	0.0112054	307.285	11.3701	0.00689768	0.0133883	486.569	7.18062	0.00811999	0.0180523	550.081	6.35154	0.00876457	0.0148071	418.808	8.66815	0.0077371	0.0159633	128.16	27.2616	0.00589659	0.0123214	506.834	6.8935	0.00840641	0.0164694	128.275	27.2374	0.0058956	0.011716	56.0524
AT1G69850	ATNRT1:2 (NITRATE TRANSPORTER 1:2); calcium ion binding / transporter	Encodes an inducible component of low-affinity nitrate uptake. mRNA found primarily in root hairs and the epidermis of roots.	similar to nitrate transporter, putative [Arabidopsis thaliana] (TAIR:AT1G27040.1); similar to nitrate transporter, putative [Arabidopsis thaliana] (TAIR:AT1G27040.2); similar to unnamed protein product [Vitis vinifera] (GB:CAO41029.1); similar to Os06g05	0.0001	1	0.0001	0.0001	0.0001	1	1	260414_at	4133.52	64.6296	63.9572	1.93e-08	6.02e-05	113.961	36.2714	3.07e-08	9.58e-05	43.6865	94.6179	6.08e-08	9.47e-05	747.456	5.53012	2.45e-08	0.000101925	142.17	29.0746	1.15e-07	0.000122831	298.221	13.9325	3.08e-07	0.000261684	332.231	12.4417	4.6e-07	0.000251619	1175.29	3.51702	9.87e-08	0.000231943	437.51	9.44785	2.48e-08	5.15e-05	596.083
AT1G56020			similar to unknown protein [Arabidopsis thaliana] (TAIR:AT3G12970.1); similar to hypothetical protein [Vitis vinifera] (GB:CAN69700.1)	1	0.0001	0.0001	0.0001	1	0.0001	1	262088_at	1208.68	82.5409	14.6434	0.0034412	0.00706495	91.9285	13.1481	0.00350545	0.00698978	81.8508	14.7669	0.00342308	0.00810978	89.2169	13.5477	0.00349521	0.0103388	67.6367	17.8702	0.00329368	0.00727856	81.9366	14.1537	0.00342119	0.00915086	96.7308	12.4953	0.00355728	0.00873418	110.509	10.9374	0.00367703	0.009408	76.8245	15.733	0.00336843	0.00800107	133.438
AT3G06590	transcription factor		similar to transcription factor [Arabidopsis thaliana] (TAIR:AT3G17100.2); similar to transcription factor [Arabidopsis thaliana] (TAIR:AT3G17100.1); similar to unnamed protein product [Vitis vinifera] (GB:CAO44932.1); contains InterPro domain Basic helix	0.0001	3	0.0001	0.0001	0.0001	3	3	258511_at	3209.35	144.926	22.1448	3e-07	0.000143734	200.637	15.9958	3e-07	0.000137726	229.485	13.985	3.79e-07	0.000147804	360.542	8.90145	5.61e-07	0.000414514	221.971	14.4584	4.43e-07	0.000190609	198.053	16.2899	3.23e-07	0.000261684	212.237	15.1215	5.38e-07	0.00025759	630.177	5.09277	7.14e-06	0.000651391	353.201	9.08645	1.15e-06	0.000335463	210.47
AT5G58620	zinc finger (CCCH-type) family protein		similar to CZF1/ZFAR1 [Arabidopsis thaliana] (TAIR:AT2G40140.2); similar to CZF1/ZFAR1, transcription factor [Arabidopsis thaliana] (TAIR:AT2G40140.1); similar to hypothetical protein [Vitis vinifera] (GB:CAN78824.1); contains InterPro domain Zinc finger,	1	0.0001	1	0.0001	2	0.0001	2	247795_at	1506.98	96.1423	15.6745	2.23e-05	0.000464842	94.0899	16.0164	2.3e-05	0.000464326	132.35	11.3863	2.46e-05	0.000640118	258.857	5.82168	3.61e-05	0.00144133	155.474	9.69284	2.65e-05	0.000668616	301.938	4.95861	3.65e-05	0.00117863	110.457	13.6432	2.32e-05	0.000820547	326.636	4.61364	3.93e-05	0.00102774	76.8807	19.6016	2.15e-05	0.000779141	135.168
AT5G24150	SQP1 (Squalene monooxygenase 1)	squalene monooxygenase gene homolog	Identical to Squalene monooxygenase 1,1 (SQP1,1) [Arabidopsis Thaliana] (GB:O65404); similar to squalene monooxygenase 1,2 / squalene epoxidase 1,2 (SQP1,2) [Arabidopsis thaliana] (TAIR:AT5G24160.1); similar to Squalene monooxygenase 1,2 (Squalene epoxid	0.0001	1	0.0001	0.0001	0.0001	1	1	249774_at	19078.5	186.433	102.334	3.38e-05	0.000542852	729.178	26.1644	3.7e-05	0.000550619	226.361	84.2835	3.4e-05	0.000707587	4931.45	3.86874	8.38e-05	0.00177477	4485.35	4.25351	9.17e-05	0.00102197	7164.11	2.64623	0.00014145	0.00179663	461.236	41.3638	3.54e-05	0.00096156	3910.33	4.87899	6.72e-05	0.00126206	764.204	24.9652	3.73e-05	0.000960824	56.4747
AT5G65110	ACX2 (ACYL-COA OXIDASE 2); acyl-CoA oxidase	Encodes an acyl-CoA oxidase presumably involved in long chain fatty acid biosynthesis.	Identical to Acyl-coenzyme A oxidase 2, peroxisomal precursor (ACX2) [Arabidopsis Thaliana] (GB:O65201;GB:Q9FJQ4); similar to ACX6 (ACYL-COA OXIDASE 6), acyl-CoA oxidase [Arabidopsis thaliana] (TAIR:AT1G06310.1); similar to ACX3 (ACYL-COA OXIDASE 3), acy	1	0.0001	0.0001	0.0001	1	0.0001	1	247176_at	12193	374.645	32.5455	9.76e-05	0.000853177	519.143	23.4868	0.000101085	0.000824264	821.187	14.848	0.00010964	0.00112417	2678.15	4.55278	0.000188956	0.00240195	1056.49	11.5411	0.000116828	0.00112676	2734.81	4.44822	0.000210215	0.00211538	2419.35	5.03979	0.000184269	0.00178366	3240.75	3.76241	0.000259363	0.00211695	687.908	17.7248	0.000108599	0.00142876	607.432
AT5G63905	unknown protein			2	0.0001	0.0001	0.0001	2	0.0001	2	247305_at	586.87	24.4894	23.9643	0.00021002	0.00123124	29.5433	19.8647	0.000215504	0.00122076	20.392	28.7794	0.00020553	0.00150392	110.024	5.33403	0.000381296	0.0032104	60.7371	9.66247	0.00025846	0.00156659	121.039	4.86786	0.000373706	0.00272637	42.3411	13.8605	0.000239274	0.00199817	88.3335	6.6438	0.000330485	0.00236266	49.3714	11.8868	0.000255443	0.00203766	82.4665
AT3G48000	ALDH2B4 (ALDEHYDE DEHYDROGENASE 2); 3-chloroallyl aldehyde dehydrogenase/ aldehyde dehydrogenase (NAD)	putative (NAD+) aldehyde dehydrogenase (At3g48000) mRNA,	Identical to Aldehyde dehydrogenase 2B4, mitochondrial precursor (ALDH2B4) [Arabidopsis Thaliana] (GB:Q9SU63;GB:Q42090); similar to ALDH2B7 (Aldehyde dehydrogenase 2B7), 3-chloroallyl aldehyde dehydrogenase/ aldehyde dehydrogenase (NAD) [Arabidopsis thal	0.0001	1	0.0001	2	0.0001	3	3	252372_at	11750.3	779.324	15.0776	0.000371017	0.0016736	936.338	12.5492	0.000386418	0.00166305	363.379	32.3363	0.000329345	0.00191346	899.721	13.06	0.000380794	0.00321033	1613.3	7.28341	0.000467068	0.00215363	3295.61	3.63684	0.000859274	0.0041158	907.871	12.9427	0.000385109	0.00246671	642.766	18.2809	0.000355283	0.00242552	1065.37	11.0293	0.000398612	0.00244702	867.656
AT4G37790	HAT22 (homeobox-leucine zipper protein 22); transcription factor	Encodes homeobox protein HAT22.	Identical to Homeobox-leucine zipper protein HAT22 (HAT22) [Arabidopsis Thaliana] (GB:P46604;GB:Q546G6); similar to HAT9 (homeobox-leucine zipper protein 9), DNA binding / transcription factor [Arabidopsis thaliana] (TAIR:AT2G22800.1); similar to unnamed	0.0001	0.0001	5	0.0001	5	0.0001	5	253038_at	4207.05	353.017	11.9174	0.00423028	0.00822697	177.598	23.6886	0.00371208	0.0072831	71.8635	58.5422	0.00344331	0.00813861	514.516	8.17671	0.00485772	0.012716	302.027	13.9294	0.00406707	0.0084556	732.008	5.91941	0.00578432	0.0129477	256.02	16.4325	0.00393376	0.00932968	867.457	4.84986	0.00638826	0.0136619	444.28	9.46936	0.00453935	0.00978459	227.97
AT5G48880	KAT5/PKT1/PKT2 (PEROXISOMAL 3-KETO-ACYL-COA THIOLASE 1, PEROXISOMAL 3-KETO-ACYL-COA THIOLASE 2); acetyl-CoA C-acyltransferase	Encodes a peroxisomal 3-keto-acyl-CoA thiolase 2 precursor.	Identical to 3-ketoacyl-CoA thiolase 5, peroxisomal precursor (KAT5) [Arabidopsis Thaliana] (GB:Q570C8;GB:O65339;GB:Q9S774); similar to KAT2/PED1 (PEROXISOME DEFECTIVE 1), acetyl-CoA C-acyltransferase [Arabidopsis thaliana] (TAIR:AT2G33150.1); similar to	3	2	1	5	4	7	11	248625_at	9837.46	1832.03	5.3697	0.00413415	0.00809178	1343.46	7.32246	0.00348213	0.0069531	3487.48	2.82079	0.00814224	0.0151211	2623.28	3.75006	0.00565675	0.0140607	1221.14	8.05594	0.00334025	0.00734242	777.862	12.5662	0.00288695	0.00826025	860.337	11.4344	0.00296355	0.00773002	2470.57	3.98185	0.00531768	0.0120679	334.336	29.4238	0.00251066	0.00659147	27.6603
AT5G24580	copper-binding family protein		similar to ATFP3 (Arabidopsis thaliana farnesylated protein 3), metal ion binding [Arabidopsis thaliana] (TAIR:AT5G63530.1); similar to ATFP3 (Arabidopsis thaliana farnesylated protein 3) [Arabidopsis thaliana] (TAIR:AT5G63530.2); similar to unnamed prote	1	2	2	1	3	3	6	249755_at	2154.59	387.424	5.56132	0.000224572	0.00127606	210.348	10.243	0.000162299	0.00106334	268.627	8.02074	0.000176766	0.00140064	193.532	11.133	0.000157502	0.00221891	58.1323	37.0635	0.000127292	0.00117648	35.8907	58.9943	0.000123247	0.00171444	727.914	2.95994	0.000477835	0.00273287	346.124	6.22489	0.000208156	0.00191447	263.412	8.17954	0.000182246	0.00173359	135.233
AT3G22420	WNK2 (WITH NO K 2); kinase	Encodes a member of the WNK family (9 members in all) of protein kinases, the structural design of which is clearly distinct from those of other known protein kinases, such as receptor-like kinases and mitogen-activated protein kinases. Its transcription	similar to WNK1 (WITH NO LYSINE (K) 1), kinase [Arabidopsis thaliana] (TAIR:AT3G04910.1); similar to unnamed protein product [Vitis vinifera] (GB:CAO71165.1); contains InterPro domain Protein kinase, core; (InterPro:IPR000719); contains InterPro domain Pr	1	1	0.0001	0.0001	1	1	2	258456_at	5947.46	780.114	7.62383	0.000493033	0.00195613	750.611	7.92349	0.000483147	0.00190794	836.705	7.10819	0.000511498	0.00242903	1889.65	3.14739	0.00102618	0.00512392	422.477	14.0776	0.000404613	0.00198065	510.841	11.8487	0.000421084	0.00291024	449.986	13.217	0.000407365	0.00254333	1425.51	4.17216	0.000726952	0.00351713	252.036	23.5977	0.000365241	0.00235791	38.5126
AT3G27810	ATMYB21 (MYB DOMAIN PROTEIN 21); DNA binding / transcription factor	Encodes a member of the R2R3-MYB transcription factor gene family. Induced by jasmonate. Involved in jasmonate response during stamen development.	Identical to Transcription factor MYB21 (MYB21) [Arabidopsis Thaliana] (GB:Q9LK95;GB:O22684;GB:Q9SBG4); similar to MYB24 (myb domain protein 24), DNA binding / transcription factor [Arabidopsis thaliana] (TAIR:AT5G40350.1); similar to MYB transcription f	9	8	4	2	13	10	23	257220_at	12504.4	1701.08	7.35088	2.01e-05	0.000447244	1369.7	9.12933	1.64e-05	0.000395269	3337.91	3.74618	3.74e-05	0.000728631	5417.14	2.3083	0.000361481	0.00314687	851.272	14.6891	1.5e-05	0.000524494	811.401	15.4132	1.4e-05	0.000861183	3229.36	3.8721	4.41e-05	0.00102406	5141.66	2.43198	0.000253294	0.0020956	19.4218	643.835	1.14e-05	0.000617576	15.9696
AT2G19900	ATNADP-ME1 (NADP-MALIC ENZYME 1); malate dehydrogenase (oxaloacetate-decarboxylating) (NADP+)/ malic enzyme/ oxidoreductase, acting on NADH or NADPH, NAD or NADP as acceptor	The malic enzyme (EC 1.1.1.40) encoded by AtNADP-ME1 is expressed in response to developmental and cell-specific signals.	similar to ATNADP-ME4 (NADP-MALIC ENZYME 4), malate dehydrogenase (oxaloacetate-decarboxylating) (NADP+)/ malic enzyme/ oxidoreductase, acting on NADH or NADPH, NAD or NADP as acceptor [Arabidopsis thaliana] (TAIR:AT1G79750.1); similar to ATNADP-ME3 (NADP	0.0001	0.0001	0.0001	2	0.0001	2	2	266690_at	627.471	63.0256	9.95581	0.000767699	0.00255381	46.3874	13.5268	0.000713649	0.00240547	61.5522	10.1941	0.000792061	0.00312513	57.881	10.8407	0.000767067	0.00442905	63.8187	9.83209	0.000788838	0.00287664	122.189	5.07993	0.00107258	0.00462526	63.7025	9.85002	0.000769629	0.00348809	68.729	9.12964	0.000815219	0.0037245	58.0578	10.8077	0.000752326	0.00333333	48.7044
AT3G14560	unknown protein			11	4	3	4	14	8	22	258091_at	4789.55	174.747	27.4085	6.63e-06	0.00029101	398.284	12.0255	8.33e-06	0.000315264	486.339	9.84817	1.03e-05	0.000505277	1571.78	3.04721	2.65e-05	0.00128482	220.142	21.7567	6.83e-06	0.000419167	727.632	6.73493	2.15e-05	0.000983776	1477.93	3.2407	3.89e-05	0.000985471	2349.14	2.03885	0.000324704	0.00234029	166.131	28.8299	7.78e-06	0.000532864	127.669
AT2G41140	CRK1 (CDPK-RELATED KINASE 1); calcium ion binding / calcium-dependent protein serine/threonine phosphatase/ kinase	Encodes CDPK-related kinase 1 (CRK1).	similar to calcium-dependent protein kinase, putative / CDPK, putative [Arabidopsis thaliana] (TAIR:AT3G19100.1); similar to calcium-dependent protein kinase, putative / CDPK, putative [Arabidopsis thaliana] (TAIR:AT3G56760.1); similar to CRK (CDPK-RELATE	0.0001	0.0001	1	0.0001	1	0.0001	1	267082_at	4055.59	345.877	11.7255	0.000105046	0.000883941	256.505	15.811	9.89e-05	0.000815327	509.848	7.95452	0.000127837	0.00120277	616.981	6.57329	0.000137573	0.00209844	503.076	8.06159	0.000124937	0.00116641	492.203	8.28899	0.00012263	0.00171444	528.833	7.66895	0.000123454	0.00151386	674.573	6.01209	0.000141085	0.00162255	344.787	11.7626	0.000104841	0.00142434	271.053
AT4G38960	zinc finger (B-box type) family protein		similar to zinc finger (B-box type) family protein [Arabidopsis thaliana] (TAIR:AT2G21320.1); similar to unnamed protein product [Vitis vinifera] (GB:CAO47249.1); contains InterPro domain Zinc finger, B-box; (InterPro:IPR000315); contains InterPro domain	0.0001	0.0001	1	0.0001	1	0.0001	1	252917_at	2181.23	165.315	13.1943	1.65e-07	0.000141249	161.655	13.4931	1.65e-07	0.000118331	153.012	14.2553	1.61e-07	0.00011842	448.264	4.86594	3.15e-06	0.000613953	179.036	12.1832	2.11e-07	0.000164769	216.156	9.98408	2.28e-07	0.000261684	136.763	15.949	1.17e-06	0.000291841	420.156	5.19147	6.32e-07	0.000316921	116.982	18.6458	3.97e-07	0.000215413	201.294
AT5G24280	ATP binding		similar to unknown protein [Arabidopsis thaliana] (TAIR:AT3G49250.1); similar to unnamed protein product [Vitis vinifera] (GB:CAO48647.1); contains InterPro domain ATP-binding region, ATPase-like; (InterPro:IPR003594)	0.0001	1	0.0001	0.0001	0.0001	1	1	249784_at	660.866	298.514	2.21385	0.000745202	0.00251317	213.989	3.08832	0.000106897	0.000846937	57.1777	11.5581	3.09e-05	0.000688384	31.1851	21.1917	2.88e-05	0.00130883	57.2069	11.5522	3.61e-05	0.000734749	38.2788	17.2768	2.73e-05	0.00103287	96.5343	6.84592	6.9e-05	0.00120457	39.9578	16.5391	2.98e-05	0.000955065	32.3494	20.429	2.72e-05	0.00085487	28.8269
AT5G57660	zinc finger (B-box type) family protein		Identical to Zinc finger protein CONSTANS-LIKE 5 (COL5) [Arabidopsis Thaliana] (GB:Q9FHH8;GB:Q8L9H4;GB:Q93ZC8); similar to zinc finger (B-box type) family protein [Arabidopsis thaliana] (TAIR:AT5G24930.1); similar to unnamed protein product [Vitis vinifer	2	4	6	1	8	5	13	247921_at	8439.84	197.276	42.782	0.000124085	0.000956368	366.329	23.039	0.00013191	0.000945203	107.037	78.8495	0.000120118	0.00117186	3248.08	2.59841	0.0009179	0.00482885	1060.31	7.95979	0.000177221	0.00133028	1478.66	5.80047	0.000212698	0.00212837	297.579	28.3617	0.000128937	0.00153983	2526.73	3.34023	0.000336227	0.00237803	1048.1	8.05252	0.000172676	0.00170497	269.547
AT3G18440	ATALMT9 (ALUMINUM-ACTIVATED MALATE TRANSPORTER 9); anion channel/	Belongs to the aluminum-activated malate transporter family. Encodes a vacuolar malate channel. Expressed in all parts of plants. Almost exclusively expressed in mesophyll cells of leaves.	similar to unknown protein [Arabidopsis thaliana] (TAIR:AT1G18420.1); similar to unnamed protein product [Vitis vinifera] (GB:CAO68043.1); contains InterPro domain Protein of unknown function UPF0005 (InterPro:IPR006214)	0.0001	0.0001	1	1	1	1	2	257719_at	2082.96	161.073	12.9318	0.00420558	0.00819043	183.98	11.3217	0.00434467	0.0081761	226.519	9.19552	0.0046405	0.0100318	437.786	4.75794	0.00656497	0.0155657	271.314	7.6773	0.0049841	0.00978149	516.65	4.11921	0.00763184	0.0158194	183.46	11.3538	0.00434157	0.0099551	794.217	2.62266	0.0134466	0.0234412	134.611	15.474	0.0040329	0.00901924	99.7261
AT3G10340	phenylalanine ammonia-lyase, putative		Identical to Phenylalanine ammonia-lyase 4 (PAL4) [Arabidopsis Thaliana] (GB:Q9SS45;GB:Q53ZM8); similar to PAL2 (phenylalanine ammonia-lyase 2), phenylalanine ammonia-lyase [Arabidopsis thaliana] (TAIR:AT3G53260.1); similar to PAL3 (PHENYL ALANINE AMMONI	0.0001	2	1	2	1	4	5	259149_at	9809.92	38.9951	251.568	0.000894979	0.0028245	116.298	84.3513	0.000916272	0.00281798	1391.29	7.05097	0.00139712	0.00444853	3143.66	3.12054	0.00300471	0.0094222	199.072	49.2783	0.000939951	0.0031982	345.113	29.2137	0.000985196	0.00441769	3424.63	2.86452	0.00354041	0.00870303	3757.54	2.61073	0.00378493	0.00959441	64.516	152.054	0.000902056	0.0036492	742.292
AT3G06330	zinc finger (C3HC4-type RING finger) family protein		similar to zinc finger (C3HC4-type RING finger) family protein [Arabidopsis thaliana] (TAIR:AT5G18760.1); similar to unnamed protein product [Vitis vinifera] (GB:CAO71039.1); contains InterPro domain Zinc finger, RING/FYVE/PHD-type (InterPro:IPR013083); c	0.0001	0.0001	1	0.0001	1	0.0001	1	258882_at	5548.2	484.226	11.4579	0.00153232	0.00400924	575.136	9.64676	0.00161579	0.0040551	366.269	15.1479	0.00143152	0.0045254	761.941	7.28166	0.00181028	0.00700512	442.186	12.5472	0.00149803	0.00425551	645.838	8.77732	0.00170236	0.0059913	673.15	8.24214	0.00171646	0.00543921	1441.91	3.8478	0.00289849	0.0080576	367.485	15.0977	0.00143229	0.00468956	491.902
AT1G07610	MT1C (metallothionein 1C)	one of the five metallothioneins (MTs) genes identified in Arabidopsis. MTs are cysteine-rich proteins required for heavy metal tolerance.	Identical to Metallothionein-like protein 1C (MT1C) [Arabidopsis Thaliana] (GB:Q38804); contains InterPro domain Plant metallothionein, family 15; (InterPro:IPR000347); contains InterPro domain Mollusc metallothionein, family 2; (InterPro:IPR001008)	24	16	0.0001	8	24	24	48	261410_at	11557.6	63.2067	182.854	0.000514096	0.00200055	175.883	65.7117	0.000529747	0.00201738	45.9199	251.69	0.000511795	0.00242903	1043.93	11.0713	0.000672091	0.00413768	1508.2	7.66317	0.000788709	0.00287664	3365.96	3.33025	0.00196081	0.00653739	465.774	24.8137	0.000574175	0.0029798	4971.93	2.32457	0.00296306	0.0081625	1323.08	8.7354	0.00074396	0.00331038	4493.75
AT1G18720			similar to unknown protein [Arabidopsis thaliana] (TAIR:AT1G74440.1); similar to hypothetical protein [Vitis vinifera] (GB:CAN69808.1); contains InterPro domain Protein of unknown function DUF962 (InterPro:IPR009305)	2	3	0.0001	0.0001	2	3	5	261379_at	17471.4	1139.86	15.3276	0.000219371	0.00126232	1557.58	11.217	0.000237564	0.00128445	1330.74	13.1291	0.000229753	0.00160244	3979.37	4.39051	0.000464673	0.00347198	1728.07	10.1104	0.000246205	0.00153484	3204.47	5.52578	0.000360369	0.00267289	3517.6	4.96686	0.000356034	0.00237381	5434.94	3.21465	0.000545079	0.00301377	1584.79	11.0244	0.000237281	0.00196037	1179.26
AT5G24470	APRR5 (PSEUDO-RESPONSE REGULATOR 5); transcription regulator	Encodes a pseudo-response regulator whose mutation affects various circadian-associated biological events such as flowering time in the long-day photoperiod conditions, red light sensitivity of seedlings during early photomorphogenesis, and the period of	Identical to Two-component response regulator-like APRR5 (APRR5) [Arabidopsis Thaliana] (GB:Q6LA42;GB:Q9FGE3); similar to APRR9 (PSEUDO-RESPONSE REGULATOR 9), transcription regulator [Arabidopsis thaliana] (TAIR:AT2G46790.1); similar to unnamed protein p	0.0001	0.0001	0.0001	1	0.0001	1	1	249741_at	1518.04	116.238	13.0598	0.00238968	0.00545288	122.883	12.3536	0.00242416	0.00539625	141.07	10.7609	0.00251859	0.00657449	540.527	2.80845	0.00711785	0.0165187	168.245	9.02281	0.00267778	0.00626271	224.056	6.91834	0.00306408	0.00856761	118.336	12.8282	0.00240183	0.0067238	566.269	2.68078	0.00751084	0.0152021	227.014	6.68699	0.00303983	0.00748136	64.7307
AT4G02075	PIT1 (PITCHOUN 1); protein binding / zinc ion binding		similar to zinc finger (C3HC4-type RING finger) family protein [Arabidopsis thaliana] (TAIR:AT2G02960.1); similar to zinc finger (C3HC4-type RING finger) family protein [Arabidopsis thaliana] (TAIR:AT2G02960.4); similar to zinc finger (C3HC4-type RING fin	0.0001	2	1	2	1	4	5	255511_at	733.609	35.4509	20.6937	0.000650586	0.00230703	34.6732	21.1578	0.000646862	0.00226688	21.5603	34.0259	0.000615225	0.00269334	146.765	4.99852	0.00109103	0.00530327	62.7984	11.682	0.000741488	0.00277958	152.794	4.86794	0.0011358	0.00475685	39.7434	18.4587	0.000661491	0.0032088	203.3	3.60851	0.00156066	0.00545509	67.0307	10.9444	0.000790107	0.00340968	90.7439
AT4G38620	MYB4 (myb domain protein 4); transcription factor	Encodes a R2R3 MYB protein which is involved in the response to UV-B. It functions as a repressor of target gene expression. One of its target genes encodes cinnamate 4-hydroxylase; mutants accumulate sinapate esters in their leaves.	Identical to Transcription repressor MYB4 (MYB4) [Arabidopsis Thaliana] (GB:Q9SZP1;GB:O49774;GB:Q7DLI1); similar to AtMYB32 (myb domain protein 32), DNA binding / transcription factor [Arabidopsis thaliana] (TAIR:AT4G34990.1); similar to transcription fa	0.0001	0.0001	0.0001	2	0.0001	2	2	252958_at	2268.38	492.477	4.60607	0.00135036	0.00370191	314.395	7.21508	0.000967836	0.00292037	625.364	3.6273	0.00167799	0.00500626	689.296	3.29087	0.00222205	0.00783055	157.124	14.4369	0.000765329	0.00282478	127.86	18.1737	0.000734893	0.00378316	163.497	13.8742	0.000783471	0.003522	251.291	9.02692	0.000906938	0.00396732	151.009	15.0215	0.00075768	0.00334288	111.717
AT5G48950	thioesterase family protein		similar to thioesterase family protein [Arabidopsis thaliana] (TAIR:AT1G48320.1); similar to unnamed protein product [Vitis vinifera] (GB:CAO70944.1); contains InterPro domain Phenylacetic acid degradation-related protein (InterPro:IPR003736); contains In	0.0001	2	0.0001	0.0001	0.0001	2	2	248627_at	774.009	86.4635	8.95186	4.15e-05	0.000583757	77.7156	9.95951	4.11e-05	0.000565049	96.7115	8.00328	5.34e-05	0.000833317	121.073	6.39291	6.14e-05	0.0016275	71.9637	10.7555	4.38e-05	0.000773081	83.4533	9.03656	4.49e-05	0.00121432	194.934	3.97062	0.000111065	0.00146923	146.994	5.26558	9.52e-05	0.00142724	72.9362	10.6121	6.1e-05	0.00117593	75.4095
AT1G22050	MUB6 (MEMBRANE-ANCHORED UBIQUITIN-FOLD PROTEIN 6 PRECURSOR)		Identical to Membrane-anchored ubiquitin-fold protein 6 precursor (MUB6) [Arabidopsis Thaliana] (GB:Q8GWJ6;GB:Q9LM54); similar to MUB5 (MEMBRANE-ANCHORED UBIQUITIN-FOLD PROTEIN 5 PRECURSOR) [Arabidopsis thaliana] (TAIR:AT1G77870.1); similar to unnamed pr	1	0.0001	0.0001	0.0001	1	0.0001	1	255951_at	1403.18	84.7222	16.5621	0.000639109	0.0022819	78.1874	17.9464	0.000632203	0.00223358	94.7129	14.8151	0.000659055	0.00281102	390.436	3.59388	0.00159838	0.00655761	203.138	6.90751	0.000847243	0.00300524	281.92	5.1848	0.00116212	0.00483196	82.1599	17.0786	0.000637333	0.00313958	130.953	10.7151	0.00071172	0.00347716	185.434	7.56701	0.00084945	0.00354522	215.161
AT3G44735	PSK1 (PHYTOSULFOKINE 3 PRECURSOR); growth factor	Phytosulfokine 3 precursor, coding for a unique plant peptide growth factor.	Identical to Putative phytosulfokines 6 precursor (PSK6) [Arabidopsis Thaliana] (GB:Q8LA14;GB:Q7PCC2;GB:Q8W5Q9); similar to hypothetical protein [Vitis vinifera] (GB:CAN62427.1); contains InterPro domain Phytosulphokine; (InterPro:IPR009438)	2	0.0001	0.0001	0.0001	2	0.0001	2	252624_at	2240.87	376.74	5.94805	0.000921499	0.00287519	338.43	6.62136	0.000863074	0.00271944	93.332	24.0096	0.000592276	0.002627	447.785	5.00433	0.00104436	0.00516754	346.091	6.47479	0.000869762	0.00305556	188.105	11.9806	0.000684355	0.00366833	187.195	11.9708	0.00069293	0.00328122	478.386	4.68423	0.00107917	0.00437564	499.711	4.48433	0.0021038	0.00589575	199.729
AT2G28350	ARF10 (AUXIN RESPONSE FACTOR 10); miRNA binding / transcription factor	Involved in root cap cell differentiation.	Identical to Auxin response factor 10 (ARF10) [Arabidopsis Thaliana] (GB:Q9SKN5;GB:Q9SQ86); similar to ARF16 (AUXIN RESPONSE FACTOR 16), miRNA binding / transcription factor [Arabidopsis thaliana] (TAIR:AT4G30080.1); similar to unnamed protein product [Vi	1	0.0001	0.0001	0.0001	1	0.0001	1	265272_at	1619.52	260.215	6.22377	0.00661112	0.0115331	184.868	8.76039	0.00564873	0.00996863	101.348	15.9797	0.00478708	0.0102731	369.974	4.37738	0.00867622	0.018836	181.951	8.90083	0.00562596	0.0106596	185.657	9.05183	0.00568485	0.0128125	234.122	6.9174	0.00622981	0.0127927	312.609	5.18064	0.00738402	0.0150702	146.598	11.0473	0.00522668	0.0107963	260.569
AT5G47800	phototropic-responsive NPH3 family protein		similar to phototropic-responsive NPH3 family protein [Arabidopsis thaliana] (TAIR:AT1G67900.1); similar to phototropic-responsive NPH3 family protein [Arabidopsis thaliana] (TAIR:AT1G67900.2); similar to putative non-phototropic hypocotyl 3 [Oryza sativa	0.0001	1	2	0.0001	2	1	3	248772_at	924.709	172.971	5.34604	0.00325852	0.00680067	179.218	5.1597	0.00329772	0.00669968	227.306	4.06813	0.00401179	0.00904011	99.6324	9.28121	0.00245917	0.00833176	104.278	8.86773	0.00249079	0.00595841	36.9808	25.0271	0.00198817	0.00658392	198.828	4.65079	0.00360936	0.00883049	119.499	7.73825	0.00263063	0.00756602	103.449	8.93879	0.00247927	0.0065406	50.3308
AT3G02930			similar to unknown protein [Arabidopsis thaliana] (TAIR:AT5G16730.1); similar to unnamed protein product [Vitis vinifera] (GB:CAO62148.1); contains domain PTHR23160 (PTHR23160)	0.0001	1	0.0001	0.0001	0.0001	1	1	258661_at	271.395	20.9671	12.9438	8.85e-07	0.000173473	22.302	12.1691	1.24e-06	0.000179075	63.4457	4.2776	0.000152327	0.00130262	114.373	2.37288	0.000768459	0.00442905	14.8549	18.2697	8.8e-07	0.000240963	23.7614	11.1356	1.18e-06	0.000462434	37.5702	7.22369	4.25e-06	0.000494334	86.8451	3.12505	0.00155172	0.00544215	22.8376	11.8837	5.48e-06	0.000467001	16.4389
AT2G33170	leucine-rich repeat transmembrane protein kinase, putative		similar to protein binding / protein kinase [Arabidopsis thaliana] (TAIR:AT1G17230.1); similar to leucine-rich repeat transmembrane protein kinase, putative [Arabidopsis thaliana] (TAIR:AT5G63930.1); similar to leucine-rich repeat protein kinase, putative	0.0001	0.0001	0.0001	1	0.0001	1	1	245166_at	1228.78	110.153	11.1552	0.000127003	0.000964308	135.063	9.09788	0.000136077	0.00096453	134.418	9.14152	0.000135481	0.00123298	224.56	5.47197	0.000187237	0.00238752	127.668	9.6248	0.000143241	0.00123768	213.382	5.97231	0.000199444	0.00207485	114.559	10.7262	0.000141724	0.00159766	424.216	2.8966	0.000463425	0.00278995	167.07	7.35491	0.000185324	0.00174543	134.851
AT4G32180	ATPANK2 (PANTOTHENATE KINASE 2); pantothenate kinase	Encodes a protein with pantothenate kinase activity.	Identical to Pantothenate kinase 2 [Arabidopsis Thaliana] (GB:Q8L5Y9;GB:O49372;GB:O49374); similar to ATCOAA/ATPANK1 (PANTOTHENATE KINASE 1), pantothenate kinase [Arabidopsis thaliana] (TAIR:AT1G60440.1); similar to putative pantothenate kinase 4 [Oryza	0.0001	0.0001	0.0001	1	0.0001	1	1	253469_at	3433.71	355.613	9.65575	0.000249636	0.00134644	308.433	11.1328	0.000236755	0.0012823	420.226	8.1711	0.000263588	0.00171087	569.197	6.03256	0.000307468	0.00293319	356.604	9.62892	0.000249779	0.00154038	503.287	6.82721	0.000287453	0.00243063	942.184	3.64442	0.000475517	0.00272711	1493.12	2.29969	0.00133895	0.00498806	389.134	8.82398	0.000264742	0.00207598	466.415
AT4G35240			similar to unknown protein [Arabidopsis thaliana] (TAIR:AT2G17110.1); similar to unnamed protein product [Vitis vinifera] (GB:CAO47469.1); contains InterPro domain Protein of unknown function DUF632 (InterPro:IPR006867); contains InterPro domain Protein o	0.0001	0.0001	1	0.0001	1	0.0001	1	253185_at	1113.32	99.1088	11.2333	0.000835665	0.00270919	105.419	10.5609	0.000851035	0.00268898	109.475	10.1696	0.000872134	0.00330022	209.412	5.31641	0.00120466	0.00557319	123.629	9.00534	0.000900159	0.00311755	210.129	5.36764	0.00118712	0.00488941	87.3905	12.7396	0.000826966	0.00361631	209.697	5.30918	0.00130468	0.00490702	187.762	5.92943	0.00127795	0.0043993	99.061
AT1G11440			similar to glycine-rich protein [Arabidopsis thaliana] (TAIR:AT3G29075.1); similar to hypothetical protein [Vitis vinifera] (GB:CAN76854.1)	1	0.0001	1	0.0001	2	0.0001	2	261871_at	924.34	107.941	8.56341	0.00317389	0.00668334	98.8064	9.35507	0.0031275	0.00644048	175.981	5.25249	0.00407772	0.00914929	134.665	6.86399	0.00353062	0.010409	156.567	5.90379	0.0038056	0.00808179	97.6835	9.55616	0.00308439	0.0085974	181.45	5.0942	0.00422961	0.00977657	134.519	6.87143	0.00353104	0.0091547	181.081	5.10456	0.00420694	0.00929178	115.954
AT3G61460	BRH1 (BRASSINOSTEROID-RESPONSIVE RING-H2); protein binding / zinc ion binding	Encodes a novel ring finger protein and forms an N-terminal hydrophobic domain and a C-terminal RING-H2 signature. Expression is down regulated by brassinolide.	similar to zinc finger (C3HC4-type RING finger) family protein [Arabidopsis thaliana] (TAIR:AT5G41400.1); similar to unnamed protein product [Vitis vinifera] (GB:CAO39675.1); contains InterPro domain Zinc finger, RING/FYVE/PHD-type (InterPro:IPR013083); c	0.0001	0.0001	3	0.0001	3	0.0001	3	251321_at	5182.57	635.954	8.14927	7.64e-05	0.000761046	541.545	9.56996	7.15e-05	0.000706149	571.532	9.06786	7.47e-05	0.000943657	1229.1	4.21656	0.000125219	0.00201695	542.207	9.55828	7.19e-05	0.000930985	441.08	11.8286	6.86e-05	0.00142139	288.533	17.9618	6.09e-05	0.00114874	773.536	6.69984	8.71e-05	0.00138717	1382.11	3.74976	0.000133655	0.00154618	326.215
AT2G28840	ankyrin repeat family protein		similar to ankyrin repeat family protein [Arabidopsis thaliana] (TAIR:AT5G07270.1); similar to unnamed protein product [Vitis vinifera] (GB:CAO21674.1); contains InterPro domain Zinc finger, RING-type; (InterPro:IPR001841); contains InterPro domain Ankyri	1	1	2	2	3	3	6	266229_at	11428.5	1483.01	7.70633	0.00243476	0.00552843	1069.06	10.6903	0.00215454	0.00494496	1080.63	10.5758	0.00216804	0.00595661	1716.04	6.65984	0.00263983	0.00869433	394.854	28.9437	0.00178974	0.00476908	732.088	15.1555	0.00196513	0.00654011	1814.97	6.29682	0.0026958	0.00725631	1109.69	10.2988	0.00217797	0.00672818	1405.19	8.13311	0.00239768	0.00641645	2467.05
AT1G78110			similar to unknown protein [Arabidopsis thaliana] (TAIR:AT1G22230.1); similar to unnamed protein product [Vitis vinifera] (GB:CAO61735.1)	0.0001	0.0001	1	1	1	1	2	257502_at	1370.19	69.6046	19.6853	3.05e-05	0.000532997	96.22	14.2402	3.51e-05	0.000538194	161.114	8.50445	4.57e-05	0.000798196	491.784	2.78616	0.00183406	0.00705068	119.847	11.4329	3.44e-05	0.000727433	245.194	5.66304	9.08e-05	0.00157612	307.563	4.45499	0.000152902	0.00165485	582.251	2.35326	0.000159815	0.00172517	233.329	5.87236	7.75e-05	0.00130568	100.826
AT2G46590	DAG2 (DOF AFFECTING GERMINATION 2); DNA binding / transcription factor	encodes a protein containing Dof zinc finger motifs. expression is limited to vascular system of the mother plant. recessive mutation is inherited as maternal-effect and expression is not detected in the embryo. mutants are defective in seed germination.	Identical to Dof zinc finger protein DOF2.5 (DOF2.5) [Arabidopsis Thaliana] (GB:Q9ZPY0;GB:Q84WI6;GB:Q9AR20); similar to DAG1 (DOF AFFECTING GERMINATION 1) [Arabidopsis thaliana] (TAIR:AT3G61850.4); similar to hypothetical protein [Vitis vinifera] (GB:CAN	1	0.0001	0.0001	0.0001	1	0.0001	1	265448_at	836.79	199.676	4.19074	0.000683199	0.00237775	177.852	4.70498	0.000600475	0.0021651	96.5235	8.66929	0.000361089	0.00200302	120.88	6.9225	0.000412534	0.00334833	74.7901	11.1885	0.000335683	0.00179936	76.6494	11.2309	0.000340591	0.00261322	117.6	7.11558	0.000409899	0.00254558	227.535	3.67763	0.000922285	0.00401223	111.703	7.49124	0.000403439	0.0024597	124.685
AT4G17670	senescence-associated protein-related		similar to senescence-associated protein-related [Arabidopsis thaliana] (TAIR:AT5G47060.1); similar to hypothetical protein 40.t00027 [Brassica oleracea] (GB:ABD65149.1); contains InterPro domain Protein of unknown function DUF581 (InterPro:IPR007650)	4	2	0.0001	0.0001	4	2	6	245401_at	2681.67	866.976	3.09313	0.000301899	0.00149665	820.844	3.26697	0.000296243	0.00144845	433.665	6.18374	0.000162465	0.00135402	734.436	3.65134	0.000273953	0.00279981	309.521	8.66395	0.000137051	0.00120936	463.149	5.95047	0.000182363	0.00200326	459.345	5.83803	0.000179036	0.00176679	434.393	6.17338	0.000162085	0.00173466	71.7764	37.3615	0.000101614	0.00141911	200.695
AT1G77660	MORN (Membrane Occupation and Recognition Nexus) repeat-containing protein /phosphatidylinositol-4-phosphate 5-kinase-related		similar to MORN (Membrane Occupation and Recognition Nexus) repeat-containing protein /phosphatidylinositol-4-phosphate 5-kinase-related [Arabidopsis thaliana] (TAIR:AT1G21920.1); similar to unnamed protein product [Vitis vinifera] (GB:CAO61835.1); contai	1	0.0001	1	0.0001	2	0.0001	2	259730_at	832.426	165.976	5.01535	0.00748735	0.0127183	121.844	6.83191	0.00619641	0.0107286	97.794	8.51203	0.00564909	0.011592	108.441	7.67631	0.00597955	0.0145697	78.8503	10.557	0.00523392	0.0101126	190.954	4.56982	0.00864107	0.0172835	302.659	2.75038	0.0153494	0.02478	197.122	4.22289	0.0086776	0.0168419	85.0093	9.79217	0.0053549	0.0109811	75.0487
AT4G28270	zinc finger (C3HC4-type RING finger) family protein		similar to RMA1 (Ring finger protein with Membrane Anchor 1), protein binding / ubiquitin-protein ligase/ zinc ion binding [Arabidopsis thaliana] (TAIR:AT4G03510.2); similar to RMA1 (Ring finger protein with Membrane Anchor 1), protein binding / ubiquitin	3	1	3	0.0001	6	1	7	253806_at	2772.31	68.4825	40.4821	1.17e-05	0.000362439	148.2	18.7066	1.3e-05	0.000361404	64.8183	42.7705	1.18e-05	0.000519128	483.09	5.73871	2.68e-05	0.00128482	278.921	9.93942	1.49e-05	0.000524494	479.851	5.76901	1.99e-05	0.000942661	205.9	13.4643	1.4e-05	0.000737991	1051.37	2.63685	9.39e-05	0.0014181	225.538	12.292	1.41e-05	0.000662782	221.361
AT3G45770	oxidoreductase, zinc-binding dehydrogenase family protein		Identical to Probable trans-2-enoyl-CoA reductase, mitochondrial precursor [Arabidopsis Thaliana] (GB:Q8LCU7;GB:Q8W4H6;GB:Q9M166); similar to ARP protein (REF) [Arabidopsis thaliana] (TAIR:AT1G49670.1); similar to unnamed protein product [Vitis vinifera]	0.0001	1	0.0001	1	0.0001	2	2	252542_at	1580.86	208.998	7.56401	8.18e-06	0.000306157	227.648	6.94433	7.39e-06	0.000302938	193.721	8.16051	6.77e-06	0.000428394	300.094	5.2679	1.33e-05	0.00105864	347.698	4.54665	8.96e-06	0.000445048	404.303	3.93061	9.84e-06	0.000854645	196.636	8.03953	6.34e-06	0.000581855	232.181	6.80876	6.32e-06	0.00063337	301.747	5.23903	1.81e-05	0.000729774	193.795
AT2G31305			similar to Protein phosphatase inhibitor [Medicago truncatula] (GB:ABN09808.1); contains InterPro domain Protein phosphatase inhibitor (InterPro:IPR011107)	1	0.0001	0.0001	0.0001	1	0.0001	1	264059_at	836.533	87.8207	9.52547	0.000780331	0.00258068	69.9025	11.9671	0.000723308	0.00242401	92.683	9.02575	0.000845998	0.00323853	173.735	4.81499	0.00111399	0.00536108	111.539	7.49994	0.000899031	0.00311624	207.825	4.12436	0.00136453	0.00525673	372.71	2.24446	0.00335977	0.00838295	182.479	4.58427	0.00121451	0.00471823	77.5149	10.7919	0.000751766	0.00333204	83.6703
AT1G12120			similar to unknown protein [Arabidopsis thaliana] (TAIR:AT1G62530.2); similar to unknown protein [Arabidopsis thaliana] (TAIR:AT1G62530.1); similar to unnamed protein product [Vitis vinifera] (GB:CAO70341.1); contains InterPro domain Protein of unknown fu	0.0001	0.0001	1	0.0001	1	0.0001	1	260995_at	1422.06	224.563	6.33258	2.19e-06	0.000198212	212.748	6.68426	1.72e-06	0.00018991	259.19	5.48658	2.62e-06	0.000333562	162.514	8.75042	1.74e-06	0.000470721	219.695	6.4729	8.53e-07	0.000240963	152.789	9.49835	1.52e-06	0.000472401	226.344	6.28277	7.4e-07	0.000265931	153.073	9.29012	2.88e-06	0.00051498	249.368	5.70268	8.96e-07	0.000315117	257.007
AT1G56580			similar to unknown protein [Arabidopsis thaliana] (TAIR:AT1G09310.1); similar to unknown [Populus trichocarpa] (GB:ABK94967.1); contains InterPro domain Protein of unknown function DUF538 (InterPro:IPR007493)	3	0.0001	0.0001	0.0001	3	0.0001	3	245629_at	12806.5	5394.77	2.37386	0.000167451	0.00109656	4942.68	2.59099	0.000191537	0.00115255	3112.45	4.11459	6.89e-05	0.000919182	672.95	19.0303	3.44e-05	0.00142193	1132.54	11.3078	3.93e-05	0.000747213	414.228	31.9719	3.31e-05	0.00113622	5266.4	2.43173	0.00017601	0.00175139	3448.93	3.71317	9.19e-05	0.00141271	1213.51	10.5532	3.95e-05	0.000988928	887.453
AT5G48640	cyclin family protein		Identical to Cyclin-C1-1 (CYCC1-1) [Arabidopsis Thaliana] (GB:Q9FJK6); similar to cyclin family protein [Arabidopsis thaliana] (TAIR:AT5G48630.1); similar to unknown [Populus trichocarpa] (GB:ABK96032.1); contains InterPro domain Cyclin (InterPro:IPR0066	1	3	0.0001	0.0001	1	3	4	248659_at	1422.85	262.703	5.4162	0.000160111	0.00107782	266.9	5.33104	0.000158624	0.00105086	335.484	4.2412	0.000197265	0.00147806	630.185	2.25784	0.00182095	0.00702246	213.471	6.66533	0.000160987	0.00128255	337.127	4.44259	0.000342154	0.00262296	264.04	5.38878	0.000219293	0.00192953	436.688	3.25828	0.000289456	0.00223005	164.833	8.63209	0.000122561	0.00149752	169.728
AT5G65070	MAF4 (MADS AFFECTING FLOWERING 4); transcription factor	Encodes MADS-box containing FLC paralog. Five splice variants have been identified but not characterized with respect to expression patterns and/or differing function. Overexpression of the gene in the Landsberg ecotype leads to a delay in flowering, tran	similar to AGL68/MAF5 (MADS AFFECTING FLOWERING 5), transcription factor [Arabidopsis thaliana] (TAIR:AT5G65080.1); similar to 80C09_26 [Brassica rapa subsp. pekinensis] (GB:AAZ41837.1); contains InterPro domain Transcription factor, MADS-box; (InterPro:I	1	0.0001	0.0001	0.0001	1	0.0001	1	247223_at	104.737	16.8728	6.20744	0.00315132	0.00665154	17.9503	5.83484	0.00328594	0.0066812	18.5387	5.64963	0.00344981	0.00814626	22.603	4.63377	0.00397072	0.0111754	18.5283	5.65282	0.00335714	0.00736917	19.3386	5.16821	0.00354918	0.00936334	21.6675	4.83383	0.00367086	0.00893214	24.9078	4.20498	0.00412347	0.0101785	19.1118	5.48023	0.00340296	0.00806158	18.3925
AT4G14430	enoyl-CoA hydratase/isomerase family protein		similar to enoyl-CoA hydratase/isomerase family protein [Arabidopsis thaliana] (TAIR:AT4G14440.1); similar to hypothetical protein [Vitis vinifera] (GB:CAN82902.1); contains InterPro domain Crotonase, core; (InterPro:IPR001753)	0.0001	0.0001	1	0.0001	1	0.0001	1	245359_at	3185.55	311.735	10.2188	0.00101835	0.00306686	401.507	7.93398	0.0011147	0.00319716	478.826	6.65284	0.00125327	0.00413792	1168.97	2.72509	0.0029451	0.00929394	385.202	8.2698	0.00109876	0.00351704	807.142	3.92973	0.00179011	0.00618338	624.583	5.10028	0.00144029	0.00491449	1076.32	2.95968	0.00270336	0.00769615	446.493	7.13459	0.00126085	0.00437649	451.497
AT5G41790	CIP1 (COP1-INTERACTIVE PROTEIN 1)	encodes a protein that physically interacts specifically with the putative coiled-coil region of COP1 in vitro. In hypocotyl and cotyledon protoplasts, it is associated to the cytoskeleton, but not in the root. expression is not regulated by light.	similar to myosin heavy chain-related [Arabidopsis thaliana] (TAIR:AT1G64330.1); similar to unnamed protein product [Vitis vinifera] (GB:CAO65832.1); contains InterPro domain Prefoldin (InterPro:IPR009053)	0.0001	0.0001	1	0.0001	1	0.0001	1	249271_at	1557.25	78.1502	19.9264	0.000446997	0.00185278	81.5028	19.1067	0.000450441	0.00182163	147.232	10.5769	0.000521529	0.00245554	419.832	3.70922	0.00101265	0.00510128	430.145	3.62029	0.00104873	0.00341833	664.787	2.36945	0.00235143	0.00728027	165.961	9.38323	0.000558846	0.00294244	395.072	3.94169	0.000958186	0.0041063	433.634	3.59116	0.00186258	0.00546031	193.947
AT5G53800			similar to unnamed protein product [Vitis vinifera] (GB:CAO39254.1)	2	1	0.0001	0.0001	2	1	3	248228_at	555.355	155.783	3.56493	0.0189477	0.0268375	120.638	4.60349	0.0150596	0.0218025	107.23	5.17909	0.0137552	0.0226372	107.325	5.17451	0.0138749	0.0264312	91.6784	6.05764	0.0126123	0.0196866	137.594	4.07859	0.0168418	0.0283991	115.137	4.82343	0.0146088	0.0238064	93.8537	5.91724	0.0126685	0.0223333	123.557	4.49473	0.0154424	0.024064	170.412
AT4G33780			similar to unknown protein [Arabidopsis thaliana] (TAIR:AT1G69935.1); similar to unnamed protein product [Vitis vinifera] (GB:CAO49867.1)	0.0001	0.0001	1	0.0001	1	0.0001	1	253303_at	3217.3	409.411	7.85837	0.00663024	0.0115633	425.033	7.56953	0.00675739	0.0114779	794.874	4.04756	0.0101168	0.0178563	1281.23	2.51111	0.0186759	0.032753	920.879	3.49373	0.0117159	0.0185845	1360.85	2.42773	0.0218712	0.0346436	898.703	3.57994	0.0114191	0.0197152	1129.46	2.84853	0.0152069	0.0256944	406.704	7.91068	0.00665981	0.012749	481.216
AT4G29160	SNF7.1		similar to SNF7.2 [Arabidopsis thaliana] (TAIR:AT2G19830.1); similar to hypothetical protein [Vitis vinifera] (GB:CAN68229.1); contains InterPro domain Snf7; (InterPro:IPR005024)	1	0.0001	0.0001	0.0001	1	0.0001	1	253735_at	1762.55	191.72	9.19335	3.61e-05	0.000555155	195.378	9.02122	3.52e-05	0.000538194	264.493	6.6639	4.92e-05	0.000818691	545.747	3.22961	0.000163075	0.00224428	437.035	4.03298	7.8e-05	0.000965342	760.334	2.28272	0.00033727	0.00260716	513.682	3.43121	8.18e-05	0.00129288	517.077	3.40868	6.88e-05	0.00126967	342.22	5.15035	8.78e-05	0.00136638	357.885
AT3G62790	NADH-ubiquinone oxidoreductase-related		similar to NADH-ubiquinone oxidoreductase-related [Arabidopsis thaliana] (TAIR:AT2G47690.1); similar to NADH-ubiquinone oxidoreductase-like protein [Camellia sinensis] (GB:ABY77914.1)	1	1	0.0001	0.0001	1	1	2	251186_at	2364.17	451.588	5.23525	1.89e-05	0.000435154	435.991	5.42253	2.76e-05	0.000498413	572.833	4.12716	5.76e-05	0.000853225	578.802	4.0846	2.81e-05	0.00129859	565.154	4.18323	2.44e-05	0.000649064	532.29	4.5465	4.54e-05	0.00121538	676.957	3.49235	5.27e-05	0.0010906	527.353	4.48309	2.09e-05	0.00086583	693.328	3.40989	3.09e-05	0.00090429	664.747
AT2G43020	ATPAO2 (POLYAMINE OXIDASE 2); amine oxidase		similar to ATPAO3 (POLYAMINE OXIDASE 3), oxidoreductase [Arabidopsis thaliana] (TAIR:AT3G59050.1); similar to unnamed protein product [Vitis vinifera] (GB:CAO69965.1); similar to hypothetical protein OsJ_015520 [Oryza sativa (japonica cultivar-group)] (GB	0.0001	0.0001	1	0.0001	1	0.0001	1	265244_at	3595.58	356.726	10.0794	2.16e-06	0.000198212	499.308	7.20112	2.09e-06	0.000202486	894.635	4.01904	1.15e-05	0.000519128	1215.6	2.95787	1.08e-05	0.000989493	889.329	4.04302	3.15e-05	0.00070422	889.734	4.05955	3.5e-06	0.000580467	1373.53	2.61776	8.78e-06	0.000663796	1610.71	2.2323	4.38e-05	0.0010653	554.071	6.48938	7.56e-06	0.000526783	316.396
AT4G16330	oxidoreductase, 2OG-Fe(II) oxygenase family protein		similar to oxidoreductase, 2OG-Fe(II) oxygenase family protein [Arabidopsis thaliana] (TAIR:AT2G38240.1); similar to naringenin 3-dioxygenase like protein [Brassica napus] (GB:CAC14568.1); contains InterPro domain 2OG-Fe(II) oxygenase (InterPro:IPR005123)	0.0001	0.0001	1	0.0001	1	0.0001	1	245360_at	2666.6	450.347	5.92121	1.04e-06	0.000185234	473.362	5.63332	7.11e-07	0.00015841	521.714	5.11123	1.58e-06	0.00028574	754.941	3.5322	4.83e-06	0.000664307	685.938	3.88752	1.12e-06	0.000242292	930.089	2.85223	4.9e-06	0.00066449	630.483	4.22946	1.45e-06	0.000335731	639.911	4.16715	1.38e-05	0.000768841	577.12	4.62053	1.89e-06	0.000349484	592.069
AT1G65980	TPX1 (THIOREDOXIN-DEPENDENT PEROXIDASE 1); antioxidant	thioredoxin-dependent peroxidase	Identical to Peroxiredoxin-2B (PRXIIB) [Arabidopsis Thaliana] (GB:Q9XEX2); similar to TPX2 (THIOREDOXIN-DEPENDENT PEROXIDASE 2), antioxidant [Arabidopsis thaliana] (TAIR:AT1G65970.1); similar to type 2 peroxiredoxin [Brassica rapa subsp. pekinensis] (GB:	78	76	28	38	106	114	220	261919_at	15458.1	4758.47	3.24855	5.04e-05	0.000638142	4215.73	3.66677	4.61e-05	0.000593092	7305.6	2.11593	0.00032322	0.00189463	5721.01	2.702	0.000234366	0.00265643	3547.02	4.35807	3.82e-05	0.000739571	4141.2	3.69433	4.55e-05	0.00121538	3231.58	4.78347	4.25e-05	0.00102346	5253.76	2.9423	6.26e-05	0.00122178	1826.88	8.46148	2.91e-05	0.000888365	4565.32
AT3G62920			similar to hypothetical protein [Vitis vinifera] (GB:CAN74119.1)	1	0.0001	0.0001	0.0001	1	0.0001	1	251194_at	166.264	45.8856	3.62345	0.000105541	0.000886118	34.523	4.81604	5.57e-05	0.000638438	40.9666	4.05853	5.4e-05	0.000833317	35.7424	4.65174	2.31e-05	0.00125816	33.1275	5.01892	2.85e-05	0.000676649	47.2949	3.592	0.000102637	0.00161188	64.4675	2.57904	0.000718811	0.00335158	28.7505	5.78301	1.73e-05	0.00082144	32.8984	5.05387	8.61e-05	0.00135729	69.2298
AT5G53340	galactosyltransferase family protein		similar to transferase, transferring glycosyl groups / transferase, transferring hexosyl groups [Arabidopsis thaliana] (TAIR:AT2G25300.1); similar to beta 1,3-glycosyltransferase-like protein I [Solanum lycopersicum] (GB:CAD30015.1); contains InterPro dom	0.0001	0.0001	0.0001	1	0.0001	1	1	248262_at	1269.85	311.179	4.08079	0.00499093	0.00928948	316.447	4.01285	0.00508501	0.00919106	492.671	2.57749	0.00916925	0.0165588	356.767	3.55934	0.00577788	0.0142372	283.306	4.48227	0.00462345	0.00926574	238.421	5.35942	0.0041368	0.0103424	350.676	3.62117	0.0060039	0.0124657	295.9	4.2915	0.00487047	0.0113462	288.459	4.4022	0.0048865	0.0102879	410.762
AT4G10610	RBP37 (RNA-BINDING PROTEIN 37); RNA binding	RNA-binding protein, putative. Member of a family of proteins having an PABC binding domain (PAM motif).	similar to CID11, RNA binding / protein binding [Arabidopsis thaliana] (TAIR:AT1G32790.1); similar to unnamed protein product [Vitis vinifera] (GB:CAO48581.1); contains InterPro domain Ataxin-2, C-terminal (InterPro:IPR009818); contains InterPro domain RN	1	0.0001	0.0001	2	1	2	3	254990_at	5246.49	1550.35	3.38406	7.43e-06	0.000294153	1618.66	3.24126	1.23e-06	0.000179075	1285.17	4.08233	3.7e-07	0.000147804	1505.68	3.48446	3.79e-06	0.000644535	1269.13	4.13394	1.89e-06	0.000294862	1328.39	3.94834	3.57e-07	0.000261684	878.133	5.9746	8.38e-07	0.000265931	1368.93	3.83255	2.24e-07	0.000231943	958.437	5.47401	6.29e-08	9.8e-05	1453.07
AT1G56080			similar to unknown protein [Arabidopsis thaliana] (TAIR:AT1G16520.1); similar to unknown [Populus trichocarpa] (GB:ABK96045.1); contains InterPro domain Paired amphipathic helix; (InterPro:IPR003822)	0.0001	0.0001	1	0.0001	1	0.0001	1	262084_at	513.934	114.709	4.48032	1.63e-06	0.000187941	109.249	4.70425	8.89e-07	0.000160596	199.006	2.58251	5.13e-08	9.47e-05	165.254	3.10996	6.44e-05	0.00165106	105.713	4.86159	2.29e-06	0.000320299	143.523	3.55605	3.24e-07	0.000261684	207.432	2.4776	2.61e-06	0.000404091	174.683	2.94209	0.000442833	0.00271362	82.7051	6.21405	3.02e-05	0.000902224	135.511
AT1G77710			Identical to Probable ubiquitin-fold modifier 1 precursor [Arabidopsis Thaliana] (GB:Q9CA23); similar to unknown [Populus trichocarpa] (GB:ABK93968.1); similar to unnamed protein product [Vitis vinifera] (GB:CAO61814.1); contains InterPro domain Ubiquitin	3	3	4	0.0001	7	3	10	259675_at	5889.16	1151.54	5.11415	3.14e-06	0.000223882	1191.85	4.94118	1.43e-05	0.000375229	1162.46	5.06612	1.6e-05	0.000560051	1851.56	3.18065	5.34e-06	0.000679586	1679.99	3.50547	1.17e-06	0.000242292	2384.63	2.47141	1.01e-05	0.000854645	1185.28	4.96859	8e-07	0.000265931	1599.6	3.68164	5.94e-07	0.000316921	1483.71	3.96922	0.000106756	0.00142551	1205.46
AT4G13460	SUVH9 (SU(VAR)3-9 HOMOLOG 9); histone-lysine N-methyltransferase/ zinc ion binding	Encodes a SU(VAR)3-9 homolog, a SET domain protein. Known SET domain proteins are involved in epigenetic control of gene expression. There are 10 SUVH genes in Arabidopsis and this subfamily of the SET proteins have an additional conserved RING finger mot	Identical to Probable histone-lysine N-methyltransferase, H3 lysine-9 specific SUVH9 (SUVH9) [Arabidopsis Thaliana] (GB:Q9T0G7); similar to SUVH2 (SU(VAR)3-9 HOMOLOG 2) [Arabidopsis thaliana] (TAIR:AT2G33290.1); similar to unnamed protein product [Vitis	1	0.0001	0.0001	0.0001	1	0.0001	1	254745_at	1260.88	315.332	3.99858	0.000375748	0.00168571	294.837	4.27653	0.000412565	0.00173025	221.014	5.70497	0.000291255	0.00178797	294.473	4.28182	0.00040396	0.00331353	265.612	4.74707	0.000358924	0.00185919	406.456	3.05268	0.0006068	0.00348805	277.029	4.55144	0.000354651	0.00236859	326.611	3.86049	0.000395835	0.00256778	280.71	4.49175	0.00042241	0.00249721	237.799
AT5G56250			similar to unknown protein [Arabidopsis thaliana] (TAIR:AT5G56240.1); similar to unnamed protein product [Vitis vinifera] (GB:CAO66846.1)	1	0.0001	0.0001	0.0001	1	0.0001	1	248006_at	496.764	83.5413	5.94633	0.0055263	0.0100381	86.865	5.7188	0.00567853	0.0100113	91.1958	5.44722	0.00580277	0.0118142	191.896	2.58872	0.0129831	0.0251905	106.824	4.65032	0.00659628	0.0119765	221.792	2.27142	0.0183803	0.0303491	87.0199	5.70862	0.00593498	0.0123721	163.219	3.04353	0.0101713	0.0189109	131.686	3.77233	0.00882735	0.0155759	85.7205
AT1G15270			similar to unknown protein [Arabidopsis thaliana] (TAIR:AT3G16040.1); similar to hypothetical protein [Plantago major] (GB:CAH59409.1); contains InterPro domain Translation machinery associated TMA7 (InterPro:IPR015157)	6	2	0.0001	1	6	3	9	262602_at	3218.36	628.135	5.12368	0.000133725	0.000985237	568.775	5.65842	0.000118248	0.000883353	840.399	3.82957	0.000175022	0.00139395	1439.99	2.23499	0.000362357	0.00314834	885.416	3.63486	0.000212403	0.00144161	1455.76	2.1518	0.00150472	0.00555382	802.287	4.01149	0.000160342	0.00169006	1155.32	2.7857	0.00023832	0.00203512	745.287	4.31829	0.000646111	0.00306184	742.983
AT1G65410	ATNAP11 (ARABIDOPSIS THALIANA NON-INTRINSIC ABC PROTEIN 11)	member of NAP subfamily	Identical to Non-intrinsic ABC protein 11, chloroplast precursor (NAP11) [Arabidopsis Thaliana] (GB:Q9AT00;GB:O80812;GB:Q84JX9); similar to ATNAP3 (Arabidopsis thaliana non-intrinsic ABC protein 3) [Arabidopsis thaliana] (TAIR:AT1G67940.1); similar to unn	1	0.0001	0.0001	0.0001	1	0.0001	1	264165_at	1540.26	307.928	5.00203	3.34e-05	0.000542852	335.717	4.58798	3.87e-05	0.000556323	545.145	2.82542	7.8e-05	0.000961354	649.643	2.37094	8.31e-05	0.00177191	402.012	3.83138	5.33e-05	0.000820207	513.527	2.98693	5.96e-05	0.00135724	360.875	4.26813	5.79e-05	0.00112222	518.02	2.97336	7.99e-05	0.001341	347.827	4.42825	3.9e-05	0.000988928	199.065
AT3G51500	unknown protein			0.0001	0.0001	0.0001	1	0.0001	1	1	252093_at	278.546	84.1416	3.31045	0.000997754	0.00302603	61.3068	4.54348	0.000700065	0.00237831	62.5005	4.4567	0.00124852	0.00412687	127.878	2.17822	0.00206462	0.00749831	69.0513	4.0339	0.000866082	0.00304779	91.5314	3.13367	0.00119359	0.00489853	58.12	4.7926	0.000861687	0.00369956	105.053	2.65149	0.00143624	0.00518874	43.8493	6.35235	0.000727069	0.00326553	86.8437
AT3G12490	cysteine protease inhibitor, putative / cystatin, putative		Identical to Cysteine proteinase inhibitor 6 precursor (CYS6) [Arabidopsis Thaliana] (GB:Q8H0X6;GB:Q8VZA2;GB:Q9FUB0;GB:Q9LHF9); similar to cysteine protease inhibitor, putative / cystatin, putative [Arabidopsis thaliana] (TAIR:AT5G05110.1); similar to cy	3	3	1	0.0001	4	3	7	256235_at	5247.54	1566.41	3.35004	0.0073812	0.0125688	1498.04	3.50294	0.00668677	0.0113941	1577.1	3.32733	0.00720196	0.0138294	2042.52	2.56915	0.0116377	0.0232623	1163.93	4.50846	0.00519675	0.0100576	1834.08	2.83688	0.00875757	0.0174323	1360.8	3.85622	0.00629785	0.0128766	1476.6	3.5538	0.00659164	0.013932	1196.85	4.38447	0.00530729	0.0109014	1390.51
AT5G49550			similar to hypothetical protein [Vitis vinifera] (GB:CAN71738.1); contains domain gb def: Hypothetical protein (PTHR10668:SF1); contains domain PHYTOENE DEHYDROGENASE (PTHR10668)	0.0001	0.0001	1	0.0001	1	0.0001	1	248587_at	1562.85	457.784	3.41393	0.0013274	0.00365745	424.333	3.68306	0.00131201	0.00355657	608.792	2.56712	0.00220099	0.00600875	484.163	3.22793	0.00198185	0.00734096	248.266	6.29505	0.000767384	0.00282871	328.302	4.83338	0.000930085	0.00429016	673.8	2.31945	0.00372374	0.00900806	499.913	3.12623	0.00160885	0.005555	356.834	4.37975	0.00118709	0.0042131	342.343
AT5G03460			similar to unknown [Populus trichocarpa] (GB:ABK93498.1)	0.0001	1	0.0001	0.0001	0.0001	1	1	250921_at	2313.12	431.694	5.35823	2.17e-05	0.000458854	420.202	5.50477	2.09e-05	0.000445737	416.358	5.5556	2.52e-05	0.000647749	752.387	3.07437	2.83e-05	0.00129989	500.094	4.62536	1.31e-05	0.000502978	826.671	2.74878	5.43e-05	0.00129615	791.687	2.92176	0.000149357	0.00164324	856.447	2.70083	3.7e-05	0.0010139	535.657	4.31827	0.000297948	0.00216607	805.266
AT5G65760	serine carboxypeptidase S28 family protein		similar to serine carboxypeptidase S28 family protein [Arabidopsis thaliana] (TAIR:AT2G24280.1); similar to unnamed protein product [Vitis vinifera] (GB:CAO17745.1); similar to Os01g0767100 [Oryza sativa (japonica cultivar-group)] (GB:NP_001044360.1); con	0.0001	0.0001	0.0001	1	0.0001	1	1	247156_at	1330.17	503.347	2.64265	0.00129633	0.00359569	485.265	2.74112	0.00116337	0.00328796	406.683	3.27077	0.000890004	0.00334133	428.554	3.10386	0.00100011	0.00507134	355.036	3.74658	0.000789279	0.00287693	427.483	3.07522	0.000983046	0.00441769	280.96	4.73438	0.000654234	0.0031941	380.314	3.49756	0.000805716	0.00370142	294.541	4.51608	0.000677923	0.00314088	356.82
AT2G17980	ATSLY1; protein transporter	member of SLY1 Gene Family	Identical to SEC1 family transport protein SLY1 (SLY1) [Arabidopsis Thaliana] (GB:Q9SL48); similar to unknown protein [Arabidopsis thaliana] (TAIR:AT4G31740.1); similar to unnamed protein product [Vitis vinifera] (GB:CAO47451.1); similar to hypothetical	0.0001	0.0001	1	0.0001	1	0.0001	1	265822_at	1625.49	410.826	3.95664	0.000277307	0.00143262	384.151	4.23139	0.00024214	0.00129714	551.725	2.9462	0.000505705	0.00241206	506.901	3.20672	0.000345668	0.00309984	348.307	4.66683	0.000225123	0.00147959	453.977	3.5579	0.000356298	0.00266167	605.538	2.68438	0.000459218	0.00269057	437.187	3.71807	0.000297625	0.00225169	428.923	3.78971	0.000317812	0.00222432	518.253
AT3G19000	oxidoreductase, 2OG-Fe(II) oxygenase family protein		similar to oxidoreductase, 2OG-Fe(II) oxygenase family protein [Arabidopsis thaliana] (TAIR:AT3G19010.1); similar to unnamed protein product [Vitis vinifera] (GB:CAO47729.1); contains InterPro domain 2OG-Fe(II) oxygenase (InterPro:IPR005123); contains Int	1	0.0001	0.0001	0.0001	1	0.0001	1	256892_at	710.26	125.023	5.68101	1.45e-06	0.000187941	236.336	3.0053	2.39e-05	0.000471052	302.286	2.34963	4.25e-05	0.00077375	188.551	3.76693	5.5e-07	0.000414514	192.66	3.68659	1.61e-05	0.000545263	196.202	3.74234	3.75e-05	0.00118052	131.427	5.40421	8.53e-07	0.000265931	322.951	2.19928	4.36e-05	0.0010653	212.707	3.33915	2.43e-06	0.000378737	186.058
AT1G08620	transcription factor jumonji (jmj) family protein / zinc finger (C5HC2 type) family protein		similar to transcription factor jumonji (jmj) family protein / zinc finger (C5HC2 type) family protein [Arabidopsis thaliana] (TAIR:AT4G20400.2); similar to transcription factor jumonji (jmj) family protein / zinc finger (C5HC2 type) family protein [Arabi	1	0.0001	0.0001	0.0001	1	0.0001	1	264792_at	1098.07	255.991	4.2895	5.14e-06	0.000268106	258.284	4.25143	3.4e-06	0.000235004	357.218	3.07397	4.24e-06	0.000352741	478.376	2.29542	0.000418443	0.0033594	247.134	4.44323	4.11e-07	0.000189877	405.162	2.76746	5.99e-05	0.001361	478.102	2.29674	2.2e-05	0.000818713	469.347	2.33958	0.000221494	0.00196554	164.821	6.66221	7.88e-07	0.000289022	273.49
AT4G27650	PEL1 (PELOTA); translation release factor	Encodes Arabidopsis homolog of Drosophila pelota protein.	similar to eukaryotic release factor 1 family protein / eRF1 family protein [Arabidopsis thaliana] (TAIR:AT3G58390.1); similar to unnamed protein product [Vitis vinifera] (GB:CAO23009.1); contains InterPro domain Probable translation factor pelota; (Inter	0.0001	0.0001	0.0001	1	0.0001	1	1	253882_at	1047.8	209.96	4.99047	0.00126425	0.00353265	194.14	5.39712	0.00126042	0.00346714	295.362	3.5475	0.00178484	0.00521891	364.599	2.87383	0.00230369	0.00797252	325.845	3.21563	0.00207059	0.00525251	392.045	2.69278	0.00278029	0.00806154	277.998	3.76908	0.00163582	0.00530044	291.05	3.60006	0.0017626	0.00585093	314.291	3.33384	0.0021316	0.00595226	267.899
AT1G61780	postsynaptic protein-related		similar to unnamed protein product [Vitis vinifera] (GB:CAO69687.1); contains domain PTHR11800 (PTHR11800); contains domain PTHR11800:SF1 (PTHR11800:SF1)	5	2	0.0001	1	5	3	8	264399_at	1789.73	476.581	3.75535	4.03e-05	0.000577996	425.007	4.21105	4.88e-05	0.00060556	418.105	4.28056	4.99e-05	0.000820524	542.26	3.30049	5.29e-05	0.00155763	502.79	3.55959	5.76e-05	0.000847372	706.151	2.53947	0.000426475	0.00292641	513.272	3.48689	7.24e-05	0.00122615	433.685	4.12679	3.83e-05	0.00102184	470.774	3.80167	0.00025722	0.00204791	646.845
AT3G54300	ATVAMP727 (Arabidopsis thaliana vesicle-associated membrane protein 727)	member of Synaptobrevin -like protein family	Identical to Vesicle-associated membrane protein 727 (VAMP727) [Arabidopsis Thaliana] (GB:Q9M376;GB:Q53XE0); similar to ATVAMP725 (Arabidopsis thaliana vesicle-associated membrane protein 725) [Arabidopsis thaliana] (TAIR:AT2G32670.1); similar to unnamed	0.0001	1	1	1	1	2	3	251877_at	2010.49	456.365	4.40543	3.09e-05	0.000533735	448.056	4.48713	4.79e-05	0.000602182	522.22	3.84988	3.97e-05	0.00074843	888.144	2.26369	8.09e-05	0.00177191	412.193	4.87753	4.76e-05	0.000792803	714.847	2.84691	8.43e-05	0.00154721	656.939	3.06038	0.000118179	0.00149135	833.318	2.41263	0.0001405	0.00161892	401.108	5.01232	3.11e-05	0.00090429	535.93
AT1G31910	GHMP kinase family protein		similar to phosphomevalonate kinase [Hevea brasiliensis] (GB:AAL18926.1); contains InterPro domain Ribosomal protein S5 domain 2-type fold (InterPro:IPR014721); contains InterPro domain Phosphomevalonate kinase, ERG8 (InterPro:IPR016005); contains InterP	0.0001	0.0001	0.0001	1	0.0001	1	1	246286_at	6043.4	1634.64	3.69709	0.00123376	0.00347654	1900.31	3.18022	0.00147438	0.00381831	1730.53	3.49223	0.00132506	0.00429782	1698.17	3.55877	0.00139407	0.00606253	1723.59	3.50628	0.00127464	0.00386014	2090.14	2.98758	0.00199663	0.0065966	1596.28	3.78593	0.00132987	0.00472254	1331.24	4.53969	0.00108382	0.00438112	1757.74	3.43817	0.00174944	0.00525718	2220.72
AT5G61930	APO3 (ACCUMULATION OF PHOTOSYSTEM ONE 3)	ACCUMULATION OF PHOTOSYSTEM ONE 3	Identical to APO protein 3, mitochondrial precursor (APO3) [Arabidopsis Thaliana] (GB:Q9FH50;GB:Q94JX7); similar to APO1 (ACCUMULATION OF PHOTOSYSTEM ONE 1) [Arabidopsis thaliana] (TAIR:AT1G64810.2); similar to APO1 (ACCUMULATION OF PHOTOSYSTEM ONE 1) [Ar	0.0001	0.0001	0.0001	1	0.0001	1	1	247507_at	293.458	74.4691	3.94067	0.000675895	0.00236003	72.6152	4.04128	0.000575212	0.00211227	76.3782	3.84218	0.000639524	0.00276348	85.1704	3.44554	0.000688015	0.00418039	88.621	3.31138	0.00073506	0.00276827	129.01	2.35765	0.00311234	0.008629	63.8708	4.59456	0.000640192	0.00314698	72.0753	4.07155	0.000758776	0.00357807	71.7721	4.08875	0.000656906	0.00309317	60.5131
AT4G25520	SLK1 (SEUSS-LIKE 1); transcription regulator		similar to SLK3 (SEUSS-LIKE 3), transcription regulator [Arabidopsis thaliana] (TAIR:AT4G25515.1); similar to unnamed protein product [Vitis vinifera] (GB:CAO70396.1)	0.0001	0.0001	0.0001	1	0.0001	1	1	245237_at	349.27	94.0487	3.71372	2.15e-05	0.000458484	76.4383	4.56931	4.7e-07	0.000142264	157.561	2.21673	0.000158906	0.00134104	156.582	2.23058	0.000728562	0.00430508	91.083	3.83464	1.7e-06	0.000288324	130.323	2.67212	1.49e-05	0.000861603	91.4434	3.81952	7.3e-06	0.000611222	111.095	3.14388	1.38e-05	0.000768841	68.0586	5.13191	1.08e-07	0.00013838	79.2561
AT3G47850			similar to hypothetical protein [Vitis vinifera] (GB:CAN75379.1)	0.0001	0.0001	0.0001	2	0.0001	2	2	252388_at	403.835	110.704	3.64789	0.000245748	0.00133916	91.6865	4.40452	0.000116369	0.000878419	105.859	3.81485	0.000140489	0.00125384	146.867	2.74966	0.000396814	0.00328082	103.516	3.90118	0.000170372	0.00131111	162.231	2.49088	0.000267402	0.00234131	128.867	3.13372	0.000187754	0.00180179	129.511	3.11815	0.000175565	0.00179128	74.6261	5.41144	0.000107475	0.00142551	72.7254
AT4G30900			similar to unknown [Populus trichocarpa] (GB:ABK94135.1); contains InterPro domain Endonuclease/exonuclease/phosphatase (InterPro:IPR005135)	0.0001	0.0001	0.0001	1	0.0001	1	1	253601_at	608.061	124.245	4.89404	6.72e-06	0.000293483	123.426	4.92654	2.03e-06	0.000202486	181.988	3.34122	1.81e-06	0.000296977	196.343	3.09693	0.000255323	0.0027185	144.188	4.21714	3.56e-06	0.000343098	194.644	3.08462	8.98e-06	0.000834946	134.014	4.53728	2.09e-06	0.000404091	188.693	3.22248	1.27e-05	0.000756503	190.625	3.18983	1.87e-05	0.00073751	210.083
AT1G04750	VAMP7B (VESICLE-ASSOCIATED MEMBRANE PROTEIN 7B)	vesicle-associated membrane protein 7B (At VAMP7B) mRNA,	Identical to Vesicle-associated membrane protein 721 (VAMP721) [Arabidopsis Thaliana] (GB:Q9ZTW3;GB:O23011;GB:Q9MAS4); similar to SAR1 (SYNAPTOBREVIN-RELATED PROTEIN 1) [Arabidopsis thaliana] (TAIR:AT2G33120.1); similar to unnamed protein product [Vitis	0.0001	1	0.0001	0.0001	0.0001	1	1	264595_at	4540.55	1764.4	2.57343	0.000177118	0.00113234	1584.45	2.86569	8.3e-05	0.000755825	1592.84	2.8506	0.000116785	0.00115653	1014.81	4.4743	0.000110915	0.00195599	981.224	4.62743	5.03e-05	0.000796327	1200.4	3.85402	7.38e-05	0.00147736	736.414	6.16575	3.92e-05	0.000987617	954.178	4.75859	4.69e-05	0.00109353	1434.28	3.16574	0.000151191	0.00162785	1821.34
AT2G19270			similar to unnamed protein product [Vitis vinifera] (GB:CAO69581.1)	0.0001	1	0.0001	0.0001	0.0001	1	1	267330_at	971.117	298.634	3.25186	0.00569405	0.0102709	275.512	3.52478	0.00542977	0.00966567	281.596	3.44862	0.00555738	0.0114593	278.15	3.49134	0.00535084	0.0135268	229.841	4.22517	0.00416972	0.00860445	302.556	3.26394	0.0056934	0.0128232	244.883	3.96564	0.00479665	0.0106623	277.032	3.50543	0.00516797	0.0118228	291.739	3.32872	0.0058385	0.0116341	437.789
AT2G35820			similar to unknown protein [Arabidopsis thaliana] (TAIR:AT2G35810.1); similar to unnamed protein product [Vitis vinifera] (GB:CAO69007.1); contains domain G3DSA:2.60.120.480 (G3DSA:2.60.120.480)	0.0001	0.0001	1	0.0001	1	0.0001	1	263947_at	395.052	105.653	3.73915	0.000219427	0.00126232	142.38	2.77462	0.000661896	0.00229645	86.5121	4.56643	0.000263943	0.00171131	118.465	3.33475	0.00161945	0.00660926	135.744	2.91027	0.00038506	0.00193286	170.478	2.37184	0.000719328	0.00374627	48.9442	8.07148	0.000130312	0.00154442	167.593	2.35722	0.00098359	0.00415849	113.317	3.48627	0.00478045	0.0101313	19.0463
AT3G18480	CCAAT displacement protein-related / CDP-related	This gene is predicted to encode a protein that functions as a Golgi apparatus structural component, known as a golgin in mammals and yeast. A fluorescently-tagged version of CASP co-localizes with Golgi markers, and this localization appears to require	Identical to Protein CASP (CASP) [Arabidopsis Thaliana] (GB:Q9LS42;GB:Q93ZW7); similar to ZWI (ZWICHEL), calmodulin binding / microtubule motor [Arabidopsis thaliana] (TAIR:AT5G65930.2); similar to ZWI (ZWICHEL), calmodulin binding / microtubule motor [Ar	0.0001	0.0001	0.0001	1	0.0001	1	1	257732_at	823.587	259.707	3.17121	0.00142506	0.00384082	226.074	3.64299	0.00121432	0.00338641	353.492	2.32986	0.00268181	0.00684199	260.535	3.16114	0.00150831	0.0063212	205.584	4.00609	0.00117872	0.00368421	284.344	2.93464	0.001726	0.00603641	339.923	2.42287	0.00241933	0.00675104	219.205	3.75715	0.0012203	0.00473093	222.851	3.69568	0.00117413	0.00418954	270.28
AT5G42470			similar to unnamed protein product [Vitis vinifera] (GB:CAO60981.1); contains InterPro domain Brain and reproductive organ-expressed (InterPro:IPR010358)	0.0001	0.0001	0.0001	1	0.0001	1	1	249192_at	1016.07	340.214	2.98655	0.00184692	0.00454637	279.901	3.63009	0.00149059	0.00384538	377.973	2.6882	0.00219515	0.00600313	389.441	2.60904	0.00273948	0.00888533	267.954	3.79195	0.00137205	0.00403937	381.241	2.72103	0.00255996	0.00767042	399.75	2.54175	0.0026569	0.00717988	297.003	3.42107	0.0016617	0.00564242	228.573	4.44527	0.00118329	0.00420735	283.568
AT4G14615			similar to unknown protein [Arabidopsis thaliana] (TAIR:AT1G52825.1); similar to unnamed protein product [Vitis vinifera] (GB:CAO71274.1)	0.0001	0.0001	0.0001	1	0.0001	1	1	245333_at	2192.3	621.276	3.5287	9.47e-06	0.000328823	550.896	3.97951	1.6e-05	0.000392294	822.471	2.6655	1.47e-05	0.000555469	776.408	2.82364	0.000230421	0.00262675	710.651	3.08492	3.99e-06	0.000350147	763.869	2.8369	1.76e-05	0.000916898	692.137	3.16743	3.33e-05	0.000937986	650.799	3.36863	3.56e-05	0.00100971	571.952	3.83301	0.000186865	0.00175175	756.084
AT5G25520	transcription elongation factor-related		similar to unknown protein [Arabidopsis thaliana] (TAIR:AT5G11430.1); similar to unnamed protein product [Vitis vinifera] (GB:CAO44119.1); contains InterPro domain Transcription elongation factor S-II, central region; (InterPro:IPR003618); contains InterP	0.0001	1	0.0001	1	0.0001	2	2	246893_at	920.33	287.972	3.1959	0.0169211	0.0244805	219.743	4.18821	0.0127969	0.0190715	360.611	2.55214	0.0233365	0.0344616	395.767	2.32544	0.0279174	0.0446195	252.448	3.64562	0.0145969	0.0221888	345.416	2.64635	0.0217581	0.034492	319.78	2.87801	0.0193133	0.0295806	335.045	2.74689	0.020745	0.0327155	178.91	5.1441	0.0108623	0.0182595	229.99
AT5G61510	NADP-dependent oxidoreductase, putative		similar to oxidoreductase, zinc-binding dehydrogenase family protein [Arabidopsis thaliana] (TAIR:AT4G21580.1); similar to Ted2 [Vigna unguiculata] (GB:CAA69914.1); contains InterPro domain Alcohol dehydrogenase GroES-like (InterPro:IPR013154); contains I	0.0001	0.0001	1	0.0001	1	0.0001	1	247513_at	1694.5	423.023	4.00568	0.00051928	0.00201005	484.159	3.49987	0.000628254	0.00222278	449.403	3.77055	0.000539391	0.00249171	696.904	2.43146	0.00108497	0.00528673	529.028	3.20304	0.000667276	0.00261212	669.828	2.53811	0.000962372	0.00435846	549.203	3.08537	0.000759651	0.00346554	660.872	2.56403	0.00107987	0.00437706	538.564	3.14632	0.000728612	0.0032701	503.196
AT1G71950	identical protein binding / subtilase		similar to subtilase family protein [Arabidopsis thaliana] (TAIR:AT1G32950.1); similar to unnamed protein product [Vitis vinifera] (GB:CAO49929.1); similar to hypothetical protein [Vitis vinifera] (GB:CAN68260.1); contains InterPro domain Proteinase inhib	1	1	0.0001	0.0001	1	1	2	260176_at	3684.71	965.423	3.81667	0.00394713	0.00780574	921.081	4.00041	0.0036753	0.00723212	714.495	5.15708	0.00299754	0.0074183	1400.49	2.63102	0.00703738	0.0163664	1194.03	3.08595	0.00507397	0.00988783	1766.86	2.12576	0.0111936	0.0208466	1036.31	3.55559	0.00417361	0.00970649	1499.11	2.45793	0.00808825	0.0159918	963.266	3.82522	0.00482655	0.0102013	921.277
AT3G46220			similar to unnamed protein product [Vitis vinifera] (GB:CAO21736.1)	1	0.0001	0.0001	0.0001	1	0.0001	1	252513_at	944.572	303.892	3.10825	0.000117986	0.000933407	298.194	3.16764	7.81e-05	0.000735669	371.789	2.54061	0.000159336	0.00134139	346.873	2.7231	0.000173872	0.00230643	251.199	3.76025	8.1e-05	0.000978463	368.999	2.58626	0.000196662	0.00207056	390.383	2.4196	0.000467514	0.00270725	266.964	3.5382	6.49e-05	0.00124023	194.047	4.86774	7.3e-05	0.00126187	282.374
AT4G26000	PEP (PEPPER); nucleic acid binding	Encodes a novel Arabidopsis gene encoding a polypeptide with K-homology (KH) RNA-binding modules, which acts on vegetative growth and pistil development. Genetic studies suggest that PEP interacts with element(s) of the CLAVATA signaling pathway.	similar to FLK (FLOWERING LOCUS KH DOMAIN), nucleic acid binding [Arabidopsis thaliana] (TAIR:AT3G04610.1); similar to unnamed protein product [Vitis vinifera] (GB:CAO69585.1); contains InterPro domain K Homology; (InterPro:IPR004087); contains InterPro d	0.0001	1	0.0001	0.0001	0.0001	1	1	253991_at	458.828	158.973	2.8862	0.0117818	0.0181085	130.689	3.51084	0.00869549	0.0139674	173.212	2.64894	0.0125137	0.0210252	162.131	2.82998	0.0121909	0.0240385	136.596	3.35901	0.00890365	0.0149832	147.002	3.05335	0.0100244	0.0191988	125.849	3.64586	0.00823436	0.0154454	122.722	3.73875	0.00790063	0.0157356	112.51	4.07813	0.00788358	0.0143702	126.733
AT1G32790	CID11; RNA binding / protein binding	RNA-binding protein, putative, similar to RNA-binding protein GB:CAB40027 GI:4539439 from (Arabidopsis thaliana).Member of a family of PAB2 binding domain proteins.	similar to RBP37 (RNA-BINDING PROTEIN 37), RNA binding [Arabidopsis thaliana] (TAIR:AT4G10610.1); similar to unnamed protein product [Vitis vinifera] (GB:CAO48581.1); contains InterPro domain Ataxin-2, C-terminal (InterPro:IPR009818); contains InterPro do	1	0.0001	0.0001	0.0001	1	0.0001	1	261709_at	4769.8	1241.43	3.84218	0.00102811	0.00308804	1258.46	3.79019	0.00102007	0.00301666	1751.04	2.72397	0.00156558	0.00478774	2375.53	2.00789	0.00306718	0.00954033	1388.32	3.43565	0.0011988	0.00372492	2054.68	2.32132	0.00221514	0.00703696	1015.29	4.69798	0.000830125	0.00362268	1739.18	2.74255	0.00162651	0.00557751	1248.22	3.82128	0.000985378	0.00381856	1513.57
AT1G09920	TRAF-type zinc finger-related		similar to PRLI-interacting factor K [Arabidopsis thaliana] (TAIR:AT4G15420.1); similar to unnamed protein product [Vitis vinifera] (GB:CAO61575.1); contains domain PTHR16295:SF10 (PTHR16295:SF10); contains domain PTHR16295 (PTHR16295)	0.0001	2	1	0.0001	1	2	3	264671_at	1468.79	354.349	4.14503	0.000962588	0.00295469	328.446	4.47193	0.000897524	0.00277921	455.987	3.22112	0.00129551	0.00423391	566.075	2.59469	0.00175918	0.00692346	453.655	3.23768	0.00124413	0.00380658	677.267	2.19619	0.00272678	0.00795492	578.838	2.53748	0.0019816	0.0059405	500.131	2.93681	0.00159255	0.00551707	404.262	3.63326	0.0015321	0.00486682	460.524
AT5G45130	RHA1	small GTP binding protein	Identical to Ras-related protein RHA1 (RHA1) [Arabidopsis Thaliana] (GB:P31582); similar to ARA7, GTP binding [Arabidopsis thaliana] (TAIR:AT4G19640.1); similar to ras-related GTP-binding protein [Nicotiana tabacum] (GB:CAA50609.1); contains InterPro doma	0.0001	0.0001	0.0001	3	0.0001	3	3	248983_at	4442.08	1263.04	3.51699	4.04e-06	0.000250667	1089.98	4.0754	2.37e-06	0.000208669	1266.51	3.50733	5.33e-06	0.000392991	2049.63	2.16726	2.48e-05	0.00125816	1175.64	3.77845	4.32e-06	0.000351985	2047.8	2.17178	9.68e-06	0.000854645	1319.99	3.36524	2.66e-06	0.000404091	1686.31	2.63421	4.51e-06	0.000578076	1005.12	4.41944	1.39e-06	0.000335463	1672.7
AT5G28050	cytidine/deoxycytidylate deaminase family protein		similar to cytidine/deoxycytidylate deaminase family protein [Arabidopsis thaliana] (TAIR:AT3G05300.1); similar to deoxycytidine deaminase [Brassica oleracea] (GB:AAL67435.1); contains InterPro domain CMP/dCMP deaminase, zinc-binding; (InterPro:IPR002125)	0.0001	1	0.0001	0.0001	0.0001	1	1	246702_at	4389.91	723.242	6.06977	0.000160599	0.00107848	747.487	5.87289	0.000161574	0.00106138	1316.21	3.33526	0.000262814	0.00170925	1817.35	2.41556	0.000931409	0.00486846	1695.37	2.58936	0.000401866	0.0019734	1914.26	2.26909	0.000765989	0.00387281	2162.78	2.02976	0.00122949	0.00449608	1137.72	3.85852	0.000224111	0.00197611	1524.49	2.87959	0.000695084	0.00318145	1888.46
AT3G14910			similar to unnamed protein product [Vitis vinifera] (GB:CAO39401.1); contains domain PTHR12472 (PTHR12472)	1	0.0001	0.0001	0.0001	1	0.0001	1	257208_at	311.872	89.2991	3.49244	0.00540703	0.00987184	75.4677	4.13252	0.00454082	0.00846009	110.971	2.81038	0.00730755	0.0139804	122.146	2.55327	0.0086214	0.0187627	78.4968	3.97305	0.00468308	0.00934816	114.92	2.68742	0.00757964	0.0157471	125.322	2.48856	0.0091974	0.0167854	96.3687	3.23623	0.00640976	0.0137008	85.2474	3.65843	0.00517357	0.0107096	81.1678
AT5G16320	FRL1 (FRIGIDA LIKE 1)	family member of FRI-related genes that is required for the winter-annual habit. Genbank accession BK004884	similar to FRL2 (FRIGIDA LIKE 2) [Arabidopsis thaliana] (TAIR:AT1G31814.1); similar to ABI3-interacting protein 2 [Callitropsis nootkatensis] (GB:AAP31312.2); contains InterPro domain Frigida-like (InterPro:IPR012474)	0.0001	0.0001	1	0.0001	1	0.0001	1	250113_at	324.892	93.2952	3.48241	8.23e-05	0.000792171	89.9227	3.61302	0.000161527	0.00106138	107.019	3.03583	0.000164958	0.00136529	127.015	2.55791	0.000367463	0.00316781	93.768	3.46485	6.33e-05	0.000884191	117.214	2.78178	0.000139852	0.00179022	120.667	2.69247	0.000209684	0.00189405	109.925	2.95559	0.000260763	0.00211942	73.0203	4.44934	8.65e-05	0.00136192	71.2487
AT1G23260	MMZ1/UEV1A (MMS ZWEI HOMOLOGE 1); protein binding / ubiquitin-protein ligase	MMZ1/UEV1A encodes a protein that may play a role in DNA damage responses and error-free post-replicative DNA repair by participating in lysine-63-based polyubiquitination reactions. UEV1A can form diubiquitin and triubiquitin chains in combination with U	similar to MMZ2/UEV1B (MMS ZWEI HOMOLOGE 2), protein binding / ubiquitin-protein ligase [Arabidopsis thaliana] (TAIR:AT1G70660.1); similar to hypothetical protein [Vitis vinifera] (GB:CAN63218.1); contains InterPro domain Ubiquitin-conjugating enzyme, E2;	1	0.0001	0.0001	1	1	1	2	262990_at	2186.71	650.286	3.36269	0.00012472	0.000958698	498.654	4.38523	9.48e-05	0.000802137	934.449	2.3401	0.000292972	0.00179337	683.089	3.20121	0.000135857	0.00209844	547.352	3.99507	9.14e-05	0.00102003	509.294	4.29644	9.89e-05	0.00160354	922.77	2.36972	0.00052275	0.00286548	577.759	3.78481	0.000138289	0.00160838	633.614	3.45117	0.000144338	0.00160527	677.482
AT5G64160			similar to unnamed protein product [Vitis vinifera] (GB:CAO49690.1)	2	0.0001	0.0001	0.0001	2	0.0001	2	247296_at	899.63	302.282	2.97613	0.000175802	0.00112884	241.924	3.71864	0.000111657	0.000863075	318.625	2.82348	0.000123527	0.00118563	286.193	3.14343	0.000153881	0.00219267	201.906	4.45568	0.000102005	0.00106918	289.686	3.05485	0.000137733	0.00177402	289.255	3.11016	0.000143327	0.00160702	266.046	3.38149	0.00018994	0.00183437	208.918	4.30614	0.000193312	0.00177091	315.086
AT4G00585			similar to hypothetical protein MtrDRAFT_AC148817g12v2 [Medicago truncatula] (GB:ABD28446.1)	0.0001	1	1	0.0001	1	1	2	255633_at	2312.08	732.732	3.15542	4.04e-05	0.000578502	675.4	3.42327	2.96e-05	0.000509378	810.32	2.85329	5.67e-05	0.000850037	620.757	3.72461	0.000117636	0.00199876	704.617	3.28132	3.21e-05	0.000707516	748.574	3.04928	0.000117007	0.00169043	1048.84	2.20442	4.3e-05	0.00102363	630.369	3.66782	1.91e-05	0.000849519	716.431	3.22721	0.000689963	0.00316428	1098.28
AT1G03350	BSD domain-containing protein		similar to BSD domain-containing protein [Arabidopsis thaliana] (TAIR:AT4G13110.1); similar to unnamed protein product [Vitis vinifera] (GB:CAO22467.1); contains InterPro domain BSD (InterPro:IPR005607)	0.0001	0.0001	0.0001	1	0.0001	1	1	264367_at	1145.9	219.639	5.21719	0.00389519	0.00773333	222.76	5.14408	0.00393692	0.00760898	314.412	3.64458	0.00518499	0.0108911	516.547	2.21838	0.0123182	0.0242436	254.807	4.49711	0.00429338	0.00878258	501.794	2.2348	0.0111941	0.0208466	436.287	2.62648	0.00837471	0.0156452	522.991	2.19105	0.0125065	0.0221178	337.459	3.39566	0.0056682	0.011404	336.157
AT3G47990	zinc finger (C3HC4-type RING finger) family protein		similar to protein binding / zinc ion binding [Arabidopsis thaliana] (TAIR:AT1G12760.2); similar to protein binding / ubiquitin-protein ligase/ zinc ion binding [Arabidopsis thaliana] (TAIR:AT1G12760.1); similar to unnamed protein product [Vitis vinifera]	0.0001	0.0001	1	0.0001	1	0.0001	1	252398_at	1025.75	349.891	2.93163	0.000101223	0.000866462	308.294	3.32718	9.5e-05	0.000802137	363.098	2.82499	0.000170933	0.00139066	429.501	2.38824	0.000282369	0.00284147	334.401	3.06743	0.000128799	0.00118116	470.406	2.16782	0.000188479	0.00204166	337.205	3.04192	0.000111477	0.00146923	389.788	2.63156	0.000179147	0.00180483	239.498	4.28291	8.03e-05	0.00132255	331.567
AT1G51650	ATP synthase epsilon chain, mitochondrial		Identical to ATP synthase subunit epsilon, mitochondrial [Arabidopsis Thaliana] (GB:Q96253); similar to ATP synthase subunit epsilon, mitochondrial (GB:Q06450); contains InterPro domain ATPase, F1 complex, epsilon subunit, mitochondrial; (InterPro:IPR0067	0.0001	1	0.0001	4	0.0001	5	5	256184_at	4468.52	1384.99	3.22639	0.000674377	0.00235817	1313.2	3.40277	0.000570593	0.00210603	1880.68	2.37601	0.00105239	0.00370656	1376.72	3.24577	0.000718548	0.00427223	1505.07	2.96898	0.000754027	0.00280633	1714.73	2.56485	0.000945307	0.00432284	2113.02	2.11476	0.00196122	0.00589786	1182.37	3.7793	0.000507853	0.00290321	1501.89	2.97527	0.00111409	0.00406869	2045.9
AT1G62880	cornichon family protein		similar to cornichon family protein [Arabidopsis thaliana] (TAIR:AT1G12390.1); similar to unnamed protein product [Vitis vinifera] (GB:CAO16964.1); contains InterPro domain Cornichon; (InterPro:IPR003377)	1	0.0001	0.0001	0.0001	1	0.0001	1	261102_at	357.714	166.925	2.14297	0.0115799	0.0178664	139.322	2.56753	0.00828201	0.0134383	141.05	2.53607	0.00858628	0.015785	130.279	2.74576	0.0082274	0.0181975	82.2317	4.35008	0.00404059	0.00841457	112.775	3.31803	0.00651788	0.0141134	128.671	2.78006	0.00766462	0.0146884	96.742	3.69761	0.00502067	0.0115922	87.4642	4.08983	0.00430776	0.00945045	137.7
AT4G12340			similar to unnamed protein product [Vitis vinifera] (GB:CAO70310.1); contains InterPro domain CHCH (InterPro:IPR010625)	1	0.0001	1	1	2	1	3	254814_at	854.958	208.924	4.09219	0.000572411	0.00213103	209.365	4.08358	0.000597003	0.00216121	255.338	3.34835	0.00100401	0.00359919	275.409	3.10432	0.000775959	0.00445299	216.744	3.94455	0.000602356	0.00247208	295.634	2.93461	0.000902338	0.00422945	377.594	2.26423	0.00135581	0.00477044	235.102	3.63655	0.000687933	0.00342812	390.927	2.187	0.00374514	0.00858826	364.808
AT1G65440	GTB1 (GLOBAL TRANSCRIPTION FACTOR GROUP B1); RNA binding / hydrolase, acting on ester bonds / transcription elongation regulator	Related to yeast Spt6 protein, which functions as part of a protein complex in transcription initiation and also plays a role in chromatin structure / assembly.	similar to RNA binding / hydrolase, acting on ester bonds / protein binding / transcription elongation regulator [Arabidopsis thaliana] (TAIR:AT1G63210.1); similar to unnamed protein product [Vitis vinifera] (GB:CAO18264.1); similar to SH2 motif; Alcohol	0.0001	0.0001	1	0.0001	1	0.0001	1	264155_at	576.512	260.193	2.21571	0.000192378	0.00118156	198.899	2.89851	5.11e-05	0.000617416	202.804	2.84271	9.73e-05	0.00106187	228.648	2.52139	0.000259628	0.00273319	149.436	3.85793	0.000113687	0.00111963	224.414	2.52962	0.000148813	0.00184202	201.205	2.8653	0.000121298	0.00150332	227.423	2.53497	0.000225137	0.00197819	117.328	4.91368	6.01e-05	0.00117542	172.758
AT5G19420	Ran GTPase binding / chromatin binding / zinc ion binding		similar to zinc finger protein, putative / regulator of chromosome condensation (RCC1) family protein [Arabidopsis thaliana] (TAIR:AT5G42140.1); similar to Ran GTPase binding / chromatin binding / zinc ion binding [Arabidopsis thaliana] (TAIR:AT5G12350.1)	0.0001	0.0001	0.0001	1	0.0001	1	1	246037_at	333.788	101.005	3.30467	3.4e-05	0.000542852	91.2098	3.65956	3.04e-05	0.000509917	133.201	2.50589	0.000153241	0.00130774	163.934	2.03611	6.37e-05	0.00165106	117.707	2.83576	3.92e-05	0.000747213	147.377	2.27162	5.76e-05	0.00133584	95.9143	3.48006	1.87e-05	0.000784963	133.201	2.50589	0.000118699	0.00151169	66.5646	5.01449	2.47e-05	0.000818861	98.0414
AT2G44525			similar to unknown protein [Arabidopsis thaliana] (TAIR:AT3G60150.1); similar to unnamed protein product [Vitis vinifera] (GB:CAO70445.1); contains InterPro domain Protein of unknown function DUF498 (InterPro:IPR007523)	1	0.0001	0.0001	0.0001	1	0.0001	1	267370_at	1460.06	435.802	3.35028	0.000204534	0.00121887	394.734	3.69884	0.000165495	0.00107357	507.674	2.87598	0.000222828	0.00158213	566.978	2.57516	0.000294261	0.00288431	553.653	2.63714	0.000542104	0.00233617	580.669	2.5245	0.000284235	0.00242061	502.348	2.90647	0.000308082	0.00221177	457.391	3.19214	0.000287502	0.00222265	531.993	2.74451	0.000752804	0.00333427	475.933
AT4G17620	glycine-rich protein		Identical to Protein Dom3z homolog, chloroplast precursor [Arabidopsis Thaliana] (GB:Q8RY73;GB:O23603); similar to glycine-rich protein -related [Brassica oleracea] (GB:ABD65180.1); contains InterPro domain RAI1 like (InterPro:IPR013961)	2	0.0001	0.0001	0.0001	2	0.0001	2	245374_at	1347.29	555.724	2.42439	0.000105952	0.000887401	479.192	2.81159	5.29e-05	0.000625353	465.056	2.89705	7.27e-05	0.000934078	597.561	2.25465	0.000217912	0.00257965	408.891	3.29499	4.52e-05	0.000780086	613.772	2.1972	0.000102345	0.00161188	443.604	3.03715	5.8e-05	0.00112222	535.175	2.51748	0.000353704	0.00242552	417.842	3.22441	0.000114254	0.00146586	474.051
AT1G22450	COX6B (CYTOCHROME C OXIDASE 6B); cytochrome-c oxidase	subunit 6b of cytochrome c oxidase	similar to cytochrome c oxidase subunit 6b, putative [Arabidopsis thaliana] (TAIR:AT5G57815.1); similar to hypothetical protein OsI_011535 [Oryza sativa (indica cultivar-group)] (GB:EAY90302.1); similar to Os03g0390400 [Oryza sativa (japonica cultivar-gro	3	0.0001	0.0001	3	3	3	6	261939_at	3720.51	1370.2	2.7153	0.000584163	0.00215647	1416.41	2.62672	0.000575598	0.00211227	1558.65	2.38701	0.000778792	0.00309235	1090.61	3.4114	0.000414243	0.00334833	1293.87	2.8755	0.000503239	0.00224325	1152.83	3.16823	0.000445671	0.00297923	1329.6	2.79822	0.00052031	0.00286067	1032.69	3.60275	0.00034616	0.00241053	1316.48	2.8261	0.000548829	0.00284052	1844.68
AT5G23890			similar to unknown protein [Arabidopsis thaliana] (TAIR:AT5G52410.2); similar to unnamed protein product [Vitis vinifera] (GB:CAO49433.1)	0.0001	0.0001	0.0001	1	0.0001	1	1	249808_at	589.08	178.969	3.29152	0.000185799	0.00116352	202.363	2.911	0.000220856	0.00123639	231.463	2.54503	0.000451103	0.00224794	269.696	2.18424	0.000436512	0.0033982	263.542	2.23524	0.00119981	0.00372492	290.123	2.00542	0.000629247	0.00353815	115.527	5.09906	0.000121781	0.00150716	250.45	2.35209	0.000569611	0.00309043	245.878	2.39582	0.00045073	0.00257896	169.999
AT4G30480	tetratricopeptide repeat (TPR)-containing protein		similar to TTL4 (TETRATRICOPETIDE-REPEAT THIOREDOXIN-LIKE 4), binding [Arabidopsis thaliana] (TAIR:AT3G58620.1); similar to unnamed protein product [Vitis vinifera] (GB:CAO66593.1); contains InterPro domain Tetratricopeptide-like helical; (InterPro:IPR011	0.0001	0.0001	0.0001	1	0.0001	1	1	253633_at	760.074	244.061	3.11428	6.07e-05	0.000693238	246.603	3.08217	3.46e-05	0.000534396	202.066	3.76151	8.36e-05	0.000996728	299.071	2.54145	0.000186324	0.00238752	243.502	3.12143	5.07e-05	0.000796327	349.713	2.17999	0.000251278	0.00228018	211.442	3.59472	7.32e-05	0.00122842	241.645	3.14542	4.62e-05	0.00109045	279.25	2.72184	0.00017005	0.00170023	316.938
AT5G38830	tRNA synthetase class I (C) family protein		similar to tRNA synthetase class I (C) family protein [Arabidopsis thaliana] (TAIR:AT3G56300.1); similar to unnamed protein product [Vitis vinifera] (GB:CAO42791.1); contains InterPro domain Cysteinyl-tRNA synthetase, class Ia, N-terminal; (InterPro:IPR01	0.0001	0.0001	1	0.0001	1	0.0001	1	249537_at	1265.85	411.801	3.07393	1.59e-05	0.000410063	428.849	2.95173	7.22e-06	0.000300171	433.907	2.91732	2.12e-05	0.000615937	539.803	2.34502	0.000444827	0.00339835	451.055	2.80641	3.63e-06	0.000343098	628.596	2.04868	0.000161132	0.00189349	531.27	2.38268	0.000311614	0.00222266	490.439	2.58105	1.1e-05	0.000726093	351.722	3.599	5.86e-06	0.000474401	528.129
AT3G14860	NHL repeat-containing protein		similar to NHL repeat-containing protein [Arabidopsis thaliana] (TAIR:AT1G70280.2); similar to unnamed protein product [Vitis vinifera] (GB:CAO39423.1); contains InterPro domain NHL repeat (InterPro:IPR001258); contains InterPro domain Six-bladed beta-pro	0.0001	0.0001	0.0001	1	0.0001	1	1	256573_at	463.366	157.487	2.94225	0.00104756	0.00312989	174.573	2.65429	0.00126	0.00346714	182.033	2.54551	0.00172026	0.00508951	211.66	2.1892	0.00226306	0.00790427	162.779	2.84661	0.00110162	0.00352197	179.387	2.60718	0.0014624	0.00547571	94.4612	4.90536	0.000591395	0.00302117	204.027	2.27111	0.0017433	0.00580386	163.585	2.83258	0.0011618	0.00416562	153.282
AT1G04850	ubiquitin-associated (UBA)/TS-N domain-containing protein		similar to unknown protein [Arabidopsis thaliana] (TAIR:AT5G48690.1); similar to unnamed protein product [Vitis vinifera] (GB:CAO50090.1); contains InterPro domain Ubiquitin-associated/translation elongation factor EF1B, N-terminal, eukaryote (InterPro:IP	1	0.0001	0.0001	0.0001	1	0.0001	1	261153_at	1510.3	564.467	2.67562	0.0039172	0.00776341	467.915	3.22773	0.00309729	0.00639673	694.145	2.17577	0.00597807	0.0120762	662.396	2.28006	0.00564622	0.0140475	528.441	2.85803	0.00356857	0.00771108	721.187	2.09856	0.00656697	0.0141926	629.939	2.39754	0.00518188	0.0112576	538.272	2.80583	0.00400717	0.00998097	528.02	2.86031	0.00361361	0.00839775	742.521
AT1G14990			similar to hypothetical protein [Oryza sativa (japonica cultivar-group)] (GB:BAB92466.1)	1	0.0001	0.0001	0.0001	1	0.0001	1	260738_at	460.795	138.784	3.32024	8.7e-06	0.000316048	132.606	3.47493	1.48e-05	0.000380138	166.691	2.76437	7.83e-05	0.000961569	224.35	2.05391	3.76e-05	0.00146375	149.045	3.09164	1.23e-05	0.000502978	190.291	2.41291	1.64e-05	0.000903167	195.102	2.36182	0.000214577	0.00190824	220.062	2.09393	0.000124082	0.00154089	167.005	2.75917	0.00180102	0.00535795	159.908
AT3G20290	calcium-binding EF hand family protein		similar to calcium-binding EF hand family protein [Arabidopsis thaliana] (TAIR:AT4G05520.1); similar to calcium-binding EF hand family protein [Arabidopsis thaliana] (TAIR:AT4G05520.2); similar to hypothetical protein OsI_023387 [Oryza sativa (indica cult	1	0.0001	1	0.0001	2	0.0001	2	257677_at	1206.86	319.901	3.7726	0.000377505	0.0016877	261.355	4.61771	0.000333462	0.00153078	484.804	2.48938	0.000800097	0.00314632	500.943	2.40918	0.000744834	0.00435151	369.435	3.26677	0.000495912	0.00222815	487.432	2.48823	0.000791767	0.0039382	555.936	2.17086	0.00106152	0.00415934	480.556	2.51138	0.000770742	0.00359667	412.367	2.92667	0.000801663	0.00343529	399.318
AT1G69670	ATCUL3B/CUL3B (Cullin 3B); protein binding / ubiquitin-protein ligase	cullin, putative, contains similarity to Cullin homolog 3 (CUL-3) SP:Q13618, GI:3639052 from (Homo sapiens); contains Pfam profile PF00888: Cullin family. Interacts with members of AtBPM family and RBX1 suggesting it is part of an E3 ligase complex involv	similar to ATCUL3/ATCUL3A/CUL3/CUL3A (Cullin 3A), protein binding / ubiquitin-protein ligase [Arabidopsis thaliana] (TAIR:AT1G26830.1); similar to hypothetical protein [Vitis vinifera] (GB:CAN81888.1); similar to unnamed protein product [Vitis vinifera] (	1	0.0001	0.0001	0.0001	1	0.0001	1	260416_at	230.52	75.5882	3.04969	0.00200655	0.004825	72.4744	3.18071	0.00206388	0.00480353	74.8094	3.08143	0.00370575	0.00857328	111.871	2.06059	0.00531919	0.0134605	62.6944	3.67689	0.00161886	0.00447611	98.7534	2.24897	0.00452075	0.010983	114.588	2.01173	0.0056683	0.0119906	94.7562	2.43277	0.00332574	0.00882993	66.4698	3.46805	0.00219691	0.00605292	86.3625
AT1G08370	DCP1 (DECAPPING 1); m7G(5')pppN diphosphatase/ protein homodimerization	Encodes DCP1 involved in mRNA decapping. DCP1 forms a mRNA decapping complex with DCP2 (At5g13570) and VCS (VARICOSE) (At3g13300). However, unlike DCP2, DCP1 itself does not have mRNA decapping activity in vitro. DCP1, DCP2 and VCS colocalize in cytopla	Identical to mRNA-decapping enzyme-like protein [Arabidopsis Thaliana] (GB:Q9SJF3;GB:O64895); similar to unnamed protein product [Vitis vinifera] (GB:CAO15866.1); contains InterPro domain Dcp1-like decapping (InterPro:IPR010334)	0.0001	1	0.0001	1	0.0001	2	2	261693_at	1099.21	394.576	2.78581	8.47e-05	0.000800485	385.79	2.84925	7.6e-05	0.000729581	481.997	2.28054	0.000307063	0.00184607	525.935	2.09002	0.000118281	0.00199876	306.338	3.58825	0.000114936	0.00112413	430.472	2.54396	7.22e-05	0.00146401	460.593	2.38652	0.000112017	0.00147279	486.657	2.25871	0.000137527	0.00160393	262.042	4.1948	6.07e-05	0.00117542	471.227
AT1G09020	SNF4 (Sucrose NonFermenting 4)	putative activator subunit of SNF1-related protein kinase	similar to 5'-AMP-activated protein kinase-related [Arabidopsis thaliana] (TAIR:AT1G27070.1); similar to AKIN betagamma [Medicago truncatula] (GB:AAO61673.1); similar to unnamed protein product [Vitis vinifera] (GB:CAO70995.1); similar to unnamed protein	1	0.0001	0.0001	0.0001	1	0.0001	1	264625_at	582.232	219.115	2.6572	1.71e-05	0.000420299	202.396	2.87669	1.82e-06	0.000193664	195.157	2.98341	0.000430672	0.00219655	244.323	2.38304	2.49e-05	0.00125816	225.536	2.58155	0.000481877	0.00219265	284.753	2.02653	0.000412799	0.00287462	262.62	2.21702	0.00293779	0.00768695	248.916	2.33907	0.000795541	0.00367046	153.607	3.79039	0.000417691	0.00249148	165.317
AT1G32370	TOM2B (tobamovirus multiplication protein 2B)	Encodes a 122 amino acid basic protein involved in tobamovirus multiplication in planta.	similar to unnamed protein product [Vitis vinifera] (GB:CAO63465.1)	0.0001	0.0001	1	0.0001	1	0.0001	1	260650_at	524.819	241.2	2.17587	0.0035878	0.00728308	207.522	2.52898	0.00272097	0.00584354	248.212	2.11439	0.00391488	0.00889569	256.565	2.04556	0.00422558	0.0116327	205.594	2.55269	0.00253161	0.00602828	231.942	2.25016	0.003312	0.00898868	239.396	2.19227	0.00400677	0.0094382	212.166	2.47362	0.00420323	0.010308	183.377	2.86197	0.00378259	0.0086376	221.87
[truncated: 33 more columns]
