# Supplementary material for: Identification of Differential Gene Expression in Brassica rapa Nectaries through Expressed Sequence Tag Analysis
Source: PLoS One. 2010 Jan 20;5(1):e8782. doi: 10.1371/journal.pone.0008782 (PMC2808342; doi:10.1371/journal.pone.0008782)
Supplement: Table S12 — Arabidopsis orthologs to B. rapa MLN-expressed genes putatively involved in photosynthesis,as identified by GO analysis. Also presented are images of all GO processes apparently enriched or depleted within B. rapa mature lateral nectaries, mature median nectaries, whole flowers, roots, and tobacco nectaries. (5.18 MB XLS) [file pone.0008782.s012.xls]

## Sheet: From 456 Gene Ontology Fisher's
Name	Description	Transcript ID(Array Design) [A]	Target Description [A]	Representative Public ID [A]	Gene Ontology Biological Process [A]	Gene Ontology Cellular Component [A]	Gene Ontology Molecular Function [A]
252430_at	CHLOROPHYLL A-B BINDING PROTEIN 4 PRECURSOR homolog CHLOROPHYLL A-B BINDING PROTEIN 4 PRECURSOR (LHCI TYPEIII CAB-4) - Arabidopsis thaliana, SWISSPROT:CB24_ARATH;supported by full-length cDNA: Ce ...	At3g47470	" CHLOROPHYLL A-B BINDING PROTEIN 4 PRECURSOR homolog CHLOROPHYLL A-B BINDING PROTEIN 4 PRECURSOR (LHCI TYPEIII CAB-4) - Arabidopsis thaliana, SWISSPROT:CB24_ARATH;supported by full-length cDNA: Ceres:2531. "	At3g47470	"0006355 // regulation of transcription, DNA-dependent // inferred from electronic annotation /// 0009765 // photosynthesis, light harvesting // inferred from electronic annotation /// 0010048 // vernalization response // inferred from mutant phenotype /// 0015979 // photosynthesis // inferred from electronic annotation /// 0018298 // protein-chromophore linkage // inferred from electronic annota…	0005654 // nucleoplasm // inferred from direct assay /// 0009507 // chloroplast // inferred from electronic annotation /// 0009522 // photosystem I // inferred from electronic annotation /// 0009523 // photosystem II // inferred from electronic annotation /// 0009535 // chloroplast thylakoid membrane // inferred from direct assay /// 0009579 // thylakoid // inferred from electronic annotation ///…	0000287 // magnesium ion binding // inferred from electronic annotation /// 0003677 // DNA binding // inferred from electronic annotation /// 0016168 // chlorophyll binding // non-traceable author statement /// 0016168 // chlorophyll binding // inferred from electronic annotation /// 0016564 // transcription repressor activity // inferred from direct assay /// 0046872 // metal ion binding // infe…
254790_at	probable photosystem I chain XI precursor photosystem I chain XI precursor - spinach, PIR2:S35151;supported by full-length cDNA: Ceres:34400.	At4g12800	" probable photosystem I chain XI precursor photosystem I chain XI precursor - spinach, PIR2:S35151;supported by full-length cDNA: Ceres:34400. "	At4g12800	"0015979 // photosynthesis // inferred from electronic annotation /// 0019684 // photosynthesis, light reaction // inferred from reviewed computational analysis"	0009507 // chloroplast // inferred from electronic annotation /// 0009522 // photosystem I // inferred from electronic annotation /// 0009535 // chloroplast thylakoid membrane // inferred from direct assay /// 0009538 // photosystem I reaction center // inferred from reviewed computational analysis /// 0009538 // photosystem I reaction center // inferred from electronic annotation /// 0009579 // …	---
254970_at	chlorophyll a/b-binding protein - like chlorophyll a/b-binding protein CP26 in PS II, Brassica juncea, gb:X95727;supported by full-length cDNA: Ceres:39765.	At4g10340	" chlorophyll a/b-binding protein - like chlorophyll a/b-binding protein CP26 in PS II, Brassica juncea, gb:X95727;supported by full-length cDNA: Ceres:39765. "	At4g10340	"0009765 // photosynthesis, light harvesting // inferred from electronic annotation /// 0015979 // photosynthesis // inferred from electronic annotation /// 0018298 // protein-chromophore linkage // inferred from electronic annotation"	0009507 // chloroplast // inferred from electronic annotation /// 0009517 // PSII associated light-harvesting complex II // inferred from direct assay /// 0009522 // photosystem I // inferred from electronic annotation /// 0009523 // photosystem II // inferred from electronic annotation /// 0009533 // chloroplast stromal thylakoid // inferred from direct assay /// 0009535 // chloroplast thylakoid…	0000287 // magnesium ion binding // inferred from electronic annotation /// 0016168 // chlorophyll binding // inferred from electronic annotation /// 0046872 // metal ion binding // inferred from electronic annotation
252130_at	putative protein 1 photosystem II oxygen-evolving complex photosystem II oxygen-evolving complex protein 1 - potato, PIR2:S16586;supported by full-length cDNA: Ceres:95531.	At3g50820	" putative protein 1 photosystem II oxygen-evolving complex photosystem II oxygen-evolving complex protein 1 - potato, PIR2:S16586;supported by full-length cDNA: Ceres:95531. "	At3g50820	0015979 // photosynthesis // inferred from electronic annotation /// 0042549 // photosystem II stabilization // inferred from electronic annotation	0009507 // chloroplast // inferred from electronic annotation /// 0009523 // photosystem II // inferred from electronic annotation /// 0009579 // thylakoid // inferred from electronic annotation /// 0009654 // oxygen evolving complex // inferred from electronic annotation /// 0016020 // membrane // inferred from electronic annotation /// 0019898 // extrinsic to membrane // inferred from electroni…	0005509 // calcium ion binding // inferred from electronic annotation /// 0005515 // protein binding // inferred from physical interaction /// 0030145 // manganese ion binding // inferred from electronic annotation
253790_at	photosystem II protein W - like photosystem II protein W, Porphyra purpurea, PIR2:S73268; supported by full-length cDNA: Ceres: 2419.	At4g28660	" photosystem II protein W - like photosystem II protein W, Porphyra purpurea, PIR2:S73268; supported by full-length cDNA: Ceres: 2419. "	At4g28660	0015979 // photosynthesis // inferred from reviewed computational analysis /// 0015979 // photosynthesis // inferred from electronic annotation	0009507 // chloroplast // inferred from electronic annotation /// 0009523 // photosystem II // inferred from electronic annotation /// 0009535 // chloroplast thylakoid membrane // inferred from direct assay /// 0009539 // photosystem II reaction center // inferred from reviewed computational analysis /// 0009579 // thylakoid // inferred from electronic annotation /// 0009654 // oxygen evolving co…	---
251325_s_at	Lhca2 protein ;supported by full-length cDNA: Ceres:123159.	At3g61470	Lhca2 protein ;supported by full-length cDNA: Ceres:123159.	At3g61470	"0009765 // photosynthesis, light harvesting // inferred from electronic annotation /// 0009768 // photosynthesis, light harvesting in photosystem I // traceable author statement /// 0015979 // photosynthesis // inferred from reviewed computational analysis"	0009507 // chloroplast // inferred from electronic annotation /// 0009535 // chloroplast thylakoid membrane // inferred from direct assay /// 0009782 // photosystem I antenna complex // traceable author statement /// 0016020 // membrane // inferred from electronic annotation /// 0030076 // light-harvesting complex // inferred from reviewed computational analysis	0016168 // chlorophyll binding // inferred from reviewed computational analysis
251814_at	chlorophyll a/b-binding protein ; supported by cDNA: gi_13265500_gb_AF324692.2_AF324692	At3g54890	chlorophyll a/b-binding protein ; supported by cDNA: gi_13265500_gb_AF324692.2_AF324692	At3g54890	"0009765 // photosynthesis, light harvesting // inferred from electronic annotation /// 0009768 // photosynthesis, light harvesting in photosystem I // inferred from mutant phenotype /// 0015979 // photosynthesis // RCA"	0009507 // chloroplast // inferred from electronic annotation /// 0009535 // chloroplast thylakoid membrane // inferred from direct assay /// 0010287 // plastoglobule // inferred from direct assay /// 0016020 // membrane // inferred from electronic annotation /// 0030076 // light-harvesting complex // RCA	---
246007_at	Expressed protein ; supported by full-length cDNA: Ceres: 31366.	At5g08410	Expressed protein ; supported by full-length cDNA: Ceres: 31366.	At5g08410	"0006118 // electron transport // inferred from electronic annotation /// 0009107 // lipoate biosynthetic process // inferred from electronic annotation /// 0015979 // photosynthesis // inferred from electronic annotation /// 0019684 // photosynthesis, light reaction // inferred from reviewed computational analysis"	0009507 // chloroplast // inferred from electronic annotation /// 0009536 // plastid // inferred from electronic annotation /// 0030089 // phycobilisome // inferred from electronic annotation	0003824 // catalytic activity // inferred from electronic annotation /// 0008937 // ferredoxin reductase activity // inferred from electronic annotation /// 0016992 // lipoate synthase activity // inferred from electronic annotation /// 0030385 // ferredoxin:thioredoxin reductase activity // inferred from reviewed computational analysis
245195_at	F12A21.13 putative photosystem II Core Complex sp|049347|PSBY_ARATH; similar to ESTs gb|BE523181, dbj|AV531372.1, dbj|AV527826.1, dbj AV520274.1, dbj|AV522153.1, dbj|AV530317.1, dbj|AV526312.1, ...	At1g67740	" F12A21.13 putative photosystem II Core Complex sp|049347|PSBY_ARATH; similar to ESTs gb|BE523181, dbj|AV531372.1, dbj|AV527826.1, dbj AV520274.1, dbj|AV522153.1, dbj|AV530317.1, dbj|AV526312.1, dbj|AV527090.1, dbj|AV521148.1, and dbj|AV531908.1;supported by full-l "	At1g67740	0015979 // photosynthesis // traceable author statement /// 0015979 // photosynthesis // inferred from electronic annotation	0009507 // chloroplast // inferred from electronic annotation /// 0009523 // photosystem II // inferred from sequence or structural similarity /// 0009523 // photosystem II // inferred from electronic annotation /// 0009533 // chloroplast stromal thylakoid // inferred from direct assay /// 0009579 // thylakoid // inferred from electronic annotation /// 0016020 // membrane // inferred from electro…	0030145 // manganese ion binding // inferred from electronic annotation
251664_at	leucine zipper-containing protein AT103 ; supported by cDNA: gi_1033194_gb_U38232.1_ATU38232	At3g56940	leucine zipper-containing protein AT103 ; supported by cDNA: gi_1033194_gb_U38232.1_ATU38232	At3g56940	0006118 // electron transport // inferred from electronic annotation /// 0015979 // photosynthesis // inferred from electronic annotation /// 0015995 // chlorophyll biosynthetic process // inferred from electronic annotation	0009507 // chloroplast // inferred from electronic annotation /// 0009535 // chloroplast thylakoid membrane // inferred from direct assay /// 0009579 // thylakoid // inferred from electronic annotation /// 0009706 // chloroplast inner membrane // inferred from direct assay /// 0016020 // membrane // inferred from electronic annotation	0003677 // DNA binding // traceable author statement /// 0005506 // iron ion binding // inferred from electronic annotation /// 0016491 // oxidoreductase activity // inferred from electronic annotation /// 0046872 // metal ion binding // inferred from electronic annotation /// 0046914 // transition metal ion binding // inferred from electronic annotation /// 0048529 // magnesium-protoporphyrin IX…
251082_at	chlorophyll a/b-binding protein CP29 ; supported by cDNA: gi_15081738_gb_AY048262.1_	At5g01530	chlorophyll a/b-binding protein CP29 ; supported by cDNA: gi_15081738_gb_AY048262.1_	At5g01530	"0009765 // photosynthesis, light harvesting // inferred from electronic annotation /// 0015979 // photosynthesis // inferred from reviewed computational analysis /// 0015979 // photosynthesis // inferred from electronic annotation /// 0018298 // protein-chromophore linkage // inferred from electronic annotation"	0009507 // chloroplast // inferred from electronic annotation /// 0009522 // photosystem I // inferred from electronic annotation /// 0009523 // photosystem II // inferred from electronic annotation /// 0009535 // chloroplast thylakoid membrane // inferred from direct assay /// 0009579 // thylakoid // inferred from electronic annotation /// 0010287 // plastoglobule // inferred from direct assay /…	0000287 // magnesium ion binding // inferred from electronic annotation /// 0016168 // chlorophyll binding // inferred from electronic annotation /// 0046872 // metal ion binding // inferred from electronic annotation
248920_at	magnesium chelatase subunit of protochlorophyllide reductase non-consensus AA donor splice site at exon 1, TG acceptor splice site at exon 2	At5g45930	" magnesium chelatase subunit of protochlorophyllide reductase non-consensus AA donor splice site at exon 1, TG acceptor splice site at exon 2 "	At5g45930	0006779 // porphyrin biosynthetic process // inferred from electronic annotation /// 0015979 // photosynthesis // inferred from electronic annotation /// 0015995 // chlorophyll biosynthetic process // inferred from sequence or structural similarity /// 0015995 // chlorophyll biosynthetic process // inferred from electronic annotation	0009507 // chloroplast // RCA /// 0009570 // chloroplast stroma // inferred from direct assay /// 0010007 // magnesium chelatase complex // traceable author statement	0000166 // nucleotide binding // inferred from electronic annotation /// 0005524 // ATP binding // inferred from electronic annotation /// 0016851 // magnesium chelatase activity // inferred from sequence or structural similarity /// 0016851 // magnesium chelatase activity // inferred from electronic annotation /// 0017111 // nucleoside-triphosphatase activity // inferred from electronic annotati…
247320_at	photosystem I reaction centre subunit psaN precursor (PSI-N) (sp P49107) ; supported by cDNA: gi_1237123_gb_U32176.1_ATU32176	At5g64040	photosystem I reaction centre subunit psaN precursor (PSI-N) (sp P49107) ; supported by cDNA: gi_1237123_gb_U32176.1_ATU32176	At5g64040	0009773 // photosynthetic electron transport in photosystem I // traceable author statement /// 0015979 // photosynthesis // inferred from electronic annotation	0009507 // chloroplast // inferred from electronic annotation /// 0009522 // photosystem I // traceable author statement /// 0009522 // photosystem I // inferred from electronic annotation /// 0009535 // chloroplast thylakoid membrane // inferred from direct assay /// 0009543 // chloroplast thylakoid lumen // inferred from direct assay /// 0009579 // thylakoid // inferred from electronic annotati…	0005515 // protein binding // inferred from electronic annotation /// 0005516 // calmodulin binding // inferred from expression pattern /// 0005516 // calmodulin binding // traceable author statement
247073_at	33 kDa polypeptide of oxygen-evolving complex (OEC) in photosystem II (emb|CAA75629.1) ;supported by full-length cDNA: Ceres:37218.	At5g66570	33 kDa polypeptide of oxygen-evolving complex (OEC) in photosystem II (emb|CAA75629.1) ;supported by full-length cDNA: Ceres:37218.	At5g66570	"0010205 // photoinhibition // inferred from mutant phenotype /// 0010207 // photosystem II assembly // inferred from mutant phenotype /// 0015979 // photosynthesis // inferred from electronic annotation /// 0019684 // photosynthesis, light reaction // inferred from direct assay /// 0035304 // regulation of protein amino acid dephosphorylation // inferred from mutant phenotype /// 0042549 // phot…	0009507 // chloroplast // inferred from electronic annotation /// 0009523 // photosystem II // inferred from electronic annotation /// 0009535 // chloroplast thylakoid membrane // inferred from direct assay /// 0009543 // chloroplast thylakoid lumen // inferred from direct assay /// 0009579 // thylakoid // inferred from expression pattern /// 0009579 // thylakoid // inferred from electronic annot…	0005509 // calcium ion binding // inferred from electronic annotation /// 0005515 // protein binding // inferred from physical interaction /// 0008266 // poly(U) binding // inferred from direct assay /// 0010242 // oxygen evolving activity // inferred from direct assay /// 0030145 // manganese ion binding // inferred from electronic annotation
253738_at	photosystem I subunit PSI-E - like protein photosystem I chain IV precursor, Hordeum vulgare, PIR1:F1BH4; supported by cDNA: gi_11692883_gb_AF324694.1_AF324694	At4g28750	" photosystem I subunit PSI-E - like protein photosystem I chain IV precursor, Hordeum vulgare, PIR1:F1BH4; supported by cDNA: gi_11692883_gb_AF324694.1_AF324694 "	At4g28750	0006118 // electron transport // inferred from electronic annotation /// 0015979 // photosynthesis // inferred from electronic annotation	0009507 // chloroplast // inferred from electronic annotation /// 0009522 // photosystem I // inferred from electronic annotation /// 0009535 // chloroplast thylakoid membrane // inferred from direct assay /// 0009536 // plastid // inferred from electronic annotation /// 0009538 // photosystem I reaction center // inferred from electronic annotation /// 0009579 // thylakoid // inferred from elect…	0003824 // catalytic activity // inferred from electronic annotation
248151_at	Lhcb3 chlorophyll a/b binding protein (gb|AAD28773.1) ; supported by cDNA: gi_13926338_gb_AF372917.1_AF372917	At5g54270	Lhcb3 chlorophyll a/b binding protein (gb|AAD28773.1) ; supported by cDNA: gi_13926338_gb_AF372917.1_AF372917	At5g54270	"0009765 // photosynthesis, light harvesting // inferred from electronic annotation /// 0015979 // photosynthesis // RCA"	0009507 // chloroplast // inferred from electronic annotation /// 0009535 // chloroplast thylakoid membrane // inferred from direct assay /// 0016020 // membrane // inferred from electronic annotation /// 0030076 // light-harvesting complex // RCA	0005198 // structural molecule activity // inferred from direct assay
249834_at	putative protein contains similarity to ferredoxin-thioredoxin reductase variable chain	At5g23440	putative protein contains similarity to ferredoxin-thioredoxin reductase variable chain	At5g23440	"0006118 // electron transport // inferred from electronic annotation /// 0009107 // lipoate biosynthetic process // inferred from electronic annotation /// 0015979 // photosynthesis // inferred from electronic annotation /// 0019684 // photosynthesis, light reaction // inferred from reviewed computational analysis"	0009507 // chloroplast // inferred from electronic annotation /// 0009536 // plastid // inferred from electronic annotation /// 0030089 // phycobilisome // inferred from electronic annotation	0003824 // catalytic activity // inferred from electronic annotation /// 0008937 // ferredoxin reductase activity // inferred from electronic annotation /// 0016992 // lipoate synthase activity // inferred from electronic annotation /// 0030385 // ferredoxin:thioredoxin reductase activity // inferred from reviewed computational analysis
245213_at	photosystem II 22kDa protein, putative similar to photosystem II 22kDa protein GI:21306 from [Spinacia oleracea]; supported by cDNA: gi_15294225_gb_AF410304.1_AF410304	At1g44575	" photosystem II 22kDa protein, putative similar to photosystem II 22kDa protein GI:21306 from [Spinacia oleracea]; supported by cDNA: gi_15294225_gb_AF410304.1_AF410304 "	At1g44575	"0009765 // photosynthesis, light harvesting // inferred from electronic annotation /// 0010196 // nonphotochemical quenching // inferred from mutant phenotype /// 0015979 // photosynthesis // inferred from electronic annotation"	0009507 // chloroplast // inferred from electronic annotation /// 0009517 // PSII associated light-harvesting complex II // traceable author statement /// 0009523 // photosystem II // inferred from electronic annotation /// 0009535 // chloroplast thylakoid membrane // inferred from direct assay /// 0009579 // thylakoid // inferred from electronic annotation /// 0016020 // membrane // inferred fro…	0016168 // chlorophyll binding // traceable author statement /// 0051738 // xanthophyll binding // traceable author statement
257699_at	phosphoglycerate kinase, putative similar to phosphoglycerate kinase, chloroplast precursor GB:P29409 from [Spinacia oleracea];supported by full-length cDNA: Ceres:21955.	At3g12780	" phosphoglycerate kinase, putative similar to phosphoglycerate kinase, chloroplast precursor GB:P29409 from [Spinacia oleracea];supported by full-length cDNA: Ceres:21955. "	At3g12780	0006096 // glycolysis // inferred from electronic annotation /// 0009409 // response to cold // inferred from expression pattern /// 0019253 // reductive pentose-phosphate cycle // inferred from electronic annotation	0005737 // cytoplasm // inferred from direct assay /// 0005739 // mitochondrion // inferred from direct assay /// 0009507 // chloroplast // inferred from electronic annotation	0000166 // nucleotide binding // inferred from electronic annotation /// 0004618 // phosphoglycerate kinase activity // inferred from electronic annotation /// 0005524 // ATP binding // inferred from electronic annotation /// 0016301 // kinase activity // inferred from electronic annotation /// 0016740 // transferase activity // inferred from electronic annotation
255248_at	Oxygen-evolving enhancer protein 3 precursor - like protein OXYGEN-EVOLVING ENHANCER PROTEIN 3 PRECURSOR (OEE3) (16 KD SUBUNIT OF OXYGEN-EVOLVING SYSTEM OF PHOTOSYSTEM II), Spinacia oleracea, gb: ...	At4g05180	" Oxygen-evolving enhancer protein 3 precursor - like protein OXYGEN-EVOLVING ENHANCER PROTEIN 3 PRECURSOR (OEE3) (16 KD SUBUNIT OF OXYGEN-EVOLVING SYSTEM OF PHOTOSYSTEM II), Spinacia oleracea, gb:P12301;supported by full-length cDNA: Ceres:40326. "	At4g05180	0015979 // photosynthesis // inferred from electronic annotation	0009507 // chloroplast // inferred from electronic annotation /// 0009523 // photosystem II // inferred from electronic annotation /// 0009579 // thylakoid // inferred from electronic annotation /// 0009654 // oxygen evolving complex // inferred from electronic annotation /// 0016020 // membrane // inferred from electronic annotation /// 0019898 // extrinsic to membrane // inferred from electroni…	0005509 // calcium ion binding // inferred from electronic annotation
266036_s_at	20S proteasome subunit (PAA2) identical to GB:AF043519; supported by cDNA: gi_15450622_gb_AY052679.1_	At2g05840	20S proteasome subunit (PAA2) identical to GB:AF043519; supported by cDNA: gi_15450622_gb_AY052679.1_	At2g05840	0006511 // ubiquitin-dependent protein catabolic process // inferred from electronic annotation /// 0009767 // photosynthetic electron transport // inferred from mutant phenotype	0005634 // nucleus // inferred from electronic annotation /// 0005737 // cytoplasm // inferred from electronic annotation /// 0005829 // cytosol // inferred from electronic annotation /// 0005839 // proteasome core complex // inferred from electronic annotation /// 0009941 // chloroplast envelope // inferred from direct assay /// 0043234 // protein complex // inferred from electronic annotation	0004175 // endopeptidase activity // inferred from electronic annotation /// 0004298 // threonine endopeptidase activity // inferred from electronic annotation /// 0005375 // copper ion transmembrane transporter activity // inferred from mutant phenotype /// 0008233 // peptidase activity // inferred from electronic annotation /// 0016787 // hydrolase activity // inferred from electronic annotation
259124_at	floral homeotic protein AGL4 identical to floral homeotic protein AGL4 GB:P29384 [Arabidopsis thaliana], Pfam HMM hit: SRF-type transcription factors (DNA-binding and dimerization domain); suppor ...	At3g02310	" floral homeotic protein AGL4 identical to floral homeotic protein AGL4 GB:P29384 [Arabidopsis thaliana], Pfam HMM hit: SRF-type transcription factors (DNA-binding and dimerization domain); supported by cDNA: gi_166592_gb_M55552.1_ATHAGL4A "	At3g02310	"0006350 // transcription // inferred from electronic annotation /// 0006355 // regulation of transcription, DNA-dependent // inferred from electronic annotation /// 0007275 // multicellular organismal development // inferred from electronic annotation /// 0009765 // photosynthesis, light harvesting // inferred from sequence or structural similarity /// 0009908 // flower development // non-tracea…	0005634 // nucleus // inferred from electronic annotation /// 0009535 // chloroplast thylakoid membrane // inferred from direct assay	0003677 // DNA binding // inferred from electronic annotation /// 0003700 // transcription factor activity // inferred from sequence or structural similarity /// 0003700 // transcription factor activity // inferred from electronic annotation /// 0005515 // protein binding // inferred from physical interaction /// 0043565 // sequence-specific DNA binding // inferred from electronic annotation
262557_at	photosystem I subunit III precursor, putative similar to photosystem I subunit III precursor GB:U08135 GI:854707 from[Hordeum vulgare];supported by full-length cDNA: Ceres:40329.	At1g31330	" photosystem I subunit III precursor, putative similar to photosystem I subunit III precursor GB:U08135 GI:854707 from[Hordeum vulgare];supported by full-length cDNA: Ceres:40329. "	At1g31330	0015979 // photosynthesis // inferred from reviewed computational analysis /// 0015979 // photosynthesis // inferred from electronic annotation	0009535 // chloroplast thylakoid membrane // inferred from direct assay /// 0009538 // photosystem I reaction center // inferred from reviewed computational analysis /// 0009538 // photosystem I reaction center // inferred from electronic annotation /// 0010287 // plastoglobule // inferred from direct assay	---
259625_at	glyceraldehyde-3-phosphate dehydrogenase identical to glyceraldehyde-3-phosphate dehydrogenase GI:166708 [Arabidopsis thaliana] (Gene 104, 133-138 (1991)); supported by cDNA: gi_14517407_gb_AY039 ...	At1g42970	" glyceraldehyde-3-phosphate dehydrogenase identical to glyceraldehyde-3-phosphate dehydrogenase GI:166708 [Arabidopsis thaliana] (Gene 104, 133-138 (1991)); supported by cDNA: gi_14517407_gb_AY039539.1_ "	At1g42970	0006006 // glucose metabolic process // inferred from electronic annotation /// 0006096 // glycolysis // inferred from electronic annotation /// 0006807 // nitrogen compound metabolic process // inferred from electronic annotation /// 0008152 // metabolic process // inferred from electronic annotation /// 0009409 // response to cold // inferred from expression pattern /// 0009416 // response to l…	0005886 // plasma membrane // inferred from electronic annotation /// 0009507 // chloroplast // inferred from sequence or structural similarity /// 0009507 // chloroplast // inferred from electronic annotation /// 0009535 // chloroplast thylakoid membrane // inferred from direct assay /// 0016020 // membrane // inferred from electronic annotation	"0000257 // nitrilase activity // inferred from electronic annotation /// 0003824 // catalytic activity // inferred from electronic annotation /// 0004365 // glyceraldehyde-3-phosphate dehydrogenase (phosphorylating) activity // inferred from electronic annotation /// 0005488 // binding // inferred from electronic annotation /// 0008886 // glyceraldehyde-3-phosphate dehydrogenase (NADP+) activity…
260236_at	geranylgeranyl reductase identical to geranylgeranyl reductase GB:Y14044 [Arabidopsis thaliana] (involvement: chlorophyll, the tocopherol and the phylloquinone pathways Eur J Biochem 1998 Jan 15; ...	At1g74470	" geranylgeranyl reductase identical to geranylgeranyl reductase GB:Y14044 [Arabidopsis thaliana] (involvement: chlorophyll, the tocopherol and the phylloquinone pathways Eur J Biochem 1998 Jan 15;251(1-2):413-7); supported by cDNA: gi_15292918_gb_AY050893.1_ "	At1g74470	0008152 // metabolic process // inferred from electronic annotation /// 0015979 // photosynthesis // inferred from electronic annotation /// 0015995 // chlorophyll biosynthetic process // inferred from direct assay /// 0015995 // chlorophyll biosynthetic process // inferred from electronic annotation	0009535 // chloroplast thylakoid membrane // inferred from direct assay	0016491 // oxidoreductase activity // inferred from electronic annotation /// 0045550 // geranylgeranyl reductase activity // inferred from direct assay /// 0045550 // geranylgeranyl reductase activity // inferred from electronic annotation
264474_s_at	ribulose-bisphosphate carboxylase small unit, putative similar to ribulose-bisphosphate carboxylase small unit GI:406726 from (Brassica napus); supported by cDNA: gi_11762169_gb_AF325011.1_AF325011	At1g67090	" ribulose-bisphosphate carboxylase small unit, putative similar to ribulose-bisphosphate carboxylase small unit GI:406726 from (Brassica napus); supported by cDNA: gi_11762169_gb_AF325011.1_AF325011 "	At1g67090	"0006355 // regulation of transcription, DNA-dependent // inferred from electronic annotation /// 0009409 // response to cold // inferred from expression pattern /// 0009853 // photorespiration // inferred from electronic annotation /// 0015977 // carbon utilization by fixation of carbon dioxide // inferred from reviewed computational analysis /// 0015977 // carbon utilization by fixation of carb…	0005634 // nucleus // inferred from electronic annotation /// 0009507 // chloroplast // inferred from electronic annotation /// 0009535 // chloroplast thylakoid membrane // inferred from direct assay /// 0009573 // chloroplast ribulose bisphosphate carboxylase complex // inferred from reviewed computational analysis /// 0009573 // chloroplast ribulose bisphosphate carboxylase complex // inferred …	0003677 // DNA binding // inferred from electronic annotation /// 0003700 // transcription factor activity // inferred from electronic annotation /// 0004497 // monooxygenase activity // inferred from electronic annotation /// 0005515 // protein binding // inferred from physical interaction /// 0016491 // oxidoreductase activity // inferred from electronic annotation /// 0016829 // lyase activity…
262473_at	chloroplast FtsH protease almost identical to chloroplast FtsH protease GI:1483215, SP:Q39102 from [Arabidopsis thaliana]	At1g50250	" chloroplast FtsH protease almost identical to chloroplast FtsH protease GI:1483215, SP:Q39102 from [Arabidopsis thaliana] "	At1g50250	0006508 // proteolysis // inferred from electronic annotation /// 0006510 // ATP-dependent proteolysis // inferred from sequence or structural similarity /// 0007049 // cell cycle // inferred from electronic annotation /// 0010206 // photosystem II repair // traceable author statement /// 0010304 // PSII associated light-harvesting complex II catabolic process // traceable author statement /// 00…	0009507 // chloroplast // inferred from direct assay /// 0009507 // chloroplast // inferred from electronic annotation /// 0009535 // chloroplast thylakoid membrane // inferred from direct assay /// 0016020 // membrane // inferred from electronic annotation /// 0016021 // integral to membrane // inferred from electronic annotation	0000166 // nucleotide binding // inferred from electronic annotation /// 0004176 // ATP-dependent peptidase activity // inferred from sequence or structural similarity /// 0004222 // metalloendopeptidase activity // inferred from electronic annotation /// 0005524 // ATP binding // inferred from electronic annotation /// 0008233 // peptidase activity // inferred from electronic annotation /// 0008…
264092_at	photosystem II polypeptide, putative similar to photosystem II polypeptide GI:967967 from [Brassica rapa];supported by full-length cDNA: Ceres:110067.	At1g79040	" photosystem II polypeptide, putative similar to photosystem II polypeptide GI:967967 from [Brassica rapa];supported by full-length cDNA: Ceres:110067. "	At1g79040	0006412 // translation // inferred from reviewed computational analysis /// 0006412 // translation // inferred from electronic annotation /// 0010270 // photosystem II oxygen evolving complex assembly // inferred from expression pattern /// 0015979 // photosynthesis // inferred from reviewed computational analysis /// 0015979 // photosynthesis // inferred from electronic annotation /// 0042254 //…	0005622 // intracellular // inferred from electronic annotation /// 0005840 // ribosome // inferred from reviewed computational analysis /// 0005840 // ribosome // inferred from electronic annotation /// 0009507 // chloroplast // inferred from electronic annotation /// 0009523 // photosystem II // inferred from reviewed computational analysis /// 0009523 // photosystem II // inferred from electro…	0003735 // structural constituent of ribosome // inferred from reviewed computational analysis /// 0003735 // structural constituent of ribosome // inferred from electronic annotation
264018_at	putative triosephosphate isomerase ;supported by full-length cDNA: Ceres:39351.	At2g21170	putative triosephosphate isomerase ;supported by full-length cDNA: Ceres:39351.	At2g21170	0008152 // metabolic process // inferred from electronic annotation /// 0019253 // reductive pentose-phosphate cycle // inferred from electronic annotation	0005739 // mitochondrion // inferred from direct assay /// 0009507 // chloroplast // inferred from electronic annotation	0003824 // catalytic activity // inferred from electronic annotation /// 0004807 // triose-phosphate isomerase activity // inferred from electronic annotation /// 0005515 // protein binding // inferred from physical interaction /// 0016853 // isomerase activity // inferred from electronic annotation
255457_at	putative photosystem I reaction center subunit II precursor similar to spinach PSI-D, GenBank accession number P12353;supported by full-length cDNA: Ceres:7630.	At4g02770	" putative photosystem I reaction center subunit II precursor similar to spinach PSI-D, GenBank accession number P12353;supported by full-length cDNA: Ceres:7630. "	At4g02770	0015979 // photosynthesis // inferred from electronic annotation	0009507 // chloroplast // inferred from electronic annotation /// 0009522 // photosystem I // inferred from electronic annotation /// 0009535 // chloroplast thylakoid membrane // inferred from direct assay /// 0009538 // photosystem I reaction center // inferred from electronic annotation /// 0009579 // thylakoid // inferred from electronic annotation /// 0010287 // plastoglobule // inferred from…	---
255435_at	putative component of cytochrome B6-F complex ; supported by cDNA: gi_13926181_gb_AF370566.1_AF370566	At4g03280	putative component of cytochrome B6-F complex ; supported by cDNA: gi_13926181_gb_AF370566.1_AF370566	At4g03280	0006118 // electron transport // inferred from electronic annotation /// 0006810 // transport // inferred from electronic annotation /// 0009775 // photosynthetic electron transport in cytochrome b6/f // traceable author statement /// 0010196 // nonphotochemical quenching // inferred from mutant phenotype	0009507 // chloroplast // inferred from electronic annotation /// 0009512 // cytochrome b6f complex // traceable author statement /// 0009535 // chloroplast thylakoid membrane // inferred from direct assay /// 0009579 // thylakoid // inferred from electronic annotation /// 0016020 // membrane // inferred from electronic annotation /// 0016021 // integral to membrane // inferred from electronic an…	"0005506 // iron ion binding // inferred from electronic annotation /// 0008121 // ubiquinol-cytochrome-c reductase activity // inferred from electronic annotation /// 0009496 // plastoquinol-plastocyanin reductase activity // inferred from electronic annotation /// 0016491 // oxidoreductase activity // inferred from electronic annotation /// 0046028 // electron transporter, transferring electron…
262632_at	23 kDa polypeptide of oxygen-evolving comlex (OEC) identical to 23 kDa polypeptide of oxygen-evolving comlex (OEC) GB:CAA66785 GI:1769905 [Arabidopsis thaliana];supported by full-length cDNA: Cere ...	At1g06680	23 kDa polypeptide of oxygen-evolving comlex (OEC) identical to 23 kDa polypeptide of oxygen-evolving comlex (OEC) GB:CAA66785 GI:1769905 [Arabidopsis thaliana];supported by full-length cDNA: Ceres:33922.	At1g06680	"0015979 // photosynthesis // inferred from electronic annotation /// 0019684 // photosynthesis, light reaction // traceable author statement"	0009507 // chloroplast // inferred from electronic annotation /// 0009523 // photosystem II // inferred from electronic annotation /// 0009534 // chloroplast thylakoid // inferred from direct assay /// 0009535 // chloroplast thylakoid membrane // inferred from direct assay /// 0009543 // chloroplast thylakoid lumen // inferred from direct assay /// 0009543 // chloroplast thylakoid lumen // RCA //…	0005509 // calcium ion binding // inferred from electronic annotation /// 0008266 // poly(U) binding // inferred from direct assay
258285_at	photosystem I subunit VI precursor identical to GB:CAB52749 from [Arabidopsis thaliana];supported by full-length cDNA: Ceres:9633.	At3g16140	photosystem I subunit VI precursor identical to GB:CAB52749 from [Arabidopsis thaliana];supported by full-length cDNA: Ceres:9633.	At3g16140	0015979 // photosynthesis // inferred from reviewed computational analysis /// 0015979 // photosynthesis // inferred from electronic annotation	0009507 // chloroplast // inferred from electronic annotation /// 0009522 // photosystem I // inferred from electronic annotation /// 0009535 // chloroplast thylakoid membrane // inferred from direct assay /// 0009538 // photosystem I reaction center // inferred from reviewed computational analysis /// 0009538 // photosystem I reaction center // inferred from electronic annotation /// 0016020 // …	---
257807_at	glyceraldehyde 3-phosphate dehydrogenase A subunit (GapA) identical to glyceraldehyde 3-phosphate dehydrogenase A subunit (GapA) GB:M64114 (Gene 104, 133-138 (1991)); supported by cDNA: gi_166701 ...	At3g26650	" glyceraldehyde 3-phosphate dehydrogenase A subunit (GapA) identical to glyceraldehyde 3-phosphate dehydrogenase A subunit (GapA) GB:M64114 (Gene 104, 133-138 (1991)); supported by cDNA: gi_166701_gb_M64114.1_ATHGAPAA "	At3g26650	0006006 // glucose metabolic process // inferred from electronic annotation /// 0006096 // glycolysis // inferred from electronic annotation /// 0008152 // metabolic process // inferred from electronic annotation /// 0009409 // response to cold // inferred from expression pattern /// 0009416 // response to light stimulus // inferred from expression pattern /// 0009744 // response to sucrose stimu…	0009507 // chloroplast // inferred from electronic annotation /// 0009535 // chloroplast thylakoid membrane // inferred from direct assay /// 0009570 // chloroplast stroma // inferred from sequence or structural similarity /// 0016020 // membrane // inferred from electronic annotation	0003824 // catalytic activity // inferred from electronic annotation /// 0004365 // glyceraldehyde-3-phosphate dehydrogenase (phosphorylating) activity // inferred from electronic annotation /// 0005488 // binding // inferred from electronic annotation /// 0005515 // protein binding // inferred from physical interaction /// 0008943 // glyceraldehyde-3-phosphate dehydrogenase activity // traceable…
265374_at	hypothetical protein ;supported by full-length cDNA: Ceres:14272.	At2g06520	hypothetical protein ;supported by full-length cDNA: Ceres:14272.	At2g06520	0015979 // photosynthesis // inferred from electronic annotation	0009507 // chloroplast // inferred from electronic annotation /// 0009523 // photosystem II // inferred from electronic annotation /// 0016020 // membrane // inferred from electronic annotation	---
259840_at	photosystem I subunit VI precursor identical to photosystem I subunit VI precursor [Arabidopsis thaliana] GI:5734524;supported by full-length cDNA: Ceres:1440.	At1g52230	photosystem I subunit VI precursor identical to photosystem I subunit VI precursor [Arabidopsis thaliana] GI:5734524;supported by full-length cDNA: Ceres:1440.	At1g52230	0015979 // photosynthesis // inferred from electronic annotation	0009507 // chloroplast // inferred from electronic annotation /// 0009522 // photosystem I // inferred from electronic annotation /// 0009538 // photosystem I reaction center // inferred from electronic annotation /// 0016020 // membrane // inferred from electronic annotation /// 0016021 // integral to membrane // inferred from electronic annotation	---
258993_at	putative chlorophyll a/b-binding protein similar to chlorophyll a/b-binding protein (CP29) GB:S33443 [Arabidopsis thaliana], identical to Lhcb4.2 protein GB:AAD28774 [Arabidopsis thaliana]; suppo ...	At3g08940	" putative chlorophyll a/b-binding protein similar to chlorophyll a/b-binding protein (CP29) GB:S33443 [Arabidopsis thaliana], identical to Lhcb4.2 protein GB:AAD28774 [Arabidopsis thaliana]; supported by cDNA: gi_4741953_gb_AF134127.1_AF134127 "	At3g08940	"0009765 // photosynthesis, light harvesting // inferred from electronic annotation /// 0015979 // photosynthesis // inferred from electronic annotation /// 0018298 // protein-chromophore linkage // inferred from electronic annotation"	0009507 // chloroplast // inferred from electronic annotation /// 0009522 // photosystem I // inferred from electronic annotation /// 0009523 // photosystem II // inferred from electronic annotation /// 0009535 // chloroplast thylakoid membrane // inferred from direct assay /// 0009579 // thylakoid // inferred from electronic annotation /// 0016020 // membrane // inferred from electronic annotati…	0000287 // magnesium ion binding // inferred from electronic annotation /// 0016168 // chlorophyll binding // inferred from electronic annotation /// 0046872 // metal ion binding // inferred from electronic annotation
256309_at	photosystem I subunit X precursor identical to photosystem I subunit X precursor [Arabidopsis thaliana] GI:5738540;supported by full-length cDNA: Ceres:27643.	At1g30380	photosystem I subunit X precursor identical to photosystem I subunit X precursor [Arabidopsis thaliana] GI:5738540;supported by full-length cDNA: Ceres:27643.	At1g30380	0015979 // photosynthesis // inferred from reviewed computational analysis /// 0015979 // photosynthesis // inferred from electronic annotation	0009507 // chloroplast // inferred from electronic annotation /// 0009522 // photosystem I // inferred from reviewed computational analysis /// 0009522 // photosystem I // inferred from electronic annotation /// 0009535 // chloroplast thylakoid membrane // inferred from direct assay /// 0009579 // thylakoid // inferred from electronic annotation /// 0016020 // membrane // inferred from reviewed c…	---
258239_at	putative chlorophyll A-B binding protein similar to chlorophyll A-B binding protein 151 precursor (LHCP) GB:P27518 from [Gossypium hirsutum];supported by full-length cDNA: Ceres:7700.	At3g27690	putative chlorophyll A-B binding protein similar to chlorophyll A-B binding protein 151 precursor (LHCP) GB:P27518 from [Gossypium hirsutum];supported by full-length cDNA: Ceres:7700.	At3g27690	"0009765 // photosynthesis, light harvesting // inferred from electronic annotation /// 0015979 // photosynthesis // RCA"	0009507 // chloroplast // inferred from electronic annotation /// 0009535 // chloroplast thylakoid membrane // inferred from direct assay /// 0016020 // membrane // inferred from electronic annotation /// 0030076 // light-harvesting complex // RCA	---
258250_at	putative delta 9 desaturase similar to delta 9 desaturase GB:BAA25180 [Arabidopsis thaliana];supported by full-length cDNA: Ceres:25205.	At3g15850	putative delta 9 desaturase similar to delta 9 desaturase GB:BAA25180 [Arabidopsis thaliana];supported by full-length cDNA: Ceres:25205.	At3g15850	0006629 // lipid metabolic process // inferred from electronic annotation /// 0006633 // fatty acid biosynthetic process // inferred from electronic annotation /// 0006636 // unsaturated fatty acid biosynthetic process // inferred from mutant phenotype /// 0008610 // lipid biosynthetic process // inferred from electronic annotation /// 0010205 // photoinhibition // inferred from mutant phenotype …	0005783 // endoplasmic reticulum // inferred from electronic annotation /// 0009507 // chloroplast // inferred from electronic annotation /// 0009579 // thylakoid // traceable author statement /// 0016020 // membrane // inferred from electronic annotation /// 0016021 // integral to membrane // inferred from electronic annotation	"0004768 // stearoyl-CoA 9-desaturase activity // inferred from electronic annotation /// 0005506 // iron ion binding // inferred from electronic annotation /// 0009979 // 16:0 monogalactosyldiacylglycerol desaturase activity // inferred from mutant phenotype /// 0016491 // oxidoreductase activity // inferred from electronic annotation /// 0016717 // oxidoreductase activity, acting on paired dono…
260590_at	phosphoenolpyruvate carboxylase 1, putative similar to phosphoenolpyruvate carboxylase 1 GI:2266947 from [Gossypium hirsutum]; supported by cDNA: gi_15982800_gb_AY057507.1_	At1g53310	" phosphoenolpyruvate carboxylase 1, putative similar to phosphoenolpyruvate carboxylase 1 GI:2266947 from [Gossypium hirsutum]; supported by cDNA: gi_15982800_gb_AY057507.1_ "	At1g53310	0006099 // tricarboxylic acid cycle // inferred from electronic annotation /// 0015977 // carbon utilization by fixation of carbon dioxide // inferred from electronic annotation /// 0015979 // photosynthesis // inferred from electronic annotation	0005737 // cytoplasm // inferred from electronic annotation	0003824 // catalytic activity // inferred from electronic annotation /// 0008964 // phosphoenolpyruvate carboxylase activity // inferred from electronic annotation /// 0016829 // lyase activity // inferred from electronic annotation
261695_at	Mg-chelatase, putative similar to Mg-chelatase GB:AF014399 GI:2318116 from [Pisum sativum]; supported by cDNA: gi_16649072_gb_AY059906.1_	At1g08520	" Mg-chelatase, putative similar to Mg-chelatase GB:AF014399 GI:2318116 from [Pisum sativum]; supported by cDNA: gi_16649072_gb_AY059906.1_ "	At1g08520	0015979 // photosynthesis // inferred from electronic annotation /// 0015995 // chlorophyll biosynthetic process // inferred from electronic annotation	0009507 // chloroplast // inferred from electronic annotation	0000166 // nucleotide binding // inferred from electronic annotation /// 0005524 // ATP binding // inferred from electronic annotation /// 0016851 // magnesium chelatase activity // inferred from electronic annotation /// 0016874 // ligase activity // inferred from electronic annotation /// 0017111 // nucleoside-triphosphatase activity // inferred from electronic annotation
267259_at	Expressed protein ; supported by full-length cDNA: Ceres: 14468.	At2g23090	Expressed protein ; supported by full-length cDNA: Ceres: 14468.	At2g23090	0009853 // photorespiration // inferred from electronic annotation /// 0015977 // carbon utilization by fixation of carbon dioxide // inferred from electronic annotation /// 0015979 // photosynthesis // inferred from electronic annotation /// 0019253 // reductive pentose-phosphate cycle // inferred from electronic annotation	0009507 // chloroplast // inferred from electronic annotation /// 0009573 // chloroplast ribulose bisphosphate carboxylase complex // inferred from electronic annotation /// 0016020 // membrane // inferred from electronic annotation	0004497 // monooxygenase activity // inferred from electronic annotation /// 0016491 // oxidoreductase activity // inferred from electronic annotation /// 0016829 // lyase activity // inferred from electronic annotation /// 0016984 // ribulose-bisphosphate carboxylase activity // inferred from electronic annotation
259491_at	chlorophyll binding protein, putative similar to chlorophyll binding protein GI:169213 from [Petunia hybrida]	At1g15820	" chlorophyll binding protein, putative similar to chlorophyll binding protein GI:169213 from [Petunia hybrida] "	At1g15820	"0009765 // photosynthesis, light harvesting // inferred from electronic annotation /// 0015979 // photosynthesis // non-traceable author statement"	0009507 // chloroplast // inferred from electronic annotation /// 0009535 // chloroplast thylakoid membrane // inferred from direct assay /// 0009783 // photosystem II antenna complex // non-traceable author statement /// 0010287 // plastoglobule // inferred from direct assay /// 0016020 // membrane // inferred from electronic annotation	---
264959_at	hypothetical protein predicted by genemark.hmm; supported by cDNA: gi_13926194_gb_AF370571.1_AF370571	At1g77090	hypothetical protein predicted by genemark.hmm; supported by cDNA: gi_13926194_gb_AF370571.1_AF370571	At1g77090	0015979 // photosynthesis // inferred from electronic annotation	0009507 // chloroplast // inferred from electronic annotation /// 0009543 // chloroplast thylakoid lumen // inferred from direct assay /// 0009579 // thylakoid // inferred from electronic annotation /// 0009654 // oxygen evolving complex // inferred from electronic annotation /// 0019898 // extrinsic to membrane // inferred from electronic annotation	0005509 // calcium ion binding // inferred from electronic annotation
267002_s_at	putative photosystem II type I chlorophyll a b binding protein. ; supported by full-length cDNA: Ceres: 23727.	At2g34430	putative photosystem II type I chlorophyll a b binding protein. ; supported by full-length cDNA: Ceres: 23727.	At2g34430	"0009765 // photosynthesis, light harvesting // inferred from electronic annotation /// 0009769 // photosynthesis, light harvesting in photosystem II // traceable author statement /// 0015979 // photosynthesis // inferred from sequence similarity"	0009507 // chloroplast // inferred from electronic annotation /// 0009535 // chloroplast thylakoid membrane // inferred from direct assay /// 0010287 // plastoglobule // inferred from direct assay /// 0012505 // endomembrane system // inferred from electronic annotation /// 0016020 // membrane // inferred from electronic annotation /// 0030076 // light-harvesting complex // RCA /// 0042651 // thy…	0016168 // chlorophyll binding // traceable author statement /// 0016413 // O-acetyltransferase activity // RCA
267526_at	photosystem II reaction center 6.1KD protein ;supported by full-length cDNA: Ceres:34999.	At2g30570	photosystem II reaction center 6.1KD protein ;supported by full-length cDNA: Ceres:34999.	At2g30570	0015979 // photosynthesis // inferred from electronic annotation	0009507 // chloroplast // inferred from electronic annotation /// 0009523 // photosystem II // inferred from electronic annotation /// 0009579 // thylakoid // inferred from electronic annotation /// 0016020 // membrane // inferred from electronic annotation /// 0016021 // integral to membrane // inferred from electronic annotation	---
258619_at	isopentenyl diphosphate:dimethylallyl diphosphate isomerase (IPP2) identical to isopentenyl diphosphate:dimethylallyl diphosphate isomerase (IPP2) GB:U49259 [Arabidopsis thaliana]; supported by cD ...	At3g02780	isopentenyl diphosphate:dimethylallyl diphosphate isomerase (IPP2) identical to isopentenyl diphosphate:dimethylallyl diphosphate isomerase (IPP2) GB:U49259 [Arabidopsis thaliana]; supported by cDNA: gi_1293564_gb_U49259.1_ATU49259	At3g02780	0008299 // isoprenoid biosynthetic process // traceable author statement /// 0008299 // isoprenoid biosynthetic process // inferred from electronic annotation /// 0015979 // photosynthesis // inferred from electronic annotation /// 0015995 // chlorophyll biosynthetic process // traceable author statement /// 0015995 // chlorophyll biosynthetic process // inferred from electronic annotation	0009507 // chloroplast // inferred from electronic annotation	0000287 // magnesium ion binding // inferred from electronic annotation /// 0004452 // isopentenyl-diphosphate delta-isomerase activity // inferred from direct assay /// 0004452 // isopentenyl-diphosphate delta-isomerase activity // inferred from electronic annotation /// 0016787 // hydrolase activity // inferred from electronic annotation /// 0016853 // isomerase activity // inferred from electr…
266716_at	unknown protein ;supported by full-length cDNA: Ceres:26967.	At2g46820	unknown protein ;supported by full-length cDNA: Ceres:26967.	At2g46820	0009773 // photosynthetic electron transport in photosystem I // inferred from direct assay	0009507 // chloroplast // inferred from electronic annotation /// 0009579 // thylakoid // inferred from electronic annotation /// 0009941 // chloroplast envelope // inferred from sequence or structural similarity /// 0016020 // membrane // inferred from electronic annotation /// 0030093 // chloroplast photosystem I // inferred from direct assay /// 0030093 // chloroplast photosystem I // inferred…	0003677 // DNA binding // inferred from sequence or structural similarity
256979_at	Expressed protein ; supported by full-length cDNA: Ceres: 38257.	At3g21055	Expressed protein ; supported by full-length cDNA: Ceres: 38257.	At3g21055	0015979 // photosynthesis // inferred from electronic annotation	0009507 // chloroplast // inferred from electronic annotation /// 0009523 // photosystem II // inferred from electronic annotation /// 0009543 // chloroplast thylakoid lumen // inferred from reviewed computational analysis /// 0009579 // thylakoid // inferred from electronic annotation /// 0016020 // membrane // inferred from electronic annotation /// 0030095 // chloroplast photosystem II // infe…	---
256944_at	unknown protein similar to unknown protein GB:AAD43153 from [Arabidopsis thaliana]	At3g18990	unknown protein similar to unknown protein GB:AAD43153 from [Arabidopsis thaliana]	At3g18990	"0006355 // regulation of transcription, DNA-dependent // inferred from electronic annotation /// 0009765 // photosynthesis, light harvesting // inferred from electronic annotation /// 0010048 // vernalization response // inferred from mutant phenotype /// 0015979 // photosynthesis // inferred from electronic annotation /// 0018298 // protein-chromophore linkage // inferred from electronic annota…	0005654 // nucleoplasm // inferred from direct assay /// 0009507 // chloroplast // inferred from electronic annotation /// 0009522 // photosystem I // inferred from electronic annotation /// 0009523 // photosystem II // inferred from electronic annotation /// 0009579 // thylakoid // inferred from electronic annotation /// 0016020 // membrane // inferred from electronic annotation /// 0016021 // i…	0000287 // magnesium ion binding // inferred from electronic annotation /// 0003677 // DNA binding // inferred from electronic annotation /// 0016168 // chlorophyll binding // inferred from electronic annotation /// 0016564 // transcription repressor activity // inferred from direct assay /// 0046872 // metal ion binding // inferred from electronic annotation
253871_at	protochlorophyllide reductase precursor ;supported by full-length cDNA: Ceres:36741.	At4g27440	protochlorophyllide reductase precursor ;supported by full-length cDNA: Ceres:36741.	At4g27440	"0008152 // metabolic process // inferred from electronic annotation /// 0015979 // photosynthesis // inferred from electronic annotation /// 0015995 // chlorophyll biosynthetic process // inferred from electronic annotation /// 0019685 // photosynthesis, dark reaction // inferred from electronic annotation"	0009507 // chloroplast // non-traceable author statement /// 0009507 // chloroplast // inferred from electronic annotation /// 0009535 // chloroplast thylakoid membrane // inferred from direct assay /// 0016020 // membrane // inferred from electronic annotation	0003824 // catalytic activity // inferred from electronic annotation /// 0005488 // binding // inferred from electronic annotation /// 0016491 // oxidoreductase activity // inferred from electronic annotation /// 0016630 // protochlorophyllide reductase activity // inferred from electronic annotation
265033_at	PSI type III chlorophyll a/b-binding protein, putative similar to PSI type III chlorophyll a/b-binding protein GI:430947 from [Arabidopsis thaliana];supported by full-length cDNA: Ceres:25124.	At1g61520	" PSI type III chlorophyll a/b-binding protein, putative similar to PSI type III chlorophyll a/b-binding protein GI:430947 from [Arabidopsis thaliana];supported by full-length cDNA: Ceres:25124. "	At1g61520	"0009765 // photosynthesis, light harvesting // inferred from electronic annotation /// 0015979 // photosynthesis // RCA"	0009507 // chloroplast // inferred from electronic annotation /// 0009535 // chloroplast thylakoid membrane // inferred from direct assay /// 0010287 // plastoglobule // inferred from direct assay /// 0016020 // membrane // inferred from electronic annotation /// 0030076 // light-harvesting complex // RCA	---
264545_at	photosystem I subunit V precursor, putative similar to photosystem I subunit V precursor GB:CAB52748 GI:5734520 from [Arabidopsis thaliana]; supported by cDNA: gi_13265559_gb_AF324710.2_AF324710	At1g55670	" photosystem I subunit V precursor, putative similar to photosystem I subunit V precursor GB:CAB52748 GI:5734520 from [Arabidopsis thaliana]; supported by cDNA: gi_13265559_gb_AF324710.2_AF324710 "	At1g55670	0009773 // photosynthetic electron transport in photosystem I // inferred from mutant phenotype /// 0009780 // photosynthetic NADP+ reduction // inferred from mutant phenotype /// 0015979 // photosynthesis // inferred from electronic annotation /// 0042550 // photosystem I stabilization // inferred from mutant phenotype /// 0050821 // protein stabilization // inferred from mutant phenotype	0009507 // chloroplast // inferred from electronic annotation /// 0009522 // photosystem I // inferred from electronic annotation /// 0009535 // chloroplast thylakoid membrane // inferred from direct assay /// 0009579 // thylakoid // inferred from electronic annotation /// 0016020 // membrane // inferred from electronic annotation /// 0016021 // integral to membrane // inferred from electronic an…	---
261746_at	unknown protein ;supported by full-length cDNA: Ceres:34623.	At1g08380	unknown protein ;supported by full-length cDNA: Ceres:34623.	At1g08380	"0009768 // photosynthesis, light harvesting in photosystem I // inferred by curator"	0009522 // photosystem I // inferred from direct assay /// 0009579 // thylakoid // inferred from direct assay	---
