# Supplementary material for: Identification of Differential Gene Expression in Brassica rapa Nectaries through Expressed Sequence Tag Analysis
Source: PLoS One. 2010 Jan 20;5(1):e8782. doi: 10.1371/journal.pone.0008782 (PMC2808342; doi:10.1371/journal.pone.0008782)
Supplement: Table S13 — Oligonucleotides used for RT PCR analyses (0.02 MB XLS) [file pone.0008782.s013.xls]

## Sheet: Sheet1
Primer name	Sequence (5' to 3')	Arabidopsis ortholog	Contig representing sequence
nodulin MtN3 Brassica F	TCTTGTCTCCAGTGCCAACGTTCT	AT2G39060.1	All.Contig_267
nodulin MtN3 Brassica R	ATCCAACCGTTGAGACTCGGTGTT
LTP Brassica Set 1 Forward Pri	TGCAACACCGACACAAACGACTTG	AT5G55450.1	All.Contig_14
LTP Brassica Set 1 Reverse Pri	ATGACAAACAGGAGGGATTGCCCA
CRC Brassica Set 1 Forward Pri	ACCAACCATGGCTTCAAGGGTTTC	AT1G69180.1	All.Contig_261
CRC Brassica Set 1 Reverse Pri	TCCCACCAAAGCTCTGCATCTGAA
Myb 21 Brassica Set 1 Forward	GCGTTTGGAACACTCTCGCCAAAT	AT3G27810.1	All.Contig_581
Myb 21 Brassica Set 1 Reverse	GCAGTTGCTGCTACATCGGTTTGT
UBQ4 Brassica Set 1 Forward P	TTGAGGTGGAAAGCTCTGACACGA	AT5G03240.3	All.Contig_1549
UBQ4 Brassica Set 1 Reverse P	AATCGGCCAATGTACGACCATCCT
cupin Brassica Set 1 Forward P	ACTGGCTACCCATGCAAGTCACAA	AT1G74820.1	All.Contig_175
cupin Brassica Set 1 Reverse P	AAGAACCCAATCAAGACCGAGCCT
JMT Brassica Set 1 Forward Pri	AAATTTCGAGCTTTGGGATCGCCG	AT1G19640.1	All.Contig_244
JMT Brassica Set 1 Reverse Pri	AACGCCCGTAGAAAGATCCAGGAA
MATE 2 Brassica Set 1 Forward	TCAACAACGGAATGTCCACCCTCA	AT1G61890.1	All.Contig_1730
MATE 2 Brassica Set 1 Reverse	TTGATCTCTGGAGGTAAACGCCGA
MATE 1 Brassica Set 3 Forward	TGGCGGCGTTGATAGAGATCAAGT	AT4G21910.3	All.Contig_1907
MATE 1 Brassica Set 3 Reverse	AGTGTCTCCACTGCACTTCCCATT
